# Supplementary material for: Molecular insights into the catalytic mechanism of plasticizer degradation by a monoalkyl phthalate hydrolase
Source: Commun Chem. 2023 Mar 1;6:45. doi: 10.1038/s42004-023-00846-0 (PMC9977937; doi:10.1038/s42004-023-00846-0)
Supplement: Supplementary file 4 — Supplementary Data 1 [file 42004_2023_846_MOESM4_ESM.cif]

data_lan1_refine
_cell.length_c                    54.46
_cell.angle_beta                  90.0
_cell.volume                      542075.386888
_cell.length_a                    77.69
_cell.length_b                    128.12
_cell.angle_gamma                 90.0
_cell.angle_alpha                 90.0
_space_group.name_H-M_alt         'P 21 21 21'
_space_group.name_Hall            ' P 2ac 2ab'
_space_group.IT_number            19
_space_group.crystal_system       orthorhombic
_symmetry.space_group_name_H-M    'P 21 21 21'
_symmetry.Int_Tables_number       19
_symmetry.space_group_name_Hall   ' P 2ac 2ab'
_computing.structure_refinement   'PHENIX (phenix.refine: 1.9_1692+SVN)'
_refine.ls_percent_reflns_R_free  4.89338546495
_refine.pdbx_overall_phase_error  24.1517237536
_refine.ls_R_factor_obs           0.198440728959
_refine.ls_number_reflns_R_free   1214
_refine.ls_percent_reflns_obs     99.8912868417
_refine.ls_R_factor_R_work        0.196497266182
_refine.pdbx_solvent_shrinkage_radii 0.9
_refine.ls_d_res_high             2.30006253403
_refine.B_iso_mean                60.087419704
_refine.pdbx_ls_sigma_F           1.34355668287
_refine.ls_number_reflns_R_work   23595
_refine.ls_d_res_low              20.7461692413
_refine.solvent_model_details     'FLAT BULK SOLVENT MODEL'
_refine.ls_R_factor_R_free        0.236753120746
_refine.ls_number_reflns_obs      24809
_refine.overall_SU_ML             0.283873914551
_refine.pdbx_solvent_vdw_probe_radii 1.11
_exptl.method                     'X-RAY DIFFRACTION'
loop_
  _space_group_symop.id
  _space_group_symop.operation_xyz
  1  x,y,z
  2  x+1/2,-y+1/2,-z
  3  -x,y+1/2,-z+1/2
  4  -x+1/2,-y,z+1/2

loop_
  _software.pdbx_ordinal
  _software.name
  _software.version
  _software.type
  _software.contact_author
  _software.contact_author_email
  _software.location
  _software.classification
  _software.citation_id
  _software.language
  1  phenix.refine  1.9_1692+SVN  program  'Paul D. Adams'  pdadams@lbl.gov  https://www.phenix-online.org/  refinement  phenix.refine  Python/C++
  1  Phenix         1.9_1692+SVN  program  'Paul D. Adams'  pdadams@lbl.gov  https://www.phenix-online.org/  refinement  phenix         Python/C++

loop_
  _citation.id
  _citation.title
  _citation.journal_abbrev
  _citation.journal_volume
  _citation.page_first
  _citation.page_last
  _citation.year
  _citation.journal_id_ASTM
  _citation.journal_id_ISSN
  _citation.journal_id_CSD
  phenix.refine  'Towards automated crystallographic structure refinement with phenix.refine.'        'Acta Crystallogr., Sect. D: Biol. Crystallogr.'  68  352   67  2012  ABCRE6  0907-4449  0766
  phenix         'PHENIX: a comprehensive Python-based system for macromolecular structure solution'  'Acta Crystallogr., Sect. D: Biol. Crystallogr.'  66  213  221  2010  ABCRE6  0907-4449  0766

loop_
  _reflns.B_iso_Wilson_estimate
  None

loop_
  _refine_ls_restr.type
  _refine_ls_restr.number
  _refine_ls_restr.dev_ideal
  _refine_ls_restr.weight
  _refine_ls_restr.pdbx_restraint_function
  f_bond_d            4371  0.00309343267542  ?  ?
  f_angle_d           5957    0.708200909511  ?  ?
  f_chiral_restr       669   0.0255172312517  ?  ?
  f_plane_restr        774   0.0032860599542  ?  ?
  f_dihedral_angle_d  1506     14.0711162803  ?  ?

loop_
  _refine_ls_shell.d_res_high
  _refine_ls_shell.d_res_low
  _refine_ls_shell.number_reflns_R_work
  _refine_ls_shell.R_factor_R_work
  _refine_ls_shell.percent_reflns_obs
  _refine_ls_shell.R_factor_R_free
  _refine_ls_shell.number_reflns_R_free
  4.7671  20.747  2766  0.170553473135  99.0778688525  0.177216252417  135
  3.7913  4.7671  2653  0.150641008895          100.0  0.220697161641  143
  3.3143  3.7913  2638  0.190287325536          100.0  0.247963270827  129
  3.0122  3.3143  2607  0.222464862799          100.0  0.236987826905  129
  2.7969  3.0122  2602  0.248163029191          100.0  0.301077189814  136
  2.6323  2.7969  2584  0.252190563618          100.0  0.294829270205  139
  2.5007  2.6323  2585  0.265571788076          100.0  0.296418910188  129
   2.392  2.5007  2593  0.271558638216          100.0  0.314036851992  137
  2.3001   2.392  2567  0.289632323959          100.0  0.356108360444  137

loop_
  _pdbx_refine_tls.id
  _pdbx_refine_tls.details
  _pdbx_refine_tls.method
  _pdbx_refine_tls.origin_x
  _pdbx_refine_tls.origin_y
  _pdbx_refine_tls.origin_z
  _pdbx_refine_tls.T[1][1]
  _pdbx_refine_tls.T[2][2]
  _pdbx_refine_tls.T[3][3]
  _pdbx_refine_tls.T[1][2]
  _pdbx_refine_tls.T[1][3]
  _pdbx_refine_tls.T[2][3]
  _pdbx_refine_tls.L[1][1]
  _pdbx_refine_tls.L[2][2]
  _pdbx_refine_tls.L[3][3]
  _pdbx_refine_tls.L[1][2]
  _pdbx_refine_tls.L[1][3]
  _pdbx_refine_tls.L[2][3]
  _pdbx_refine_tls.S[1][1]
  _pdbx_refine_tls.S[1][2]
  _pdbx_refine_tls.S[1][3]
  _pdbx_refine_tls.S[2][1]
  _pdbx_refine_tls.S[2][2]
  _pdbx_refine_tls.S[2][3]
  _pdbx_refine_tls.S[3][1]
  _pdbx_refine_tls.S[3][2]
  _pdbx_refine_tls.S[3][3]
  1  ?  refined  20.6933325114  56.2087107487  59.4368513306  0.294537273193  0.331805245854  0.342749860054   0.0255342327695   0.00989175178029  0.0235220237995    1.8493827065  3.96376959795   3.7363013105   0.784410281123    0.552965345809   0.301203354768  -0.0131995684498  0.0319328429805  0.0972666924527  0.0694447580357   0.0186602410033  0.0324056449469  -0.223256262982     0.06469924123  0.00987089800159
  2  ?  refined  25.4315093037  42.9417204108  57.1073407184  0.441799059618  0.419964202095   0.37949799303    0.046864787759    0.0724847154922  0.0666977142953   3.74350074237  4.39770471122  6.10704103587  -0.578066358191    -1.04800723118  -0.755196823997  -0.0459372057907   0.353469646821   0.114544379995   -0.43643673518  -0.0196076154973  0.0523304180004   0.503384172071    0.276922028743   0.0773880084056
  3  ?  refined  1.89112271301  43.2444405566  55.3650198151   0.58199416119     0.650867394  0.968565879838  -0.0765643065125    -0.118220433799   0.148205850365   2.66703770937  4.81533768692  7.91325081385   -3.38405267274      2.6610816265   -1.96824380342    0.513447218279   0.396352663264  -0.687905783621  -0.481975205216    0.552539911932    1.52927864741  0.0088596518302    0.176284617196    -1.16959173796
  4  ?  refined  9.48223558541  55.9523556932  47.6181448936  0.416256426916  0.415390268223  0.397658210803  -0.0634065517514   -0.0540454649683   0.057895020572   6.87895259111  3.29074703449  9.73570658577   -1.81547131088    -5.44111073003   0.785511599753    0.296200353468   0.198736934507   0.387601049029  -0.218961740773    0.134549111326  0.0915896869785  -0.573686402695   -0.459372481778   -0.347565465948
  5  ?  refined  23.6584138956  36.3987708787  57.5241695149   0.44007219028  0.441637075197  0.375760057226    0.125677694302  -0.00301186318173  0.0261114075108  0.316581650299  3.55784161701  3.78289760175    0.24031951089  -0.0968355953448   -1.82587956119    0.106039855889  0.0709146332988  -0.143779079802  -0.408511152738   -0.162687670416  -0.125039940383   0.356195578896    0.322462885735   0.0614198148776
  6  ?  refined  19.9290018439  41.2505284286  73.5063181799  0.486711496166  0.352226629033  0.389179717081  -0.0469022159156    0.0227283863635   0.055251745523   6.44926830118  8.58384822318  8.29607772547  -0.548111957131    0.515894032704   -0.98056133789      0.1206429381  -0.605450155638  0.0389405251701   0.964022912193  0.00225507823079   0.520233021532   0.388029322158  -0.0171647891743   -0.106408146066
  7  ?  refined  22.3796456758  16.5071867976  32.6181771543   0.40827180133   0.60964432135  0.524037896452  -0.0526321449541   0.00673650427848    0.17457271818   4.67379541097   4.2410585317  2.96337579794   -1.87717294463    0.871129306996   -1.02985050003  -0.0540878429656  -0.775104346903  -0.839481952138   0.456060023846     0.22747555633   0.493925056061   0.112434879854   -0.561540988898   -0.147122944314
  8  ?  refined  38.8256290829    8.874649448  26.4373878929  0.496093913294  0.426118934774  0.530940195649   0.0262755361737    0.0132998098862  0.0459566095122   5.70661587474  3.91527545826  5.05258797253  -0.500770006275      1.0101494181  -0.802188672969    0.214305600574  -0.344464423118  -0.314924191398  0.0651007062909   -0.356386131428  -0.157078990061   0.174455471127    0.101940309838    0.189446514425
  9  ?  refined  20.6414216633  21.3951135192  18.2897375736  0.409863209181   0.33789154465  0.446942579077  -0.0199534600972   -0.0720116525258  0.0393762347332   2.75537619276  4.26976760593  3.36415712598   -1.66071265223    0.737470051454  -0.942602933817     0.37941569086   0.102088971606   -0.63249759958  -0.255485007697   -0.204245561245   0.484515898933   0.484597067653   -0.122237357453   -0.136679963431

loop_
  _pdbx_refine_tls_group.id
  _pdbx_refine_tls_group.refine_tls_id
  _pdbx_refine_tls_group.selection
  _pdbx_refine_tls_group.selection_details
  1  1  ?  "chain 'A' and (resid   24  through  118 )"
  2  2  ?  "chain 'A' and (resid  119  through  164 )"
  3  3  ?  "chain 'A' and (resid  165  through  196 )"
  4  4  ?  "chain 'A' and (resid  197  through  226 )"
  5  5  ?  "chain 'A' and (resid  227  through  297 )"
  6  6  ?  "chain 'A' and (resid  298  through  311 )"
  7  7  ?  "chain 'B' and (resid   24  through  164 )"
  8  8  ?  "chain 'B' and (resid  165  through  226 )"
  9  9  ?  "chain 'B' and (resid  227  through  311 )"

loop_
  _atom_type.symbol
  _atom_type.scat_dispersion_real
  _atom_type.scat_dispersion_imag
  _atom_type.scat_Cromer_Mann_a1
  _atom_type.scat_Cromer_Mann_a2
  _atom_type.scat_Cromer_Mann_b1
  _atom_type.scat_Cromer_Mann_b2
  _atom_type.scat_Cromer_Mann_c
  _atom_type.scat_source
  _atom_type.scat_dispersion_source
  C  .  .  3.54356  2.42580  25.62398   1.50364  0.0  
;
2-Gaussian fit: Grosse-Kunstleve RW, Sauter NK, Adams PD:
Newsletter of the IUCr Commission on Crystallographic Computing 2004, 3, 22-31.
;
  .
  S  .  .  9.55732  6.39887   1.23737  29.19336  0.0  
;
2-Gaussian fit: Grosse-Kunstleve RW, Sauter NK, Adams PD:
Newsletter of the IUCr Commission on Crystallographic Computing 2004, 3, 22-31.
;
  .
  O  .  .  4.49882  3.47563  15.80542   1.70748  0.0  
;
2-Gaussian fit: Grosse-Kunstleve RW, Sauter NK, Adams PD:
Newsletter of the IUCr Commission on Crystallographic Computing 2004, 3, 22-31.
;
  .
  N  .  .  4.01032  2.96436  19.97189   1.75589  0.0  
;
2-Gaussian fit: Grosse-Kunstleve RW, Sauter NK, Adams PD:
Newsletter of the IUCr Commission on Crystallographic Computing 2004, 3, 22-31.
;
  .

loop_
  _atom_site.group_PDB
  _atom_site.id
  _atom_site.label_atom_id
  _atom_site.label_alt_id
  _atom_site.label_comp_id
  _atom_site.auth_asym_id
  _atom_site.auth_seq_id
  _atom_site.pdbx_PDB_ins_code
  _atom_site.Cartn_x
  _atom_site.Cartn_y
  _atom_site.Cartn_z
  _atom_site.occupancy
  _atom_site.B_iso_or_equiv
  _atom_site.type_symbol
  _atom_site.pdbx_formal_charge
  _atom_site.label_asym_id
  _atom_site.label_entity_id
  _atom_site.label_seq_id
  _atom_site.pdbx_PDB_model_num
  ATOM       1  N    .  PHE  A   24  ?  13.52384  64.10194  66.01760  1.000   49.32946  N  ?  A  ?    1  1
  ATOM       2  CA   .  PHE  A   24  ?  14.74468  63.69372  65.33387  1.000   48.51482  C  ?  A  ?    1  1
  ATOM       3  CB   .  PHE  A   24  ?  14.41995  62.86682  64.08895  1.000   53.97392  C  ?  A  ?    1  1
  ATOM       4  CG   .  PHE  A   24  ?  13.83714  61.51512  64.38522  1.000   59.81093  C  ?  A  ?    1  1
  ATOM       5  CD2  .  PHE  A   24  ?  13.38229  60.71140  63.35559  1.000   64.26545  C  ?  A  ?    1  1
  ATOM       6  CE2  .  PHE  A   24  ?  12.84476  59.46795  63.61553  1.000   68.46487  C  ?  A  ?    1  1
  ATOM       7  CZ   .  PHE  A   24  ?  12.75990  59.01407  64.91392  1.000   68.40763  C  ?  A  ?    1  1
  ATOM       8  CD1  .  PHE  A   24  ?  13.75238  61.04246  65.68391  1.000   61.41731  C  ?  A  ?    1  1
  ATOM       9  CE1  .  PHE  A   24  ?  13.21343  59.80210  65.94825  1.000   65.72936  C  ?  A  ?    1  1
  ATOM      10  C    .  PHE  A   24  ?  15.59490  64.89020  64.93169  1.000   47.13346  C  ?  A  ?    1  1
  ATOM      11  O    .  PHE  A   24  ?  15.24822  66.03994  65.21595  1.000   49.87957  O  ?  A  ?    1  1
  ATOM      12  N    .  HIS  A   25  ?  16.70321  64.60572  64.25414  1.000   42.50332  N  ?  A  ?    2  1
  ATOM      13  CA   .  HIS  A   25  ?  17.62392  65.63770  63.80451  1.000   47.07718  C  ?  A  ?    2  1
  ATOM      14  CB   .  HIS  A   25  ?  18.94895  65.55019  64.56442  1.000   45.51900  C  ?  A  ?    2  1
  ATOM      15  CG   .  HIS  A   25  ?  18.79379  65.52387  66.05225  1.000   48.98422  C  ?  A  ?    2  1
  ATOM      16  ND1  .  HIS  A   25  ?  18.60256  66.66634  66.79987  1.000   50.51385  N  ?  A  ?    2  1
  ATOM      17  CE1  .  HIS  A   25  ?  18.49948  66.34152  68.07587  1.000   50.69195  C  ?  A  ?    2  1
  ATOM      18  NE2  .  HIS  A   25  ?  18.61790  65.03010  68.18405  1.000   49.59601  N  ?  A  ?    2  1
  ATOM      19  CD2  .  HIS  A   25  ?  18.80300  64.49484  66.93230  1.000   47.05838  C  ?  A  ?    2  1
  ATOM      20  C    .  HIS  A   25  ?  17.87640  65.51082  62.30937  1.000   47.92252  C  ?  A  ?    2  1
  ATOM      21  O    .  HIS  A   25  ?  17.64852  64.45381  61.72143  1.000   48.38094  O  ?  A  ?    2  1
  ATOM      22  N    .  THR  A   26  ?  18.34948  66.59422  61.70266  1.000   47.90609  N  ?  A  ?    3  1
  ATOM      23  CA   .  THR  A   26  ?  18.73423  66.58723  60.29719  1.000   46.66275  C  ?  A  ?    3  1
  ATOM      24  CB   .  THR  A   26  ?  17.75994  67.40853  59.43237  1.000   50.55903  C  ?  A  ?    3  1
  ATOM      25  OG1  .  THR  A   26  ?  16.44549  66.84924  59.52324  1.000   55.03765  O  ?  A  ?    3  1
  ATOM      26  CG2  .  THR  A   26  ?  18.19800  67.39458  57.98389  1.000   53.04857  C  ?  A  ?    3  1
  ATOM      27  C    .  THR  A   26  ?  20.14234  67.14877  60.14461  1.000   47.30131  C  ?  A  ?    3  1
  ATOM      28  O    .  THR  A   26  ?  20.46271  68.19110  60.71639  1.000   49.58749  O  ?  A  ?    3  1
  ATOM      29  N    .  VAL  A   27  ?  20.97942  66.45197  59.38049  1.000   45.08748  N  ?  A  ?    4  1
  ATOM      30  CA   .  VAL  A   27  ?  22.34340  66.89827  59.12529  1.000   45.28482  C  ?  A  ?    4  1
  ATOM      31  CB   .  VAL  A   27  ?  23.35663  66.15333  60.03314  1.000   34.38975  C  ?  A  ?    4  1
  ATOM      32  CG1  .  VAL  A   27  ?  23.34408  64.65674  59.75429  1.000   31.41522  C  ?  A  ?    4  1
  ATOM      33  CG2  .  VAL  A   27  ?  24.76138  66.72821  59.87544  1.000   34.14878  C  ?  A  ?    4  1
  ATOM      34  C    .  VAL  A   27  ?  22.71129  66.69959  57.65056  1.000   49.78941  C  ?  A  ?    4  1
  ATOM      35  O    .  VAL  A   27  ?  22.29702  65.72302  57.02333  1.000   49.65080  O  ?  A  ?    4  1
  ATOM      36  N    .  ASP  A   28  ?  23.46854  67.64297  57.09713  1.000   51.73214  N  ?  A  ?    5  1
  ATOM      37  CA   .  ASP  A   28  ?  23.94233  67.54891  55.71909  1.000   53.74544  C  ?  A  ?    5  1
  ATOM      38  CB   .  ASP  A   28  ?  24.37705  68.92556  55.20643  1.000   64.43678  C  ?  A  ?    5  1
  ATOM      39  CG   .  ASP  A   28  ?  24.82866  68.89974  53.75428  1.000   74.56191  C  ?  A  ?    5  1
  ATOM      40  OD1  .  ASP  A   28  ?  25.93339  68.38570  53.47022  1.000   76.18581  O  ?  A  ?    5  1
  ATOM      41  OD2  .  ASP  A   28  ?  24.08553  69.41743  52.89510  1.000   81.11646  O  ?  A  ?    5  1
  ATOM      42  C    .  ASP  A   28  ?  25.10159  66.56147  55.61462  1.000   51.38048  C  ?  A  ?    5  1
  ATOM      43  O    .  ASP  A   28  ?  26.17828  66.79990  56.15840  1.000   56.78402  O  ?  A  ?    5  1
  ATOM      44  N    .  VAL  A   29  ?  24.87788  65.45555  54.91368  1.000   45.85900  N  ?  A  ?    6  1
  ATOM      45  CA   .  VAL  A   29  ?  25.92354  64.46655  54.67757  1.000   42.86617  C  ?  A  ?    6  1
  ATOM      46  CB   .  VAL  A   29  ?  25.47399  63.06183  55.11278  1.000   41.25389  C  ?  A  ?    6  1
  ATOM      47  CG1  .  VAL  A   29  ?  26.60165  62.05296  54.92607  1.000   38.90693  C  ?  A  ?    6  1
  ATOM      48  CG2  .  VAL  A   29  ?  25.00799  63.08656  56.55792  1.000   44.00103  C  ?  A  ?    6  1
  ATOM      49  C    .  VAL  A   29  ?  26.31947  64.44470  53.20093  1.000   48.17043  C  ?  A  ?    6  1
  ATOM      50  O    .  VAL  A   29  ?  25.62627  63.84893  52.37347  1.000   51.52089  O  ?  A  ?    6  1
  ATOM      51  N    .  LYS  A   30  ?  27.43048  65.10840  52.88464  1.000   49.87738  N  ?  A  ?    7  1
  ATOM      52  CA   .  LYS  A   30  ?  27.93849  65.20172  51.51540  1.000   52.34013  C  ?  A  ?    7  1
  ATOM      53  CB   .  LYS  A   30  ?  28.45418  63.83969  51.03852  1.000   53.13625  C  ?  A  ?    7  1
  ATOM      54  CG   .  LYS  A   30  ?  29.64473  63.32781  51.83422  1.000   57.15070  C  ?  A  ?    7  1
  ATOM      55  CD   .  LYS  A   30  ?  30.77408  64.34399  51.83217  1.000   60.08562  C  ?  A  ?    7  1
  ATOM      56  CE   .  LYS  A   30  ?  31.91435  63.92560  52.74902  1.000   67.25584  C  ?  A  ?    7  1
  ATOM      57  NZ   .  LYS  A   30  ?  32.57624  62.66822  52.30079  1.000   73.07814  N  ?  A  ?    7  1
  ATOM      58  C    .  LYS  A   30  ?  26.88169  65.73271  50.55040  1.000   52.11243  C  ?  A  ?    7  1
  ATOM      59  O    .  LYS  A   30  ?  26.76547  65.26221  49.41863  1.000   57.57834  O  ?  A  ?    7  1
  ATOM      60  N    .  GLY  A   31  ?  26.11197  66.71332  51.00896  1.000   47.02460  N  ?  A  ?    8  1
  ATOM      61  CA   .  GLY  A   31  ?  25.08429  67.32126  50.18556  1.000   43.29355  C  ?  A  ?    8  1
  ATOM      62  C    .  GLY  A   31  ?  23.73439  66.63898  50.29029  1.000   44.73539  C  ?  A  ?    8  1
  ATOM      63  O    .  GLY  A   31  ?  22.74594  67.12363  49.73896  1.000   50.11771  O  ?  A  ?    8  1
  ATOM      64  N    .  VAL  A   32  ?  23.68767  65.51049  50.99204  1.000   41.90575  N  ?  A  ?    9  1
  ATOM      65  CA   .  VAL  A   32  ?  22.43487  64.78839  51.17497  1.000   40.25392  C  ?  A  ?    9  1
  ATOM      66  CB   .  VAL  A   32  ?  22.62439  63.26597  51.04277  1.000   37.02870  C  ?  A  ?    9  1
  ATOM      67  CG1  .  VAL  A   32  ?  21.32285  62.54026  51.36059  1.000   36.08071  C  ?  A  ?    9  1
  ATOM      68  CG2  .  VAL  A   32  ?  23.10910  62.91190  49.64945  1.000   38.07463  C  ?  A  ?    9  1
  ATOM      69  C    .  VAL  A   32  ?  21.82936  65.09089  52.53719  1.000   46.16993  C  ?  A  ?    9  1
  ATOM      70  O    .  VAL  A   32  ?  22.43044  64.78923  53.56564  1.000   42.39766  O  ?  A  ?    9  1
  ATOM      71  N    .  GLN  A   33  ?  20.63875  65.68459  52.54151  1.000   46.39904  N  ?  A  ?   10  1
  ATOM      72  CA   .  GLN  A   33  ?  19.95343  65.99600  53.79091  1.000   49.84636  C  ?  A  ?   10  1
  ATOM      73  CB   .  GLN  A   33  ?  18.74101  66.88917  53.53601  1.000   57.68076  C  ?  A  ?   10  1
  ATOM      74  CG   .  GLN  A   33  ?  18.60021  68.03180  54.52884  1.000   64.95801  C  ?  A  ?   10  1
  ATOM      75  CD   .  GLN  A   33  ?  19.81721  68.94036  54.55655  1.000   68.18394  C  ?  A  ?   10  1
  ATOM      76  OE1  .  GLN  A   33  ?  20.40283  69.24751  53.51787  1.000   69.30549  O  ?  A  ?   10  1
  ATOM      77  NE2  .  GLN  A   33  ?  20.20572  69.37149  55.75095  1.000   70.98593  N  ?  A  ?   10  1
  ATOM      78  C    .  GLN  A   33  ?  19.53782  64.70333  54.48064  1.000   49.97789  C  ?  A  ?   10  1
  ATOM      79  O    .  GLN  A   33  ?  18.77256  63.91472  53.93120  1.000   50.74862  O  ?  A  ?   10  1
  ATOM      80  N    .  THR  A   34  ?  20.04708  64.49090  55.68783  1.000   49.60466  N  ?  A  ?   11  1
  ATOM      81  CA   .  THR  A   34  ?  19.93752  63.19304  56.34238  1.000   43.77157  C  ?  A  ?   11  1
  ATOM      82  CB   .  THR  A   34  ?  21.32691  62.54714  56.48692  1.000   41.69578  C  ?  A  ?   11  1
  ATOM      83  OG1  .  THR  A   34  ?  21.96076  62.49195  55.20454  1.000   44.11627  O  ?  A  ?   11  1
  ATOM      84  CG2  .  THR  A   34  ?  21.21496  61.14438  57.05481  1.000   37.31816  C  ?  A  ?   11  1
  ATOM      85  C    .  THR  A   34  ?  19.28053  63.26208  57.71899  1.000   44.07849  C  ?  A  ?   11  1
  ATOM      86  O    .  THR  A   34  ?  19.77602  63.93727  58.61796  1.000   50.82504  O  ?  A  ?   11  1
  ATOM      87  N    .  ARG  A   35  ?  18.16771  62.55039  57.87910  1.000   38.39743  N  ?  A  ?   12  1
  ATOM      88  CA   .  ARG  A   35  ?  17.45950  62.49327  59.15517  1.000   37.75018  C  ?  A  ?   12  1
  ATOM      89  CB   .  ARG  A   35  ?  15.95758  62.29097  58.92634  1.000   38.11097  C  ?  A  ?   12  1
  ATOM      90  CG   .  ARG  A   35  ?  15.10680  62.42594  60.18561  1.000   45.34834  C  ?  A  ?   12  1
  ATOM      91  CD   .  ARG  A   35  ?  13.63349  62.10899  59.92952  1.000   51.94832  C  ?  A  ?   12  1
  ATOM      92  NE   .  ARG  A   35  ?  13.40858  60.69157  59.64778  1.000   57.47986  N  ?  A  ?   12  1
  ATOM      93  CZ   .  ARG  A   35  ?  12.35975  59.99614  60.08321  1.000   58.77060  C  ?  A  ?   12  1
  ATOM      94  NH1  .  ARG  A   35  ?  11.43304  60.58281  60.82788  1.000   59.24845  N  ?  A  ?   12  1
  ATOM      95  NH2  .  ARG  A   35  ?  12.23896  58.71014  59.77662  1.000   57.47897  N  ?  A  ?   12  1
  ATOM      96  C    .  ARG  A   35  ?  18.01384  61.37277  60.03560  1.000   40.81227  C  ?  A  ?   12  1
  ATOM      97  O    .  ARG  A   35  ?  18.36794  60.30288  59.53475  1.000   39.42725  O  ?  A  ?   12  1
  ATOM      98  N    .  TYR  A   36  ?  18.09453  61.61583  61.34250  1.000   40.29314  N  ?  A  ?   13  1
  ATOM      99  CA   .  TYR  A   36  ?  18.51790  60.57045  62.27304  1.000   33.93197  C  ?  A  ?   13  1
  ATOM     100  CB   .  TYR  A   36  ?  20.04736  60.48002  62.31725  1.000   36.45437  C  ?  A  ?   13  1
  ATOM     101  CG   .  TYR  A   36  ?  20.72680  61.65909  62.98088  1.000   45.29374  C  ?  A  ?   13  1
  ATOM     102  CD1  .  TYR  A   36  ?  20.96583  62.83505  62.28043  1.000   44.96339  C  ?  A  ?   13  1
  ATOM     103  CE1  .  TYR  A   36  ?  21.59078  63.91236  62.88498  1.000   44.78548  C  ?  A  ?   13  1
  ATOM     104  CZ   .  TYR  A   36  ?  21.98847  63.81690  64.20308  1.000   42.23197  C  ?  A  ?   13  1
  ATOM     105  OH   .  TYR  A   36  ?  22.61082  64.88174  64.81329  1.000   42.89739  O  ?  A  ?   13  1
  ATOM     106  CE2  .  TYR  A   36  ?  21.76710  62.65896  64.91564  1.000   40.42264  C  ?  A  ?   13  1
  ATOM     107  CD2  .  TYR  A   36  ?  21.14270  61.58982  64.30633  1.000   43.39261  C  ?  A  ?   13  1
  ATOM     108  C    .  TYR  A   36  ?  17.97171  60.76048  63.68996  1.000   42.55579  C  ?  A  ?   13  1
  ATOM     109  O    .  TYR  A   36  ?  17.48879  61.83002  64.05521  1.000   47.47585  O  ?  A  ?   13  1
  ATOM     110  N    .  PHE  A   37  ?  18.05802  59.69009  64.47095  1.000   42.45095  N  ?  A  ?   14  1
  ATOM     111  CA   .  PHE  A   37  ?  17.63894  59.64084  65.86226  1.000   40.17935  C  ?  A  ?   14  1
  ATOM     112  CB   .  PHE  A   37  ?  16.63509  58.50135  66.07106  1.000   41.66097  C  ?  A  ?   14  1
  ATOM     113  CG   .  PHE  A   37  ?  16.38897  58.14777  67.51360  1.000   42.35089  C  ?  A  ?   14  1
  ATOM     114  CD1  .  PHE  A   37  ?  15.42959  58.81884  68.25028  1.000   44.13017  C  ?  A  ?   14  1
  ATOM     115  CE1  .  PHE  A   37  ?  15.19004  58.48884  69.57176  1.000   48.39524  C  ?  A  ?   14  1
  ATOM     116  CZ   .  PHE  A   37  ?  15.90698  57.47218  70.17003  1.000   47.74447  C  ?  A  ?   14  1
  ATOM     117  CD2  .  PHE  A   37  ?  17.09545  57.12062  68.12252  1.000   43.15239  C  ?  A  ?   14  1
  ATOM     118  CE2  .  PHE  A   37  ?  16.86208  56.78832  69.44676  1.000   46.95154  C  ?  A  ?   14  1
  ATOM     119  C    .  PHE  A   37  ?  18.87276  59.45012  66.73320  1.000   44.43984  C  ?  A  ?   14  1
  ATOM     120  O    .  PHE  A   37  ?  19.75795  58.66797  66.38429  1.000   43.29624  O  ?  A  ?   14  1
  ATOM     121  N    .  ASP  A   38  ?  18.92867  60.16772  67.85397  1.000   43.90358  N  ?  A  ?   15  1
  ATOM     122  CA   .  ASP  A   38  ?  20.06245  60.10199  68.77584  1.000   47.41940  C  ?  A  ?   15  1
  ATOM     123  CB   .  ASP  A   38  ?  21.00112  61.29198  68.55731  1.000   47.91136  C  ?  A  ?   15  1
  ATOM     124  CG   .  ASP  A   38  ?  22.34644  61.12148  69.24697  1.000   49.24041  C  ?  A  ?   15  1
  ATOM     125  OD2  .  ASP  A   38  ?  23.23252  61.97086  69.01664  1.000   53.95049  O  ?  A  ?   15  1
  ATOM     126  OD1  .  ASP  A   38  ?  22.52358  60.15549  70.02090  1.000   46.58961  O  ?  A  ?   15  1
  ATOM     127  C    .  ASP  A   38  ?  19.56290  60.07187  70.21904  1.000   53.09884  C  ?  A  ?   15  1
  ATOM     128  O    .  ASP  A   38  ?  18.58146  60.73264  70.55134  1.000   54.73318  O  ?  A  ?   15  1
  ATOM     129  N    .  ASP  A   39  ?  20.26166  59.32950  71.07402  1.000   59.21720  N  ?  A  ?   16  1
  ATOM     130  CA   .  ASP  A   39  ?  19.75346  59.00009  72.40523  1.000   63.27859  C  ?  A  ?   16  1
  ATOM     131  CB   .  ASP  A   39  ?  20.65957  57.95069  73.06655  1.000   66.94510  C  ?  A  ?   16  1
  ATOM     132  CG   .  ASP  A   39  ?  19.89215  56.74640  73.55008  1.000   71.70225  C  ?  A  ?   16  1
  ATOM     133  OD2  .  ASP  A   39  ?  20.50864  55.67150  73.70065  1.000   75.63007  O  ?  A  ?   16  1
  ATOM     134  OD1  .  ASP  A   39  ?  18.67212  56.87526  73.77738  1.000   79.12566  O  ?  A  ?   16  1
  ATOM     135  C    .  ASP  A   39  ?  19.54754  60.20818  73.34461  1.000   63.75291  C  ?  A  ?   16  1
  ATOM     136  O    .  ASP  A   39  ?  18.44865  60.34565  73.87942  1.000   75.01356  O  ?  A  ?   16  1
  ATOM     137  N    .  GLY  A   40  ?  20.54112  61.06802  73.59669  1.000   56.38178  N  ?  A  ?   17  1
  ATOM     138  CA   .  GLY  A   40  ?  21.94257  60.91707  73.24344  1.000   52.44334  C  ?  A  ?   17  1
  ATOM     139  C    .  GLY  A   40  ?  22.72141  60.73995  74.53850  1.000   52.00877  C  ?  A  ?   17  1
  ATOM     140  O    .  GLY  A   40  ?  23.27080  61.69759  75.08855  1.000   48.99214  O  ?  A  ?   17  1
  ATOM     141  N    .  GLN  A   41  ?  22.74599  59.50668  75.03661  1.000   49.20468  N  ?  A  ?   18  1
  ATOM     142  CA   .  GLN  A   41  ?  23.38351  59.19035  76.31060  1.000   50.44513  C  ?  A  ?   18  1
  ATOM     143  CB   .  GLN  A   41  ?  22.93790  57.80972  76.79667  1.000   53.66760  C  ?  A  ?   18  1
  ATOM     144  CG   .  GLN  A   41  ?  21.43393  57.62610  76.90874  1.000   53.07083  C  ?  A  ?   18  1
  ATOM     145  CD   .  GLN  A   41  ?  21.06273  56.21681  77.32314  1.000   50.17013  C  ?  A  ?   18  1
  ATOM     146  OE1  .  GLN  A   41  ?  21.03162  55.89582  78.51134  1.000   54.14981  O  ?  A  ?   18  1
  ATOM     147  NE2  .  GLN  A   41  ?  20.79109  55.36283  76.34305  1.000   39.25079  N  ?  A  ?   18  1
  ATOM     148  C    .  GLN  A   41  ?  24.90714  59.22848  76.22968  1.000   44.31160  C  ?  A  ?   18  1
  ATOM     149  O    .  GLN  A   41  ?  25.48428  59.17754  75.14620  1.000   40.33113  O  ?  A  ?   18  1
  ATOM     150  N    .  ASP  A   42  ?  25.55208  59.30979  77.38838  1.000   46.46298  N  ?  A  ?   19  1
  ATOM     151  CA   .  ASP  A   42  ?  27.00674  59.25154  77.45795  1.000   53.65309  C  ?  A  ?   19  1
  ATOM     152  CB   .  ASP  A   42  ?  27.52349  59.99460  78.69270  1.000   58.20770  C  ?  A  ?   19  1
  ATOM     153  CG   .  ASP  A   42  ?  29.03547  60.11411  78.70953  1.000   62.77943  C  ?  A  ?   19  1
  ATOM     154  OD2  .  ASP  A   42  ?  29.61627  60.21281  79.81190  1.000   62.61654  O  ?  A  ?   19  1
  ATOM     155  OD1  .  ASP  A   42  ?  29.64055  60.10473  77.61653  1.000   64.82569  O  ?  A  ?   19  1
  ATOM     156  C    .  ASP  A   42  ?  27.46868  57.79703  77.47642  1.000   54.94806  C  ?  A  ?   19  1
  ATOM     157  O    .  ASP  A   42  ?  27.98681  57.30871  78.48011  1.000   57.60785  O  ?  A  ?   19  1
  ATOM     158  N    .  LYS  A   43  ?  27.26258  57.10692  76.35956  1.000   53.74696  N  ?  A  ?   20  1
  ATOM     159  CA   .  LYS  A   43  ?  27.65173  55.70979  76.22828  1.000   52.32861  C  ?  A  ?   20  1
  ATOM     160  CB   .  LYS  A   43  ?  26.44709  54.78895  76.43594  1.000   50.63488  C  ?  A  ?   20  1
  ATOM     161  CG   .  LYS  A   43  ?  25.78190  54.90661  77.79634  1.000   53.31932  C  ?  A  ?   20  1
  ATOM     162  CD   .  LYS  A   43  ?  24.60952  53.94108  77.91263  1.000   55.33804  C  ?  A  ?   20  1
  ATOM     163  CE   .  LYS  A   43  ?  24.05471  53.91016  79.32786  1.000   57.82960  C  ?  A  ?   20  1
  ATOM     164  NZ   .  LYS  A   43  ?  22.93683  52.93449  79.46735  1.000   57.77520  N  ?  A  ?   20  1
  ATOM     165  C    .  LYS  A   43  ?  28.25975  55.46722  74.85549  1.000   50.45822  C  ?  A  ?   20  1
  ATOM     166  O    .  LYS  A   43  ?  28.16145  56.31737  73.96971  1.000   50.27512  O  ?  A  ?   20  1
  ATOM     167  N    .  ASP  A   44  ?  28.88321  54.30672  74.67807  1.000   54.16632  N  ?  A  ?   21  1
  ATOM     168  CA   .  ASP  A   44  ?  29.37457  53.91348  73.36361  1.000   53.23083  C  ?  A  ?   21  1
  ATOM     169  CB   .  ASP  A   44  ?  30.17520  52.61188  73.44300  1.000   56.06769  C  ?  A  ?   21  1
  ATOM     170  CG   .  ASP  A   44  ?  31.61181  52.83512  73.89119  1.000   62.68650  C  ?  A  ?   21  1
  ATOM     171  OD1  .  ASP  A   44  ?  32.08177  53.99212  73.84175  1.000   63.35528  O  ?  A  ?   21  1
  ATOM     172  OD2  .  ASP  A   44  ?  32.27575  51.85143  74.28170  1.000   68.54414  O  ?  A  ?   21  1
  ATOM     173  C    .  ASP  A   44  ?  28.20001  53.76980  72.39754  1.000   51.18402  C  ?  A  ?   21  1
  ATOM     174  O    .  ASP  A   44  ?  27.16239  53.21092  72.75372  1.000   51.58244  O  ?  A  ?   21  1
  ATOM     175  N    .  PRO  A   45  ?  28.35992  54.28554  71.16947  1.000   49.92713  N  ?  A  ?   22  1
  ATOM     176  CA   .  PRO  A   45  ?  27.26687  54.34621  70.19036  1.000   45.85704  C  ?  A  ?   22  1
  ATOM     177  CB   .  PRO  A   45  ?  27.84464  55.23450  69.08175  1.000   43.29232  C  ?  A  ?   22  1
  ATOM     178  CG   .  PRO  A   45  ?  29.31867  55.05087  69.18514  1.000   48.56434  C  ?  A  ?   22  1
  ATOM     179  CD   .  PRO  A   45  ?  29.59924  54.89368  70.65272  1.000   52.47265  C  ?  A  ?   22  1
  ATOM     180  C    .  PRO  A   45  ?  26.84109  52.99114  69.61865  1.000   43.86191  C  ?  A  ?   22  1
  ATOM     181  O    .  PRO  A   45  ?  27.67421  52.12587  69.35757  1.000   46.60625  O  ?  A  ?   22  1
  ATOM     182  N    .  ILE  A   46  ?  25.53394  52.82580  69.44324  1.000   39.35965  N  ?  A  ?   23  1
  ATOM     183  CA   .  ILE  A   46  ?  24.96054  51.70838  68.70323  1.000   39.57710  C  ?  A  ?   23  1
  ATOM     184  CB   .  ILE  A   46  ?  23.97886  50.88306  69.55902  1.000   38.59390  C  ?  A  ?   23  1
  ATOM     185  CG1  .  ILE  A   46  ?  24.67336  50.34043  70.80971  1.000   39.97580  C  ?  A  ?   23  1
  ATOM     186  CG2  .  ILE  A   46  ?  23.36837  49.76063  68.72705  1.000   37.42632  C  ?  A  ?   23  1
  ATOM     187  CD1  .  ILE  A   46  ?  23.72072  49.86061  71.88675  1.000   41.65418  C  ?  A  ?   23  1
  ATOM     188  C    .  ILE  A   46  ?  24.22077  52.25925  67.48917  1.000   38.22420  C  ?  A  ?   23  1
  ATOM     189  O    .  ILE  A   46  ?  23.26290  53.00625  67.64287  1.000   36.60454  O  ?  A  ?   23  1
  ATOM     190  N    .  LEU  A   47  ?  24.65664  51.90219  66.28608  1.000   40.77219  N  ?  A  ?   24  1
  ATOM     191  CA   .  LEU  A   47  ?  24.02942  52.44337  65.08271  1.000   39.15778  C  ?  A  ?   24  1
  ATOM     192  CB   .  LEU  A   47  ?  25.09109  52.91874  64.08982  1.000   43.53129  C  ?  A  ?   24  1
  ATOM     193  CG   .  LEU  A   47  ?  24.58836  53.58969  62.81097  1.000   43.66937  C  ?  A  ?   24  1
  ATOM     194  CD1  .  LEU  A   47  ?  23.70312  54.79004  63.13103  1.000   42.21425  C  ?  A  ?   24  1
  ATOM     195  CD2  .  LEU  A   47  ?  25.76846  54.00590  61.94674  1.000   47.07890  C  ?  A  ?   24  1
  ATOM     196  C    .  LEU  A   47  ?  23.11167  51.42898  64.41358  1.000   40.20012  C  ?  A  ?   24  1
  ATOM     197  O    .  LEU  A   47  ?  23.56164  50.38595  63.93428  1.000   36.42660  O  ?  A  ?   24  1
  ATOM     198  N    .  LEU  A   48  ?  21.82204  51.74869  64.38328  1.000   34.85887  N  ?  A  ?   25  1
  ATOM     199  CA   .  LEU  A   48  ?  20.82996  50.88938  63.75072  1.000   33.31661  C  ?  A  ?   25  1
  ATOM     200  CB   .  LEU  A   48  ?  19.48803  50.99857  64.47606  1.000   33.51583  C  ?  A  ?   25  1
  ATOM     201  CG   .  LEU  A   48  ?  19.47885  50.80176  65.99203  1.000   34.70655  C  ?  A  ?   25  1
  ATOM     202  CD1  .  LEU  A   48  ?  18.15060  51.24037  66.57789  1.000   32.63947  C  ?  A  ?   25  1
  ATOM     203  CD2  .  LEU  A   48  ?  19.75463  49.35615  66.34981  1.000   40.25000  C  ?  A  ?   25  1
  ATOM     204  C    .  LEU  A   48  ?  20.66004  51.25279  62.27616  1.000   41.41472  C  ?  A  ?   25  1
  ATOM     205  O    .  LEU  A   48  ?  20.46977  52.42407  61.93641  1.000   40.93231  O  ?  A  ?   25  1
  ATOM     206  N    .  ILE  A   49  ?  20.73113  50.24394  61.40972  1.000   38.64408  N  ?  A  ?   26  1
  ATOM     207  CA   .  ILE  A   49  ?  20.58930  50.43338  59.96540  1.000   38.75968  C  ?  A  ?   26  1
  ATOM     208  CB   .  ILE  A   49  ?  21.89382  50.07668  59.21902  1.000   36.70269  C  ?  A  ?   26  1
  ATOM     209  CG1  .  ILE  A   49  ?  23.08535  50.80838  59.84091  1.000   36.46576  C  ?  A  ?   26  1
  ATOM     210  CG2  .  ILE  A   49  ?  21.76781  50.39933  57.73490  1.000   31.56354  C  ?  A  ?   26  1
  ATOM     211  CD1  .  ILE  A   49  ?  24.42731  50.28079  59.39712  1.000   36.65627  C  ?  A  ?   26  1
  ATOM     212  C    .  ILE  A   49  ?  19.44243  49.57959  59.41064  1.000   42.05286  C  ?  A  ?   26  1
  ATOM     213  O    .  ILE  A   49  ?  19.57910  48.36061  59.25466  1.000   43.00000  O  ?  A  ?   26  1
  ATOM     214  N    .  HIS  A   50  ?  18.31856  50.22337  59.10553  1.000   38.51103  N  ?  A  ?   27  1
  ATOM     215  CA   .  HIS  A   50  ?  17.09629  49.50947  58.73633  1.000   40.05948  C  ?  A  ?   27  1
  ATOM     216  CB   .  HIS  A   50  ?  15.90033  50.46733  58.75878  1.000   42.95944  C  ?  A  ?   27  1
  ATOM     217  CG   .  HIS  A   50  ?  16.00668  51.59735  57.78155  1.000   43.48180  C  ?  A  ?   27  1
  ATOM     218  ND1  .  HIS  A   50  ?  15.77916  51.43844  56.43147  1.000   44.11643  N  ?  A  ?   27  1
  ATOM     219  CE1  .  HIS  A   50  ?  15.94256  52.59757  55.81962  1.000   41.92217  C  ?  A  ?   27  1
  ATOM     220  NE2  .  HIS  A   50  ?  16.26377  53.50399  56.72414  1.000   42.31345  N  ?  A  ?   27  1
  ATOM     221  CD2  .  HIS  A   50  ?  16.31011  52.90431  57.96012  1.000   44.14095  C  ?  A  ?   27  1
  ATOM     222  C    .  HIS  A   50  ?  17.18277  48.82355  57.37147  1.000   42.59347  C  ?  A  ?   27  1
  ATOM     223  O    .  HIS  A   50  ?  18.17315  48.96472  56.65421  1.000   45.13582  O  ?  A  ?   27  1
  ATOM     224  N    .  GLY  A   51  ?  16.13346  48.08368  57.02127  1.000   41.53923  N  ?  A  ?   28  1
  ATOM     225  CA   .  GLY  A   51  ?  16.09269  47.35323  55.76545  1.000   42.44223  C  ?  A  ?   28  1
  ATOM     226  C    .  GLY  A   51  ?  15.53855  48.13960  54.59057  1.000   40.12925  C  ?  A  ?   28  1
  ATOM     227  O    .  GLY  A   51  ?  15.56054  49.37216  54.58550  1.000   37.84275  O  ?  A  ?   28  1
  ATOM     228  N    .  GLY  A   52  ?  15.04921  47.41649  53.58696  1.000   41.14331  N  ?  A  ?   29  1
  ATOM     229  CA   .  GLY  A   52  ?  14.51437  48.02398  52.38083  1.000   41.25303  C  ?  A  ?   29  1
  ATOM     230  C    .  GLY  A   52  ?  15.58985  48.60691  51.47936  1.000   44.24646  C  ?  A  ?   29  1
  ATOM     231  O    .  GLY  A   52  ?  16.78124  48.43529  51.72598  1.000   40.02366  O  ?  A  ?   29  1
  ATOM     232  N    .  HIS  A   53  ?  15.16124  49.29367  50.42505  1.000   48.01113  N  ?  A  ?   30  1
  ATOM     233  CA   .  HIS  A   53  ?  16.07251  50.00708  49.53496  1.000   47.86730  C  ?  A  ?   30  1
  ATOM     234  CB   .  HIS  A   53  ?  16.65812  49.06147  48.47900  1.000   42.01040  C  ?  A  ?   30  1
  ATOM     235  CG   .  HIS  A   53  ?  15.62766  48.34877  47.66013  1.000   44.87044  C  ?  A  ?   30  1
  ATOM     236  ND1  .  HIS  A   53  ?  15.02236  48.91885  46.55992  1.000   49.67824  N  ?  A  ?   30  1
  ATOM     237  CE1  .  HIS  A   53  ?  14.16333  48.06159  46.03755  1.000   46.62309  C  ?  A  ?   30  1
  ATOM     238  NE2  .  HIS  A   53  ?  14.19087  46.95428  46.75803  1.000   46.02671  N  ?  A  ?   30  1
  ATOM     239  CD2  .  HIS  A   53  ?  15.10001  47.10610  47.77621  1.000   44.59911  C  ?  A  ?   30  1
  ATOM     240  C    .  HIS  A   53  ?  15.33758  51.17317  48.87719  1.000   48.07826  C  ?  A  ?   30  1
  ATOM     241  O    .  HIS  A   53  ?  14.11030  51.23483  48.91931  1.000   49.15291  O  ?  A  ?   30  1
  ATOM     242  N    .  PHE  A   54  ?  16.07702  52.10781  48.28729  1.000   48.06611  N  ?  A  ?   31  1
  ATOM     243  CA   .  PHE  A   54  ?  15.43116  53.23483  47.62434  1.000   41.51756  C  ?  A  ?   31  1
  ATOM     244  CB   .  PHE  A   54  ?  16.45082  54.27902  47.13852  1.000   44.36038  C  ?  A  ?   31  1
  ATOM     245  CG   .  PHE  A   54  ?  17.81058  53.72152  46.78493  1.000   42.26845  C  ?  A  ?   31  1
  ATOM     246  CD2  .  PHE  A   54  ?  18.95817  54.32019  47.28060  1.000   40.82255  C  ?  A  ?   31  1
  ATOM     247  CE2  .  PHE  A   54  ?  20.21078  53.83705  46.95107  1.000   39.14194  C  ?  A  ?   31  1
  ATOM     248  CZ   .  PHE  A   54  ?  20.32991  52.75187  46.10540  1.000   40.49662  C  ?  A  ?   31  1
  ATOM     249  CD1  .  PHE  A   54  ?  17.94808  52.64552  45.92367  1.000   43.63693  C  ?  A  ?   31  1
  ATOM     250  CE1  .  PHE  A   54  ?  19.20098  52.15593  45.59318  1.000   43.69128  C  ?  A  ?   31  1
  ATOM     251  C    .  PHE  A   54  ?  14.57558  52.74842  46.45954  1.000   44.99816  C  ?  A  ?   31  1
  ATOM     252  O    .  PHE  A   54  ?  15.03707  51.98238  45.61306  1.000   46.05176  O  ?  A  ?   31  1
  ATOM     253  N    .  GLY  A   55  ?  13.31709  53.17894  46.43855  1.000   46.72699  N  ?  A  ?   32  1
  ATOM     254  CA   .  GLY  A   55  ?  12.39274  52.78259  45.39246  1.000   50.54541  C  ?  A  ?   32  1
  ATOM     255  C    .  GLY  A   55  ?  11.56953  51.55046  45.72844  1.000   54.95632  C  ?  A  ?   32  1
  ATOM     256  O    .  GLY  A   55  ?  10.67031  51.17858  44.97130  1.000   58.43504  O  ?  A  ?   32  1
  ATOM     257  N    .  PHE  A   56  ?  11.88059  50.91519  46.85735  1.000   54.29739  N  ?  A  ?   33  1
  ATOM     258  CA   .  PHE  A   56  ?  11.15694  49.72548  47.30630  1.000   53.21687  C  ?  A  ?   33  1
  ATOM     259  CB   .  PHE  A   56  ?  11.80698  49.14678  48.56604  1.000   53.22682  C  ?  A  ?   33  1
  ATOM     260  CG   .  PHE  A   56  ?  11.29704  47.78785  48.94616  1.000   57.15326  C  ?  A  ?   33  1
  ATOM     261  CD1  .  PHE  A   56  ?  11.05680  46.82499  47.97820  1.000   57.53701  C  ?  A  ?   33  1
  ATOM     262  CE1  .  PHE  A   56  ?  10.59325  45.56901  48.32894  1.000   56.20512  C  ?  A  ?   33  1
  ATOM     263  CZ   .  PHE  A   56  ?  10.37420  45.26093  49.65696  1.000   54.43798  C  ?  A  ?   33  1
  ATOM     264  CD2  .  PHE  A   56  ?  11.07877  47.46375  50.27470  1.000   56.98000  C  ?  A  ?   33  1
  ATOM     265  CE2  .  PHE  A   56  ?  10.61673  46.20825  50.63123  1.000   56.85160  C  ?  A  ?   33  1
  ATOM     266  C    .  PHE  A   56  ?   9.69585  50.07348  47.56220  1.000   48.50382  C  ?  A  ?   33  1
  ATOM     267  O    .  PHE  A   56  ?   9.39188  51.17671  48.01655  1.000   49.36693  O  ?  A  ?   33  1
  ATOM     268  N    .  PHE  A   57  ?   8.79323  49.14007  47.27106  1.000   47.09625  N  ?  A  ?   34  1
  ATOM     269  CA   .  PHE  A   57  ?   7.36673  49.45238  47.28872  1.000   50.84573  C  ?  A  ?   34  1
  ATOM     270  CB   .  PHE  A   57  ?   6.56786  48.35798  46.56804  1.000   57.90432  C  ?  A  ?   34  1
  ATOM     271  CG   .  PHE  A   57  ?   6.26498  47.15396  47.41474  1.000   61.69831  C  ?  A  ?   34  1
  ATOM     272  CD1  .  PHE  A   57  ?   7.19496  46.13879  47.56174  1.000   61.69213  C  ?  A  ?   34  1
  ATOM     273  CE1  .  PHE  A   57  ?   6.91090  45.02670  48.33503  1.000   62.87173  C  ?  A  ?   34  1
  ATOM     274  CZ   .  PHE  A   57  ?   5.68464  44.91792  48.96073  1.000   64.58500  C  ?  A  ?   34  1
  ATOM     275  CD2  .  PHE  A   57  ?   5.03421  47.02522  48.04017  1.000   63.57564  C  ?  A  ?   34  1
  ATOM     276  CE2  .  PHE  A   57  ?   4.74497  45.91767  48.81264  1.000   64.67479  C  ?  A  ?   34  1
  ATOM     277  C    .  PHE  A   57  ?   6.83752  49.66591  48.70875  1.000   46.20925  C  ?  A  ?   34  1
  ATOM     278  O    .  PHE  A   57  ?   5.77410  50.25691  48.89839  1.000   46.58930  O  ?  A  ?   34  1
  ATOM     279  N    .  ILE  A   58  ?   7.58186  49.19097  49.70061  1.000   44.50142  N  ?  A  ?   35  1
  ATOM     280  CA   .  ILE  A   58  ?   7.27367  49.49651  51.09564  1.000   46.42450  C  ?  A  ?   35  1
  ATOM     281  CB   .  ILE  A   58  ?   7.30124  48.23904  51.98679  1.000   47.56135  C  ?  A  ?   35  1
  ATOM     282  CG1  .  ILE  A   58  ?   6.12245  47.32578  51.65774  1.000   53.38313  C  ?  A  ?   35  1
  ATOM     283  CG2  .  ILE  A   58  ?   7.24252  48.62536  53.45435  1.000   48.36289  C  ?  A  ?   35  1
  ATOM     284  CD1  .  ILE  A   58  ?   4.78229  47.98438  51.85272  1.000   51.34856  C  ?  A  ?   35  1
  ATOM     285  C    .  ILE  A   58  ?   8.27417  50.51478  51.63314  1.000   43.08750  C  ?  A  ?   35  1
  ATOM     286  O    .  ILE  A   58  ?   9.47785  50.27747  51.59221  1.000   43.82472  O  ?  A  ?   35  1
  ATOM     287  N    .  PRO  A   59  ?   7.77766  51.65744  52.13405  1.000   44.62060  N  ?  A  ?   36  1
  ATOM     288  CA   .  PRO  A   59  ?   8.65834  52.67968  52.70704  1.000   44.18100  C  ?  A  ?   36  1
  ATOM     289  CB   .  PRO  A   59  ?   7.74017  53.89647  52.88268  1.000   49.61728  C  ?  A  ?   36  1
  ATOM     290  CG   .  PRO  A   59  ?   6.43988  53.53518  52.21811  1.000   53.31811  C  ?  A  ?   36  1
  ATOM     291  CD   .  PRO  A   59  ?   6.36297  52.04348  52.22859  1.000   50.28110  C  ?  A  ?   36  1
  ATOM     292  C    .  PRO  A   59  ?   9.21073  52.23016  54.05181  1.000   49.86742  C  ?  A  ?   36  1
  ATOM     293  O    .  PRO  A   59  ?   8.46163  51.71628  54.88216  1.000   55.94691  O  ?  A  ?   36  1
  ATOM     294  N    .  VAL  A   60  ?  10.50839  52.41077  54.25956  1.000   45.32298  N  ?  A  ?   37  1
  ATOM     295  CA   .  VAL  A   60  ?  11.13525  52.02007  55.51189  1.000   42.28213  C  ?  A  ?   37  1
  ATOM     296  CB   .  VAL  A   60  ?  12.08440  50.81732  55.32483  1.000   39.32607  C  ?  A  ?   37  1
  ATOM     297  CG1  .  VAL  A   60  ?  12.55190  50.29898  56.66901  1.000   37.28565  C  ?  A  ?   37  1
  ATOM     298  CG2  .  VAL  A   60  ?  11.39591  49.71018  54.54112  1.000   41.08779  C  ?  A  ?   37  1
  ATOM     299  C    .  VAL  A   60  ?  11.91027  53.19786  56.08599  1.000   45.08629  C  ?  A  ?   37  1
  ATOM     300  O    .  VAL  A   60  ?  12.53763  53.95388  55.34575  1.000   44.85856  O  ?  A  ?   37  1
  ATOM     301  N    .  GLY  A   61  ?  11.85883  53.35599  57.40465  1.000   45.76566  N  ?  A  ?   38  1
  ATOM     302  CA   .  GLY  A   61  ?  12.58378  54.42302  58.06791  1.000   43.96562  C  ?  A  ?   38  1
  ATOM     303  C    .  GLY  A   61  ?  12.91851  54.09209  59.50759  1.000   45.26448  C  ?  A  ?   38  1
  ATOM     304  O    .  GLY  A   61  ?  12.78504  52.94663  59.93742  1.000   46.56896  O  ?  A  ?   38  1
  ATOM     305  N    .  ILE  A   62  ?  13.35254  55.10497  60.25061  1.000   44.39945  N  ?  A  ?   39  1
  ATOM     306  CA   .  ILE  A   62  ?  13.73553  54.94454  61.64917  1.000   45.36829  C  ?  A  ?   39  1
  ATOM     307  CB   .  ILE  A   62  ?  14.16422  56.29598  62.25636  1.000   46.69203  C  ?  A  ?   39  1
  ATOM     308  CG1  .  ILE  A   62  ?  15.45660  56.78316  61.59790  1.000   47.59959  C  ?  A  ?   39  1
  ATOM     309  CG2  .  ILE  A   62  ?  14.36276  56.17380  63.75308  1.000   43.62295  C  ?  A  ?   39  1
  ATOM     310  CD1  .  ILE  A   62  ?  15.75899  58.23560  61.85591  1.000   49.32644  C  ?  A  ?   39  1
  ATOM     311  C    .  ILE  A   62  ?  12.61393  54.34134  62.49942  1.000   44.55803  C  ?  A  ?   39  1
  ATOM     312  O    .  ILE  A   62  ?  12.84497  53.40532  63.26298  1.000   42.16493  O  ?  A  ?   39  1
  ATOM     313  N    .  GLU  A   63  ?  11.40126  54.86864  62.34994  1.000   44.22808  N  ?  A  ?   40  1
  ATOM     314  CA   .  GLU  A   63  ?  10.25160  54.41943  63.13477  1.000   46.02357  C  ?  A  ?   40  1
  ATOM     315  CB   .  GLU  A   63  ?   9.01071  55.24380  62.77569  1.000   46.62796  C  ?  A  ?   40  1
  ATOM     316  CG   .  GLU  A   63  ?   9.07492  56.70599  63.19933  1.000   53.21365  C  ?  A  ?   40  1
  ATOM     317  CD   .  GLU  A   63  ?   9.84144  57.58197  62.22012  1.000   55.62351  C  ?  A  ?   40  1
  ATOM     318  OE1  .  GLU  A   63  ?  10.50302  57.04070  61.31095  1.000   53.19931  O  ?  A  ?   40  1
  ATOM     319  OE2  .  GLU  A   63  ?   9.77791  58.82022  62.36025  1.000   60.69932  O  ?  A  ?   40  1
  ATOM     320  C    .  GLU  A   63  ?   9.94730  52.92950  62.95600  1.000   47.92399  C  ?  A  ?   40  1
  ATOM     321  O    .  GLU  A   63  ?   9.27539  52.32182  63.79046  1.000   50.48375  O  ?  A  ?   40  1
  ATOM     322  N    .  SER  A   64  ?  10.45737  52.34328  61.87773  1.000   44.02813  N  ?  A  ?   41  1
  ATOM     323  CA   .  SER  A   64  ?  10.26506  50.92109  61.61955  1.000   46.02658  C  ?  A  ?   41  1
  ATOM     324  CB   .  SER  A   64  ?  10.73042  50.56883  60.20653  1.000   46.94129  C  ?  A  ?   41  1
  ATOM     325  OG   .  SER  A   64  ?  10.12846  51.42351  59.24925  1.000   51.01583  O  ?  A  ?   41  1
  ATOM     326  C    .  SER  A   64  ?  10.99700  50.05482  62.63979  1.000   46.20490  C  ?  A  ?   41  1
  ATOM     327  O    .  SER  A   64  ?  10.74320  48.85602  62.73388  1.000   47.42602  O  ?  A  ?   41  1
  ATOM     328  N    .  TRP  A   65  ?  11.90761  50.66364  63.39561  1.000   41.71967  N  ?  A  ?   42  1
  ATOM     329  CA   .  TRP  A   65  ?  12.60782  49.96456  64.46996  1.000   41.99802  C  ?  A  ?   42  1
  ATOM     330  CB   .  TRP  A   65  ?  13.89501  50.70066  64.84062  1.000   40.78983  C  ?  A  ?   42  1
  ATOM     331  CG   .  TRP  A   65  ?  15.03483  50.48276  63.88662  1.000   38.32040  C  ?  A  ?   42  1
  ATOM     332  CD1  .  TRP  A   65  ?  15.57410  51.40076  63.03527  1.000   39.28217  C  ?  A  ?   42  1
  ATOM     333  NE1  .  TRP  A   65  ?  16.60688  50.83898  62.32433  1.000   34.83098  N  ?  A  ?   42  1
  ATOM     334  CE2  .  TRP  A   65  ?  16.75415  49.53289  62.71038  1.000   33.33007  C  ?  A  ?   42  1
  ATOM     335  CD2  .  TRP  A   65  ?  15.78182  49.27193  63.69543  1.000   35.35722  C  ?  A  ?   42  1
  ATOM     336  CE3  .  TRP  A   65  ?  15.71916  47.99340  64.25751  1.000   42.49397  C  ?  A  ?   42  1
  ATOM     337  CZ3  .  TRP  A   65  ?  16.62162  47.02805  63.82420  1.000   39.48398  C  ?  A  ?   42  1
  ATOM     338  CH2  .  TRP  A   65  ?  17.57613  47.31871  62.84371  1.000   35.07893  C  ?  A  ?   42  1
  ATOM     339  CZ2  .  TRP  A   65  ?  17.65841  48.56027  62.27527  1.000   32.42079  C  ?  A  ?   42  1
  ATOM     340  C    .  TRP  A   65  ?  11.72326  49.81244  65.70921  1.000   43.28726  C  ?  A  ?   42  1
  ATOM     341  O    .  TRP  A   65  ?  12.06784  49.08393  66.65549  1.000   45.42920  O  ?  A  ?   42  1
  ATOM     342  N    .  GLY  A   66  ?  10.59509  50.52068  65.69975  1.000   43.69879  N  ?  A  ?   43  1
  ATOM     343  CA   .  GLY  A   66  ?   9.63151  50.45240  66.78165  1.000   44.33923  C  ?  A  ?   43  1
  ATOM     344  C    .  GLY  A   66  ?  10.26791  50.59605  68.14923  1.000   51.26918  C  ?  A  ?   43  1
  ATOM     345  O    .  GLY  A   66  ?  10.94617  51.58562  68.42788  1.000   53.57885  O  ?  A  ?   43  1
  ATOM     346  N    .  ASN  A   67  ?  10.07516  49.58473  68.99000  1.000   51.22692  N  ?  A  ?   44  1
  ATOM     347  CA   .  ASN  A   67  ?  10.53852  49.63086  70.37175  1.000   47.60788  C  ?  A  ?   44  1
  ATOM     348  CB   .  ASN  A   67  ?   9.91805  48.48033  71.16983  1.000   52.31807  C  ?  A  ?   44  1
  ATOM     349  CG   .  ASN  A   67  ?   8.41895  48.62599  71.33662  1.000   55.57492  C  ?  A  ?   44  1
  ATOM     350  OD1  .  ASN  A   67  ?   7.94782  49.34297  72.21882  1.000   56.79964  O  ?  A  ?   44  1
  ATOM     351  ND2  .  ASN  A   67  ?   7.66020  47.93723  70.49313  1.000   57.04539  N  ?  A  ?   44  1
  ATOM     352  C    .  ASN  A   67  ?  12.05621  49.58924  70.54947  1.000   46.15231  C  ?  A  ?   44  1
  ATOM     353  O    .  ASN  A   67  ?  12.55741  50.03809  71.58828  1.000   45.89249  O  ?  A  ?   44  1
  ATOM     354  N    .  VAL  A   68  ?  12.79616  49.06825  69.56449  1.000   43.37737  N  ?  A  ?   45  1
  ATOM     355  CA   .  VAL  A   68  ?  14.22170  48.81824  69.81789  1.000   43.36957  C  ?  A  ?   45  1
  ATOM     356  CB   .  VAL  A   68  ?  14.92309  48.06307  68.64407  1.000   51.08015  C  ?  A  ?   45  1
  ATOM     357  CG1  .  VAL  A   68  ?  14.00279  46.99468  68.06512  1.000   47.41855  C  ?  A  ?   45  1
  ATOM     358  CG2  .  VAL  A   68  ?  15.39984  49.00633  67.55730  1.000   52.46095  C  ?  A  ?   45  1
  ATOM     359  C    .  VAL  A   68  ?  14.94951  50.13407  70.12688  1.000   42.37823  C  ?  A  ?   45  1
  ATOM     360  O    .  VAL  A   68  ?  15.82473  50.16695  71.00203  1.000   39.48661  O  ?  A  ?   45  1
  ATOM     361  N    .  LEU  A   69  ?  14.52293  51.21600  69.46873  1.000   40.89921  N  ?  A  ?   46  1
  ATOM     362  CA   .  LEU  A   69  ?  15.08468  52.55075  69.67415  1.000   44.11517  C  ?  A  ?   46  1
  ATOM     363  CB   .  LEU  A   69  ?  14.22921  53.61528  68.98045  1.000   39.93315  C  ?  A  ?   46  1
  ATOM     364  CG   .  LEU  A   69  ?  14.08486  53.54986  67.46182  1.000   38.21283  C  ?  A  ?   46  1
  ATOM     365  CD1  .  LEU  A   69  ?  13.14957  54.64026  66.98430  1.000   45.07296  C  ?  A  ?   46  1
  ATOM     366  CD2  .  LEU  A   69  ?  15.43813  53.68273  66.80399  1.000   32.73637  C  ?  A  ?   46  1
  ATOM     367  C    .  LEU  A   69  ?  15.19447  52.88174  71.15077  1.000   49.34012  C  ?  A  ?   46  1
  ATOM     368  O    .  LEU  A   69  ?  16.18871  53.45301  71.59917  1.000   45.98812  O  ?  A  ?   46  1
  ATOM     369  N    .  GLU  A   70  ?  14.16619  52.50529  71.90418  1.000   57.04630  N  ?  A  ?   47  1
  ATOM     370  CA   .  GLU  A   70  ?  14.13721  52.78856  73.32917  1.000   57.81590  C  ?  A  ?   47  1
  ATOM     371  CB   .  GLU  A   70  ?  12.69048  52.90241  73.82403  1.000   69.92655  C  ?  A  ?   47  1
  ATOM     372  CG   .  GLU  A   70  ?  12.36037  54.19833  74.55700  1.000   81.42934  C  ?  A  ?   47  1
  ATOM     373  CD   .  GLU  A   70  ?  11.88539  55.30462  73.63051  1.000   88.05454  C  ?  A  ?   47  1
  ATOM     374  OE1  .  GLU  A   70  ?  11.08169  56.14865  74.08295  1.000   91.02553  O  ?  A  ?   47  1
  ATOM     375  OE2  .  GLU  A   70  ?  12.31331  55.33415  72.45627  1.000   88.68818  O  ?  A  ?   47  1
  ATOM     376  C    .  GLU  A   70  ?  14.87928  51.70371  74.09683  1.000   52.75702  C  ?  A  ?   47  1
  ATOM     377  O    .  GLU  A   70  ?  15.70055  51.99682  74.96863  1.000   51.48829  O  ?  A  ?   47  1
  ATOM     378  N    .  ASP  A   71  ?  14.61232  50.45018  73.74042  1.000   49.41150  N  ?  A  ?   48  1
  ATOM     379  CA   .  ASP  A   71  ?  15.04948  49.32577  74.56139  1.000   48.36411  C  ?  A  ?   48  1
  ATOM     380  CB   .  ASP  A   71  ?  14.42841  48.02243  74.04912  1.000   53.02890  C  ?  A  ?   48  1
  ATOM     381  CG   .  ASP  A   71  ?  12.91111  48.02953  74.12668  1.000   59.91674  C  ?  A  ?   48  1
  ATOM     382  OD1  .  ASP  A   71  ?  12.35869  48.83631  74.90351  1.000   63.83590  O  ?  A  ?   48  1
  ATOM     383  OD2  .  ASP  A   71  ?  12.27313  47.22166  73.41778  1.000   63.53747  O  ?  A  ?   48  1
  ATOM     384  C    .  ASP  A   71  ?  16.56893  49.21488  74.59966  1.000   45.92300  C  ?  A  ?   48  1
  ATOM     385  O    .  ASP  A   71  ?  17.16984  49.01801  75.65989  1.000   45.99739  O  ?  A  ?   48  1
  ATOM     386  N    .  PHE  A   72  ?  17.18743  49.38291  73.43845  1.000   43.04763  N  ?  A  ?   49  1
  ATOM     387  CA   .  PHE  A   72  ?  18.63578  49.29368  73.32201  1.000   47.34098  C  ?  A  ?   49  1
  ATOM     388  CB   .  PHE  A   72  ?  19.04523  49.22000  71.84812  1.000   42.94701  C  ?  A  ?   49  1
  ATOM     389  CG   .  PHE  A   72  ?  19.01867  47.82827  71.29094  1.000   45.51939  C  ?  A  ?   49  1
  ATOM     390  CD1  .  PHE  A   72  ?  17.96443  46.97774  71.57253  1.000   45.14808  C  ?  A  ?   49  1
  ATOM     391  CE1  .  PHE  A   72  ?  17.93984  45.69237  71.06897  1.000   49.21497  C  ?  A  ?   49  1
  ATOM     392  CZ   .  PHE  A   72  ?  18.97322  45.24450  70.27429  1.000   50.33570  C  ?  A  ?   49  1
  ATOM     393  CD2  .  PHE  A   72  ?  20.04993  47.36705  70.49195  1.000   50.01495  C  ?  A  ?   49  1
  ATOM     394  CE2  .  PHE  A   72  ?  20.03108  46.08127  69.98358  1.000   50.59032  C  ?  A  ?   49  1
  ATOM     395  C    .  PHE  A   72  ?  19.32855  50.45934  74.01903  1.000   51.30082  C  ?  A  ?   49  1
  ATOM     396  O    .  PHE  A   72  ?  20.55699  50.50248  74.09537  1.000   53.36505  O  ?  A  ?   49  1
  ATOM     397  N    .  GLY  A   73  ?  18.53465  51.39715  74.53368  1.000   51.40267  N  ?  A  ?   50  1
  ATOM     398  CA   .  GLY  A   73  ?  19.05458  52.45837  75.37469  1.000   49.63417  C  ?  A  ?   50  1
  ATOM     399  C    .  GLY  A   73  ?  19.63626  51.88534  76.65233  1.000   53.19140  C  ?  A  ?   50  1
  ATOM     400  O    .  GLY  A   73  ?  20.39589  52.55440  77.35573  1.000   55.73247  O  ?  A  ?   50  1
  ATOM     401  N    .  GLU  A   74  ?  19.27889  50.63891  76.95384  1.000   56.06240  N  ?  A  ?   51  1
  ATOM     402  CA   .  GLU  A   74  ?  19.84147  49.94803  78.10970  1.000   60.24471  C  ?  A  ?   51  1
  ATOM     403  CB   .  GLU  A   74  ?  18.99867  48.71991  78.46051  1.000   67.53803  C  ?  A  ?   51  1
  ATOM     404  CG   .  GLU  A   74  ?  17.96626  48.95825  79.54701  1.000   80.06451  C  ?  A  ?   51  1
  ATOM     405  CD   .  GLU  A   74  ?  18.57859  49.00158  80.93352  1.000   90.95136  C  ?  A  ?   51  1
  ATOM     406  OE1  .  GLU  A   74  ?  19.64732  48.38530  81.13445  1.000   93.74589  O  ?  A  ?   51  1
  ATOM     407  OE2  .  GLU  A   74  ?  17.99070  49.65289  81.82306  1.000   96.03948  O  ?  A  ?   51  1
  ATOM     408  C    .  GLU  A   74  ?  21.29041  49.52627  77.87611  1.000   56.31977  C  ?  A  ?   51  1
  ATOM     409  O    .  GLU  A   74  ?  22.03614  49.30909  78.82919  1.000   56.16769  O  ?  A  ?   51  1
  ATOM     410  N    .  TYR  A   75  ?  21.68997  49.42313  76.61013  1.000   54.61228  N  ?  A  ?   52  1
  ATOM     411  CA   .  TYR  A   75  ?  22.97972  48.82165  76.27100  1.000   49.53955  C  ?  A  ?   52  1
  ATOM     412  CB   .  TYR  A   75  ?  22.76407  47.62405  75.34321  1.000   44.61575  C  ?  A  ?   52  1
  ATOM     413  CG   .  TYR  A   75  ?  21.62983  46.73331  75.78238  1.000   42.68659  C  ?  A  ?   52  1
  ATOM     414  CD1  .  TYR  A   75  ?  21.62573  46.15957  77.04632  1.000   43.23571  C  ?  A  ?   52  1
  ATOM     415  CE1  .  TYR  A   75  ?  20.58808  45.35045  77.45746  1.000   48.80335  C  ?  A  ?   52  1
  ATOM     416  CZ   .  TYR  A   75  ?  19.53745  45.10376  76.60027  1.000   50.46593  C  ?  A  ?   52  1
  ATOM     417  OH   .  TYR  A   75  ?  18.50091  44.29373  77.00250  1.000   59.49686  O  ?  A  ?   52  1
  ATOM     418  CE2  .  TYR  A   75  ?  19.51891  45.66070  75.33849  1.000   45.52507  C  ?  A  ?   52  1
  ATOM     419  CD2  .  TYR  A   75  ?  20.56150  46.47089  74.93687  1.000   41.97992  C  ?  A  ?   52  1
  ATOM     420  C    .  TYR  A   75  ?  23.97146  49.78446  75.62954  1.000   45.55184  C  ?  A  ?   52  1
  ATOM     421  O    .  TYR  A   75  ?  25.10680  49.40430  75.34496  1.000   46.19183  O  ?  A  ?   52  1
  ATOM     422  N    .  GLY  A   76  ?  23.54709  51.02226  75.39839  1.000   40.51486  N  ?  A  ?   53  1
  ATOM     423  CA   .  GLY  A   76  ?  24.42738  52.01297  74.80975  1.000   37.57337  C  ?  A  ?   53  1
  ATOM     424  C    .  GLY  A   76  ?  23.70014  53.24653  74.31507  1.000   47.84985  C  ?  A  ?   53  1
  ATOM     425  O    .  GLY  A   76  ?  22.49638  53.39639  74.52477  1.000   44.81166  O  ?  A  ?   53  1
  ATOM     426  N    .  ARG  A   77  ?  24.44023  54.13654  73.66212  1.000   43.08395  N  ?  A  ?   54  1
  ATOM     427  CA   .  ARG  A   77  ?  23.86077  55.32782  73.05947  1.000   41.27657  C  ?  A  ?   54  1
  ATOM     428  CB   .  ARG  A   77  ?  24.91102  56.43098  72.93297  1.000   48.12730  C  ?  A  ?   54  1
  ATOM     429  CG   .  ARG  A   77  ?  24.44591  57.66032  72.16840  1.000   47.81822  C  ?  A  ?   54  1
  ATOM     430  CD   .  ARG  A   77  ?  25.62031  58.56789  71.86868  1.000   51.04509  C  ?  A  ?   54  1
  ATOM     431  NE   .  ARG  A   77  ?  25.26331  59.68750  71.00382  1.000   50.61814  N  ?  A  ?   54  1
  ATOM     432  CZ   .  ARG  A   77  ?  26.13524  60.33258  70.23712  1.000   48.96054  C  ?  A  ?   54  1
  ATOM     433  NH1  .  ARG  A   77  ?  27.40659  59.96030  70.22768  1.000   42.21441  N  ?  A  ?   54  1
  ATOM     434  NH2  .  ARG  A   77  ?  25.73898  61.34282  69.47638  1.000   53.65257  N  ?  A  ?   54  1
  ATOM     435  C    .  ARG  A   77  ?  23.28559  54.99160  71.69368  1.000   44.97805  C  ?  A  ?   54  1
  ATOM     436  O    .  ARG  A   77  ?  24.01415  54.91706  70.70602  1.000   46.89198  O  ?  A  ?   54  1
  ATOM     437  N    .  VAL  A   78  ?  21.97590  54.78644  71.63803  1.000   44.30577  N  ?  A  ?   55  1
  ATOM     438  CA   .  VAL  A   78  ?  21.32845  54.40063  70.39353  1.000   40.37568  C  ?  A  ?   55  1
  ATOM     439  CB   .  VAL  A   78  ?  19.92326  53.83996  70.64668  1.000   41.04700  C  ?  A  ?   55  1
  ATOM     440  CG1  .  VAL  A   78  ?  19.31113  53.34504  69.34817  1.000   39.42646  C  ?  A  ?   55  1
  ATOM     441  CG2  .  VAL  A   78  ?  19.98560  52.72265  71.65659  1.000   41.94199  C  ?  A  ?   55  1
  ATOM     442  C    .  VAL  A   78  ?  21.21335  55.55542  69.40456  1.000   43.02147  C  ?  A  ?   55  1
  ATOM     443  O    .  VAL  A   78  ?  20.76581  56.64871  69.75298  1.000   46.95696  O  ?  A  ?   55  1
  ATOM     444  N    .  LEU  A   79  ?  21.64350  55.29308  68.17422  1.000   42.57626  N  ?  A  ?   56  1
  ATOM     445  CA   .  LEU  A   79  ?  21.38683  56.16016  67.03523  1.000   42.59054  C  ?  A  ?   56  1
  ATOM     446  CB   .  LEU  A   79  ?  22.67140  56.80783  66.51669  1.000   41.61023  C  ?  A  ?   56  1
  ATOM     447  CG   .  LEU  A   79  ?  23.41247  57.74259  67.46944  1.000   44.71962  C  ?  A  ?   56  1
  ATOM     448  CD1  .  LEU  A   79  ?  24.59918  57.02901  68.10540  1.000   45.46750  C  ?  A  ?   56  1
  ATOM     449  CD2  .  LEU  A   79  ?  23.84780  59.01383  66.74968  1.000   42.78740  C  ?  A  ?   56  1
  ATOM     450  C    .  LEU  A   79  ?  20.73494  55.34487  65.92917  1.000   43.11215  C  ?  A  ?   56  1
  ATOM     451  O    .  LEU  A   79  ?  20.96535  54.13710  65.81797  1.000   41.66544  O  ?  A  ?   56  1
  ATOM     452  N    .  ALA  A   80  ?  19.91893  56.00297  65.11483  1.000   42.05592  N  ?  A  ?   57  1
  ATOM     453  CA   .  ALA  A   80  ?  19.30938  55.33966  63.96617  1.000   37.38885  C  ?  A  ?   57  1
  ATOM     454  CB   .  ALA  A   80  ?  17.94133  54.79712  64.32755  1.000   38.97809  C  ?  A  ?   57  1
  ATOM     455  C    .  ALA  A   80  ?  19.20961  56.30740  62.79853  1.000   42.95968  C  ?  A  ?   57  1
  ATOM     456  O    .  ALA  A   80  ?  18.73196  57.41906  62.95314  1.000   43.06258  O  ?  A  ?   57  1
  ATOM     457  N    .  VAL  A   81  ?  19.65755  55.89444  61.62238  1.000   45.10843  N  ?  A  ?   58  1
  ATOM     458  CA   .  VAL  A   81  ?  19.64859  56.80509  60.48722  1.000   44.91820  C  ?  A  ?   58  1
  ATOM     459  CB   .  VAL  A   81  ?  21.08833  57.04009  59.95813  1.000   46.31728  C  ?  A  ?   58  1
  ATOM     460  CG1  .  VAL  A   81  ?  21.75147  55.72450  59.58702  1.000   41.75515  C  ?  A  ?   58  1
  ATOM     461  CG2  .  VAL  A   81  ?  21.09100  58.00251  58.78381  1.000   49.78573  C  ?  A  ?   58  1
  ATOM     462  C    .  VAL  A   81  ?  18.74545  56.28513  59.36944  1.000   48.28154  C  ?  A  ?   58  1
  ATOM     463  O    .  VAL  A   81  ?  18.71613  55.08485  59.09721  1.000   49.41737  O  ?  A  ?   58  1
  ATOM     464  N    .  ASP  A   82  ?  17.97442  57.18290  58.75553  1.000   47.71910  N  ?  A  ?   59  1
  ATOM     465  CA   .  ASP  A   82  ?  17.26664  56.84805  57.52409  1.000   45.52023  C  ?  A  ?   59  1
  ATOM     466  CB   .  ASP  A   82  ?  16.24344  57.92005  57.14029  1.000   44.34991  C  ?  A  ?   59  1
  ATOM     467  CG   .  ASP  A   82  ?  15.03113  57.93709  58.04031  1.000   51.64451  C  ?  A  ?   59  1
  ATOM     468  OD1  .  ASP  A   82  ?  14.66358  56.87519  58.58363  1.000   56.28115  O  ?  A  ?   59  1
  ATOM     469  OD2  .  ASP  A   82  ?  14.43123  59.02369  58.18724  1.000   54.53484  O  ?  A  ?   59  1
  ATOM     470  C    .  ASP  A   82  ?  18.30401  56.69464  56.41494  1.000   43.65356  C  ?  A  ?   59  1
  ATOM     471  O    .  ASP  A   82  ?  19.08864  57.60863  56.16289  1.000   40.76564  O  ?  A  ?   59  1
  ATOM     472  N    .  LYS  A   83  ?  18.31811  55.54122  55.75837  1.000   40.04910  N  ?  A  ?   60  1
  ATOM     473  CA   .  LYS  A   83  ?  19.30170  55.29011  54.71243  1.000   37.87664  C  ?  A  ?   60  1
  ATOM     474  CB   .  LYS  A   83  ?  19.27803  53.82235  54.28961  1.000   41.21112  C  ?  A  ?   60  1
  ATOM     475  CG   .  LYS  A   83  ?  19.99162  52.88767  55.24899  1.000   44.46429  C  ?  A  ?   60  1
  ATOM     476  CD   .  LYS  A   83  ?  20.23342  51.52706  54.60913  1.000   47.32090  C  ?  A  ?   60  1
  ATOM     477  CE   .  LYS  A   83  ?  18.92755  50.87355  54.20219  1.000   46.68192  C  ?  A  ?   60  1
  ATOM     478  NZ   .  LYS  A   83  ?  19.14699  49.53936  53.58598  1.000   51.48276  N  ?  A  ?   60  1
  ATOM     479  C    .  LYS  A   83  ?  19.07731  56.17637  53.49447  1.000   40.93662  C  ?  A  ?   60  1
  ATOM     480  O    .  LYS  A   83  ?  18.02830  56.80719  53.35547  1.000   46.02364  O  ?  A  ?   60  1
  ATOM     481  N    .  LEU  A   84  ?  20.07719  56.20815  52.61956  1.000   40.28205  N  ?  A  ?   61  1
  ATOM     482  CA   .  LEU  A   84  ?  20.03629  56.98429  51.38485  1.000   39.11739  C  ?  A  ?   61  1
  ATOM     483  CB   .  LEU  A   84  ?  21.26561  56.66062  50.53095  1.000   38.84203  C  ?  A  ?   61  1
  ATOM     484  CG   .  LEU  A   84  ?  21.58362  57.54166  49.32699  1.000   41.95180  C  ?  A  ?   61  1
  ATOM     485  CD1  .  LEU  A   84  ?  21.80663  58.98326  49.76178  1.000   42.52080  C  ?  A  ?   61  1
  ATOM     486  CD2  .  LEU  A   84  ?  22.80530  56.99761  48.60331  1.000   42.38806  C  ?  A  ?   61  1
  ATOM     487  C    .  LEU  A   84  ?  18.76109  56.71820  50.59304  1.000   40.37776  C  ?  A  ?   61  1
  ATOM     488  O    .  LEU  A   84  ?  18.44566  55.56985  50.28304  1.000   47.32877  O  ?  A  ?   61  1
  ATOM     489  N    .  GLY  A   85  ?  18.02073  57.78137  50.28873  1.000   39.48918  N  ?  A  ?   62  1
  ATOM     490  CA   .  GLY  A   85  ?  16.80485  57.67498  49.49818  1.000   41.19801  C  ?  A  ?   62  1
  ATOM     491  C    .  GLY  A   85  ?  15.63336  56.97623  50.17384  1.000   44.93894  C  ?  A  ?   62  1
  ATOM     492  O    .  GLY  A   85  ?  14.67342  56.57155  49.50892  1.000   44.18110  O  ?  A  ?   62  1
  ATOM     493  N    .  GLN  A   86  ?  15.70657  56.83045  51.49347  1.000   40.16030  N  ?  A  ?   63  1
  ATOM     494  CA   .  GLN  A   86  ?  14.62021  56.22722  52.25673  1.000   39.09861  C  ?  A  ?   63  1
  ATOM     495  CB   .  GLN  A   86  ?  15.02818  54.85086  52.78939  1.000   38.14050  C  ?  A  ?   63  1
  ATOM     496  CG   .  GLN  A   86  ?  15.34187  53.82729  51.71092  1.000   40.05509  C  ?  A  ?   63  1
  ATOM     497  CD   .  GLN  A   86  ?  15.70406  52.46531  52.28430  1.000   43.83174  C  ?  A  ?   63  1
  ATOM     498  OE1  .  GLN  A   86  ?  16.82013  51.97891  52.10168  1.000   47.14410  O  ?  A  ?   63  1
  ATOM     499  NE2  .  GLN  A   86  ?  14.75794  51.84293  52.97542  1.000   39.70044  N  ?  A  ?   63  1
  ATOM     500  C    .  GLN  A   86  ?  14.20710  57.13046  53.41089  1.000   43.98564  C  ?  A  ?   63  1
  ATOM     501  O    .  GLN  A   86  ?  14.89069  58.10994  53.71440  1.000   44.62582  O  ?  A  ?   63  1
  ATOM     502  N    .  GLY  A   87  ?  13.09739  56.78635  54.05802  1.000   47.14093  N  ?  A  ?   64  1
  ATOM     503  CA   .  GLY  A   87  ?  12.58028  57.56814  55.16414  1.000   45.55676  C  ?  A  ?   64  1
  ATOM     504  C    .  GLY  A   87  ?  12.40990  59.01924  54.77078  1.000   45.35239  C  ?  A  ?   64  1
  ATOM     505  O    .  GLY  A   87  ?  11.57336  59.34658  53.93376  1.000   45.11152  O  ?  A  ?   64  1
  ATOM     506  N    .  GLU  A   88  ?  13.22544  59.88739  55.35926  1.000   47.90131  N  ?  A  ?   65  1
  ATOM     507  CA   .  GLU  A   88  ?  13.16845  61.30859  55.04801  1.000   49.76732  C  ?  A  ?   65  1
  ATOM     508  CB   .  GLU  A   88  ?  12.63012  62.09395  56.24679  1.000   51.85169  C  ?  A  ?   65  1
  ATOM     509  CG   .  GLU  A   88  ?  11.15449  61.86290  56.51535  1.000   59.83470  C  ?  A  ?   65  1
  ATOM     510  CD   .  GLU  A   88  ?  10.64063  62.67118  57.68758  1.000   69.84973  C  ?  A  ?   65  1
  ATOM     511  OE1  .  GLU  A   88  ?  11.16222  63.78126  57.91933  1.000   75.03080  O  ?  A  ?   65  1
  ATOM     512  OE2  .  GLU  A   88  ?   9.71767  62.19372  58.37973  1.000   77.27792  O  ?  A  ?   65  1
  ATOM     513  C    .  GLU  A   88  ?  14.52096  61.86976  54.62400  1.000   51.88286  C  ?  A  ?   65  1
  ATOM     514  O    .  GLU  A   88  ?  14.70986  63.08495  54.61073  1.000   58.49086  O  ?  A  ?   65  1
  ATOM     515  N    .  THR  A   89  ?  15.46411  60.99621  54.28147  1.000   48.03120  N  ?  A  ?   66  1
  ATOM     516  CA   .  THR  A   89  ?  16.71898  61.46969  53.70347  1.000   48.96650  C  ?  A  ?   66  1
  ATOM     517  CB   .  THR  A   89  ?  17.92083  60.58789  54.07998  1.000   50.33488  C  ?  A  ?   66  1
  ATOM     518  OG1  .  THR  A   89  ?  17.82710  59.32563  53.41240  1.000   59.81087  O  ?  A  ?   66  1
  ATOM     519  CG2  .  THR  A   89  ?  17.96253  60.37238  55.56245  1.000   43.42554  C  ?  A  ?   66  1
  ATOM     520  C    .  THR  A   89  ?  16.60793  61.52717  52.19011  1.000   44.29208  C  ?  A  ?   66  1
  ATOM     521  O    .  THR  A   89  ?  15.95807  60.68234  51.57413  1.000   43.74058  O  ?  A  ?   66  1
  ATOM     522  N    .  GLY  A   90  ?  17.24956  62.52841  51.59967  1.000   40.39239  N  ?  A  ?   67  1
  ATOM     523  CA   .  GLY  A   90  ?  17.18838  62.73534  50.16822  1.000   38.40933  C  ?  A  ?   67  1
  ATOM     524  C    .  GLY  A   90  ?  17.72214  61.58150  49.33942  1.000   39.23093  C  ?  A  ?   67  1
  ATOM     525  O    .  GLY  A   90  ?  18.42656  60.70151  49.83323  1.000   41.49427  O  ?  A  ?   67  1
  ATOM     526  N    .  LEU  A   91  ?  17.36786  61.59819  48.06245  1.000   38.49816  N  ?  A  ?   68  1
  ATOM     527  CA   .  LEU  A   91  ?  17.84508  60.62442  47.09425  1.000   39.89490  C  ?  A  ?   68  1
  ATOM     528  CB   .  LEU  A   91  ?  16.95194  60.66982  45.85152  1.000   39.65346  C  ?  A  ?   68  1
  ATOM     529  CG   .  LEU  A   91  ?  15.54068  60.15297  46.12850  1.000   36.54667  C  ?  A  ?   68  1
  ATOM     530  CD1  .  LEU  A   91  ?  14.56953  60.58947  45.05058  1.000   38.79886  C  ?  A  ?   68  1
  ATOM     531  CD2  .  LEU  A   91  ?  15.57465  58.64108  46.23920  1.000   36.94524  C  ?  A  ?   68  1
  ATOM     532  C    .  LEU  A   91  ?  19.30455  60.89380  46.73391  1.000   45.51676  C  ?  A  ?   68  1
  ATOM     533  O    .  LEU  A   91  ?  19.81954  61.97739  47.02001  1.000   35.78641  O  ?  A  ?   68  1
  ATOM     534  N    .  PRO  A   92  ?  19.98336  59.90239  46.12654  1.000   41.00585  N  ?  A  ?   69  1
  ATOM     535  CA   .  PRO  A   92  ?  21.35656  60.10891  45.64706  1.000   41.93326  C  ?  A  ?   69  1
  ATOM     536  CB   .  PRO  A   92  ?  21.67027  58.80249  44.91019  1.000   41.31755  C  ?  A  ?   69  1
  ATOM     537  CG   .  PRO  A   92  ?  20.80799  57.78891  45.56586  1.000   37.86092  C  ?  A  ?   69  1
  ATOM     538  CD   .  PRO  A   92  ?  19.53742  58.51294  45.91966  1.000   37.45104  C  ?  A  ?   69  1
  ATOM     539  C    .  PRO  A   92  ?  21.45729  61.29750  44.69784  1.000   41.65515  C  ?  A  ?   69  1
  ATOM     540  O    .  PRO  A   92  ?  20.51808  61.54463  43.94840  1.000   42.25418  O  ?  A  ?   69  1
  ATOM     541  N    .  LEU  A   93  ?  22.57497  62.01695  44.72911  1.000   46.52443  N  ?  A  ?   70  1
  ATOM     542  CA   .  LEU  A   93  ?  22.75672  63.18382  43.86810  1.000   41.45046  C  ?  A  ?   70  1
  ATOM     543  CB   .  LEU  A   93  ?  23.70000  64.19159  44.52438  1.000   42.87272  C  ?  A  ?   70  1
  ATOM     544  CG   .  LEU  A   93  ?  23.38676  64.53302  45.98278  1.000   44.63792  C  ?  A  ?   70  1
  ATOM     545  CD2  .  LEU  A   93  ?  21.95852  65.03332  46.11533  1.000   45.70810  C  ?  A  ?   70  1
  ATOM     546  CD1  .  LEU  A   93  ?  24.37448  65.55341  46.52588  1.000   42.36220  C  ?  A  ?   70  1
  ATOM     547  C    .  LEU  A   93  ?  23.29544  62.77306  42.50185  1.000   45.99785  C  ?  A  ?   70  1
  ATOM     548  O    .  LEU  A   93  ?  23.29415  63.56296  41.55459  1.000   45.68178  O  ?  A  ?   70  1
  ATOM     549  N    .  ASN  A   94  ?  23.76613  61.53164  42.41484  1.000   46.56125  N  ?  A  ?   71  1
  ATOM     550  CA   .  ASN  A   94  ?  24.28725  60.97534  41.17005  1.000   49.42694  C  ?  A  ?   71  1
  ATOM     551  CB   .  ASN  A   94  ?  25.78557  60.67032  41.29256  1.000   56.12279  C  ?  A  ?   71  1
  ATOM     552  CG   .  ASN  A   94  ?  26.62873  61.91095  41.51387  1.000   63.21587  C  ?  A  ?   71  1
  ATOM     553  OD1  .  ASN  A   94  ?  26.13951  62.94112  41.96990  1.000   63.66766  O  ?  A  ?   71  1
  ATOM     554  ND2  .  ASN  A   94  ?  27.91388  61.81084  41.19393  1.000   70.77400  N  ?  A  ?   71  1
  ATOM     555  C    .  ASN  A   94  ?  23.54775  59.70084  40.78599  1.000   43.89797  C  ?  A  ?   71  1
  ATOM     556  O    .  ASN  A   94  ?  23.06124  58.97769  41.65485  1.000   41.73309  O  ?  A  ?   71  1
  ATOM     557  N    .  ASP  A   95  ?  23.47336  59.42026  39.48798  1.000   46.02099  N  ?  A  ?   72  1
  ATOM     558  CA   .  ASP  A   95  ?  22.97706  58.13043  39.02254  1.000   45.89312  C  ?  A  ?   72  1
  ATOM     559  CB   .  ASP  A   95  ?  22.81387  58.11216  37.49933  1.000   49.86770  C  ?  A  ?   72  1
  ATOM     560  CG   .  ASP  A   95  ?  21.57914  58.85492  37.03167  1.000   55.72132  C  ?  A  ?   72  1
  ATOM     561  OD1  .  ASP  A   95  ?  20.64810  59.04172  37.84331  1.000   54.82401  O  ?  A  ?   72  1
  ATOM     562  OD2  .  ASP  A   95  ?  21.53371  59.23965  35.84411  1.000   60.64859  O  ?  A  ?   72  1
  ATOM     563  C    .  ASP  A   95  ?  23.94031  57.03363  39.46249  1.000   49.53106  C  ?  A  ?   72  1
  ATOM     564  O    .  ASP  A   95  ?  23.53244  55.91309  39.77049  1.000   51.39669  O  ?  A  ?   72  1
  ATOM     565  N    .  GLU  A   96  ?  25.22306  57.37677  39.49912  1.000   50.58230  N  ?  A  ?   73  1
  ATOM     566  CA   .  GLU  A   96  ?  26.26734  56.44282  39.89845  1.000   58.48092  C  ?  A  ?   73  1
  ATOM     567  CB   .  GLU  A   96  ?  27.65120  57.04482  39.63573  1.000   66.97595  C  ?  A  ?   73  1
  ATOM     568  CG   .  GLU  A   96  ?  28.09498  56.99703  38.17921  1.000   79.68703  C  ?  A  ?   73  1
  ATOM     569  CD   .  GLU  A   96  ?  27.30833  57.93630  37.28338  1.000   86.58902  C  ?  A  ?   73  1
  ATOM     570  OE1  .  GLU  A   96  ?  27.13390  57.60905  36.08906  1.000   95.32507  O  ?  A  ?   73  1
  ATOM     571  OE2  .  GLU  A   96  ?  26.87154  59.00268  37.76862  1.000   86.81543  O  ?  A  ?   73  1
  ATOM     572  C    .  GLU  A   96  ?  26.15387  56.03950  41.36555  1.000   52.99885  C  ?  A  ?   73  1
  ATOM     573  O    .  GLU  A   96  ?  26.75718  55.05417  41.78500  1.000   52.23591  O  ?  A  ?   73  1
  ATOM     574  N    .  ASP  A   97  ?  25.38405  56.79826  42.14168  1.000   48.76481  N  ?  A  ?   74  1
  ATOM     575  CA   .  ASP  A   97  ?  25.24972  56.53004  43.57157  1.000   44.13354  C  ?  A  ?   74  1
  ATOM     576  CB   .  ASP  A   97  ?  25.17000  57.84125  44.36319  1.000   48.36302  C  ?  A  ?   74  1
  ATOM     577  CG   .  ASP  A   97  ?  26.52382  58.51117  44.53499  1.000   53.12308  C  ?  A  ?   74  1
  ATOM     578  OD1  .  ASP  A   97  ?  27.54438  57.92936  44.11141  1.000   53.85064  O  ?  A  ?   74  1
  ATOM     579  OD2  .  ASP  A   97  ?  26.56328  59.61776  45.11147  1.000   55.90305  O  ?  A  ?   74  1
  ATOM     580  C    .  ASP  A   97  ?  24.03792  55.66570  43.90289  1.000   43.77305  C  ?  A  ?   74  1
  ATOM     581  O    .  ASP  A   97  ?  23.64681  55.56060  45.06436  1.000   41.93698  O  ?  A  ?   74  1
  ATOM     582  N    .  TRP  A   98  ?  23.43311  55.05862  42.88887  1.000   38.31242  N  ?  A  ?   75  1
  ATOM     583  CA   .  TRP  A   98  ?  22.38564  54.07536  43.13379  1.000   39.94067  C  ?  A  ?   75  1
  ATOM     584  CB   .  TRP  A   98  ?  21.33870  54.08615  42.01414  1.000   40.50962  C  ?  A  ?   75  1
  ATOM     585  CG   .  TRP  A   98  ?  20.39025  55.25336  42.10299  1.000   45.91066  C  ?  A  ?   75  1
  ATOM     586  CD1  .  TRP  A   98  ?  20.66464  56.55766  41.80551  1.000   45.93767  C  ?  A  ?   75  1
  ATOM     587  NE1  .  TRP  A   98  ?  19.55181  57.33513  42.01412  1.000   44.60252  N  ?  A  ?   75  1
  ATOM     588  CE2  .  TRP  A   98  ?  18.52849  56.53890  42.45081  1.000   42.32699  C  ?  A  ?   75  1
  ATOM     589  CD2  .  TRP  A   98  ?  19.01805  55.21946  42.51963  1.000   41.18123  C  ?  A  ?   75  1
  ATOM     590  CE3  .  TRP  A   98  ?  18.15837  54.20394  42.94254  1.000   36.93345  C  ?  A  ?   75  1
  ATOM     591  CZ3  .  TRP  A   98  ?  16.85573  54.53296  43.28045  1.000   40.24072  C  ?  A  ?   75  1
  ATOM     592  CH2  .  TRP  A   98  ?  16.39832  55.85131  43.20337  1.000   37.47414  C  ?  A  ?   75  1
  ATOM     593  CZ2  .  TRP  A   98  ?  17.21558  56.86608  42.79120  1.000   38.26992  C  ?  A  ?   75  1
  ATOM     594  C    .  TRP  A   98  ?  23.03913  52.70491  43.27172  1.000   44.43181  C  ?  A  ?   75  1
  ATOM     595  O    .  TRP  A   98  ?  22.76949  51.79252  42.48999  1.000   45.64745  O  ?  A  ?   75  1
  ATOM     596  N    .  THR  A   99  ?  23.92587  52.58620  44.25971  1.000   47.85130  N  ?  A  ?   76  1
  ATOM     597  CA   .  THR  A   99  ?  24.68685  51.36039  44.50233  1.000   48.88861  C  ?  A  ?   76  1
  ATOM     598  CB   .  THR  A   99  ?  26.13772  51.46405  43.97232  1.000   48.26323  C  ?  A  ?   76  1
  ATOM     599  OG1  .  THR  A   99  ?  26.85657  52.44678  44.72851  1.000   53.42964  O  ?  A  ?   76  1
  ATOM     600  CG2  .  THR  A   99  ?  26.16411  51.84203  42.49691  1.000   45.79344  C  ?  A  ?   76  1
  ATOM     601  C    .  THR  A   99  ?  24.74479  51.03206  45.99315  1.000   48.26263  C  ?  A  ?   76  1
  ATOM     602  O    .  THR  A   99  ?  24.45385  51.88492  46.83948  1.000   43.59579  O  ?  A  ?   76  1
  ATOM     603  N    .  VAL  A  100  ?  25.13191  49.79693  46.30576  1.000   48.69464  N  ?  A  ?   77  1
  ATOM     604  CA   .  VAL  A  100  ?  25.26537  49.35369  47.69114  1.000   48.27711  C  ?  A  ?   77  1
  ATOM     605  CB   .  VAL  A  100  ?  25.47974  47.82907  47.78089  1.000   57.72382  C  ?  A  ?   77  1
  ATOM     606  CG1  .  VAL  A  100  ?  25.11095  47.32328  49.16348  1.000   61.86614  C  ?  A  ?   77  1
  ATOM     607  CG2  .  VAL  A  100  ?  24.65505  47.11784  46.72925  1.000   61.23056  C  ?  A  ?   77  1
  ATOM     608  C    .  VAL  A  100  ?  26.43351  50.06580  48.36692  1.000   47.23049  C  ?  A  ?   77  1
  ATOM     609  O    .  VAL  A  100  ?  26.36676  50.43209  49.55070  1.000   47.18818  O  ?  A  ?   77  1
  ATOM     610  N    .  ASP  A  101  ?  27.50378  50.25516  47.59970  1.000   47.60899  N  ?  A  ?   78  1
  ATOM     611  CA   .  ASP  A  101  ?  28.68306  50.96254  48.07588  1.000   51.06015  C  ?  A  ?   78  1
  ATOM     612  CB   .  ASP  A  101  ?  29.79286  50.92961  47.02271  1.000   58.10418  C  ?  A  ?   78  1
  ATOM     613  CG   .  ASP  A  101  ?  30.43606  49.56242  46.89429  1.000   66.31327  C  ?  A  ?   78  1
  ATOM     614  OD1  .  ASP  A  101  ?  29.89229  48.59716  47.46987  1.000   68.97580  O  ?  A  ?   78  1
  ATOM     615  OD2  .  ASP  A  101  ?  31.48046  49.45235  46.21296  1.000   68.15628  O  ?  A  ?   78  1
  ATOM     616  C    .  ASP  A  101  ?  28.35881  52.40487  48.43905  1.000   49.79339  C  ?  A  ?   78  1
  ATOM     617  O    .  ASP  A  101  ?  28.93071  52.94971  49.37336  1.000   48.78630  O  ?  A  ?   78  1
  ATOM     618  N    .  ALA  A  102  ?  27.44457  53.02119  47.69716  1.000   49.30289  N  ?  A  ?   79  1
  ATOM     619  CA   .  ALA  A  102  ?  27.07186  54.40930  47.95598  1.000   44.02952  C  ?  A  ?   79  1
  ATOM     620  CB   .  ALA  A  102  ?  26.35592  54.99460  46.75868  1.000   39.86915  C  ?  A  ?   79  1
  ATOM     621  C    .  ALA  A  102  ?  26.20329  54.52973  49.20945  1.000   44.37623  C  ?  A  ?   79  1
  ATOM     622  O    .  ALA  A  102  ?  26.27181  55.52674  49.92806  1.000   43.36488  O  ?  A  ?   79  1
  ATOM     623  N    .  VAL  A  103  ?  25.38603  53.51175  49.46363  1.000   43.03833  N  ?  A  ?   80  1
  ATOM     624  CA   .  VAL  A  103  ?  24.57420  53.45846  50.67545  1.000   39.18634  C  ?  A  ?   80  1
  ATOM     625  CB   .  VAL  A  103  ?  23.55912  52.29183  50.61803  1.000   37.81103  C  ?  A  ?   80  1
  ATOM     626  CG1  .  VAL  A  103  ?  22.85731  52.11358  51.95250  1.000   34.57883  C  ?  A  ?   80  1
  ATOM     627  CG2  .  VAL  A  103  ?  22.54355  52.52381  49.50525  1.000   41.54606  C  ?  A  ?   80  1
  ATOM     628  C    .  VAL  A  103  ?  25.47857  53.31313  51.89828  1.000   41.55214  C  ?  A  ?   80  1
  ATOM     629  O    .  VAL  A  103  ?  25.39245  54.09876  52.86039  1.000   41.42806  O  ?  A  ?   80  1
  ATOM     630  N    .  ALA  A  104  ?  26.35977  52.31613  51.84044  1.000   38.93097  N  ?  A  ?   81  1
  ATOM     631  CA   .  ALA  A  104  ?  27.34566  52.09896  52.89686  1.000   40.47312  C  ?  A  ?   81  1
  ATOM     632  CB   .  ALA  A  104  ?  28.22791  50.90124  52.56027  1.000   35.44809  C  ?  A  ?   81  1
  ATOM     633  C    .  ALA  A  104  ?  28.20573  53.34326  53.13201  1.000   45.28752  C  ?  A  ?   81  1
  ATOM     634  O    .  ALA  A  104  ?  28.46272  53.71907  54.27536  1.000   47.43987  O  ?  A  ?   81  1
  ATOM     635  N    .  GLU  A  105  ?  28.64446  53.97491  52.04579  1.000   46.73486  N  ?  A  ?   82  1
  ATOM     636  CA   .  GLU  A  105  ?  29.43582  55.20065  52.12141  1.000   49.59771  C  ?  A  ?   82  1
  ATOM     637  CB   .  GLU  A  105  ?  29.90964  55.62804  50.73151  1.000   57.85079  C  ?  A  ?   82  1
  ATOM     638  CG   .  GLU  A  105  ?  31.21956  54.99574  50.30627  1.000   66.97593  C  ?  A  ?   82  1
  ATOM     639  CD   .  GLU  A  105  ?  32.36636  55.38989  51.21255  1.000   72.99172  C  ?  A  ?   82  1
  ATOM     640  OE1  .  GLU  A  105  ?  32.81453  56.55333  51.13308  1.000   74.16226  O  ?  A  ?   82  1
  ATOM     641  OE2  .  GLU  A  105  ?  32.81374  54.53906  52.00985  1.000   75.42394  O  ?  A  ?   82  1
  ATOM     642  C    .  GLU  A  105  ?  28.65731  56.33790  52.75854  1.000   50.27101  C  ?  A  ?   82  1
  ATOM     643  O    .  GLU  A  105  ?  29.22604  57.15390  53.48017  1.000   54.21308  O  ?  A  ?   82  1
  ATOM     644  N    .  HIS  A  106  ?  27.36009  56.39958  52.47449  1.000   47.22139  N  ?  A  ?   83  1
  ATOM     645  CA   .  HIS  A  106  ?  26.50444  57.40788  53.08421  1.000   46.39849  C  ?  A  ?   83  1
  ATOM     646  CB   .  HIS  A  106  ?  25.08713  57.35287  52.51346  1.000   44.15656  C  ?  A  ?   83  1
  ATOM     647  CG   .  HIS  A  106  ?  24.12900  58.27179  53.20378  1.000   45.25874  C  ?  A  ?   83  1
  ATOM     648  ND1  .  HIS  A  106  ?  23.22501  57.83511  54.14712  1.000   44.04300  N  ?  A  ?   83  1
  ATOM     649  CE1  .  HIS  A  106  ?  22.51809  58.86124  54.58733  1.000   46.25032  C  ?  A  ?   83  1
  ATOM     650  NE2  .  HIS  A  106  ?  22.93422  59.95051  53.96412  1.000   44.44972  N  ?  A  ?   83  1
  ATOM     651  CD2  .  HIS  A  106  ?  23.94212  59.61084  53.09701  1.000   46.16259  C  ?  A  ?   83  1
  ATOM     652  C    .  HIS  A  106  ?  26.46296  57.21599  54.59368  1.000   44.91073  C  ?  A  ?   83  1
  ATOM     653  O    .  HIS  A  106  ?  26.60897  58.17785  55.35493  1.000   40.58649  O  ?  A  ?   83  1
  ATOM     654  N    .  VAL  A  107  ?  26.26658  55.97065  55.02230  1.000   36.03249  N  ?  A  ?   84  1
  ATOM     655  CA   .  VAL  A  107  ?  26.23842  55.67772  56.45219  1.000   39.07384  C  ?  A  ?   84  1
  ATOM     656  CB   .  VAL  A  107  ?  25.85362  54.21439  56.71858  1.000   43.77486  C  ?  A  ?   84  1
  ATOM     657  CG1  .  VAL  A  107  ?  25.91485  53.91320  58.20434  1.000   46.12939  C  ?  A  ?   84  1
  ATOM     658  CG2  .  VAL  A  107  ?  24.45999  53.93178  56.17505  1.000   37.82652  C  ?  A  ?   84  1
  ATOM     659  C    .  VAL  A  107  ?  27.58467  55.98038  57.11346  1.000   37.42313  C  ?  A  ?   84  1
  ATOM     660  O    .  VAL  A  107  ?  27.63151  56.53236  58.21082  1.000   40.93664  O  ?  A  ?   84  1
  ATOM     661  N    .  ALA  A  108  ?  28.67553  55.63723  56.43389  1.000   39.78153  N  ?  A  ?   85  1
  ATOM     662  CA   .  ALA  A  108  ?  30.01582  55.86693  56.96710  1.000   42.08075  C  ?  A  ?   85  1
  ATOM     663  CB   .  ALA  A  108  ?  31.05364  55.21580  56.07916  1.000   38.08437  C  ?  A  ?   85  1
  ATOM     664  C    .  ALA  A  108  ?  30.32020  57.35358  57.12183  1.000   47.91633  C  ?  A  ?   85  1
  ATOM     665  O    .  ALA  A  108  ?  30.84048  57.78602  58.15293  1.000   50.63525  O  ?  A  ?   85  1
  ATOM     666  N    .  ASN  A  109  ?  30.00686  58.12466  56.08533  1.000   43.46614  N  ?  A  ?   86  1
  ATOM     667  CA   .  ASN  A  109  ?  30.18325  59.56890  56.12327  1.000   47.59040  C  ?  A  ?   86  1
  ATOM     668  CB   .  ASN  A  109  ?  29.83999  60.19016  54.76811  1.000   44.27184  C  ?  A  ?   86  1
  ATOM     669  CG   .  ASN  A  109  ?  30.89529  59.90933  53.71537  1.000   42.36988  C  ?  A  ?   86  1
  ATOM     670  OD1  .  ASN  A  109  ?  32.06986  59.75275  54.03283  1.000   45.63989  O  ?  A  ?   86  1
  ATOM     671  ND2  .  ASN  A  109  ?  30.48175  59.85148  52.45615  1.000   43.82047  N  ?  A  ?   86  1
  ATOM     672  C    .  ASN  A  109  ?  29.32754  60.18284  57.22107  1.000   49.53031  C  ?  A  ?   86  1
  ATOM     673  O    .  ASN  A  109  ?  29.76180  61.10543  57.92182  1.000   49.68519  O  ?  A  ?   86  1
  ATOM     674  N    .  PHE  A  110  ?  28.11247  59.65724  57.36843  1.000   49.61766  N  ?  A  ?   87  1
  ATOM     675  CA   .  PHE  A  110  ?  27.21735  60.08880  58.43291  1.000   46.43718  C  ?  A  ?   87  1
  ATOM     676  CB   .  PHE  A  110  ?  25.88410  59.34064  58.36778  1.000   43.86125  C  ?  A  ?   87  1
  ATOM     677  CG   .  PHE  A  110  ?  25.05528  59.48414  59.61355  1.000   46.79163  C  ?  A  ?   87  1
  ATOM     678  CD1  .  PHE  A  110  ?  24.30082  60.62683  59.83051  1.000   49.44830  C  ?  A  ?   87  1
  ATOM     679  CE1  .  PHE  A  110  ?  23.54315  60.76848  60.98070  1.000   44.22713  C  ?  A  ?   87  1
  ATOM     680  CZ   .  PHE  A  110  ?  23.53567  59.76308  61.92632  1.000   44.08113  C  ?  A  ?   87  1
  ATOM     681  CD2  .  PHE  A  110  ?  25.03845  58.48330  60.57446  1.000   44.63190  C  ?  A  ?   87  1
  ATOM     682  CE2  .  PHE  A  110  ?  24.28373  58.61950  61.72468  1.000   43.47477  C  ?  A  ?   87  1
  ATOM     683  C    .  PHE  A  110  ?  27.85815  59.88065  59.80182  1.000   48.78562  C  ?  A  ?   87  1
  ATOM     684  O    .  PHE  A  110  ?  27.89649  60.79690  60.62311  1.000   49.22406  O  ?  A  ?   87  1
  ATOM     685  N    .  ALA  A  111  ?  28.35272  58.66953  60.04124  1.000   45.20165  N  ?  A  ?   88  1
  ATOM     686  CA   .  ALA  A  111  ?  28.96803  58.33783  61.31855  1.000   40.41375  C  ?  A  ?   88  1
  ATOM     687  CB   .  ALA  A  111  ?  29.34329  56.86765  61.36096  1.000   40.06680  C  ?  A  ?   88  1
  ATOM     688  C    .  ALA  A  111  ?  30.19248  59.20859  61.57619  1.000   46.79321  C  ?  A  ?   88  1
  ATOM     689  O    .  ALA  A  111  ?  30.42479  59.63860  62.70530  1.000   49.09943  O  ?  A  ?   88  1
  ATOM     690  N    .  THR  A  112  ?  30.96891  59.47238  60.52751  1.000   41.38339  N  ?  A  ?   89  1
  ATOM     691  CA   .  THR  A  112  ?  32.16702  60.29490  60.66219  1.000   46.55843  C  ?  A  ?   89  1
  ATOM     692  CB   .  THR  A  112  ?  33.01302  60.28347  59.36945  1.000   49.54300  C  ?  A  ?   89  1
  ATOM     693  OG1  .  THR  A  112  ?  33.50290  58.95856  59.12903  1.000   51.28555  O  ?  A  ?   89  1
  ATOM     694  CG2  .  THR  A  112  ?  34.19719  61.23158  59.48947  1.000   48.13666  C  ?  A  ?   89  1
  ATOM     695  C    .  THR  A  112  ?  31.81338  61.73779  61.02913  1.000   49.90191  C  ?  A  ?   89  1
  ATOM     696  O    .  THR  A  112  ?  32.48313  62.34994  61.86240  1.000   54.13593  O  ?  A  ?   89  1
  ATOM     697  N    .  GLN  A  113  ?  30.75882  62.27644  60.42161  1.000   50.05673  N  ?  A  ?   90  1
  ATOM     698  CA   .  GLN  A  113  ?  30.33394  63.64162  60.73234  1.000   52.77492  C  ?  A  ?   90  1
  ATOM     699  CB   .  GLN  A  113  ?  29.12060  64.03513  59.89033  1.000   54.55810  C  ?  A  ?   90  1
  ATOM     700  CG   .  GLN  A  113  ?  29.44328  64.32512  58.43380  1.000   62.28678  C  ?  A  ?   90  1
  ATOM     701  CD   .  GLN  A  113  ?  28.70699  65.54071  57.91179  1.000   64.76259  C  ?  A  ?   90  1
  ATOM     702  OE1  .  GLN  A  113  ?  27.99805  66.21655  58.65762  1.000   67.03339  O  ?  A  ?   90  1
  ATOM     703  NE2  .  GLN  A  113  ?  28.87406  65.82845  56.62570  1.000   66.44049  N  ?  A  ?   90  1
  ATOM     704  C    .  GLN  A  113  ?  30.00892  63.82525  62.21433  1.000   55.89912  C  ?  A  ?   90  1
  ATOM     705  O    .  GLN  A  113  ?  30.28057  64.87672  62.78972  1.000   60.64771  O  ?  A  ?   90  1
  ATOM     706  N    .  LEU  A  114  ?  29.42948  62.80027  62.82894  1.000   50.96351  N  ?  A  ?   91  1
  ATOM     707  CA   .  LEU  A  114  ?  29.05654  62.87512  64.23686  1.000   50.57339  C  ?  A  ?   91  1
  ATOM     708  CB   .  LEU  A  114  ?  27.81462  62.02386  64.50707  1.000   50.44062  C  ?  A  ?   91  1
  ATOM     709  CG   .  LEU  A  114  ?  26.45584  62.70711  64.32697  1.000   52.04814  C  ?  A  ?   91  1
  ATOM     710  CD1  .  LEU  A  114  ?  26.22410  63.13189  62.88383  1.000   49.39695  C  ?  A  ?   91  1
  ATOM     711  CD2  .  LEU  A  114  ?  25.33872  61.79294  64.80334  1.000   54.70972  C  ?  A  ?   91  1
  ATOM     712  C    .  LEU  A  114  ?  30.19335  62.44130  65.15662  1.000   50.80012  C  ?  A  ?   91  1
  ATOM     713  O    .  LEU  A  114  ?  30.05042  62.46738  66.37779  1.000   57.44856  O  ?  A  ?   91  1
  ATOM     714  N    .  GLY  A  115  ?  31.31947  62.04727  64.56844  1.000   47.48682  N  ?  A  ?   92  1
  ATOM     715  CA   .  GLY  A  115  ?  32.47689  61.62703  65.33788  1.000   47.27014  C  ?  A  ?   92  1
  ATOM     716  C    .  GLY  A  115  ?  32.26178  60.34788  66.12857  1.000   49.39077  C  ?  A  ?   92  1
  ATOM     717  O    .  GLY  A  115  ?  32.82916  60.18151  67.21023  1.000   53.93779  O  ?  A  ?   92  1
  ATOM     718  N    .  LEU  A  116  ?  31.44194  59.44550  65.59428  1.000   44.52653  N  ?  A  ?   93  1
  ATOM     719  CA   .  LEU  A  116  ?  31.18875  58.15993  66.24280  1.000   48.70293  C  ?  A  ?   93  1
  ATOM     720  CB   .  LEU  A  116  ?  30.04109  57.42116  65.55404  1.000   42.70422  C  ?  A  ?   93  1
  ATOM     721  CG   .  LEU  A  116  ?  28.70176  58.15745  65.53973  1.000   45.12843  C  ?  A  ?   93  1
  ATOM     722  CD1  .  LEU  A  116  ?  27.61041  57.28153  64.94395  1.000   43.52706  C  ?  A  ?   93  1
  ATOM     723  CD2  .  LEU  A  116  ?  28.32056  58.61554  66.94026  1.000   46.25558  C  ?  A  ?   93  1
  ATOM     724  C    .  LEU  A  116  ?  32.44736  57.30183  66.23652  1.000   53.97594  C  ?  A  ?   93  1
  ATOM     725  O    .  LEU  A  116  ?  33.08991  57.14850  65.19880  1.000   55.91505  O  ?  A  ?   93  1
  ATOM     726  N    .  LYS  A  117  ?  32.79089  56.73694  67.39286  1.000   62.24989  N  ?  A  ?   94  1
  ATOM     727  CA   .  LYS  A  117  ?  34.07204  56.04981  67.55437  1.000   69.29748  C  ?  A  ?   94  1
  ATOM     728  CB   .  LYS  A  117  ?  34.86786  56.70121  68.68862  1.000   72.67673  C  ?  A  ?   94  1
  ATOM     729  CG   .  LYS  A  117  ?  35.56239  57.99088  68.28701  1.000   77.96292  C  ?  A  ?   94  1
  ATOM     730  CD   .  LYS  A  117  ?  36.62428  58.38195  69.30287  1.000   83.57949  C  ?  A  ?   94  1
  ATOM     731  CE   .  LYS  A  117  ?  37.65134  59.32763  68.69443  1.000   88.59241  C  ?  A  ?   94  1
  ATOM     732  NZ   .  LYS  A  117  ?  38.85796  59.48235  69.56050  1.000   90.91407  N  ?  A  ?   94  1
  ATOM     733  C    .  LYS  A  117  ?  33.97176  54.54278  67.80583  1.000   72.92002  C  ?  A  ?   94  1
  ATOM     734  O    .  LYS  A  117  ?  34.37060  53.74492  66.96037  1.000   82.00407  O  ?  A  ?   94  1
  ATOM     735  N    .  ASN  A  118  ?  33.46752  54.15217  68.97034  1.000   64.64758  N  ?  A  ?   95  1
  ATOM     736  CA   .  ASN  A  118  ?  33.39653  52.73587  69.31945  1.000   59.52296  C  ?  A  ?   95  1
  ATOM     737  CB   .  ASN  A  118  ?  33.62831  52.54583  70.81936  1.000   62.65750  C  ?  A  ?   95  1
  ATOM     738  CG   .  ASN  A  118  ?  35.03670  52.91686  71.24017  1.000   71.03447  C  ?  A  ?   95  1
  ATOM     739  OD1  .  ASN  A  118  ?  35.98411  52.77436  70.46640  1.000   74.93699  O  ?  A  ?   95  1
  ATOM     740  ND2  .  ASN  A  118  ?  35.18302  53.39370  72.47139  1.000   74.15263  N  ?  A  ?   95  1
  ATOM     741  C    .  ASN  A  118  ?  32.06335  52.12289  68.90597  1.000   53.31004  C  ?  A  ?   95  1
  ATOM     742  O    .  ASN  A  118  ?  31.30120  51.64746  69.74367  1.000   50.74618  O  ?  A  ?   95  1
  ATOM     743  N    .  LEU  A  119  ?  31.81209  52.12282  67.60016  1.000   55.91062  N  ?  A  ?   96  1
  ATOM     744  CA   .  LEU  A  119  ?  30.49712  51.82697  67.03889  1.000   53.59025  C  ?  A  ?   96  1
  ATOM     745  CB   .  LEU  A  119  ?  30.42961  52.34085  65.59920  1.000   56.26887  C  ?  A  ?   96  1
  ATOM     746  CG   .  LEU  A  119  ?  29.47246  53.50144  65.33984  1.000   61.64611  C  ?  A  ?   96  1
  ATOM     747  CD1  .  LEU  A  119  ?  29.24548  53.67948  63.84648  1.000   62.54308  C  ?  A  ?   96  1
  ATOM     748  CD2  .  LEU  A  119  ?  28.16167  53.27175  66.06969  1.000   60.69403  C  ?  A  ?   96  1
  ATOM     749  C    .  LEU  A  119  ?  30.09148  50.35644  67.03866  1.000   50.61040  C  ?  A  ?   96  1
  ATOM     750  O    .  LEU  A  119  ?  30.84357  49.49113  66.59956  1.000   50.51214  O  ?  A  ?   96  1
  ATOM     751  N    .  THR  A  120  ?  28.88242  50.08541  67.51562  1.000   48.28602  N  ?  A  ?   97  1
  ATOM     752  CA   .  THR  A  120  ?  28.26224  48.78725  67.30365  1.000   44.23825  C  ?  A  ?   97  1
  ATOM     753  CB   .  THR  A  120  ?  27.57950  48.25385  68.57324  1.000   45.92911  C  ?  A  ?   97  1
  ATOM     754  OG1  .  THR  A  120  ?  28.53951  48.16119  69.63219  1.000   51.59479  O  ?  A  ?   97  1
  ATOM     755  CG2  .  THR  A  120  ?  26.97847  46.87499  68.31955  1.000   40.96436  C  ?  A  ?   97  1
  ATOM     756  C    .  THR  A  120  ?  27.23974  48.92929  66.18538  1.000   43.40224  C  ?  A  ?   97  1
  ATOM     757  O    .  THR  A  120  ?  26.26033  49.66191  66.32957  1.000   49.59832  O  ?  A  ?   97  1
  ATOM     758  N    .  LEU  A  121  ?  27.47879  48.25138  65.06553  1.000   35.71547  N  ?  A  ?   98  1
  ATOM     759  CA   .  LEU  A  121  ?  26.55919  48.30424  63.93185  1.000   36.46653  C  ?  A  ?   98  1
  ATOM     760  CB   .  LEU  A  121  ?  27.31523  48.14791  62.61300  1.000   34.94496  C  ?  A  ?   98  1
  ATOM     761  CG   .  LEU  A  121  ?  28.36561  49.19624  62.25869  1.000   39.32942  C  ?  A  ?   98  1
  ATOM     762  CD1  .  LEU  A  121  ?  28.98981  48.86433  60.91385  1.000   39.93909  C  ?  A  ?   98  1
  ATOM     763  CD2  .  LEU  A  121  ?  27.75074  50.58735  62.24244  1.000   41.43791  C  ?  A  ?   98  1
  ATOM     764  C    .  LEU  A  121  ?  25.48581  47.22684  64.03543  1.000   40.61618  C  ?  A  ?   98  1
  ATOM     765  O    .  LEU  A  121  ?  25.79192  46.04297  64.19423  1.000   37.77905  O  ?  A  ?   98  1
  ATOM     766  N    .  VAL  A  122  ?  24.22653  47.63880  63.94616  1.000   38.86933  N  ?  A  ?   99  1
  ATOM     767  CA   .  VAL  A  122  ?  23.12219  46.68723  63.95474  1.000   39.90662  C  ?  A  ?   99  1
  ATOM     768  CB   .  VAL  A  122  ?  22.20420  46.89064  65.18032  1.000   41.78398  C  ?  A  ?   99  1
  ATOM     769  CG1  .  VAL  A  122  ?  21.05192  45.89927  65.16052  1.000   37.36403  C  ?  A  ?   99  1
  ATOM     770  CG2  .  VAL  A  122  ?  23.00395  46.74819  66.46823  1.000   41.82756  C  ?  A  ?   99  1
  ATOM     771  C    .  VAL  A  122  ?  22.32409  46.82705  62.66324  1.000   39.87569  C  ?  A  ?   99  1
  ATOM     772  O    .  VAL  A  122  ?  21.70085  47.86283  62.41286  1.000   39.88454  O  ?  A  ?   99  1
  ATOM     773  N    .  GLY  A  123  ?  22.35767  45.78643  61.83691  1.000   36.29855  N  ?  A  ?  100  1
  ATOM     774  CA   .  GLY  A  123  ?  21.74083  45.84942  60.52519  1.000   34.75091  C  ?  A  ?  100  1
  ATOM     775  C    .  GLY  A  123  ?  20.65899  44.81427  60.30060  1.000   36.85853  C  ?  A  ?  100  1
  ATOM     776  O    .  GLY  A  123  ?  20.88625  43.61827  60.47757  1.000   37.27537  O  ?  A  ?  100  1
  ATOM     777  N    .  HIS  A  124  ?  19.47611  45.27671  59.90459  1.000   40.03297  N  ?  A  ?  101  1
  ATOM     778  CA   .  HIS  A  124  ?  18.37602  44.37500  59.58658  1.000   40.24977  C  ?  A  ?  101  1
  ATOM     779  CB   .  HIS  A  124  ?  17.09278  44.82089  60.28049  1.000   38.82812  C  ?  A  ?  101  1
  ATOM     780  CG   .  HIS  A  124  ?  15.91548  43.95660  59.96917  1.000   37.88816  C  ?  A  ?  101  1
  ATOM     781  ND1  .  HIS  A  124  ?  14.83626  44.40335  59.23914  1.000   40.31622  N  ?  A  ?  101  1
  ATOM     782  CE1  .  HIS  A  124  ?  13.95498  43.42600  59.11892  1.000   45.72837  C  ?  A  ?  101  1
  ATOM     783  NE2  .  HIS  A  124  ?  14.42641  42.35985  59.74278  1.000   44.93069  N  ?  A  ?  101  1
  ATOM     784  CD2  .  HIS  A  124  ?  15.65248  42.66397  60.27962  1.000   41.71153  C  ?  A  ?  101  1
  ATOM     785  C    .  HIS  A  124  ?  18.14400  44.29194  58.08313  1.000   44.38386  C  ?  A  ?  101  1
  ATOM     786  O    .  HIS  A  124  ?  18.09222  45.31971  57.40269  1.000   44.10925  O  ?  A  ?  101  1
  ATOM     787  N    .  SER  A  125  ?  17.99965  43.06556  57.57860  1.000   44.76310  N  ?  A  ?  102  1
  ATOM     788  CA   .  SER  A  125  ?  17.76420  42.81479  56.15494  1.000   42.88170  C  ?  A  ?  102  1
  ATOM     789  CB   .  SER  A  125  ?  16.38559  43.34326  55.72977  1.000   47.87264  C  ?  A  ?  102  1
  ATOM     790  OG   .  SER  A  125  ?  15.87578  42.64694  54.60396  1.000   54.82626  O  ?  A  ?  102  1
  ATOM     791  C    .  SER  A  125  ?  18.88172  43.44764  55.32161  1.000   42.40145  C  ?  A  ?  102  1
  ATOM     792  O    .  SER  A  125  ?  20.06050  43.18102  55.55852  1.000   44.29611  O  ?  A  ?  102  1
  ATOM     793  N    .  ARG  A  126  ?  18.52322  44.29822  54.36481  1.000   42.89026  N  ?  A  ?  103  1
  ATOM     794  CA   .  ARG  A  126  ?  19.52995  44.91949  53.50339  1.000   46.14121  C  ?  A  ?  103  1
  ATOM     795  CB   .  ARG  A  126  ?  18.86937  45.76415  52.40949  1.000   47.55117  C  ?  A  ?  103  1
  ATOM     796  CG   .  ARG  A  126  ?  18.22549  44.93601  51.30872  1.000   53.36785  C  ?  A  ?  103  1
  ATOM     797  CD   .  ARG  A  126  ?  18.14091  45.70259  50.00094  1.000   56.49706  C  ?  A  ?  103  1
  ATOM     798  NE   .  ARG  A  126  ?  17.37237  44.97331  48.99467  1.000   60.95491  N  ?  A  ?  103  1
  ATOM     799  CZ   .  ARG  A  126  ?  17.88802  44.07975  48.15530  1.000   61.51461  C  ?  A  ?  103  1
  ATOM     800  NH1  .  ARG  A  126  ?  19.18179  43.79455  48.19214  1.000   59.41659  N  ?  A  ?  103  1
  ATOM     801  NH2  .  ARG  A  126  ?  17.10688  43.46904  47.27694  1.000   67.05831  N  ?  A  ?  103  1
  ATOM     802  C    .  ARG  A  126  ?  20.51208  45.77128  54.30271  1.000   45.39899  C  ?  A  ?  103  1
  ATOM     803  O    .  ARG  A  126  ?  21.68158  45.88564  53.93708  1.000   49.93496  O  ?  A  ?  103  1
  ATOM     804  N    .  GLY  A  127  ?  20.03454  46.35373  55.39806  1.000   40.92730  N  ?  A  ?  104  1
  ATOM     805  CA   .  GLY  A  127  ?  20.89230  47.10463  56.29669  1.000   42.04663  C  ?  A  ?  104  1
  ATOM     806  C    .  GLY  A  127  ?  22.04756  46.25181  56.78234  1.000   41.01868  C  ?  A  ?  104  1
  ATOM     807  O    .  GLY  A  127  ?  23.18715  46.72083  56.87366  1.000   43.20564  O  ?  A  ?  104  1
  ATOM     808  N    .  GLY  A  128  ?  21.74691  44.98964  57.07997  1.000   44.23574  N  ?  A  ?  105  1
  ATOM     809  CA   .  GLY  A  128  ?  22.76623  44.01444  57.41717  1.000   42.56421  C  ?  A  ?  105  1
  ATOM     810  C    .  GLY  A  128  ?  23.88423  44.04015  56.39574  1.000   43.89612  C  ?  A  ?  105  1
  ATOM     811  O    .  GLY  A  128  ?  25.05431  44.18911  56.75797  1.000   47.61494  O  ?  A  ?  105  1
  ATOM     812  N    .  MET  A  129  ?  23.51933  43.92874  55.11881  1.000   43.03310  N  ?  A  ?  106  1
  ATOM     813  CA   .  MET  A  129  ?  24.49248  44.01741  54.03545  1.000   45.94680  C  ?  A  ?  106  1
  ATOM     814  CB   .  MET  A  129  ?  23.79821  44.01194  52.66925  1.000   51.86787  C  ?  A  ?  106  1
  ATOM     815  CG   .  MET  A  129  ?  24.74582  44.03966  51.47065  1.000   56.16528  C  ?  A  ?  106  1
  ATOM     816  SD   .  MET  A  129  ?  25.83635  42.60222  51.39693  1.000   83.42203  S  ?  A  ?  106  1
  ATOM     817  CE   .  MET  A  129  ?  26.43188  42.69390  49.70778  1.000   49.91145  C  ?  A  ?  106  1
  ATOM     818  C    .  MET  A  129  ?  25.32482  45.27843  54.21213  1.000   46.14672  C  ?  A  ?  106  1
  ATOM     819  O    .  MET  A  129  ?  26.55525  45.20591  54.32078  1.000   47.11439  O  ?  A  ?  106  1
  ATOM     820  N    .  THR  A  130  ?  24.63840  46.41847  54.29669  1.000   44.78857  N  ?  A  ?  107  1
  ATOM     821  CA   .  THR  A  130  ?  25.29616  47.70131  54.51099  1.000   44.63867  C  ?  A  ?  107  1
  ATOM     822  CB   .  THR  A  130  ?  24.28212  48.82477  54.80563  1.000   45.35635  C  ?  A  ?  107  1
  ATOM     823  OG1  .  THR  A  130  ?  23.36429  48.94504  53.71130  1.000   51.13249  O  ?  A  ?  107  1
  ATOM     824  CG2  .  THR  A  130  ?  24.99645  50.15151  55.02434  1.000   46.30016  C  ?  A  ?  107  1
  ATOM     825  C    .  THR  A  130  ?  26.26601  47.56443  55.67289  1.000   46.48142  C  ?  A  ?  107  1
  ATOM     826  O    .  THR  A  130  ?  27.46645  47.83882  55.53997  1.000   49.46628  O  ?  A  ?  107  1
  ATOM     827  N    .  ALA  A  131  ?  25.74196  47.05847  56.78549  1.000   43.25744  N  ?  A  ?  108  1
  ATOM     828  CA   .  ALA  A  131  ?  26.52557  46.88569  57.99493  1.000   42.63691  C  ?  A  ?  108  1
  ATOM     829  CB   .  ALA  A  131  ?  25.68650  46.21787  59.07288  1.000   38.66855  C  ?  A  ?  108  1
  ATOM     830  C    .  ALA  A  131  ?  27.79004  46.07967  57.70815  1.000   45.73695  C  ?  A  ?  108  1
  ATOM     831  O    .  ALA  A  131  ?  28.89954  46.53735  58.01300  1.000   46.71674  O  ?  A  ?  108  1
  ATOM     832  N    .  VAL  A  132  ?  27.62569  44.91001  57.08504  1.000   45.81795  N  ?  A  ?  109  1
  ATOM     833  CA   .  VAL  A  132  ?  28.77094  44.05717  56.77611  1.000   45.83728  C  ?  A  ?  109  1
  ATOM     834  CB   .  VAL  A  132  ?  28.37506  42.80061  55.97604  1.000   47.90049  C  ?  A  ?  109  1
  ATOM     835  CG1  .  VAL  A  132  ?  29.60152  41.95374  55.69559  1.000   49.41881  C  ?  A  ?  109  1
  ATOM     836  CG2  .  VAL  A  132  ?  27.34035  41.98925  56.72878  1.000   52.14839  C  ?  A  ?  109  1
  ATOM     837  C    .  VAL  A  132  ?  29.79929  44.84360  55.98129  1.000   46.59371  C  ?  A  ?  109  1
  ATOM     838  O    .  VAL  A  132  ?  30.98759  44.84718  56.32326  1.000   49.86734  O  ?  A  ?  109  1
  ATOM     839  N    .  LEU  A  133  ?  29.32461  45.55491  54.95965  1.000   42.88723  N  ?  A  ?  110  1
  ATOM     840  CA   .  LEU  A  133  ?  30.21812  46.27708  54.06642  1.000   46.81761  C  ?  A  ?  110  1
  ATOM     841  CB   .  LEU  A  133  ?  29.43212  46.97391  52.95597  1.000   50.80318  C  ?  A  ?  110  1
  ATOM     842  CG   .  LEU  A  133  ?  28.98743  46.07393  51.80241  1.000   53.04662  C  ?  A  ?  110  1
  ATOM     843  CD1  .  LEU  A  133  ?  28.31100  46.89241  50.72059  1.000   53.87806  C  ?  A  ?  110  1
  ATOM     844  CD2  .  LEU  A  133  ?  30.17953  45.32360  51.23487  1.000   55.50050  C  ?  A  ?  110  1
  ATOM     845  C    .  LEU  A  133  ?  31.05018  47.28612  54.83969  1.000   45.11925  C  ?  A  ?  110  1
  ATOM     846  O    .  LEU  A  133  ?  32.20303  47.53440  54.50082  1.000   46.09735  O  ?  A  ?  110  1
  ATOM     847  N    .  LEU  A  134  ?  30.47236  47.84890  55.89370  1.000   46.52615  N  ?  A  ?  111  1
  ATOM     848  CA   .  LEU  A  134  ?  31.20275  48.80531  56.71165  1.000   52.26194  C  ?  A  ?  111  1
  ATOM     849  CB   .  LEU  A  134  ?  30.24346  49.59681  57.59793  1.000   51.13290  C  ?  A  ?  111  1
  ATOM     850  CG   .  LEU  A  134  ?  29.31115  50.52818  56.82469  1.000   49.04545  C  ?  A  ?  111  1
  ATOM     851  CD1  .  LEU  A  134  ?  28.14442  50.96643  57.69030  1.000   50.11321  C  ?  A  ?  111  1
  ATOM     852  CD2  .  LEU  A  134  ?  30.09151  51.72821  56.32344  1.000   47.82394  C  ?  A  ?  111  1
  ATOM     853  C    .  LEU  A  134  ?  32.24380  48.07654  57.54951  1.000   52.49979  C  ?  A  ?  111  1
  ATOM     854  O    .  LEU  A  134  ?  33.41463  48.46856  57.58364  1.000   53.76684  O  ?  A  ?  111  1
  ATOM     855  N    .  ALA  A  135  ?  31.81925  46.98945  58.18844  1.000   50.93412  N  ?  A  ?  112  1
  ATOM     856  CA   .  ALA  A  135  ?  32.70115  46.22919  59.06528  1.000   47.85654  C  ?  A  ?  112  1
  ATOM     857  CB   .  ALA  A  135  ?  31.93693  45.10220  59.73605  1.000   43.93720  C  ?  A  ?  112  1
  ATOM     858  C    .  ALA  A  135  ?  33.89381  45.68086  58.28933  1.000   49.83034  C  ?  A  ?  112  1
  ATOM     859  O    .  ALA  A  135  ?  34.98100  45.52049  58.83876  1.000   53.27286  O  ?  A  ?  112  1
  ATOM     860  N    .  LEU  A  136  ?  33.68078  45.40650  57.00626  1.000   50.96394  N  ?  A  ?  113  1
  ATOM     861  CA   .  LEU  A  136  ?  34.73705  44.89711  56.13957  1.000   50.93703  C  ?  A  ?  113  1
  ATOM     862  CB   .  LEU  A  136  ?  34.13703  44.13225  54.95589  1.000   51.14115  C  ?  A  ?  113  1
  ATOM     863  CG   .  LEU  A  136  ?  33.61840  42.72347  55.25309  1.000   50.54571  C  ?  A  ?  113  1
  ATOM     864  CD1  .  LEU  A  136  ?  32.92666  42.13454  54.03446  1.000   48.68191  C  ?  A  ?  113  1
  ATOM     865  CD2  .  LEU  A  136  ?  34.76036  41.82590  55.70949  1.000   53.11880  C  ?  A  ?  113  1
  ATOM     866  C    .  LEU  A  136  ?  35.64022  46.01407  55.62758  1.000   52.91480  C  ?  A  ?  113  1
  ATOM     867  O    .  LEU  A  136  ?  36.82404  45.79294  55.37534  1.000   52.89827  O  ?  A  ?  113  1
  ATOM     868  N    .  LYS  A  137  ?  35.08619  47.21604  55.49112  1.000   53.80117  N  ?  A  ?  114  1
  ATOM     869  CA   .  LYS  A  137  ?  35.81999  48.30943  54.86009  1.000   60.48835  C  ?  A  ?  114  1
  ATOM     870  CB   .  LYS  A  137  ?  34.92207  49.03893  53.85395  1.000   62.18331  C  ?  A  ?  114  1
  ATOM     871  CG   .  LYS  A  137  ?  34.69538  48.26819  52.56445  1.000   64.88202  C  ?  A  ?  114  1
  ATOM     872  CD   .  LYS  A  137  ?  33.63422  48.92050  51.69381  1.000   64.99801  C  ?  A  ?  114  1
  ATOM     873  CE   .  LYS  A  137  ?  33.68028  48.37254  50.27681  1.000   67.41169  C  ?  A  ?  114  1
  ATOM     874  NZ   .  LYS  A  137  ?  32.55368  48.88605  49.45453  1.000   66.85236  N  ?  A  ?  114  1
  ATOM     875  C    .  LYS  A  137  ?  36.38832  49.30764  55.86178  1.000   64.02302  C  ?  A  ?  114  1
  ATOM     876  O    .  LYS  A  137  ?  37.40711  49.94240  55.59497  1.000   71.80665  O  ?  A  ?  114  1
  ATOM     877  N    .  TYR  A  138  ?  35.73916  49.44754  57.01223  1.000   60.52334  N  ?  A  ?  115  1
  ATOM     878  CA   .  TYR  A  138  ?  36.19361  50.41797  58.00255  1.000   60.92899  C  ?  A  ?  115  1
  ATOM     879  CB   .  TYR  A  138  ?  35.28060  51.64654  57.98136  1.000   61.30364  C  ?  A  ?  115  1
  ATOM     880  CG   .  TYR  A  138  ?  35.25781  52.32657  56.63044  1.000   65.86432  C  ?  A  ?  115  1
  ATOM     881  CD1  .  TYR  A  138  ?  36.22970  53.25639  56.28491  1.000   71.02554  C  ?  A  ?  115  1
  ATOM     882  CE1  .  TYR  A  138  ?  36.22371  53.87444  55.04937  1.000   75.25719  C  ?  A  ?  115  1
  ATOM     883  CZ   .  TYR  A  138  ?  35.24032  53.56017  54.13513  1.000   72.20979  C  ?  A  ?  115  1
  ATOM     884  OH   .  TYR  A  138  ?  35.24035  54.17842  52.90514  1.000   72.99763  O  ?  A  ?  115  1
  ATOM     885  CE2  .  TYR  A  138  ?  34.26451  52.63395  54.45089  1.000   65.08269  C  ?  A  ?  115  1
  ATOM     886  CD2  .  TYR  A  138  ?  34.27989  52.02242  55.69278  1.000   63.89056  C  ?  A  ?  115  1
  ATOM     887  C    .  TYR  A  138  ?  36.26321  49.82989  59.40709  1.000   61.00741  C  ?  A  ?  115  1
  ATOM     888  O    .  TYR  A  138  ?  35.50469  50.23278  60.28750  1.000   63.60543  O  ?  A  ?  115  1
  ATOM     889  N    .  PRO  A  139  ?  37.19124  48.88090  59.62306  1.000   62.12186  N  ?  A  ?  116  1
  ATOM     890  CA   .  PRO  A  139  ?  37.32533  48.19880  60.91539  1.000   60.35224  C  ?  A  ?  116  1
  ATOM     891  CB   .  PRO  A  139  ?  38.46811  47.19969  60.67576  1.000   63.17550  C  ?  A  ?  116  1
  ATOM     892  CG   .  PRO  A  139  ?  38.59995  47.08944  59.19349  1.000   64.75372  C  ?  A  ?  116  1
  ATOM     893  CD   .  PRO  A  139  ?  38.21574  48.43391  58.66439  1.000   65.10756  C  ?  A  ?  116  1
  ATOM     894  C    .  PRO  A  139  ?  37.68252  49.15803  62.04615  1.000   59.49999  C  ?  A  ?  116  1
  ATOM     895  O    .  PRO  A  139  ?  37.25259  48.95303  63.18222  1.000   56.70825  O  ?  A  ?  116  1
  ATOM     896  N    .  GLU  A  140  ?  38.46243  50.18785  61.72888  1.000   61.80022  N  ?  A  ?  117  1
  ATOM     897  CA   .  GLU  A  140  ?  38.89089  51.17303  62.71653  1.000   66.94041  C  ?  A  ?  117  1
  ATOM     898  CB   .  GLU  A  140  ?  39.74451  52.26084  62.05728  1.000   74.56764  C  ?  A  ?  117  1
  ATOM     899  CG   .  GLU  A  140  ?  40.84535  51.74850  61.13492  1.000   81.92198  C  ?  A  ?  117  1
  ATOM     900  CD   .  GLU  A  140  ?  40.42518  51.71504  59.67390  1.000   81.73201  C  ?  A  ?  117  1
  ATOM     901  OE1  .  GLU  A  140  ?  41.29605  51.91749  58.80137  1.000   84.89072  O  ?  A  ?  117  1
  ATOM     902  OE2  .  GLU  A  140  ?  39.22955  51.48453  59.39701  1.000   75.44890  O  ?  A  ?  117  1
  ATOM     903  C    .  GLU  A  140  ?  37.69436  51.81026  63.41436  1.000   66.25709  C  ?  A  ?  117  1
  ATOM     904  O    .  GLU  A  140  ?  37.73931  52.10957  64.60706  1.000   67.71629  O  ?  A  ?  117  1
  ATOM     905  N    .  MET  A  141  ?  36.62330  52.00078  62.65253  1.000   65.42073  N  ?  A  ?  118  1
  ATOM     906  CA   .  MET  A  141  ?  35.41696  52.65997  63.13314  1.000   66.25371  C  ?  A  ?  118  1
  ATOM     907  CB   .  MET  A  141  ?  34.65929  53.26669  61.95104  1.000   69.90449  C  ?  A  ?  118  1
  ATOM     908  CG   .  MET  A  141  ?  33.67423  54.36164  62.30630  1.000   73.66572  C  ?  A  ?  118  1
  ATOM     909  SD   .  MET  A  141  ?  32.80602  54.94161  60.83418  1.000  108.13759  S  ?  A  ?  118  1
  ATOM     910  CE   .  MET  A  141  ?  34.15701  55.05586  59.65883  1.000   57.96831  C  ?  A  ?  118  1
  ATOM     911  C    .  MET  A  141  ?  34.50369  51.70449  63.89823  1.000   62.74684  C  ?  A  ?  118  1
  ATOM     912  O    .  MET  A  141  ?  33.75568  52.12108  64.78149  1.000   63.20519  O  ?  A  ?  118  1
  ATOM     913  N    .  VAL  A  142  ?  34.57526  50.42071  63.56185  1.000   58.37545  N  ?  A  ?  119  1
  ATOM     914  CA   .  VAL  A  142  ?  33.63065  49.44205  64.08946  1.000   52.44731  C  ?  A  ?  119  1
  ATOM     915  CB   .  VAL  A  142  ?  33.08353  48.55273  62.95989  1.000   46.94855  C  ?  A  ?  119  1
  ATOM     916  CG1  .  VAL  A  142  ?  31.93231  47.70062  63.46676  1.000   47.74301  C  ?  A  ?  119  1
  ATOM     917  CG2  .  VAL  A  142  ?  32.63522  49.41099  61.79064  1.000   43.01713  C  ?  A  ?  119  1
  ATOM     918  C    .  VAL  A  142  ?  34.22481  48.54461  65.17787  1.000   55.05858  C  ?  A  ?  119  1
  ATOM     919  O    .  VAL  A  142  ?  35.31795  48.00186  65.02792  1.000   56.70879  O  ?  A  ?  119  1
  ATOM     920  N    .  LYS  A  143  ?  33.48081  48.39659  66.27025  1.000   58.81733  N  ?  A  ?  120  1
  ATOM     921  CA   .  LYS  A  143  ?  33.84391  47.51016  67.37090  1.000   56.08331  C  ?  A  ?  120  1
  ATOM     922  CB   .  LYS  A  143  ?  33.54475  48.17872  68.71586  1.000   55.57992  C  ?  A  ?  120  1
  ATOM     923  CG   .  LYS  A  143  ?  33.57816  47.22774  69.90674  1.000   58.83179  C  ?  A  ?  120  1
  ATOM     924  CD   .  LYS  A  143  ?  33.37126  47.95903  71.22678  1.000   60.48007  C  ?  A  ?  120  1
  ATOM     925  CE   .  LYS  A  143  ?  31.98898  48.58504  71.31180  1.000   59.03526  C  ?  A  ?  120  1
  ATOM     926  NZ   .  LYS  A  143  ?  31.75905  49.25001  72.62742  1.000   60.93730  N  ?  A  ?  120  1
  ATOM     927  C    .  LYS  A  143  ?  33.09742  46.18088  67.27636  1.000   52.78543  C  ?  A  ?  120  1
  ATOM     928  O    .  LYS  A  143  ?  33.67152  45.11534  67.50441  1.000   51.82081  O  ?  A  ?  120  1
  ATOM     929  N    .  LYS  A  144  ?  31.81499  46.25830  66.93095  1.000   50.99224  N  ?  A  ?  121  1
  ATOM     930  CA   .  LYS  A  144  ?  30.93358  45.09213  66.90719  1.000   49.29569  C  ?  A  ?  121  1
  ATOM     931  CB   .  LYS  A  144  ?  30.12985  44.99574  68.20660  1.000   48.50955  C  ?  A  ?  121  1
  ATOM     932  CG   .  LYS  A  144  ?  30.74590  44.13829  69.28581  1.000   54.40324  C  ?  A  ?  121  1
  ATOM     933  CD   .  LYS  A  144  ?  29.76790  43.96960  70.44173  1.000   55.11469  C  ?  A  ?  121  1
  ATOM     934  CE   .  LYS  A  144  ?  30.43997  43.33909  71.64323  1.000   56.77084  C  ?  A  ?  121  1
  ATOM     935  NZ   .  LYS  A  144  ?  31.49053  44.22613  72.20486  1.000   59.22122  N  ?  A  ?  121  1
  ATOM     936  C    .  LYS  A  144  ?  29.96265  45.12815  65.73427  1.000   44.82485  C  ?  A  ?  121  1
  ATOM     937  O    .  LYS  A  144  ?  29.55755  46.20179  65.28407  1.000   43.92765  O  ?  A  ?  121  1
  ATOM     938  N    .  LEU  A  145  ?  29.56536  43.94670  65.27095  1.000   36.75452  N  ?  A  ?  122  1
  ATOM     939  CA   .  LEU  A  145  ?  28.59991  43.83506  64.18509  1.000   35.31010  C  ?  A  ?  122  1
  ATOM     940  CB   .  LEU  A  145  ?  29.29591  43.37557  62.90055  1.000   39.61651  C  ?  A  ?  122  1
  ATOM     941  CG   .  LEU  A  145  ?  28.39066  43.17099  61.68560  1.000   40.00641  C  ?  A  ?  122  1
  ATOM     942  CD1  .  LEU  A  145  ?  27.65345  44.45071  61.37489  1.000   32.97219  C  ?  A  ?  122  1
  ATOM     943  CD2  .  LEU  A  145  ?  29.19498  42.70900  60.47827  1.000   39.90296  C  ?  A  ?  122  1
  ATOM     944  C    .  LEU  A  145  ?  27.46665  42.87560  64.53753  1.000   36.67029  C  ?  A  ?  122  1
  ATOM     945  O    .  LEU  A  145  ?  27.70395  41.73802  64.94542  1.000   34.48110  O  ?  A  ?  122  1
  ATOM     946  N    .  VAL  A  146  ?  26.23400  43.34619  64.38378  1.000   36.98106  N  ?  A  ?  123  1
  ATOM     947  CA   .  VAL  A  146  ?  25.06336  42.49822  64.55459  1.000   35.85252  C  ?  A  ?  123  1
  ATOM     948  CB   .  VAL  A  146  ?  24.12618  43.01596  65.65522  1.000   36.43033  C  ?  A  ?  123  1
  ATOM     949  CG1  .  VAL  A  146  ?  22.91992  42.10573  65.78526  1.000   37.22982  C  ?  A  ?  123  1
  ATOM     950  CG2  .  VAL  A  146  ?  24.86633  43.11483  66.97790  1.000   42.45494  C  ?  A  ?  123  1
  ATOM     951  C    .  VAL  A  146  ?  24.30384  42.42034  63.23839  1.000   39.41495  C  ?  A  ?  123  1
  ATOM     952  O    .  VAL  A  146  ?  23.98089  43.44744  62.63974  1.000   38.79344  O  ?  A  ?  123  1
  ATOM     953  N    .  ILE  A  147  ?  24.02810  41.20135  62.78765  1.000   35.05369  N  ?  A  ?  124  1
  ATOM     954  CA   .  ILE  A  147  ?  23.34618  40.99468  61.51734  1.000   43.39863  C  ?  A  ?  124  1
  ATOM     955  CB   .  ILE  A  147  ?  24.21368  40.17417  60.54851  1.000   47.59827  C  ?  A  ?  124  1
  ATOM     956  CG1  .  ILE  A  147  ?  25.52012  40.91302  60.25789  1.000   45.98937  C  ?  A  ?  124  1
  ATOM     957  CG2  .  ILE  A  147  ?  23.45448  39.89290  59.26345  1.000   50.64386  C  ?  A  ?  124  1
  ATOM     958  CD1  .  ILE  A  147  ?  26.59969  40.02525  59.69038  1.000   48.26063  C  ?  A  ?  124  1
  ATOM     959  C    .  ILE  A  147  ?  22.01270  40.29090  61.72101  1.000   43.60578  C  ?  A  ?  124  1
  ATOM     960  O    .  ILE  A  147  ?  21.95920  39.18307  62.25837  1.000   45.93351  O  ?  A  ?  124  1
  ATOM     961  N    .  ILE  A  148  ?  20.93700  40.93907  61.28867  1.000   39.54925  N  ?  A  ?  125  1
  ATOM     962  CA   .  ILE  A  148  ?  19.59552  40.40210  61.48167  1.000   40.17013  C  ?  A  ?  125  1
  ATOM     963  CB   .  ILE  A  148  ?  18.73584  41.34362  62.34101  1.000   37.50241  C  ?  A  ?  125  1
  ATOM     964  CG1  .  ILE  A  148  ?  19.52324  41.84173  63.55285  1.000   39.49494  C  ?  A  ?  125  1
  ATOM     965  CG2  .  ILE  A  148  ?  17.43957  40.65788  62.75396  1.000   36.62691  C  ?  A  ?  125  1
  ATOM     966  CD1  .  ILE  A  148  ?  18.86401  43.01387  64.25389  1.000   39.56706  C  ?  A  ?  125  1
  ATOM     967  C    .  ILE  A  148  ?  18.87420  40.16713  60.15479  1.000   44.39155  C  ?  A  ?  125  1
  ATOM     968  O    .  ILE  A  148  ?  18.53659  41.12044  59.44938  1.000   46.67084  O  ?  A  ?  125  1
  ATOM     969  N    .  SER  A  149  ?  18.64253  38.89673  59.82834  1.000   43.73947  N  ?  A  ?  126  1
  ATOM     970  CA   .  SER  A  149  ?  17.83304  38.50869  58.67102  1.000   42.28494  C  ?  A  ?  126  1
  ATOM     971  CB   .  SER  A  149  ?  16.37151  38.91090  58.89439  1.000   46.79864  C  ?  A  ?  126  1
  ATOM     972  OG   .  SER  A  149  ?  15.92711  38.52390  60.18352  1.000   52.24005  O  ?  A  ?  126  1
  ATOM     973  C    .  SER  A  149  ?  18.32558  39.10318  57.35227  1.000   45.57614  C  ?  A  ?  126  1
  ATOM     974  O    .  SER  A  149  ?  17.52400  39.57016  56.54223  1.000   49.03918  O  ?  A  ?  126  1
  ATOM     975  N    .  SER  A  150  ?  19.63820  39.08262  57.13984  1.000   46.21857  N  ?  A  ?  127  1
  ATOM     976  CA   .  SER  A  150  ?  20.22686  39.61521  55.91349  1.000   49.33081  C  ?  A  ?  127  1
  ATOM     977  CB   .  SER  A  150  ?  21.45896  40.46090  56.23605  1.000   48.93719  C  ?  A  ?  127  1
  ATOM     978  OG   .  SER  A  150  ?  22.01944  41.01647  55.05941  1.000   53.95976  O  ?  A  ?  127  1
  ATOM     979  C    .  SER  A  150  ?  20.59860  38.49332  54.94594  1.000   55.37840  C  ?  A  ?  127  1
  ATOM     980  O    .  SER  A  150  ?  21.47262  37.67931  55.23394  1.000   58.09913  O  ?  A  ?  127  1
  ATOM     981  N    .  ALA  A  151  ?  19.94717  38.46513  53.78826  1.000   55.02488  N  ?  A  ?  128  1
  ATOM     982  CA   .  ALA  A  151  ?  20.07646  37.32955  52.88391  1.000   56.53353  C  ?  A  ?  128  1
  ATOM     983  CB   .  ALA  A  151  ?  18.69740  36.77511  52.55790  1.000   60.01720  C  ?  A  ?  128  1
  ATOM     984  C    .  ALA  A  151  ?  20.82172  37.65269  51.59284  1.000   57.60673  C  ?  A  ?  128  1
  ATOM     985  O    .  ALA  A  151  ?  20.93334  36.79733  50.71536  1.000   62.29349  O  ?  A  ?  128  1
  ATOM     986  N    .  THR  A  152  ?  21.33305  38.87483  51.47650  1.000   54.22452  N  ?  A  ?  129  1
  ATOM     987  CA   .  THR  A  152  ?  21.99184  39.30890  50.24704  1.000   57.90895  C  ?  A  ?  129  1
  ATOM     988  CB   .  THR  A  152  ?  22.39454  40.79524  50.31865  1.000   65.93508  C  ?  A  ?  129  1
  ATOM     989  OG1  .  THR  A  152  ?  23.41879  40.97002  51.30521  1.000   74.07643  O  ?  A  ?  129  1
  ATOM     990  CG2  .  THR  A  152  ?  21.19332  41.65208  50.68214  1.000   62.79813  C  ?  A  ?  129  1
  ATOM     991  C    .  THR  A  152  ?  23.23167  38.47508  49.92927  1.000   54.34773  C  ?  A  ?  129  1
  ATOM     992  O    .  THR  A  152  ?  23.46012  38.10232  48.77607  1.000   56.22191  O  ?  A  ?  129  1
  ATOM     993  N    .  ALA  A  153  ?  24.02458  38.17854  50.95376  1.000   46.24599  N  ?  A  ?  130  1
  ATOM     994  CA   .  ALA  A  153  ?  25.23804  37.39048  50.77077  1.000   47.12741  C  ?  A  ?  130  1
  ATOM     995  CB   .  ALA  A  153  ?  26.35918  37.93742  51.63866  1.000   44.60505  C  ?  A  ?  130  1
  ATOM     996  C    .  ALA  A  153  ?  24.99482  35.91644  51.08258  1.000   49.19247  C  ?  A  ?  130  1
  ATOM     997  O    .  ALA  A  153  ?  25.84149  35.06719  50.81316  1.000   51.62985  O  ?  A  ?  130  1
  ATOM     998  N    .  ALA  A  154  ?  23.83072  35.62045  51.64867  1.000   53.86728  N  ?  A  ?  131  1
  ATOM     999  CA   .  ALA  A  154  ?  23.49290  34.25951  52.05199  1.000   57.79049  C  ?  A  ?  131  1
  ATOM    1000  CB   .  ALA  A  154  ?  22.15603  34.24720  52.77877  1.000   57.52123  C  ?  A  ?  131  1
  ATOM    1001  C    .  ALA  A  154  ?  23.45416  33.29262  50.87156  1.000   63.04988  C  ?  A  ?  131  1
  ATOM    1002  O    .  ALA  A  154  ?  23.05138  33.66147  49.76639  1.000   62.57232  O  ?  A  ?  131  1
  ATOM    1003  N    .  PRO  A  155  ?  23.88000  32.04424  51.10668  1.000   69.10340  N  ?  A  ?  132  1
  ATOM    1004  CA   .  PRO  A  155  ?  23.76604  30.98671  50.09747  1.000   76.86667  C  ?  A  ?  132  1
  ATOM    1005  CB   .  PRO  A  155  ?  24.42854  29.77811  50.76813  1.000   76.59650  C  ?  A  ?  132  1
  ATOM    1006  CG   .  PRO  A  155  ?  25.27909  30.35060  51.85536  1.000   73.03035  C  ?  A  ?  132  1
  ATOM    1007  CD   .  PRO  A  155  ?  24.56253  31.57650  52.32450  1.000   69.29719  C  ?  A  ?  132  1
  ATOM    1008  C    .  PRO  A  155  ?  22.30513  30.69301  49.77203  1.000   82.05209  C  ?  A  ?  132  1
  ATOM    1009  O    .  PRO  A  155  ?  21.46468  30.71893  50.67036  1.000   85.15247  O  ?  A  ?  132  1
  ATOM    1010  N    .  ALA  A  156  ?  22.01165  30.41708  48.50694  1.000   83.71842  N  ?  A  ?  133  1
  ATOM    1011  CA   .  ALA  A  156  ?  20.64430  30.14843  48.08007  1.000   86.13626  C  ?  A  ?  133  1
  ATOM    1012  CB   .  ALA  A  156  ?  20.58729  29.97754  46.56654  1.000   89.99994  C  ?  A  ?  133  1
  ATOM    1013  C    .  ALA  A  156  ?  20.06942  28.91726  48.76998  1.000   89.90374  C  ?  A  ?  133  1
  ATOM    1014  O    .  ALA  A  156  ?  20.78615  27.94846  49.02364  1.000   95.42442  O  ?  A  ?  133  1
  ATOM    1015  N    .  PRO  A  157  ?  18.76567  28.95582  49.08231  1.000   89.03091  N  ?  A  ?  134  1
  ATOM    1016  CA   .  PRO  A  157  ?  18.07724  27.78445  49.63107  1.000   91.13941  C  ?  A  ?  134  1
  ATOM    1017  CB   .  PRO  A  157  ?  16.68117  28.32209  49.96984  1.000   87.47783  C  ?  A  ?  134  1
  ATOM    1018  CG   .  PRO  A  157  ?  16.49426  29.48301  49.05253  1.000   86.45720  C  ?  A  ?  134  1
  ATOM    1019  CD   .  PRO  A  157  ?  17.85714  30.10484  48.92360  1.000   86.21507  C  ?  A  ?  134  1
  ATOM    1020  C    .  PRO  A  157  ?  18.00767  26.67403  48.58860  1.000   97.94978  C  ?  A  ?  134  1
  ATOM    1021  O    .  PRO  A  157  ?  18.17067  26.96327  47.40277  1.000  101.32683  O  ?  A  ?  134  1
  ATOM    1022  N    .  PRO  A  158  ?  17.78680  25.42088  49.01610  1.000  101.05077  N  ?  A  ?  135  1
  ATOM    1023  CA   .  PRO  A  158  ?  17.63007  24.35578  48.01880  1.000  109.72674  C  ?  A  ?  135  1
  ATOM    1024  CB   .  PRO  A  158  ?  17.43069  23.09373  48.86798  1.000  110.06104  C  ?  A  ?  135  1
  ATOM    1025  CG   .  PRO  A  158  ?  16.98498  23.58708  50.20700  1.000  105.73986  C  ?  A  ?  135  1
  ATOM    1026  CD   .  PRO  A  158  ?  17.65280  24.92012  50.39502  1.000   99.11499  C  ?  A  ?  135  1
  ATOM    1027  C    .  PRO  A  158  ?  16.42268  24.62188  47.12433  1.000  116.37928  C  ?  A  ?  135  1
  ATOM    1028  O    .  PRO  A  158  ?  16.54099  24.58319  45.89823  1.000  118.09024  O  ?  A  ?  135  1
  ATOM    1029  N    .  VAL  A  159  ?  15.28445  24.90268  47.75399  1.000  119.14872  N  ?  A  ?  136  1
  ATOM    1030  CA   .  VAL  A  159  ?  14.04882  25.26263  47.06658  1.000  122.22437  C  ?  A  ?  136  1
  ATOM    1031  CB   .  VAL  A  159  ?  13.35985  24.02491  46.43453  1.000  100.44450  C  ?  A  ?  136  1
  ATOM    1032  CG1  .  VAL  A  159  ?  11.85334  24.04980  46.65358  1.000  102.20242  C  ?  A  ?  136  1
  ATOM    1033  CG2  .  VAL  A  159  ?  13.67820  23.94758  44.95332  1.000  105.37358  C  ?  A  ?  136  1
  ATOM    1034  C    .  VAL  A  159  ?  13.11570  25.95135  48.06187  1.000  120.47195  C  ?  A  ?  136  1
  ATOM    1035  O    .  VAL  A  159  ?  12.98617  25.51609  49.20712  1.000  122.49950  O  ?  A  ?  136  1
  ATOM    1036  N    .  GLY  A  160  ?  12.49017  27.04245  47.63259  1.000  115.95257  N  ?  A  ?  137  1
  ATOM    1037  CA   .  GLY  A  160  ?  11.57877  27.77685  48.48911  1.000  111.29923  C  ?  A  ?  137  1
  ATOM    1038  C    .  GLY  A  160  ?  10.44154  28.41085  47.71548  1.000  113.20891  C  ?  A  ?  137  1
  ATOM    1039  O    .  GLY  A  160  ?  10.66684  29.10353  46.72438  1.000  113.31588  O  ?  A  ?  137  1
  ATOM    1040  N    .  MET  A  163  ?  10.32145  31.65383  46.67043  1.000  101.59356  N  ?  A  ?  138  1
  ATOM    1041  CA   .  MET  A  163  ?  11.10813  32.83849  46.99089  1.000   97.28926  C  ?  A  ?  138  1
  ATOM    1042  CB   .  MET  A  163  ?  12.56740  32.63766  46.57403  1.000   91.82594  C  ?  A  ?  138  1
  ATOM    1043  C    .  MET  A  163  ?  10.53576  34.08848  46.32239  1.000  101.15844  C  ?  A  ?  138  1
  ATOM    1044  O    .  MET  A  163  ?  11.26219  35.04707  46.05703  1.000   98.41882  O  ?  A  ?  138  1
  ATOM    1045  N    .  ASP  A  164  ?   9.23214  34.07078  46.05391  1.000  104.95833  N  ?  A  ?  139  1
  ATOM    1046  CA   .  ASP  A  164  ?   8.55123  35.21089  45.44423  1.000  105.38701  C  ?  A  ?  139  1
  ATOM    1047  CB   .  ASP  A  164  ?   7.71438  34.75893  44.24292  1.000  114.40937  C  ?  A  ?  139  1
  ATOM    1048  CG   .  ASP  A  164  ?   8.56100  34.20946  43.11040  1.000  117.20159  C  ?  A  ?  139  1
  ATOM    1049  OD2  .  ASP  A  164  ?   8.19114  34.42118  41.93588  1.000  121.30768  O  ?  A  ?  139  1
  ATOM    1050  OD1  .  ASP  A  164  ?   9.59217  33.56585  43.39273  1.000  114.69592  O  ?  A  ?  139  1
  ATOM    1051  C    .  ASP  A  164  ?   7.65891  35.93237  46.45264  1.000  101.00542  C  ?  A  ?  139  1
  ATOM    1052  O    .  ASP  A  164  ?   6.55588  36.36551  46.11697  1.000  106.40577  O  ?  A  ?  139  1
  ATOM    1053  N    .  PHE  A  165  ?   8.14772  36.06521  47.68220  1.000   89.94809  N  ?  A  ?  140  1
  ATOM    1054  CA   .  PHE  A  165  ?   7.34945  36.59803  48.78298  1.000   82.75758  C  ?  A  ?  140  1
  ATOM    1055  CB   .  PHE  A  165  ?   8.14121  36.52116  50.09297  1.000   75.55367  C  ?  A  ?  140  1
  ATOM    1056  CG   .  PHE  A  165  ?   7.37790  37.00278  51.29963  1.000   70.93298  C  ?  A  ?  140  1
  ATOM    1057  CD1  .  PHE  A  165  ?   6.46630  36.17589  51.93583  1.000   67.78190  C  ?  A  ?  140  1
  ATOM    1058  CE1  .  PHE  A  165  ?   5.76841  36.61431  53.04530  1.000   64.84335  C  ?  A  ?  140  1
  ATOM    1059  CZ   .  PHE  A  165  ?   5.98082  37.88868  53.53449  1.000   61.54253  C  ?  A  ?  140  1
  ATOM    1060  CD2  .  PHE  A  165  ?   7.58239  38.27834  51.80452  1.000   70.54867  C  ?  A  ?  140  1
  ATOM    1061  CE2  .  PHE  A  165  ?   6.89041  38.72030  52.91525  1.000   60.88972  C  ?  A  ?  140  1
  ATOM    1062  C    .  PHE  A  165  ?   6.88472  38.03074  48.54871  1.000   84.58458  C  ?  A  ?  140  1
  ATOM    1063  O    .  PHE  A  165  ?   5.69693  38.32358  48.65899  1.000   88.42238  O  ?  A  ?  140  1
  ATOM    1064  N    .  TYR  A  166  ?   7.81982  38.91797  48.22635  1.000   82.60375  N  ?  A  ?  141  1
  ATOM    1065  CA   .  TYR  A  166  ?   7.51194  40.34178  48.10799  1.000   79.56565  C  ?  A  ?  141  1
  ATOM    1066  CB   .  TYR  A  166  ?   8.80353  41.14831  47.95469  1.000   78.07595  C  ?  A  ?  141  1
  ATOM    1067  CG   .  TYR  A  166  ?   9.66912  41.12532  49.19348  1.000   74.13979  C  ?  A  ?  141  1
  ATOM    1068  CD2  .  TYR  A  166  ?  10.83898  40.37784  49.23579  1.000   74.17579  C  ?  A  ?  141  1
  ATOM    1069  CE2  .  TYR  A  166  ?  11.63076  40.35514  50.36835  1.000   70.54407  C  ?  A  ?  141  1
  ATOM    1070  CZ   .  TYR  A  166  ?  11.25434  41.08535  51.47955  1.000   67.30052  C  ?  A  ?  141  1
  ATOM    1071  OH   .  TYR  A  166  ?  12.03741  41.06772  52.61122  1.000   60.48828  O  ?  A  ?  141  1
  ATOM    1072  CE1  .  TYR  A  166  ?  10.09644  41.83363  51.46158  1.000   66.47010  C  ?  A  ?  141  1
  ATOM    1073  CD1  .  TYR  A  166  ?   9.31282  41.85053  50.32262  1.000   70.00147  C  ?  A  ?  141  1
  ATOM    1074  C    .  TYR  A  166  ?   6.55985  40.64584  46.95474  1.000   80.26888  C  ?  A  ?  141  1
  ATOM    1075  O    .  TYR  A  166  ?   5.69326  41.51571  47.07019  1.000   81.39564  O  ?  A  ?  141  1
  ATOM    1076  N    .  GLU  A  167  ?   6.72468  39.93003  45.84717  1.000   82.24249  N  ?  A  ?  142  1
  ATOM    1077  CA   .  GLU  A  167  ?   5.81706  40.06230  44.71568  1.000   83.05272  C  ?  A  ?  142  1
  ATOM    1078  CB   .  GLU  A  167  ?   6.27922  39.19591  43.54185  1.000   85.00974  C  ?  A  ?  142  1
  ATOM    1079  C    .  GLU  A  167  ?   4.40578  39.67563  45.13874  1.000   84.26246  C  ?  A  ?  142  1
  ATOM    1080  O    .  GLU  A  167  ?   3.43055  40.34438  44.78733  1.000   85.62035  O  ?  A  ?  142  1
  ATOM    1081  N    .  ARG  A  168  ?   4.31078  38.59706  45.90931  1.000   84.25471  N  ?  A  ?  143  1
  ATOM    1082  CA   .  ARG  A  168  ?   3.02865  38.11536  46.40606  1.000   86.50402  C  ?  A  ?  143  1
  ATOM    1083  CB   .  ARG  A  168  ?   3.20329  36.77795  47.12932  1.000   86.45808  C  ?  A  ?  143  1
  ATOM    1084  C    .  ARG  A  168  ?   2.38217  39.13705  47.33598  1.000   83.86254  C  ?  A  ?  143  1
  ATOM    1085  O    .  ARG  A  168  ?   1.20408  39.46716  47.18312  1.000   86.83672  O  ?  A  ?  143  1
  ATOM    1086  N    .  VAL  A  169  ?   3.16385  39.63532  48.29084  1.000   74.70781  N  ?  A  ?  144  1
  ATOM    1087  CA   .  VAL  A  169  ?   2.68936  40.61969  49.25844  1.000   71.65454  C  ?  A  ?  144  1
  ATOM    1088  CB   .  VAL  A  169  ?   3.80148  41.01016  50.25870  1.000   67.95207  C  ?  A  ?  144  1
  ATOM    1089  CG1  .  VAL  A  169  ?   3.39998  42.23640  51.06447  1.000   68.29974  C  ?  A  ?  144  1
  ATOM    1090  CG2  .  VAL  A  169  ?   4.10621  39.84857  51.18022  1.000   65.00009  C  ?  A  ?  144  1
  ATOM    1091  C    .  VAL  A  169  ?   2.17549  41.86898  48.55721  1.000   72.46992  C  ?  A  ?  144  1
  ATOM    1092  O    .  VAL  A  169  ?   1.11438  42.39355  48.90226  1.000   67.28818  O  ?  A  ?  144  1
  ATOM    1093  N    .  GLU  A  170  ?   2.92702  42.33250  47.56339  1.000   72.83796  N  ?  A  ?  145  1
  ATOM    1094  CA   .  GLU  A  170  ?   2.51992  43.49768  46.78803  1.000   78.02154  C  ?  A  ?  145  1
  ATOM    1095  CB   .  GLU  A  170  ?   3.63743  43.92829  45.83285  1.000   85.37560  C  ?  A  ?  145  1
  ATOM    1096  CG   .  GLU  A  170  ?   3.36301  45.23788  45.10457  1.000   91.73871  C  ?  A  ?  145  1
  ATOM    1097  CD   .  GLU  A  170  ?   4.57040  45.75219  44.34089  1.000   96.75876  C  ?  A  ?  145  1
  ATOM    1098  OE1  .  GLU  A  170  ?   4.57429  46.94581  43.96914  1.000   97.77815  O  ?  A  ?  145  1
  ATOM    1099  OE2  .  GLU  A  170  ?   5.51405  44.96502  44.11289  1.000   98.67157  O  ?  A  ?  145  1
  ATOM    1100  C    .  GLU  A  170  ?   1.23880  43.20642  46.01120  1.000   78.46762  C  ?  A  ?  145  1
  ATOM    1101  O    .  GLU  A  170  ?   0.36699  44.06686  45.88642  1.000   77.63796  O  ?  A  ?  145  1
  ATOM    1102  N    .  ARG  A  171  ?   1.12547  41.98448  45.50123  1.000   79.78692  N  ?  A  ?  146  1
  ATOM    1103  CA   .  ARG  A  171  ?  -0.02944  41.59982  44.69879  1.000   84.23167  C  ?  A  ?  146  1
  ATOM    1104  CB   .  ARG  A  171  ?   0.24328  40.27389  43.98602  1.000   88.19100  C  ?  A  ?  146  1
  ATOM    1105  C    .  ARG  A  171  ?  -1.31098  41.48814  45.52345  1.000   86.50516  C  ?  A  ?  146  1
  ATOM    1106  O    .  ARG  A  171  ?  -2.38553  41.86940  45.06373  1.000   89.68508  O  ?  A  ?  146  1
  ATOM    1107  N    .  THR  A  172  ?  -1.19381  40.97301  46.74291  1.000   89.07061  N  ?  A  ?  147  1
  ATOM    1108  CA   .  THR  A  172  ?  -2.36552  40.68663  47.56993  1.000   90.77636  C  ?  A  ?  147  1
  ATOM    1109  CB   .  THR  A  172  ?  -2.08631  39.51336  48.52804  1.000   86.49892  C  ?  A  ?  147  1
  ATOM    1110  OG1  .  THR  A  172  ?  -0.98557  39.84762  49.38085  1.000   72.92680  O  ?  A  ?  147  1
  ATOM    1111  CG2  .  THR  A  172  ?  -1.75319  38.25218  47.74620  1.000   86.53219  C  ?  A  ?  147  1
  ATOM    1112  C    .  THR  A  172  ?  -2.84291  41.88062  48.39917  1.000   90.70866  C  ?  A  ?  147  1
  ATOM    1113  O    .  THR  A  172  ?  -3.62991  41.71876  49.33157  1.000   90.38471  O  ?  A  ?  147  1
  ATOM    1114  N    .  ALA  A  173  ?  -2.37561  43.07564  48.05438  1.000   90.18860  N  ?  A  ?  148  1
  ATOM    1115  CA   .  ALA  A  173  ?  -2.73220  44.27428  48.80621  1.000   88.51198  C  ?  A  ?  148  1
  ATOM    1116  CB   .  ALA  A  173  ?  -1.51354  45.15509  48.99500  1.000   83.95547  C  ?  A  ?  148  1
  ATOM    1117  C    .  ALA  A  173  ?  -3.85067  45.06470  48.13266  1.000   93.43839  C  ?  A  ?  148  1
  ATOM    1118  O    .  ALA  A  173  ?  -3.75349  45.40280  46.95375  1.000   96.45552  O  ?  A  ?  148  1
  ATOM    1119  N    .  PRO  A  174  ?  -4.91918  45.36759  48.88886  1.000   94.73320  N  ?  A  ?  149  1
  ATOM    1120  CA   .  PRO  A  174  ?  -6.04748  46.17400  48.40229  1.000   97.79139  C  ?  A  ?  149  1
  ATOM    1121  CB   .  PRO  A  174  ?  -7.03903  46.13771  49.57310  1.000   96.47745  C  ?  A  ?  149  1
  ATOM    1122  CG   .  PRO  A  174  ?  -6.65305  44.92998  50.36420  1.000   94.23852  C  ?  A  ?  149  1
  ATOM    1123  CD   .  PRO  A  174  ?  -5.16847  44.83685  50.23963  1.000   91.60701  C  ?  A  ?  149  1
  ATOM    1124  C    .  PRO  A  174  ?  -5.65325  47.61501  48.07911  1.000   96.77791  C  ?  A  ?  149  1
  ATOM    1125  O    .  PRO  A  174  ?  -4.51122  48.00847  48.33171  1.000   95.25130  O  ?  A  ?  149  1
  ATOM    1126  N    .  SER  A  177  ?  -1.05642  54.29843  50.74766  1.000   75.05414  N  ?  A  ?  150  1
  ATOM    1127  CA   .  SER  A  177  ?  -2.09076  53.38262  51.21992  1.000   71.23607  C  ?  A  ?  150  1
  ATOM    1128  CB   .  SER  A  177  ?  -2.33419  52.27130  50.19553  1.000   69.15994  C  ?  A  ?  150  1
  ATOM    1129  OG   .  SER  A  177  ?  -3.32920  51.37008  50.64609  1.000   71.42054  O  ?  A  ?  150  1
  ATOM    1130  C    .  SER  A  177  ?  -1.72279  52.77650  52.57085  1.000   70.93901  C  ?  A  ?  150  1
  ATOM    1131  O    .  SER  A  177  ?  -0.74637  52.03614  52.68830  1.000   63.14385  O  ?  A  ?  150  1
  ATOM    1132  N    .  ALA  A  178  ?  -2.51212  53.10234  53.58833  1.000   72.01728  N  ?  A  ?  151  1
  ATOM    1133  CA   .  ALA  A  178  ?  -2.32585  52.54480  54.92075  1.000   70.03146  C  ?  A  ?  151  1
  ATOM    1134  CB   .  ALA  A  178  ?  -3.25722  53.22351  55.90929  1.000   69.81006  C  ?  A  ?  151  1
  ATOM    1135  C    .  ALA  A  178  ?  -2.56979  51.04117  54.89784  1.000   70.65894  C  ?  A  ?  151  1
  ATOM    1136  O    .  ALA  A  178  ?  -1.89315  50.26802  55.59364  1.000   73.15938  O  ?  A  ?  151  1
  ATOM    1137  N    .  GLU  A  179  ?  -3.54283  50.64172  54.08318  1.000   68.24093  N  ?  A  ?  152  1
  ATOM    1138  CA   .  GLU  A  179  ?  -3.90139  49.24010  53.92028  1.000   71.03413  C  ?  A  ?  152  1
  ATOM    1139  CB   .  GLU  A  179  ?  -5.03084  49.09350  52.89928  1.000   75.34175  C  ?  A  ?  152  1
  ATOM    1140  C    .  GLU  A  179  ?  -2.70158  48.40098  53.49570  1.000   67.93556  C  ?  A  ?  152  1
  ATOM    1141  O    .  GLU  A  179  ?  -2.49643  47.30868  54.01382  1.000   68.14640  O  ?  A  ?  152  1
  ATOM    1142  N    .  LEU  A  180  ?  -1.91148  48.91968  52.55948  1.000   67.55376  N  ?  A  ?  153  1
  ATOM    1143  CA   .  LEU  A  180  ?  -0.72153  48.22000  52.07852  1.000   65.21337  C  ?  A  ?  153  1
  ATOM    1144  CB   .  LEU  A  180  ?  -0.04988  49.01883  50.96007  1.000   62.81120  C  ?  A  ?  153  1
  ATOM    1145  CG   .  LEU  A  180  ?   1.34065  48.55939  50.51326  1.000   61.88900  C  ?  A  ?  153  1
  ATOM    1146  CD1  .  LEU  A  180  ?   1.32517  47.11729  50.03461  1.000   62.57519  C  ?  A  ?  153  1
  ATOM    1147  CD2  .  LEU  A  180  ?   1.87495  49.47471  49.42540  1.000   62.99558  C  ?  A  ?  153  1
  ATOM    1148  C    .  LEU  A  180  ?   0.27746  47.95375  53.20278  1.000   63.52960  C  ?  A  ?  153  1
  ATOM    1149  O    .  LEU  A  180  ?   0.77503  46.83725  53.34853  1.000   62.63208  O  ?  A  ?  153  1
  ATOM    1150  N    .  ILE  A  181  ?   0.56178  48.98461  53.99223  1.000   59.37274  N  ?  A  ?  154  1
  ATOM    1151  CA   .  ILE  A  181  ?   1.47138  48.86566  55.12581  1.000   57.58278  C  ?  A  ?  154  1
  ATOM    1152  CB   .  ILE  A  181  ?   1.66044  50.22563  55.82495  1.000   58.40642  C  ?  A  ?  154  1
  ATOM    1153  CG1  .  ILE  A  181  ?   2.20461  51.25233  54.83047  1.000   58.32990  C  ?  A  ?  154  1
  ATOM    1154  CG2  .  ILE  A  181  ?   2.59551  50.09427  57.01514  1.000   58.39117  C  ?  A  ?  154  1
  ATOM    1155  CD1  .  ILE  A  181  ?   1.86337  52.67197  55.18195  1.000   59.55904  C  ?  A  ?  154  1
  ATOM    1156  C    .  ILE  A  181  ?   0.97383  47.82920  56.13404  1.000   57.34170  C  ?  A  ?  154  1
  ATOM    1157  O    .  ILE  A  181  ?   1.71043  46.89072  56.48711  1.000   57.80199  O  ?  A  ?  154  1
  ATOM    1158  N    .  ARG  A  182  ?  -0.27273  47.99343  56.58184  1.000   58.82399  N  ?  A  ?  155  1
  ATOM    1159  CA   .  ARG  A  182  ?  -0.89324  47.03017  57.49670  1.000   64.24304  C  ?  A  ?  155  1
  ATOM    1160  CB   .  ARG  A  182  ?  -2.37291  47.35977  57.72358  1.000   65.47930  C  ?  A  ?  155  1
  ATOM    1161  CG   .  ARG  A  182  ?  -2.66895  48.67205  58.43056  1.000   67.64897  C  ?  A  ?  155  1
  ATOM    1162  CD   .  ARG  A  182  ?  -4.10951  48.67114  58.93069  1.000   76.34048  C  ?  A  ?  155  1
  ATOM    1163  NE   .  ARG  A  182  ?  -4.62466  50.01272  59.18611  1.000   84.17541  N  ?  A  ?  155  1
  ATOM    1164  CZ   .  ARG  A  182  ?  -5.29091  50.73722  58.29213  1.000   90.56385  C  ?  A  ?  155  1
  ATOM    1165  NH1  .  ARG  A  182  ?  -5.52244  50.24963  57.08035  1.000   92.15573  N  ?  A  ?  155  1
  ATOM    1166  NH2  .  ARG  A  182  ?  -5.72574  51.94981  58.60720  1.000   93.50966  N  ?  A  ?  155  1
  ATOM    1167  C    .  ARG  A  182  ?  -0.77917  45.60157  56.96796  1.000   63.88781  C  ?  A  ?  155  1
  ATOM    1168  O    .  ARG  A  182  ?  -0.46761  44.66097  57.71017  1.000   67.62747  O  ?  A  ?  155  1
  ATOM    1169  N    .  HIS  A  183  ?  -1.03753  45.45988  55.67283  1.000   60.91832  N  ?  A  ?  156  1
  ATOM    1170  CA   .  HIS  A  183  ?  -1.03661  44.16869  55.00020  1.000   62.03336  C  ?  A  ?  156  1
  ATOM    1171  CB   .  HIS  A  183  ?  -1.54207  44.32624  53.56733  1.000   66.05204  C  ?  A  ?  156  1
  ATOM    1172  CG   .  HIS  A  183  ?  -1.48645  43.06725  52.76600  1.000   72.71345  C  ?  A  ?  156  1
  ATOM    1173  ND1  .  HIS  A  183  ?  -2.28208  41.97559  53.03874  1.000   79.67381  N  ?  A  ?  156  1
  ATOM    1174  CE1  .  HIS  A  183  ?  -2.01915  41.01397  52.17267  1.000   83.99417  C  ?  A  ?  156  1
  ATOM    1175  NE2  .  HIS  A  183  ?  -1.08239  41.44416  51.34516  1.000   82.93837  N  ?  A  ?  156  1
  ATOM    1176  CD2  .  HIS  A  183  ?  -0.73177  42.72424  51.69467  1.000   76.14061  C  ?  A  ?  156  1
  ATOM    1177  C    .  HIS  A  183  ?   0.34317  43.53057  54.99321  1.000   64.70033  C  ?  A  ?  156  1
  ATOM    1178  O    .  HIS  A  183  ?   0.47870  42.33844  55.24640  1.000   63.55792  O  ?  A  ?  156  1
  ATOM    1179  N    .  TYR  A  184  ?   1.35951  44.33089  54.68925  1.000   58.53648  N  ?  A  ?  157  1
  ATOM    1180  CA   .  TYR  A  184  ?   2.73653  43.86040  54.67466  1.000   63.95338  C  ?  A  ?  157  1
  ATOM    1181  CB   .  TYR  A  184  ?   3.66298  44.97427  54.18507  1.000   62.03250  C  ?  A  ?  157  1
  ATOM    1182  CG   .  TYR  A  184  ?   5.13080  44.62322  54.22637  1.000   63.27929  C  ?  A  ?  157  1
  ATOM    1183  CD1  .  TYR  A  184  ?   5.70315  43.83389  53.23824  1.000   65.42571  C  ?  A  ?  157  1
  ATOM    1184  CE1  .  TYR  A  184  ?   7.04412  43.51138  53.26826  1.000   65.51252  C  ?  A  ?  157  1
  ATOM    1185  CZ   .  TYR  A  184  ?   7.83479  43.98977  54.29181  1.000   64.56764  C  ?  A  ?  157  1
  ATOM    1186  OH   .  TYR  A  184  ?   9.17235  43.66738  54.32855  1.000   67.05419  O  ?  A  ?  157  1
  ATOM    1187  CE2  .  TYR  A  184  ?   7.29075  44.77432  55.28649  1.000   59.91600  C  ?  A  ?  157  1
  ATOM    1188  CD2  .  TYR  A  184  ?   5.94745  45.09065  55.24682  1.000   60.50316  C  ?  A  ?  157  1
  ATOM    1189  C    .  TYR  A  184  ?   3.15872  43.37774  56.06043  1.000   63.96253  C  ?  A  ?  157  1
  ATOM    1190  O    .  TYR  A  184  ?   3.68410  42.25598  56.21861  1.000   62.96991  O  ?  A  ?  157  1
  ATOM    1191  N    .  HIS  A  185  ?   2.91600  44.22447  57.06134  1.000   62.60398  N  ?  A  ?  158  1
  ATOM    1192  CA   .  HIS  A  185  ?   3.24176  43.86760  58.43852  1.000   63.76632  C  ?  A  ?  158  1
  ATOM    1193  CB   .  HIS  A  185  ?   2.82602  44.97104  59.40710  1.000   67.87531  C  ?  A  ?  158  1
  ATOM    1194  CG   .  HIS  A  185  ?   3.03870  44.61668  60.84665  1.000   74.45796  C  ?  A  ?  158  1
  ATOM    1195  ND1  .  HIS  A  185  ?   4.27683  44.66674  61.45124  1.000   75.87466  N  ?  A  ?  158  1
  ATOM    1196  CE1  .  HIS  A  185  ?   4.16430  44.29677  62.71428  1.000   75.57165  C  ?  A  ?  158  1
  ATOM    1197  NE2  .  HIS  A  185  ?   2.89712  44.00829  62.95224  1.000   77.59888  N  ?  A  ?  158  1
  ATOM    1198  CD2  .  HIS  A  185  ?   2.17237  44.19894  61.80103  1.000   78.07325  C  ?  A  ?  158  1
  ATOM    1199  C    .  HIS  A  185  ?   2.57723  42.56125  58.84651  1.000   64.38436  C  ?  A  ?  158  1
  ATOM    1200  O    .  HIS  A  185  ?   3.23206  41.66766  59.38510  1.000   63.57493  O  ?  A  ?  158  1
  ATOM    1201  N    .  ALA  A  186  ?   1.27729  42.45475  58.58785  1.000   66.13669  N  ?  A  ?  159  1
  ATOM    1202  CA   .  ALA  A  186  ?   0.53763  41.24700  58.93549  1.000   70.19965  C  ?  A  ?  159  1
  ATOM    1203  CB   .  ALA  A  186  ?  -0.94764  41.44076  58.66433  1.000   72.16934  C  ?  A  ?  159  1
  ATOM    1204  C    .  ALA  A  186  ?   1.06551  40.03266  58.17302  1.000   71.14717  C  ?  A  ?  159  1
  ATOM    1205  O    .  ALA  A  186  ?   1.06759  38.91402  58.69117  1.000   71.33971  O  ?  A  ?  159  1
  ATOM    1206  N    .  ALA  A  187  ?   1.52037  40.26519  56.94528  1.000   72.04493  N  ?  A  ?  160  1
  ATOM    1207  CA   .  ALA  A  187  ?   2.00282  39.19375  56.08232  1.000   70.68336  C  ?  A  ?  160  1
  ATOM    1208  CB   .  ALA  A  187  ?   2.20747  39.70477  54.66606  1.000   64.05650  C  ?  A  ?  160  1
  ATOM    1209  C    .  ALA  A  187  ?   3.29372  38.58410  56.60860  1.000   74.12708  C  ?  A  ?  160  1
  ATOM    1210  O    .  ALA  A  187  ?   3.47113  37.36454  56.57216  1.000   77.25417  O  ?  A  ?  160  1
  ATOM    1211  N    .  GLN  A  188  ?   4.20146  39.42340  57.09584  1.000   68.88119  N  ?  A  ?  161  1
  ATOM    1212  CA   .  GLN  A  188  ?   5.49050  38.89087  57.52494  1.000   67.06680  C  ?  A  ?  161  1
  ATOM    1213  CB   .  GLN  A  188  ?   6.59707  39.88051  57.19055  1.000   64.74129  C  ?  A  ?  161  1
  ATOM    1214  CG   .  GLN  A  188  ?   7.76984  39.22678  56.49798  1.000   67.77121  C  ?  A  ?  161  1
  ATOM    1215  CD   .  GLN  A  188  ?   8.52784  40.20685  55.65147  1.000   70.60725  C  ?  A  ?  161  1
  ATOM    1216  OE1  .  GLN  A  188  ?   9.50674  39.86173  54.99437  1.000   76.35852  O  ?  A  ?  161  1
  ATOM    1217  NE2  .  GLN  A  188  ?   8.07544  41.44816  55.66011  1.000   72.28776  N  ?  A  ?  161  1
  ATOM    1218  C    .  GLN  A  188  ?   5.57218  38.52012  59.00507  1.000   66.02942  C  ?  A  ?  161  1
  ATOM    1219  O    .  GLN  A  188  ?   6.51231  37.84501  59.42475  1.000   70.88941  O  ?  A  ?  161  1
  ATOM    1220  N    .  ALA  A  189  ?   4.59221  38.94800  59.79089  1.000   59.37704  N  ?  A  ?  162  1
  ATOM    1221  CA   .  ALA  A  189  ?   4.60778  38.68468  61.22601  1.000   56.46282  C  ?  A  ?  162  1
  ATOM    1222  CB   .  ALA  A  189  ?   3.64534  39.61440  61.93873  1.000   56.60633  C  ?  A  ?  162  1
  ATOM    1223  C    .  ALA  A  189  ?   4.26989  37.22816  61.54379  1.000   64.25315  C  ?  A  ?  162  1
  ATOM    1224  O    .  ALA  A  189  ?   3.47493  36.59901  60.84381  1.000   59.51578  O  ?  A  ?  162  1
  ATOM    1225  N    .  VAL  A  190  ?   4.88401  36.70045  62.60083  1.000   62.83590  N  ?  A  ?  163  1
  ATOM    1226  CA   .  VAL  A  190  ?   4.61766  35.33744  63.06145  1.000   67.61804  C  ?  A  ?  163  1
  ATOM    1227  CB   .  VAL  A  190  ?   5.90074  34.48134  63.09599  1.000   63.46519  C  ?  A  ?  163  1
  ATOM    1228  CG1  .  VAL  A  190  ?   5.67004  33.20358  63.88801  1.000   63.42972  C  ?  A  ?  163  1
  ATOM    1229  CG2  .  VAL  A  190  ?   6.35653  34.15894  61.68488  1.000   63.08447  C  ?  A  ?  163  1
  ATOM    1230  C    .  VAL  A  190  ?   3.98356  35.36015  64.44833  1.000   73.66182  C  ?  A  ?  163  1
  ATOM    1231  O    .  VAL  A  190  ?   2.90268  34.80734  64.65249  1.000   80.20498  O  ?  A  ?  163  1
  ATOM    1232  N    .  ASN  A  191  ?   4.66729  35.98731  65.40191  1.000   74.52287  N  ?  A  ?  164  1
  ATOM    1233  CA   .  ASN  A  191  ?   4.05633  36.31247  66.68450  1.000   83.11047  C  ?  A  ?  164  1
  ATOM    1234  CB   .  ASN  A  191  ?   5.07093  36.24890  67.82604  1.000   84.77252  C  ?  A  ?  164  1
  ATOM    1235  CG   .  ASN  A  191  ?   4.40984  36.15298  69.19101  1.000   91.80086  C  ?  A  ?  164  1
  ATOM    1236  OD1  .  ASN  A  191  ?   3.31422  36.67343  69.40453  1.000   96.19537  O  ?  A  ?  164  1
  ATOM    1237  ND2  .  ASN  A  191  ?   5.07553  35.48002  70.12279  1.000   94.35202  N  ?  A  ?  164  1
  ATOM    1238  C    .  ASN  A  191  ?   3.45358  37.70297  66.55870  1.000   89.69187  C  ?  A  ?  164  1
  ATOM    1239  O    .  ASN  A  191  ?   3.80495  38.62704  67.29336  1.000   88.70531  O  ?  A  ?  164  1
  ATOM    1240  N    .  GLU  A  192  ?   2.53670  37.81776  65.60385  1.000   96.08112  N  ?  A  ?  165  1
  ATOM    1241  CA   .  GLU  A  192  ?   1.97090  39.08182  65.14964  1.000   96.79161  C  ?  A  ?  165  1
  ATOM    1242  CB   .  GLU  A  192  ?   0.88482  38.80582  64.10257  1.000  100.39632  C  ?  A  ?  165  1
  ATOM    1243  CG   .  GLU  A  192  ?   0.95209  37.42497  63.45272  1.000  102.22639  C  ?  A  ?  165  1
  ATOM    1244  CD   .  GLU  A  192  ?   0.28335  36.33815  64.28382  1.000  108.25162  C  ?  A  ?  165  1
  ATOM    1245  OE1  .  GLU  A  192  ?  -0.31447  35.41699  63.68928  1.000  112.93689  O  ?  A  ?  165  1
  ATOM    1246  OE2  .  GLU  A  192  ?   0.36031  36.39677  65.52934  1.000  108.90399  O  ?  A  ?  165  1
  ATOM    1247  C    .  GLU  A  192  ?   1.37379  39.96103  66.23934  1.000   96.68675  C  ?  A  ?  165  1
  ATOM    1248  O    .  GLU  A  192  ?   0.78274  39.47570  67.20402  1.000  104.45176  O  ?  A  ?  165  1
  ATOM    1249  N    .  GLY  A  193  ?   1.54118  41.26455  66.06129  1.000   89.56809  N  ?  A  ?  166  1
  ATOM    1250  CA   .  GLY  A  193  ?   0.78054  42.25814  66.79109  1.000   85.36695  C  ?  A  ?  166  1
  ATOM    1251  C    .  GLY  A  193  ?   0.28982  43.25468  65.75902  1.000   79.81549  C  ?  A  ?  166  1
  ATOM    1252  O    .  GLY  A  193  ?   0.72803  43.21488  64.60876  1.000   78.88196  O  ?  A  ?  166  1
  ATOM    1253  N    .  ASP  A  194  ?  -0.62226  44.13776  66.14699  1.000   76.63113  N  ?  A  ?  167  1
  ATOM    1254  CA   .  ASP  A  194  ?  -1.07723  45.18284  65.23784  1.000   75.14640  C  ?  A  ?  167  1
  ATOM    1255  CB   .  ASP  A  194  ?  -2.54387  45.53522  65.49721  1.000   76.23802  C  ?  A  ?  167  1
  ATOM    1256  C    .  ASP  A  194  ?  -0.19850  46.41820  65.38523  1.000   74.16312  C  ?  A  ?  167  1
  ATOM    1257  O    .  ASP  A  194  ?   0.20803  46.77021  66.49152  1.000   76.41519  O  ?  A  ?  167  1
  ATOM    1258  N    .  LEU  A  195  ?   0.10444  47.06626  64.26632  1.000   73.78189  N  ?  A  ?  168  1
  ATOM    1259  CA   .  LEU  A  195  ?   0.88639  48.29612  64.29017  1.000   72.43269  C  ?  A  ?  168  1
  ATOM    1260  CB   .  LEU  A  195  ?   1.33471  48.67726  62.87914  1.000   70.69693  C  ?  A  ?  168  1
  ATOM    1261  CG   .  LEU  A  195  ?   2.32956  47.75865  62.17486  1.000   68.54036  C  ?  A  ?  168  1
  ATOM    1262  CD1  .  LEU  A  195  ?   2.54393  48.22792  60.74733  1.000   70.33499  C  ?  A  ?  168  1
  ATOM    1263  CD2  .  LEU  A  195  ?   3.64647  47.72316  62.93316  1.000   64.73585  C  ?  A  ?  168  1
  ATOM    1264  C    .  LEU  A  195  ?   0.09104  49.44378  64.90234  1.000   75.14720  C  ?  A  ?  168  1
  ATOM    1265  O    .  LEU  A  195  ?  -1.09959  49.59539  64.62522  1.000   81.52743  O  ?  A  ?  168  1
  ATOM    1266  N    .  PRO  A  196  ?   0.74919  50.25678  65.74234  1.000   70.96993  N  ?  A  ?  169  1
  ATOM    1267  CA   .  PRO  A  196  ?   0.12265  51.47928  66.25703  1.000   71.47702  C  ?  A  ?  169  1
  ATOM    1268  CB   .  PRO  A  196  ?   1.21293  52.09391  67.14449  1.000   71.05924  C  ?  A  ?  169  1
  ATOM    1269  CG   .  PRO  A  196  ?   2.49456  51.46101  66.68432  1.000   68.65918  C  ?  A  ?  169  1
  ATOM    1270  CD   .  PRO  A  196  ?   2.11719  50.07662  66.25592  1.000   66.70115  C  ?  A  ?  169  1
  ATOM    1271  C    .  PRO  A  196  ?  -0.26000  52.41886  65.11826  1.000   73.18421  C  ?  A  ?  169  1
  ATOM    1272  O    .  PRO  A  196  ?   0.40203  52.42085  64.08082  1.000   72.64192  O  ?  A  ?  169  1
  ATOM    1273  N    .  GLU  A  197  ?  -1.31505  53.20213  65.31177  1.000   64.37181  N  ?  A  ?  170  1
  ATOM    1274  CA   .  GLU  A  197  ?  -1.83643  54.06487  64.25634  1.000   62.65052  C  ?  A  ?  170  1
  ATOM    1275  CB   .  GLU  A  197  ?  -3.16621  54.68448  64.69512  1.000   64.65133  C  ?  A  ?  170  1
  ATOM    1276  C    .  GLU  A  197  ?  -0.85421  55.16547  63.85250  1.000   62.63744  C  ?  A  ?  170  1
  ATOM    1277  O    .  GLU  A  197  ?  -0.85330  55.61479  62.70361  1.000   63.14858  O  ?  A  ?  170  1
  ATOM    1278  N    .  ASP  A  198  ?  -0.02136  55.59398  64.79578  1.000   62.16824  N  ?  A  ?  171  1
  ATOM    1279  CA   .  ASP  A  198  ?   0.96903  56.62985  64.52432  1.000   62.90946  C  ?  A  ?  171  1
  ATOM    1280  CB   .  ASP  A  198  ?   1.71699  57.00945  65.80529  1.000   69.16044  C  ?  A  ?  171  1
  ATOM    1281  CG   .  ASP  A  198  ?   0.96845  58.03542  66.63564  1.000   76.39564  C  ?  A  ?  171  1
  ATOM    1282  OD1  .  ASP  A  198  ?  -0.27920  57.99853  66.65719  1.000   79.82386  O  ?  A  ?  171  1
  ATOM    1283  OD2  .  ASP  A  198  ?   1.63102  58.88451  67.26507  1.000   79.50307  O  ?  A  ?  171  1
  ATOM    1284  C    .  ASP  A  198  ?   1.95732  56.19337  63.44835  1.000   59.35099  C  ?  A  ?  171  1
  ATOM    1285  O    .  ASP  A  198  ?   2.23743  56.94914  62.51488  1.000   63.17267  O  ?  A  ?  171  1
  ATOM    1286  N    .  TYR  A  199  ?   2.47575  54.97352  63.56946  1.000   59.12248  N  ?  A  ?  172  1
  ATOM    1287  CA   .  TYR  A  199  ?   3.40609  54.45490  62.56912  1.000   58.40684  C  ?  A  ?  172  1
  ATOM    1288  CB   .  TYR  A  199  ?   4.00009  53.10434  62.98629  1.000   59.16780  C  ?  A  ?  172  1
  ATOM    1289  CG   .  TYR  A  199  ?   4.87590  52.51494  61.89918  1.000   56.67566  C  ?  A  ?  172  1
  ATOM    1290  CD2  .  TYR  A  199  ?   4.38270  51.56050  61.01411  1.000   55.80417  C  ?  A  ?  172  1
  ATOM    1291  CE2  .  TYR  A  199  ?   5.18023  51.03488  60.01020  1.000   54.34853  C  ?  A  ?  172  1
  ATOM    1292  CZ   .  TYR  A  199  ?   6.48674  51.46676  59.88049  1.000   54.25911  C  ?  A  ?  172  1
  ATOM    1293  OH   .  TYR  A  199  ?   7.29095  50.95134  58.88852  1.000   56.60502  O  ?  A  ?  172  1
  ATOM    1294  CE1  .  TYR  A  199  ?   6.99294  52.41556  60.74131  1.000   55.01224  C  ?  A  ?  172  1
  ATOM    1295  CD1  .  TYR  A  199  ?   6.18825  52.93486  61.74104  1.000   56.91591  C  ?  A  ?  172  1
  ATOM    1296  C    .  TYR  A  199  ?   2.73531  54.30804  61.21072  1.000   55.14266  C  ?  A  ?  172  1
  ATOM    1297  O    .  TYR  A  199  ?   3.34777  54.58634  60.17786  1.000   55.85744  O  ?  A  ?  172  1
  ATOM    1298  N    .  ILE  A  200  ?   1.48811  53.84702  61.21944  1.000   53.21006  N  ?  A  ?  173  1
  ATOM    1299  CA   .  ILE  A  200  ?   0.71012  53.72453  59.99447  1.000   52.66594  C  ?  A  ?  173  1
  ATOM    1300  CB   .  ILE  A  200  ?  -0.70720  53.18136  60.26458  1.000   54.55713  C  ?  A  ?  173  1
  ATOM    1301  CG1  .  ILE  A  200  ?  -0.63618  51.83561  60.98082  1.000   59.56656  C  ?  A  ?  173  1
  ATOM    1302  CG2  .  ILE  A  200  ?  -1.46946  53.02283  58.96766  1.000   51.16361  C  ?  A  ?  173  1
  ATOM    1303  CD1  .  ILE  A  200  ?  -0.00082  50.74516  60.14868  1.000   60.67899  C  ?  A  ?  173  1
  ATOM    1304  C    .  ILE  A  200  ?   0.61434  55.08169  59.31180  1.000   52.83621  C  ?  A  ?  173  1
  ATOM    1305  O    .  ILE  A  200  ?   0.77203  55.18578  58.09770  1.000   56.25327  O  ?  A  ?  173  1
  ATOM    1306  N    .  GLY  A  201  ?   0.37688  56.12122  60.10616  1.000   52.32272  N  ?  A  ?  174  1
  ATOM    1307  CA   .  GLY  A  201  ?   0.29673  57.47546  59.58861  1.000   54.21405  C  ?  A  ?  174  1
  ATOM    1308  C    .  GLY  A  201  ?   1.60286  57.94230  58.97670  1.000   54.52683  C  ?  A  ?  174  1
  ATOM    1309  O    .  GLY  A  201  ?   1.62248  58.43859  57.84699  1.000   57.65851  O  ?  A  ?  174  1
  ATOM    1310  N    .  ILE  A  202  ?   2.69534  57.77550  59.71948  1.000   53.79522  N  ?  A  ?  175  1
  ATOM    1311  CA   .  ILE  A  202  ?   4.01506  58.19029  59.24592  1.000   52.06374  C  ?  A  ?  175  1
  ATOM    1312  CB   .  ILE  A  202  ?   5.10274  57.89327  60.29751  1.000   54.45179  C  ?  A  ?  175  1
  ATOM    1313  CG1  .  ILE  A  202  ?   4.76262  58.57567  61.62091  1.000   59.75392  C  ?  A  ?  175  1
  ATOM    1314  CG2  .  ILE  A  202  ?   6.45698  58.36395  59.80909  1.000   57.63539  C  ?  A  ?  175  1
  ATOM    1315  CD1  .  ILE  A  202  ?   5.63760  58.14411  62.77345  1.000   63.20473  C  ?  A  ?  175  1
  ATOM    1316  C    .  ILE  A  202  ?   4.39048  57.50307  57.93369  1.000   48.30295  C  ?  A  ?  175  1
  ATOM    1317  O    .  ILE  A  202  ?   4.80548  58.15197  56.96366  1.000   49.29896  O  ?  A  ?  175  1
  ATOM    1318  N    .  ALA  A  203  ?   4.22928  56.18451  57.91065  1.000   45.32161  N  ?  A  ?  176  1
  ATOM    1319  CA   .  ALA  A  203  ?   4.58592  55.38823  56.74729  1.000   43.03284  C  ?  A  ?  176  1
  ATOM    1320  CB   .  ALA  A  203  ?   4.57390  53.90569  57.09941  1.000   43.62976  C  ?  A  ?  176  1
  ATOM    1321  C    .  ALA  A  203  ?   3.65868  55.66370  55.56489  1.000   45.99505  C  ?  A  ?  176  1
  ATOM    1322  O    .  ALA  A  203  ?   4.07438  55.55820  54.41433  1.000   46.91087  O  ?  A  ?  176  1
  ATOM    1323  N    .  THR  A  204  ?   2.40465  56.00530  55.84661  1.000   49.23731  N  ?  A  ?  177  1
  ATOM    1324  CA   .  THR  A  204  ?   1.46679  56.39433  54.79568  1.000   50.61124  C  ?  A  ?  177  1
  ATOM    1325  CB   .  THR  A  204  ?   0.02682  56.54466  55.33434  1.000   53.97477  C  ?  A  ?  177  1
  ATOM    1326  OG1  .  THR  A  204  ?  -0.41631  55.29604  55.88202  1.000   54.40606  O  ?  A  ?  177  1
  ATOM    1327  CG2  .  THR  A  204  ?  -0.92623  56.96736  54.22681  1.000   54.32617  C  ?  A  ?  177  1
  ATOM    1328  C    .  THR  A  204  ?   1.91672  57.70626  54.16397  1.000   54.08523  C  ?  A  ?  177  1
  ATOM    1329  O    .  THR  A  204  ?   1.88031  57.86562  52.93573  1.000   61.93582  O  ?  A  ?  177  1
  ATOM    1330  N    .  LYS  A  205  ?   2.35052  58.63886  55.00941  1.000   51.30494  N  ?  A  ?  178  1
  ATOM    1331  CA   .  LYS  A  205  ?   2.90161  59.89860  54.52644  1.000   54.09257  C  ?  A  ?  178  1
  ATOM    1332  CB   .  LYS  A  205  ?   3.28284  60.81403  55.69231  1.000   65.17438  C  ?  A  ?  178  1
  ATOM    1333  CG   .  LYS  A  205  ?   2.09969  61.27595  56.53472  1.000   77.01249  C  ?  A  ?  178  1
  ATOM    1334  CD   .  LYS  A  205  ?   0.92362  61.69267  55.66098  1.000   84.43010  C  ?  A  ?  178  1
  ATOM    1335  CE   .  LYS  A  205  ?  -0.33119  60.89882  56.00702  1.000   86.30243  C  ?  A  ?  178  1
  ATOM    1336  NZ   .  LYS  A  205  ?  -1.36125  60.98940  54.93290  1.000   88.20629  N  ?  A  ?  178  1
  ATOM    1337  C    .  LYS  A  205  ?   4.10963  59.64500  53.63287  1.000   49.56171  C  ?  A  ?  178  1
  ATOM    1338  O    .  LYS  A  205  ?   4.22483  60.23863  52.56063  1.000   52.55594  O  ?  A  ?  178  1
  ATOM    1339  N    .  TRP  A  206  ?   5.00145  58.75885  54.06968  1.000   44.89587  N  ?  A  ?  179  1
  ATOM    1340  CA   .  TRP  A  206  ?   6.14264  58.36639  53.24004  1.000   44.89410  C  ?  A  ?  179  1
  ATOM    1341  CB   .  TRP  A  206  ?   7.00639  57.33619  53.96143  1.000   47.55839  C  ?  A  ?  179  1
  ATOM    1342  CG   .  TRP  A  206  ?   7.69888  57.84733  55.17353  1.000   47.13515  C  ?  A  ?  179  1
  ATOM    1343  CD1  .  TRP  A  206  ?   7.90991  59.15058  55.51397  1.000   51.14040  C  ?  A  ?  179  1
  ATOM    1344  NE1  .  TRP  A  206  ?   8.58330  59.22147  56.70938  1.000   55.31890  N  ?  A  ?  179  1
  ATOM    1345  CE2  .  TRP  A  206  ?   8.81719  57.94907  57.16289  1.000   53.74687  C  ?  A  ?  179  1
  ATOM    1346  CD2  .  TRP  A  206  ?   8.27203  57.05849  56.22010  1.000   47.61657  C  ?  A  ?  179  1
  ATOM    1347  CE3  .  TRP  A  206  ?   8.37592  55.68458  56.45067  1.000   46.52837  C  ?  A  ?  179  1
  ATOM    1348  CZ3  .  TRP  A  206  ?   9.01347  55.24978  57.59460  1.000   50.55266  C  ?  A  ?  179  1
  ATOM    1349  CH2  .  TRP  A  206  ?   9.54715  56.15765  58.51441  1.000   54.14165  C  ?  A  ?  179  1
  ATOM    1350  CZ2  .  TRP  A  206  ?   9.46289  57.50817  58.31741  1.000   56.35367  C  ?  A  ?  179  1
  ATOM    1351  C    .  TRP  A  206  ?   5.70329  57.78768  51.89755  1.000   45.47058  C  ?  A  ?  179  1
  ATOM    1352  O    .  TRP  A  206  ?   6.22154  58.15897  50.84446  1.000   43.38940  O  ?  A  ?  179  1
  ATOM    1353  N    .  LEU  A  207  ?   4.73943  56.87569  51.95518  1.000   48.52807  N  ?  A  ?  180  1
  ATOM    1354  CA   .  LEU  A  207  ?   4.28895  56.13145  50.78888  1.000   50.61815  C  ?  A  ?  180  1
  ATOM    1355  CB   .  LEU  A  207  ?   3.30920  55.03020  51.21377  1.000   52.82936  C  ?  A  ?  180  1
  ATOM    1356  CG   .  LEU  A  207  ?   2.90062  53.99316  50.16476  1.000   56.25501  C  ?  A  ?  180  1
  ATOM    1357  CD1  .  LEU  A  207  ?   4.12677  53.35150  49.53154  1.000   57.79260  C  ?  A  ?  180  1
  ATOM    1358  CD2  .  LEU  A  207  ?   2.00487  52.93085  50.78119  1.000   54.96100  C  ?  A  ?  180  1
  ATOM    1359  C    .  LEU  A  207  ?   3.64526  57.04452  49.75466  1.000   55.70689  C  ?  A  ?  180  1
  ATOM    1360  O    .  LEU  A  207  ?   3.72793  56.78457  48.55215  1.000   53.92141  O  ?  A  ?  180  1
  ATOM    1361  N    .  GLU  A  208  ?   3.01337  58.11838  50.22134  1.000   56.51642  N  ?  A  ?  181  1
  ATOM    1362  CA   .  GLU  A  208  ?   2.35425  59.04759  49.30674  1.000   57.88460  C  ?  A  ?  181  1
  ATOM    1363  CB   .  GLU  A  208  ?   0.94643  59.37089  49.81554  1.000   63.31701  C  ?  A  ?  181  1
  ATOM    1364  CG   .  GLU  A  208  ?  -0.02451  58.20525  49.69885  1.000   72.11423  C  ?  A  ?  181  1
  ATOM    1365  CD   .  GLU  A  208  ?  -1.35935  58.48419  50.35599  1.000   85.20928  C  ?  A  ?  181  1
  ATOM    1366  OE1  .  GLU  A  208  ?  -1.51458  59.56949  50.95486  1.000   90.47769  O  ?  A  ?  181  1
  ATOM    1367  OE2  .  GLU  A  208  ?  -2.25392  57.61542  50.27626  1.000   91.35619  O  ?  A  ?  181  1
  ATOM    1368  C    .  GLU  A  208  ?   3.13756  60.34427  49.07980  1.000   55.57748  C  ?  A  ?  181  1
  ATOM    1369  O    .  GLU  A  208  ?   2.62671  61.27745  48.46353  1.000   57.91009  O  ?  A  ?  181  1
  ATOM    1370  N    .  SER  A  209  ?   4.37617  60.39933  49.56283  1.000   53.11063  N  ?  A  ?  182  1
  ATOM    1371  CA   .  SER  A  209  ?   5.19463  61.60368  49.40459  1.000   51.20515  C  ?  A  ?  182  1
  ATOM    1372  CB   .  SER  A  209  ?   6.32305  61.64130  50.44134  1.000   50.31775  C  ?  A  ?  182  1
  ATOM    1373  OG   .  SER  A  209  ?   7.34226  60.70244  50.13888  1.000   39.74945  O  ?  A  ?  182  1
  ATOM    1374  C    .  SER  A  209  ?   5.78575  61.70042  48.00367  1.000   53.65827  C  ?  A  ?  182  1
  ATOM    1375  O    .  SER  A  209  ?   5.92584  60.69610  47.30759  1.000   56.58279  O  ?  A  ?  182  1
  ATOM    1376  N    .  GLU  A  210  ?   6.13211  62.91797  47.60058  1.000   56.68950  N  ?  A  ?  183  1
  ATOM    1377  CA   .  GLU  A  210  ?   6.75943  63.15911  46.30797  1.000   58.19970  C  ?  A  ?  183  1
  ATOM    1378  CB   .  GLU  A  210  ?   6.99394  64.65735  46.10266  1.000   69.71546  C  ?  A  ?  183  1
  ATOM    1379  CG   .  GLU  A  210  ?   5.77739  65.52230  46.38466  1.000   83.01970  C  ?  A  ?  183  1
  ATOM    1380  CD   .  GLU  A  210  ?   6.15023  66.88414  46.94240  1.000   99.58628  C  ?  A  ?  183  1
  ATOM    1381  OE1  .  GLU  A  210  ?   7.35033  67.23347  46.91427  1.000  104.61445  O  ?  A  ?  183  1
  ATOM    1382  OE2  .  GLU  A  210  ?   5.24425  67.60380  47.41588  1.000  106.46989  O  ?  A  ?  183  1
  ATOM    1383  C    .  GLU  A  210  ?   8.08051  62.40373  46.19568  1.000   53.35054  C  ?  A  ?  183  1
  ATOM    1384  O    .  GLU  A  210  ?   8.43155  61.88552  45.13042  1.000   55.08140  O  ?  A  ?  183  1
  ATOM    1385  N    .  LYS  A  211  ?   8.80689  62.34132  47.30623  1.000   50.14048  N  ?  A  ?  184  1
  ATOM    1386  CA   .  LYS  A  211  ?  10.12497  61.72447  47.31849  1.000   50.35351  C  ?  A  ?  184  1
  ATOM    1387  CB   .  LYS  A  211  ?  10.81376  61.95731  48.66413  1.000   51.97008  C  ?  A  ?  184  1
  ATOM    1388  CG   .  LYS  A  211  ?  12.32612  62.06359  48.56607  1.000   58.72650  C  ?  A  ?  184  1
  ATOM    1389  CD   .  LYS  A  211  ?  13.01108  60.90211  49.25668  1.000   60.31614  C  ?  A  ?  184  1
  ATOM    1390  CE   .  LYS  A  211  ?  12.70254  60.88956  50.74459  1.000   62.93993  C  ?  A  ?  184  1
  ATOM    1391  NZ   .  LYS  A  211  ?  13.34279  59.72991  51.42460  1.000   64.84351  N  ?  A  ?  184  1
  ATOM    1392  C    .  LYS  A  211  ?  10.03698  60.23378  47.01622  1.000   45.19806  C  ?  A  ?  184  1
  ATOM    1393  O    .  LYS  A  211  ?  10.94498  59.66970  46.41588  1.000   45.56374  O  ?  A  ?  184  1
  ATOM    1394  N    .  GLN  A  212  ?   8.94111  59.60171  47.42413  1.000   42.75570  N  ?  A  ?  185  1
  ATOM    1395  CA   .  GLN  A  212  ?   8.72726  58.18903  47.12261  1.000   46.07909  C  ?  A  ?  185  1
  ATOM    1396  CB   .  GLN  A  212  ?   7.54534  57.63783  47.92580  1.000   44.04098  C  ?  A  ?  185  1
  ATOM    1397  CG   .  GLN  A  212  ?   7.11705  56.22443  47.53970  1.000   47.16292  C  ?  A  ?  185  1
  ATOM    1398  CD   .  GLN  A  212  ?   8.13992  55.16105  47.90377  1.000   47.81705  C  ?  A  ?  185  1
  ATOM    1399  OE1  .  GLN  A  212  ?   9.16288  55.44499  48.52961  1.000   48.42677  O  ?  A  ?  185  1
  ATOM    1400  NE2  .  GLN  A  212  ?   7.86096  53.92226  47.51542  1.000   47.66094  N  ?  A  ?  185  1
  ATOM    1401  C    .  GLN  A  212  ?   8.49860  57.97614  45.62779  1.000   45.70068  C  ?  A  ?  185  1
  ATOM    1402  O    .  GLN  A  212  ?   9.04918  57.04603  45.03535  1.000   44.29969  O  ?  A  ?  185  1
  ATOM    1403  N    .  LEU  A  213  ?   7.68430  58.84259  45.02898  1.000   39.30223  N  ?  A  ?  186  1
  ATOM    1404  CA   .  LEU  A  213  ?   7.44250  58.80997  43.58949  1.000   46.07501  C  ?  A  ?  186  1
  ATOM    1405  CB   .  LEU  A  213  ?   6.47686  59.92435  43.17381  1.000   45.35529  C  ?  A  ?  186  1
  ATOM    1406  CG   .  LEU  A  213  ?   5.05117  59.88417  43.72895  1.000   50.10977  C  ?  A  ?  186  1
  ATOM    1407  CD1  .  LEU  A  213  ?   4.29488  61.15134  43.36285  1.000   52.59588  C  ?  A  ?  186  1
  ATOM    1408  CD2  .  LEU  A  213  ?   4.31093  58.66401  43.21400  1.000   50.19475  C  ?  A  ?  186  1
  ATOM    1409  C    .  LEU  A  213  ?   8.76416  58.94634  42.83876  1.000   50.85602  C  ?  A  ?  186  1
  ATOM    1410  O    .  LEU  A  213  ?   9.06080  58.17449  41.91555  1.000   54.57318  O  ?  A  ?  186  1
  ATOM    1411  N    .  ASP  A  214  ?   9.55920  59.92885  43.25557  1.000   49.32060  N  ?  A  ?  187  1
  ATOM    1412  CA   .  ASP  A  214  ?  10.88381  60.13657  42.68523  1.000   47.73344  C  ?  A  ?  187  1
  ATOM    1413  CB   .  ASP  A  214  ?  11.54597  61.37371  43.29578  1.000   56.17941  C  ?  A  ?  187  1
  ATOM    1414  CG   .  ASP  A  214  ?  10.77018  62.64901  43.02645  1.000   67.90751  C  ?  A  ?  187  1
  ATOM    1415  OD1  .  ASP  A  214  ?   9.90758  62.64552  42.12471  1.000   74.55350  O  ?  A  ?  187  1
  ATOM    1416  OD2  .  ASP  A  214  ?  11.03283  63.65961  43.71233  1.000   70.00096  O  ?  A  ?  187  1
  ATOM    1417  C    .  ASP  A  214  ?  11.78840  58.91787  42.88428  1.000   47.24833  C  ?  A  ?  187  1
  ATOM    1418  O    .  ASP  A  214  ?  12.59954  58.60377  42.02155  1.000   47.66025  O  ?  A  ?  187  1
  ATOM    1419  N    .  ALA  A  215  ?  11.65222  58.24240  44.02323  1.000   42.03680  N  ?  A  ?  188  1
  ATOM    1420  CA   .  ALA  A  215  ?  12.47579  57.07479  44.32984  1.000   45.49794  C  ?  A  ?  188  1
  ATOM    1421  CB   .  ALA  A  215  ?  12.31791  56.67778  45.79374  1.000   43.53484  C  ?  A  ?  188  1
  ATOM    1422  C    .  ALA  A  215  ?  12.12533  55.90100  43.42119  1.000   44.68082  C  ?  A  ?  188  1
  ATOM    1423  O    .  ALA  A  215  ?  13.00422  55.15982  42.98045  1.000   47.36109  O  ?  A  ?  188  1
  ATOM    1424  N    .  VAL  A  216  ?  10.83410  55.74172  43.14838  1.000   44.02167  N  ?  A  ?  189  1
  ATOM    1425  CA   .  VAL  A  216  ?  10.35325  54.69839  42.24927  1.000   42.80906  C  ?  A  ?  189  1
  ATOM    1426  CB   .  VAL  A  216  ?   8.81301  54.57529  42.31021  1.000   44.81273  C  ?  A  ?  189  1
  ATOM    1427  CG1  .  VAL  A  216  ?   8.29878  53.61437  41.24907  1.000   38.06480  C  ?  A  ?  189  1
  ATOM    1428  CG2  .  VAL  A  216  ?   8.37719  54.12082  43.69673  1.000   40.53156  C  ?  A  ?  189  1
  ATOM    1429  C    .  VAL  A  216  ?  10.80008  54.97431  40.81351  1.000   45.35494  C  ?  A  ?  189  1
  ATOM    1430  O    .  VAL  A  216  ?  11.27453  54.07128  40.11245  1.000   44.48038  O  ?  A  ?  189  1
  ATOM    1431  N    .  ALA  A  217  ?  10.65714  56.22554  40.38275  1.000   48.59516  N  ?  A  ?  190  1
  ATOM    1432  CA   .  ALA  A  217  ?  11.12927  56.62355  39.05899  1.000   48.78065  C  ?  A  ?  190  1
  ATOM    1433  CB   .  ALA  A  217  ?  10.77799  58.07885  38.78802  1.000   49.75568  C  ?  A  ?  190  1
  ATOM    1434  C    .  ALA  A  217  ?  12.63848  56.40129  38.92896  1.000   46.79595  C  ?  A  ?  190  1
  ATOM    1435  O    .  ALA  A  217  ?  13.13000  55.92415  37.90164  1.000   50.52924  O  ?  A  ?  190  1
  ATOM    1436  N    .  GLY  A  218  ?  13.36220  56.73787  39.99100  1.000   44.09514  N  ?  A  ?  191  1
  ATOM    1437  CA   .  GLY  A  218  ?  14.80632  56.62152  40.01552  1.000   42.08101  C  ?  A  ?  191  1
  ATOM    1438  C    .  GLY  A  218  ?  15.25795  55.17824  39.95917  1.000   41.59545  C  ?  A  ?  191  1
  ATOM    1439  O    .  GLY  A  218  ?  16.22430  54.85737  39.27045  1.000   43.22134  O  ?  A  ?  191  1
  ATOM    1440  N    .  TYR  A  219  ?  14.56394  54.30499  40.68372  1.000   40.57005  N  ?  A  ?  192  1
  ATOM    1441  CA   .  TYR  A  219  ?  14.85821  52.88060  40.61037  1.000   41.08063  C  ?  A  ?  192  1
  ATOM    1442  CB   .  TYR  A  219  ?  14.02929  52.08263  41.61726  1.000   39.32086  C  ?  A  ?  192  1
  ATOM    1443  CG   .  TYR  A  219  ?  14.38610  50.60756  41.65429  1.000   40.39409  C  ?  A  ?  192  1
  ATOM    1444  CD1  .  TYR  A  219  ?  15.42028  50.14411  42.45631  1.000   43.64811  C  ?  A  ?  192  1
  ATOM    1445  CE1  .  TYR  A  219  ?  15.75212  48.80115  42.49431  1.000   43.64302  C  ?  A  ?  192  1
  ATOM    1446  CZ   .  TYR  A  219  ?  15.04907  47.90372  41.72176  1.000   48.55547  C  ?  A  ?  192  1
  ATOM    1447  OH   .  TYR  A  219  ?  15.37531  46.56735  41.75531  1.000   56.48079  O  ?  A  ?  192  1
  ATOM    1448  CE2  .  TYR  A  219  ?  14.01830  48.33748  40.91231  1.000   45.38603  C  ?  A  ?  192  1
  ATOM    1449  CD2  .  TYR  A  219  ?  13.69136  49.68177  40.88442  1.000   40.21928  C  ?  A  ?  192  1
  ATOM    1450  C    .  TYR  A  219  ?  14.60073  52.37353  39.19860  1.000   45.63515  C  ?  A  ?  192  1
  ATOM    1451  O    .  TYR  A  219  ?  15.43585  51.67562  38.63181  1.000   49.09017  O  ?  A  ?  192  1
  ATOM    1452  N    .  ALA  A  220  ?  13.45053  52.73147  38.63219  1.000   41.96469  N  ?  A  ?  193  1
  ATOM    1453  CA   .  ALA  A  220  ?  13.13263  52.33148  37.26314  1.000   47.11783  C  ?  A  ?  193  1
  ATOM    1454  CB   .  ALA  A  220  ?  11.77138  52.87808  36.84943  1.000   47.00457  C  ?  A  ?  193  1
  ATOM    1455  C    .  ALA  A  220  ?  14.20854  52.79455  36.28042  1.000   47.86889  C  ?  A  ?  193  1
  ATOM    1456  O    .  ALA  A  220  ?  14.47317  52.13023  35.28034  1.000   49.95704  O  ?  A  ?  193  1
  ATOM    1457  N    .  ARG  A  221  ?  14.83220  53.92921  36.58016  1.000   46.97045  N  ?  A  ?  194  1
  ATOM    1458  CA   .  ARG  A  221  ?  15.83603  54.51497  35.69671  1.000   48.84354  C  ?  A  ?  194  1
  ATOM    1459  CB   .  ARG  A  221  ?  15.90499  56.02838  35.93251  1.000   49.89485  C  ?  A  ?  194  1
  ATOM    1460  CG   .  ARG  A  221  ?  15.75923  56.87502  34.68376  1.000   57.12885  C  ?  A  ?  194  1
  ATOM    1461  CD   .  ARG  A  221  ?  14.47144  57.69361  34.70800  1.000   63.23550  C  ?  A  ?  194  1
  ATOM    1462  NE   .  ARG  A  221  ?  14.39635  58.59518  35.85608  1.000   62.10286  N  ?  A  ?  194  1
  ATOM    1463  CZ   .  ARG  A  221  ?  13.40272  59.45436  36.07299  1.000   62.39413  C  ?  A  ?  194  1
  ATOM    1464  NH1  .  ARG  A  221  ?  12.39080  59.53950  35.21895  1.000   62.61344  N  ?  A  ?  194  1
  ATOM    1465  NH2  .  ARG  A  221  ?  13.42093  60.23276  37.14641  1.000   61.76209  N  ?  A  ?  194  1
  ATOM    1466  C    .  ARG  A  221  ?  17.23591  53.90173  35.86495  1.000   46.00720  C  ?  A  ?  194  1
  ATOM    1467  O    .  ARG  A  221  ?  17.98263  53.77139  34.89317  1.000   45.50300  O  ?  A  ?  194  1
  ATOM    1468  N    .  ASN  A  222  ?  17.58203  53.52395  37.09343  1.000   43.17662  N  ?  A  ?  195  1
  ATOM    1469  CA   .  ASN  A  222  ?  18.95129  53.13420  37.42776  1.000   44.60550  C  ?  A  ?  195  1
  ATOM    1470  CB   .  ASN  A  222  ?  19.49517  54.06236  38.51894  1.000   45.14766  C  ?  A  ?  195  1
  ATOM    1471  CG   .  ASN  A  222  ?  19.66529  55.49552  38.04438  1.000   47.66149  C  ?  A  ?  195  1
  ATOM    1472  OD1  .  ASN  A  222  ?  20.21922  55.74813  36.97494  1.000   50.43391  O  ?  A  ?  195  1
  ATOM    1473  ND2  .  ASN  A  222  ?  19.19224  56.44206  38.84541  1.000   48.11305  N  ?  A  ?  195  1
  ATOM    1474  C    .  ASN  A  222  ?  19.13493  51.68163  37.89092  1.000   48.01924  C  ?  A  ?  195  1
  ATOM    1475  O    .  ASN  A  222  ?  20.23752  51.29327  38.27411  1.000   50.64573  O  ?  A  ?  195  1
  ATOM    1476  N    .  ALA  A  223  ?  18.07095  50.88442  37.85718  1.000   46.16752  N  ?  A  ?  196  1
  ATOM    1477  CA   .  ALA  A  223  ?  18.12584  49.51435  38.37782  1.000   46.03578  C  ?  A  ?  196  1
  ATOM    1478  CB   .  ALA  A  223  ?  16.73738  48.89386  38.37409  1.000   44.83233  C  ?  A  ?  196  1
  ATOM    1479  C    .  ALA  A  223  ?  19.09089  48.61098  37.61133  1.000   47.01395  C  ?  A  ?  196  1
  ATOM    1480  O    .  ALA  A  223  ?  19.99891  48.02131  38.19855  1.000   46.80743  O  ?  A  ?  196  1
  ATOM    1481  N    .  GLU  A  224  ?  18.88115  48.49751  36.30343  1.000   49.76490  N  ?  A  ?  197  1
  ATOM    1482  CA   .  GLU  A  224  ?  19.65549  47.57714  35.47789  1.000   53.51554  C  ?  A  ?  197  1
  ATOM    1483  CB   .  GLU  A  224  ?  19.00338  47.42728  34.10094  1.000   63.44406  C  ?  A  ?  197  1
  ATOM    1484  CG   .  GLU  A  224  ?  17.49740  47.21941  34.13674  1.000   75.74023  C  ?  A  ?  197  1
  ATOM    1485  CD   .  GLU  A  224  ?  17.09282  45.87355  34.71738  1.000   85.66242  C  ?  A  ?  197  1
  ATOM    1486  OE1  .  GLU  A  224  ?  17.90693  44.92375  34.67077  1.000   91.41573  O  ?  A  ?  197  1
  ATOM    1487  OE2  .  GLU  A  224  ?  15.95501  45.76880  35.22627  1.000   88.58750  O  ?  A  ?  197  1
  ATOM    1488  C    .  GLU  A  224  ?  21.10698  48.01396  35.30950  1.000   51.59445  C  ?  A  ?  197  1
  ATOM    1489  O    .  GLU  A  224  ?  21.99753  47.18060  35.16850  1.000   56.87188  O  ?  A  ?  197  1
  ATOM    1490  N    .  GLU  A  225  ?  21.34256  49.31987  35.32246  1.000   48.75765  N  ?  A  ?  198  1
  ATOM    1491  CA   .  GLU  A  225  ?  22.66983  49.84797  35.02723  1.000   52.85700  C  ?  A  ?  198  1
  ATOM    1492  CB   .  GLU  A  225  ?  22.55654  51.23055  34.37249  1.000   58.05591  C  ?  A  ?  198  1
  ATOM    1493  CG   .  GLU  A  225  ?  23.88307  51.79430  33.87732  1.000   68.63808  C  ?  A  ?  198  1
  ATOM    1494  CD   .  GLU  A  225  ?  23.72044  53.05531  33.04324  1.000   79.86467  C  ?  A  ?  198  1
  ATOM    1495  OE1  .  GLU  A  225  ?  22.56751  53.43554  32.74488  1.000   81.48739  O  ?  A  ?  198  1
  ATOM    1496  OE2  .  GLU  A  225  ?  24.75011  53.66604  32.68328  1.000   85.21133  O  ?  A  ?  198  1
  ATOM    1497  C    .  GLU  A  225  ?  23.56467  49.93377  36.26014  1.000   54.32890  C  ?  A  ?  198  1
  ATOM    1498  O    .  GLU  A  225  ?  24.77194  49.71583  36.16677  1.000   56.22846  O  ?  A  ?  198  1
  ATOM    1499  N    .  HIS  A  226  ?  22.97496  50.23973  37.41355  1.000   48.23729  N  ?  A  ?  199  1
  ATOM    1500  CA   .  HIS  A  226  ?  23.76805  50.53519  38.60763  1.000   48.44632  C  ?  A  ?  199  1
  ATOM    1501  CB   .  HIS  A  226  ?  23.56599  52.00008  39.01784  1.000   46.75688  C  ?  A  ?  199  1
  ATOM    1502  CG   .  HIS  A  226  ?  23.97295  52.98634  37.96556  1.000   47.72556  C  ?  A  ?  199  1
  ATOM    1503  ND1  .  HIS  A  226  ?  25.29054  53.28811  37.69677  1.000   50.94707  N  ?  A  ?  199  1
  ATOM    1504  CE1  .  HIS  A  226  ?  25.34733  54.18583  36.72898  1.000   52.66986  C  ?  A  ?  199  1
  ATOM    1505  NE2  .  HIS  A  226  ?  24.11303  54.48048  36.36224  1.000   50.84684  N  ?  A  ?  199  1
  ATOM    1506  CD2  .  HIS  A  226  ?  23.23461  53.74642  37.12105  1.000   47.95295  C  ?  A  ?  199  1
  ATOM    1507  C    .  HIS  A  226  ?  23.48021  49.63148  39.81030  1.000   48.71273  C  ?  A  ?  199  1
  ATOM    1508  O    .  HIS  A  226  ?  24.39836  49.02371  40.35928  1.000   53.16670  O  ?  A  ?  199  1
  ATOM    1509  N    .  TRP  A  227  ?  22.21677  49.54807  40.22009  1.000   45.40757  N  ?  A  ?  200  1
  ATOM    1510  CA   .  TRP  A  227  ?  21.85725  48.87351  41.47141  1.000   48.26903  C  ?  A  ?  200  1
  ATOM    1511  CB   .  TRP  A  227  ?  20.40754  49.19957  41.84564  1.000   42.04773  C  ?  A  ?  200  1
  ATOM    1512  CG   .  TRP  A  227  ?  19.92159  48.48763  43.07812  1.000   41.12218  C  ?  A  ?  200  1
  ATOM    1513  CD1  .  TRP  A  227  ?  18.96073  47.51922  43.13873  1.000   44.00316  C  ?  A  ?  200  1
  ATOM    1514  NE1  .  TRP  A  227  ?  18.78787  47.10373  44.43751  1.000   43.88326  N  ?  A  ?  200  1
  ATOM    1515  CE2  .  TRP  A  227  ?  19.64641  47.80184  45.24637  1.000   40.59914  C  ?  A  ?  200  1
  ATOM    1516  CD2  .  TRP  A  227  ?  20.37870  48.68195  44.42420  1.000   41.05403  C  ?  A  ?  200  1
  ATOM    1517  CE3  .  TRP  A  227  ?  21.33428  49.51495  45.01424  1.000   42.22067  C  ?  A  ?  200  1
  ATOM    1518  CZ3  .  TRP  A  227  ?  21.52308  49.44323  46.38560  1.000   45.33965  C  ?  A  ?  200  1
  ATOM    1519  CH2  .  TRP  A  227  ?  20.77861  48.55840  47.17525  1.000   40.52423  C  ?  A  ?  200  1
  ATOM    1520  CZ2  .  TRP  A  227  ?  19.83792  47.73110  46.62639  1.000   40.29736  C  ?  A  ?  200  1
  ATOM    1521  C    .  TRP  A  227  ?  22.05144  47.35554  41.44705  1.000   47.06010  C  ?  A  ?  200  1
  ATOM    1522  O    .  TRP  A  227  ?  22.78090  46.81324  42.27526  1.000   44.48027  O  ?  A  ?  200  1
  ATOM    1523  N    .  LEU  A  228  ?  21.39214  46.67228  40.51716  1.000   43.76994  N  ?  A  ?  201  1
  ATOM    1524  CA   .  LEU  A  228  ?  21.49480  45.21311  40.42911  1.000   46.12459  C  ?  A  ?  201  1
  ATOM    1525  CB   .  LEU  A  228  ?  20.59117  44.69057  39.30614  1.000   44.93477  C  ?  A  ?  201  1
  ATOM    1526  CG   .  LEU  A  228  ?  19.10851  45.03313  39.45084  1.000   47.91957  C  ?  A  ?  201  1
  ATOM    1527  CD1  .  LEU  A  228  ?  18.30051  44.45124  38.30294  1.000   48.52162  C  ?  A  ?  201  1
  ATOM    1528  CD2  .  LEU  A  228  ?  18.57680  44.54784  40.78857  1.000   43.33530  C  ?  A  ?  201  1
  ATOM    1529  C    .  LEU  A  228  ?  22.93449  44.69550  40.23216  1.000   50.31824  C  ?  A  ?  201  1
  ATOM    1530  O    .  LEU  A  228  ?  23.34715  43.74699  40.91282  1.000   54.51619  O  ?  A  ?  201  1
  ATOM    1531  N    .  PRO  A  229  ?  23.70748  45.30388  39.30832  1.000   51.36202  N  ?  A  ?  202  1
  ATOM    1532  CA   .  PRO  A  229  ?  25.08497  44.81548  39.17287  1.000   49.89500  C  ?  A  ?  202  1
  ATOM    1533  CB   .  PRO  A  229  ?  25.64087  45.64526  38.01063  1.000   50.98189  C  ?  A  ?  202  1
  ATOM    1534  CG   .  PRO  A  229  ?  24.44533  46.07396  37.24349  1.000   53.64661  C  ?  A  ?  202  1
  ATOM    1535  CD   .  PRO  A  229  ?  23.39085  46.30938  38.27671  1.000   54.25927  C  ?  A  ?  202  1
  ATOM    1536  C    .  PRO  A  229  ?  25.91055  45.03334  40.43718  1.000   49.62814  C  ?  A  ?  202  1
  ATOM    1537  O    .  PRO  A  229  ?  26.69801  44.16038  40.81277  1.000   50.96537  O  ?  A  ?  202  1
  ATOM    1538  N    .  SER  A  230  ?  25.72448  46.18104  41.08528  1.000   48.67069  N  ?  A  ?  203  1
  ATOM    1539  CA   .  SER  A  230  ?  26.41522  46.46602  42.33895  1.000   48.95144  C  ?  A  ?  203  1
  ATOM    1540  CB   .  SER  A  230  ?  26.12072  47.88561  42.82105  1.000   45.42712  C  ?  A  ?  203  1
  ATOM    1541  OG   .  SER  A  230  ?  24.92638  47.92008  43.57967  1.000   47.43262  O  ?  A  ?  203  1
  ATOM    1542  C    .  SER  A  230  ?  26.00230  45.46259  43.40742  1.000   47.40197  C  ?  A  ?  203  1
  ATOM    1543  O    .  SER  A  230  ?  26.77148  45.14799  44.31187  1.000   50.19804  O  ?  A  ?  203  1
  ATOM    1544  N    .  LEU  A  231  ?  24.77488  44.97071  43.29326  1.000   46.20272  N  ?  A  ?  204  1
  ATOM    1545  CA   .  LEU  A  231  ?  24.25400  43.96396  44.20594  1.000   50.43904  C  ?  A  ?  204  1
  ATOM    1546  CB   .  LEU  A  231  ?  22.74784  43.79371  43.98693  1.000   55.82106  C  ?  A  ?  204  1
  ATOM    1547  CG   .  LEU  A  231  ?  21.82319  43.61762  45.19204  1.000   55.52770  C  ?  A  ?  204  1
  ATOM    1548  CD1  .  LEU  A  231  ?  22.41717  44.24171  46.44179  1.000   56.11814  C  ?  A  ?  204  1
  ATOM    1549  CD2  .  LEU  A  231  ?  20.46848  44.23546  44.88559  1.000   49.79810  C  ?  A  ?  204  1
  ATOM    1550  C    .  LEU  A  231  ?  24.98912  42.63648  44.01269  1.000   49.24129  C  ?  A  ?  204  1
  ATOM    1551  O    .  LEU  A  231  ?  25.51638  42.05879  44.97155  1.000   47.21330  O  ?  A  ?  204  1
  ATOM    1552  N    .  SER  A  232  ?  25.03966  42.16578  42.76831  1.000   55.13396  N  ?  A  ?  205  1
  ATOM    1553  CA   .  SER  A  232  ?  25.71033  40.89928  42.47651  1.000   59.77786  C  ?  A  ?  205  1
  ATOM    1554  CB   .  SER  A  232  ?  25.56570  40.53289  40.99746  1.000   61.76729  C  ?  A  ?  205  1
  ATOM    1555  OG   .  SER  A  232  ?  26.46957  41.26787  40.19471  1.000   67.68045  O  ?  A  ?  205  1
  ATOM    1556  C    .  SER  A  232  ?  27.18816  40.95729  42.86302  1.000   63.49260  C  ?  A  ?  205  1
  ATOM    1557  O    .  SER  A  232  ?  27.70380  40.05596  43.54259  1.000   64.02885  O  ?  A  ?  205  1
  ATOM    1558  N    .  GLU  A  233  ?  27.86023  42.02726  42.44294  1.000   61.19798  N  ?  A  ?  206  1
  ATOM    1559  CA   .  GLU  A  233  ?  29.27460  42.20789  42.75835  1.000   58.16019  C  ?  A  ?  206  1
  ATOM    1560  CB   .  GLU  A  233  ?  29.83743  43.43759  42.03999  1.000   61.56610  C  ?  A  ?  206  1
  ATOM    1561  CG   .  GLU  A  233  ?  31.25979  43.81435  42.44275  1.000   71.09236  C  ?  A  ?  206  1
  ATOM    1562  CD   .  GLU  A  233  ?  32.29157  42.75578  42.07851  1.000   83.16952  C  ?  A  ?  206  1
  ATOM    1563  OE1  .  GLU  A  233  ?  31.97956  41.85350  41.27164  1.000   87.26723  O  ?  A  ?  206  1
  ATOM    1564  OE2  .  GLU  A  233  ?  33.42418  42.83068  42.60127  1.000   86.99427  O  ?  A  ?  206  1
  ATOM    1565  C    .  GLU  A  233  ?  29.49867  42.32870  44.26313  1.000   53.93544  C  ?  A  ?  206  1
  ATOM    1566  O    .  GLU  A  233  ?  30.48516  41.82482  44.79253  1.000   52.59981  O  ?  A  ?  206  1
  ATOM    1567  N    .  GLY  A  234  ?  28.57636  42.99312  44.94739  1.000   51.37748  N  ?  A  ?  207  1
  ATOM    1568  CA   .  GLY  A  234  ?  28.64876  43.11523  46.39041  1.000   51.52137  C  ?  A  ?  207  1
  ATOM    1569  C    .  GLY  A  234  ?  28.61372  41.74991  47.04758  1.000   53.02156  C  ?  A  ?  207  1
  ATOM    1570  O    .  GLY  A  234  ?  29.40981  41.46422  47.94610  1.000   49.96402  O  ?  A  ?  207  1
  ATOM    1571  N    .  ARG  A  235  ?  27.69565  40.90140  46.58900  1.000   54.98736  N  ?  A  ?  208  1
  ATOM    1572  CA   .  ARG  A  235  ?  27.60612  39.53033  47.09125  1.000   55.35784  C  ?  A  ?  208  1
  ATOM    1573  CB   .  ARG  A  235  ?  26.42045  38.80162  46.44954  1.000   55.34827  C  ?  A  ?  208  1
  ATOM    1574  CG   .  ARG  A  235  ?  26.35619  37.30978  46.74505  1.000   57.40828  C  ?  A  ?  208  1
  ATOM    1575  CD   .  ARG  A  235  ?  25.13335  36.67600  46.09322  1.000   60.52356  C  ?  A  ?  208  1
  ATOM    1576  NE   .  ARG  A  235  ?  25.39842  35.31886  45.62158  1.000   64.91952  N  ?  A  ?  208  1
  ATOM    1577  CZ   .  ARG  A  235  ?  24.98900  34.21485  46.23732  1.000   68.30117  C  ?  A  ?  208  1
  ATOM    1578  NH1  .  ARG  A  235  ?  24.28442  34.29493  47.35778  1.000   66.32023  N  ?  A  ?  208  1
  ATOM    1579  NH2  .  ARG  A  235  ?  25.28045  33.02736  45.72688  1.000   72.84866  N  ?  A  ?  208  1
  ATOM    1580  C    .  ARG  A  235  ?  28.90169  38.75710  46.84168  1.000   53.61724  C  ?  A  ?  208  1
  ATOM    1581  O    .  ARG  A  235  ?  29.43117  38.10034  47.74910  1.000   55.79754  O  ?  A  ?  208  1
  ATOM    1582  N    .  ARG  A  236  ?  29.41898  38.84902  45.61820  1.000   53.13756  N  ?  A  ?  209  1
  ATOM    1583  CA   .  ARG  A  236  ?  30.65026  38.14116  45.27070  1.000   54.44239  C  ?  A  ?  209  1
  ATOM    1584  CB   .  ARG  A  236  ?  30.97543  38.32026  43.78717  1.000   55.93307  C  ?  A  ?  209  1
  ATOM    1585  CG   .  ARG  A  236  ?  32.10586  37.42513  43.30198  1.000   61.65846  C  ?  A  ?  209  1
  ATOM    1586  CD   .  ARG  A  236  ?  32.74135  37.96022  42.02892  1.000   69.92069  C  ?  A  ?  209  1
  ATOM    1587  NE   .  ARG  A  236  ?  33.25182  39.31645  42.21178  1.000   75.24631  N  ?  A  ?  209  1
  ATOM    1588  CZ   .  ARG  A  236  ?  34.43856  39.60558  42.73624  1.000   78.73927  C  ?  A  ?  209  1
  ATOM    1589  NH1  .  ARG  A  236  ?  35.24548  38.63285  43.13451  1.000   83.19268  N  ?  A  ?  209  1
  ATOM    1590  NH2  .  ARG  A  236  ?  34.81983  40.86848  42.86491  1.000   79.08630  N  ?  A  ?  209  1
  ATOM    1591  C    .  ARG  A  236  ?  31.84381  38.59488  46.11736  1.000   53.61132  C  ?  A  ?  209  1
  ATOM    1592  O    .  ARG  A  236  ?  32.64966  37.77317  46.55961  1.000   51.79612  O  ?  A  ?  209  1
  ATOM    1593  N    .  TRP  A  237  ?  31.94775  39.90049  46.34396  1.000   51.88506  N  ?  A  ?  210  1
  ATOM    1594  CA   .  TRP  A  237  ?  33.06406  40.46254  47.09664  1.000   54.47645  C  ?  A  ?  210  1
  ATOM    1595  CB   .  TRP  A  237  ?  33.13841  41.98091  46.90642  1.000   52.16276  C  ?  A  ?  210  1
  ATOM    1596  CG   .  TRP  A  237  ?  34.29982  42.61274  47.62589  1.000   55.83689  C  ?  A  ?  210  1
  ATOM    1597  CD1  .  TRP  A  237  ?  35.60200  42.64076  47.21210  1.000   62.18139  C  ?  A  ?  210  1
  ATOM    1598  NE1  .  TRP  A  237  ?  36.37723  43.30476  48.13214  1.000   61.11193  N  ?  A  ?  210  1
  ATOM    1599  CE2  .  TRP  A  237  ?  35.57967  43.72233  49.16725  1.000   54.39930  C  ?  A  ?  210  1
  ATOM    1600  CD2  .  TRP  A  237  ?  34.26480  43.30371  48.88268  1.000   51.08971  C  ?  A  ?  210  1
  ATOM    1601  CE3  .  TRP  A  237  ?  33.24901  43.61257  49.79276  1.000   50.56490  C  ?  A  ?  210  1
  ATOM    1602  CZ3  .  TRP  A  237  ?  33.57524  44.31482  50.93965  1.000   49.29090  C  ?  A  ?  210  1
  ATOM    1603  CH2  .  TRP  A  237  ?  34.89180  44.71530  51.19442  1.000   50.30111  C  ?  A  ?  210  1
  ATOM    1604  CZ2  .  TRP  A  237  ?  35.90593  44.43052  50.32316  1.000   49.91181  C  ?  A  ?  210  1
  ATOM    1605  C    .  TRP  A  237  ?  32.96531  40.13245  48.58177  1.000   52.46669  C  ?  A  ?  210  1
  ATOM    1606  O    .  TRP  A  237  ?  33.97481  39.84917  49.23014  1.000   53.02445  O  ?  A  ?  210  1
  ATOM    1607  N    .  VAL  A  238  ?  31.75118  40.17849  49.11962  1.000   51.95773  N  ?  A  ?  211  1
  ATOM    1608  CA   .  VAL  A  238  ?  31.54652  39.82749  50.51834  1.000   50.29164  C  ?  A  ?  211  1
  ATOM    1609  CB   .  VAL  A  238  ?  30.09977  40.08641  50.97930  1.000   45.90614  C  ?  A  ?  211  1
  ATOM    1610  CG1  .  VAL  A  238  ?  29.84010  39.40908  52.31869  1.000   39.35483  C  ?  A  ?  211  1
  ATOM    1611  CG2  .  VAL  A  238  ?  29.83262  41.58016  51.07754  1.000   44.96517  C  ?  A  ?  211  1
  ATOM    1612  C    .  VAL  A  238  ?  31.89730  38.36557  50.74208  1.000   53.33557  C  ?  A  ?  211  1
  ATOM    1613  O    .  VAL  A  238  ?  32.66541  38.04344  51.65172  1.000   56.23374  O  ?  A  ?  211  1
  ATOM    1614  N    .  GLN  A  239  ?  31.35048  37.48424  49.90689  1.000   51.52838  N  ?  A  ?  212  1
  ATOM    1615  CA   .  GLN  A  239  ?  31.63300  36.05861  50.05117  1.000   54.55202  C  ?  A  ?  212  1
  ATOM    1616  CB   .  GLN  A  239  ?  30.80574  35.23443  49.06172  1.000   52.97342  C  ?  A  ?  212  1
  ATOM    1617  CG   .  GLN  A  239  ?  29.32898  35.14795  49.42525  1.000   50.67979  C  ?  A  ?  212  1
  ATOM    1618  CD   .  GLN  A  239  ?  28.55252  34.21086  48.52054  1.000   55.74600  C  ?  A  ?  212  1
  ATOM    1619  OE1  .  GLN  A  239  ?  28.93656  33.96956  47.37610  1.000   58.01975  O  ?  A  ?  212  1
  ATOM    1620  NE2  .  GLN  A  239  ?  27.45247  33.67479  49.03295  1.000   55.90736  N  ?  A  ?  212  1
  ATOM    1621  C    .  GLN  A  239  ?  33.12367  35.78015  49.87025  1.000   59.68213  C  ?  A  ?  212  1
  ATOM    1622  O    .  GLN  A  239  ?  33.68871  34.91693  50.54704  1.000   57.92667  O  ?  A  ?  212  1
  ATOM    1623  N    .  GLU  A  240  ?  33.75564  36.52680  48.96800  1.000   62.52563  N  ?  A  ?  213  1
  ATOM    1624  CA   .  GLU  A  240  ?  35.19719  36.42112  48.75806  1.000   64.44184  C  ?  A  ?  213  1
  ATOM    1625  CB   .  GLU  A  240  ?  35.63228  37.29697  47.57896  1.000   68.83909  C  ?  A  ?  213  1
  ATOM    1626  CG   .  GLU  A  240  ?  37.12392  37.27211  47.29434  1.000   77.61573  C  ?  A  ?  213  1
  ATOM    1627  CD   .  GLU  A  240  ?  37.48543  38.00082  46.01234  1.000   85.24425  C  ?  A  ?  213  1
  ATOM    1628  OE1  .  GLU  A  240  ?  38.30801  38.93921  46.06835  1.000   88.35900  O  ?  A  ?  213  1
  ATOM    1629  OE2  .  GLU  A  240  ?  36.95158  37.63000  44.94614  1.000   88.27208  O  ?  A  ?  213  1
  ATOM    1630  C    .  GLU  A  240  ?  35.97447  36.80449  50.01883  1.000   60.51548  C  ?  A  ?  213  1
  ATOM    1631  O    .  GLU  A  240  ?  36.95571  36.15299  50.37240  1.000   64.01989  O  ?  A  ?  213  1
  ATOM    1632  N    .  ARG  A  241  ?  35.53025  37.85781  50.69668  1.000   58.55211  N  ?  A  ?  214  1
  ATOM    1633  CA   .  ARG  A  241  ?  36.17016  38.28727  51.93788  1.000   57.16448  C  ?  A  ?  214  1
  ATOM    1634  CB   .  ARG  A  241  ?  35.65456  39.66682  52.35772  1.000   54.14213  C  ?  A  ?  214  1
  ATOM    1635  CG   .  ARG  A  241  ?  36.04399  40.80651  51.42552  1.000   54.60941  C  ?  A  ?  214  1
  ATOM    1636  CD   .  ARG  A  241  ?  37.48917  41.26176  51.62112  1.000   59.84435  C  ?  A  ?  214  1
  ATOM    1637  NE   .  ARG  A  241  ?  38.46601  40.28104  51.15094  1.000   63.68180  N  ?  A  ?  214  1
  ATOM    1638  CZ   .  ARG  A  241  ?  38.76624  40.07767  49.87251  1.000   63.25360  C  ?  A  ?  214  1
  ATOM    1639  NH1  .  ARG  A  241  ?  39.66746  39.16485  49.54165  1.000   67.13290  N  ?  A  ?  214  1
  ATOM    1640  NH2  .  ARG  A  241  ?  38.16379  40.78331  48.92335  1.000   61.37735  N  ?  A  ?  214  1
  ATOM    1641  C    .  ARG  A  241  ?  35.96008  37.29081  53.07759  1.000   56.34296  C  ?  A  ?  214  1
  ATOM    1642  O    .  ARG  A  241  ?  36.86452  37.06695  53.88552  1.000   54.93278  O  ?  A  ?  214  1
  ATOM    1643  N    .  LEU  A  242  ?  34.76747  36.70214  53.14314  1.000   53.01105  N  ?  A  ?  215  1
  ATOM    1644  CA   .  LEU  A  242  ?  34.45341  35.71281  54.17316  1.000   53.12418  C  ?  A  ?  215  1
  ATOM    1645  CB   .  LEU  A  242  ?  32.96273  35.36529  54.15804  1.000   52.15567  C  ?  A  ?  215  1
  ATOM    1646  CG   .  LEU  A  242  ?  31.95691  36.49236  54.41021  1.000   51.43183  C  ?  A  ?  215  1
  ATOM    1647  CD1  .  LEU  A  242  ?  30.52980  35.96173  54.34055  1.000   51.96483  C  ?  A  ?  215  1
  ATOM    1648  CD2  .  LEU  A  242  ?  32.21748  37.16263  55.74789  1.000   45.55236  C  ?  A  ?  215  1
  ATOM    1649  C    .  LEU  A  242  ?  35.27811  34.44118  53.99153  1.000   59.16102  C  ?  A  ?  215  1
  ATOM    1650  O    .  LEU  A  242  ?  35.52040  33.70404  54.94723  1.000   58.54299  O  ?  A  ?  215  1
  ATOM    1651  N    .  ALA  A  243  ?  35.70589  34.19137  52.75825  1.000   61.69472  N  ?  A  ?  216  1
  ATOM    1652  CA   .  ALA  A  243  ?  36.51099  33.01596  52.44713  1.000   64.71902  C  ?  A  ?  216  1
  ATOM    1653  CB   .  ALA  A  243  ?  36.13467  32.46694  51.07866  1.000   64.15828  C  ?  A  ?  216  1
  ATOM    1654  C    .  ALA  A  243  ?  38.00479  33.33254  52.50227  1.000   66.57686  C  ?  A  ?  216  1
  ATOM    1655  O    .  ALA  A  243  ?  38.83999  32.47907  52.20975  1.000   71.11434  O  ?  A  ?  216  1
  ATOM    1656  N    .  ASP  A  244  ?  38.33448  34.56405  52.87711  1.000   68.11222  N  ?  A  ?  217  1
  ATOM    1657  CA   .  ASP  A  244  ?  39.72768  34.97552  53.01017  1.000   74.28329  C  ?  A  ?  217  1
  ATOM    1658  CB   .  ASP  A  244  ?  39.99577  36.24229  52.18901  1.000   80.52784  C  ?  A  ?  217  1
  ATOM    1659  CG   .  ASP  A  244  ?  41.47504  36.58133  52.09720  1.000   90.01726  C  ?  A  ?  217  1
  ATOM    1660  OD2  .  ASP  A  244  ?  41.79989  37.75527  51.81351  1.000   91.17355  O  ?  A  ?  217  1
  ATOM    1661  OD1  .  ASP  A  244  ?  42.31307  35.67413  52.29731  1.000   94.69922  O  ?  A  ?  217  1
  ATOM    1662  C    .  ASP  A  244  ?  40.08357  35.20433  54.47785  1.000   70.68468  C  ?  A  ?  217  1
  ATOM    1663  O    .  ASP  A  244  ?  40.49090  34.27706  55.17450  1.000   75.18761  O  ?  A  ?  217  1
  ATOM    1664  N    .  ALA  A  245  ?  39.91737  36.43984  54.94203  1.000   66.49119  N  ?  A  ?  218  1
  ATOM    1665  CA   .  ALA  A  245  ?  40.26225  36.80754  56.31224  1.000   64.72461  C  ?  A  ?  218  1
  ATOM    1666  CB   .  ALA  A  245  ?  41.02256  38.12400  56.32663  1.000   64.65770  C  ?  A  ?  218  1
  ATOM    1667  C    .  ALA  A  245  ?  39.02889  36.90521  57.20553  1.000   62.60544  C  ?  A  ?  218  1
  ATOM    1668  O    .  ALA  A  245  ?  39.14382  37.02250  58.42566  1.000   60.68718  O  ?  A  ?  218  1
  ATOM    1669  N    .  GLY  A  246  ?  37.85074  36.86033  56.59250  1.000   64.75734  N  ?  A  ?  219  1
  ATOM    1670  CA   .  GLY  A  246  ?  36.60460  36.96082  57.32999  1.000   62.94176  C  ?  A  ?  219  1
  ATOM    1671  C    .  GLY  A  246  ?  36.33154  38.35870  57.85491  1.000   60.27027  C  ?  A  ?  219  1
  ATOM    1672  O    .  GLY  A  246  ?  37.01249  39.31754  57.48982  1.000   67.77169  O  ?  A  ?  219  1
  ATOM    1673  N    .  ILE  A  247  ?  35.32292  38.47179  58.71257  1.000   55.13466  N  ?  A  ?  220  1
  ATOM    1674  CA   .  ILE  A  247  ?  34.97160  39.74629  59.32113  1.000   53.94728  C  ?  A  ?  220  1
  ATOM    1675  CB   .  ILE  A  247  ?  33.53185  39.72332  59.87123  1.000   53.28605  C  ?  A  ?  220  1
  ATOM    1676  CG1  .  ILE  A  247  ?  32.55221  39.32399  58.76505  1.000   49.22240  C  ?  A  ?  220  1
  ATOM    1677  CG2  .  ILE  A  247  ?  33.15164  41.07400  60.46418  1.000   51.30324  C  ?  A  ?  220  1
  ATOM    1678  CD1  .  ILE  A  247  ?  31.13686  39.10227  59.25075  1.000   45.04432  C  ?  A  ?  220  1
  ATOM    1679  C    .  ILE  A  247  ?  35.96232  40.07110  60.43747  1.000   56.66636  C  ?  A  ?  220  1
  ATOM    1680  O    .  ILE  A  247  ?  36.22678  39.23369  61.29989  1.000   59.30451  O  ?  A  ?  220  1
  ATOM    1681  N    .  PRO  A  248  ?  36.53019  41.28821  60.41210  1.000   53.84540  N  ?  A  ?  221  1
  ATOM    1682  CA   .  PRO  A  248  ?  37.56320  41.70428  61.37038  1.000   53.75541  C  ?  A  ?  221  1
  ATOM    1683  CB   .  PRO  A  248  ?  38.23555  42.88003  60.65829  1.000   55.71949  C  ?  A  ?  221  1
  ATOM    1684  CG   .  PRO  A  248  ?  37.15496  43.46258  59.82507  1.000   54.45709  C  ?  A  ?  221  1
  ATOM    1685  CD   .  PRO  A  248  ?  36.31872  42.29832  59.36100  1.000   49.36099  C  ?  A  ?  221  1
  ATOM    1686  C    .  PRO  A  248  ?  37.03069  42.14702  62.73329  1.000   54.40333  C  ?  A  ?  221  1
  ATOM    1687  O    .  PRO  A  248  ?  37.82144  42.57883  63.57268  1.000   58.96581  O  ?  A  ?  221  1
  ATOM    1688  N    .  VAL  A  249  ?  35.72209  42.04859  62.94758  1.000   51.89959  N  ?  A  ?  222  1
  ATOM    1689  CA   .  VAL  A  249  ?  35.12463  42.41879  64.22889  1.000   52.48350  C  ?  A  ?  222  1
  ATOM    1690  CB   .  VAL  A  249  ?  34.31823  43.74343  64.12770  1.000   63.09932  C  ?  A  ?  222  1
  ATOM    1691  CG1  .  VAL  A  249  ?  35.23730  44.91246  63.80995  1.000   63.39335  C  ?  A  ?  222  1
  ATOM    1692  CG2  .  VAL  A  249  ?  33.21325  43.62739  63.08912  1.000   61.74889  C  ?  A  ?  222  1
  ATOM    1693  C    .  VAL  A  249  ?  34.20773  41.30533  64.73059  1.000   50.84013  C  ?  A  ?  222  1
  ATOM    1694  O    .  VAL  A  249  ?  33.69843  40.52150  63.93060  1.000   54.33165  O  ?  A  ?  222  1
  ATOM    1695  N    .  PRO  A  250  ?  34.00967  41.22136  66.05940  1.000   49.05273  N  ?  A  ?  223  1
  ATOM    1696  CA   .  PRO  A  250  ?  33.04294  40.28074  66.63976  1.000   49.41686  C  ?  A  ?  223  1
  ATOM    1697  CB   .  PRO  A  250  ?  32.99255  40.69445  68.11089  1.000   49.97681  C  ?  A  ?  223  1
  ATOM    1698  CG   .  PRO  A  250  ?  34.34394  41.25054  68.37670  1.000   51.12278  C  ?  A  ?  223  1
  ATOM    1699  CD   .  PRO  A  250  ?  34.76876  41.93751  67.10060  1.000   49.80167  C  ?  A  ?  223  1
  ATOM    1700  C    .  PRO  A  250  ?  31.66867  40.40653  65.98689  1.000   49.43431  C  ?  A  ?  223  1
  ATOM    1701  O    .  PRO  A  250  ?  31.17954  41.52161  65.79379  1.000   44.66924  O  ?  A  ?  223  1
  ATOM    1702  N    .  THR  A  251  ?  31.05980  39.27528  65.64834  1.000   37.48024  N  ?  A  ?  224  1
  ATOM    1703  CA   .  THR  A  251  ?  29.85293  39.28257  64.83267  1.000   35.90768  C  ?  A  ?  224  1
  ATOM    1704  CB   .  THR  A  251  ?  30.17577  38.89935  63.36973  1.000   43.60465  C  ?  A  ?  224  1
  ATOM    1705  OG1  .  THR  A  251  ?  31.04687  39.88226  62.79591  1.000   43.32659  O  ?  A  ?  224  1
  ATOM    1706  CG2  .  THR  A  251  ?  28.90545  38.80872  62.53706  1.000   39.08130  C  ?  A  ?  224  1
  ATOM    1707  C    .  THR  A  251  ?  28.78362  38.33714  65.36826  1.000   44.98104  C  ?  A  ?  224  1
  ATOM    1708  O    .  THR  A  251  ?  29.06032  37.18124  65.69006  1.000   41.79680  O  ?  A  ?  224  1
  ATOM    1709  N    .  LEU  A  252  ?  27.55951  38.84065  65.47097  1.000   39.96687  N  ?  A  ?  225  1
  ATOM    1710  CA   .  LEU  A  252  ?  26.42300  38.01149  65.84131  1.000   39.10253  C  ?  A  ?  225  1
  ATOM    1711  CB   .  LEU  A  252  ?  25.75077  38.53873  67.11061  1.000   41.87625  C  ?  A  ?  225  1
  ATOM    1712  CG   .  LEU  A  252  ?  24.42557  37.90258  67.53501  1.000   36.09464  C  ?  A  ?  225  1
  ATOM    1713  CD1  .  LEU  A  252  ?  24.65108  36.51636  68.10691  1.000   34.61623  C  ?  A  ?  225  1
  ATOM    1714  CD2  .  LEU  A  252  ?  23.71001  38.79030  68.53853  1.000   34.81714  C  ?  A  ?  225  1
  ATOM    1715  C    .  LEU  A  252  ?  25.43000  37.97201  64.69168  1.000   41.26767  C  ?  A  ?  225  1
  ATOM    1716  O    .  LEU  A  252  ?  25.14991  38.99669  64.06749  1.000   39.18803  O  ?  A  ?  225  1
  ATOM    1717  N    .  VAL  A  253  ?  24.91397  36.78370  64.40135  1.000   38.32364  N  ?  A  ?  226  1
  ATOM    1718  CA   .  VAL  A  253  ?  23.86839  36.64034  63.40183  1.000   41.37056  C  ?  A  ?  226  1
  ATOM    1719  CB   .  VAL  A  253  ?  24.23458  35.59625  62.33312  1.000   43.70678  C  ?  A  ?  226  1
  ATOM    1720  CG1  .  VAL  A  253  ?  23.14326  35.51765  61.27453  1.000   43.95428  C  ?  A  ?  226  1
  ATOM    1721  CG2  .  VAL  A  253  ?  25.57856  35.93069  61.70320  1.000   41.87974  C  ?  A  ?  226  1
  ATOM    1722  C    .  VAL  A  253  ?  22.57315  36.23730  64.08922  1.000   43.34668  C  ?  A  ?  226  1
  ATOM    1723  O    .  VAL  A  253  ?  22.52662  35.22432  64.77818  1.000   45.25373  O  ?  A  ?  226  1
  ATOM    1724  N    .  VAL  A  254  ?  21.52896  37.04017  63.91266  1.000   44.91891  N  ?  A  ?  227  1
  ATOM    1725  CA   .  VAL  A  254  ?  20.23406  36.75476  64.51860  1.000   41.55036  C  ?  A  ?  227  1
  ATOM    1726  CB   .  VAL  A  254  ?  19.71558  37.95290  65.34434  1.000   42.66660  C  ?  A  ?  227  1
  ATOM    1727  CG1  .  VAL  A  254  ?  18.35843  37.64078  65.95630  1.000   41.60830  C  ?  A  ?  227  1
  ATOM    1728  CG2  .  VAL  A  254  ?  20.71768  38.32305  66.42542  1.000   43.43263  C  ?  A  ?  227  1
  ATOM    1729  C    .  VAL  A  254  ?  19.21911  36.40120  63.43919  1.000   46.59146  C  ?  A  ?  227  1
  ATOM    1730  O    .  VAL  A  254  ?  19.15601  37.05883  62.39858  1.000   48.38566  O  ?  A  ?  227  1
  ATOM    1731  N    .  TRP  A  255  ?  18.43001  35.35830  63.68226  1.000   45.81255  N  ?  A  ?  228  1
  ATOM    1732  CA   .  TRP  A  255  ?  17.42893  34.93774  62.70970  1.000   42.56663  C  ?  A  ?  228  1
  ATOM    1733  CB   .  TRP  A  255  ?  18.03011  33.91197  61.74586  1.000   43.50368  C  ?  A  ?  228  1
  ATOM    1734  CG   .  TRP  A  255  ?  17.67544  34.12354  60.30106  1.000   45.37138  C  ?  A  ?  228  1
  ATOM    1735  CD1  .  TRP  A  255  ?  16.52466  33.74226  59.67148  1.000   45.85574  C  ?  A  ?  228  1
  ATOM    1736  NE1  .  TRP  A  255  ?  16.57139  34.09745  58.34378  1.000   44.94841  N  ?  A  ?  228  1
  ATOM    1737  CE2  .  TRP  A  255  ?  17.76832  34.71641  58.09156  1.000   47.67335  C  ?  A  ?  228  1
  ATOM    1738  CD2  .  TRP  A  255  ?  18.49072  34.74855  59.30070  1.000   47.59539  C  ?  A  ?  228  1
  ATOM    1739  CE3  .  TRP  A  255  ?  19.76195  35.33491  59.31157  1.000   47.75420  C  ?  A  ?  228  1
  ATOM    1740  CZ3  .  TRP  A  255  ?  20.26226  35.86120  58.13452  1.000   47.02719  C  ?  A  ?  228  1
  ATOM    1741  CH2  .  TRP  A  255  ?  19.51972  35.81413  56.94781  1.000   50.60963  C  ?  A  ?  228  1
  ATOM    1742  CZ2  .  TRP  A  255  ?  18.27374  35.24726  56.90567  1.000   51.85020  C  ?  A  ?  228  1
  ATOM    1743  C    .  TRP  A  255  ?  16.19425  34.35753  63.39284  1.000   43.47866  C  ?  A  ?  228  1
  ATOM    1744  O    .  TRP  A  255  ?  16.30055  33.70420  64.42738  1.000   43.71131  O  ?  A  ?  228  1
  ATOM    1745  N    .  GLY  A  256  ?  15.02370  34.60765  62.81148  1.000   40.71600  N  ?  A  ?  229  1
  ATOM    1746  CA   .  GLY  A  256  ?  13.79004  34.00527  63.28171  1.000   38.89851  C  ?  A  ?  229  1
  ATOM    1747  C    .  GLY  A  256  ?  13.52643  32.71605  62.52745  1.000   44.95087  C  ?  A  ?  229  1
  ATOM    1748  O    .  GLY  A  256  ?  13.60376  32.68768  61.29801  1.000   48.87478  O  ?  A  ?  229  1
  ATOM    1749  N    .  VAL  A  257  ?  13.21880  31.65172  63.26266  1.000   43.58179  N  ?  A  ?  230  1
  ATOM    1750  CA   .  VAL  A  257  ?  13.04148  30.32578  62.67813  1.000   43.71447  C  ?  A  ?  230  1
  ATOM    1751  CB   .  VAL  A  257  ?  12.70606  29.28107  63.77407  1.000   43.94252  C  ?  A  ?  230  1
  ATOM    1752  CG1  .  VAL  A  257  ?  12.35144  27.93347  63.16055  1.000   40.21424  C  ?  A  ?  230  1
  ATOM    1753  CG2  .  VAL  A  257  ?  13.87526  29.13532  64.73987  1.000   41.22016  C  ?  A  ?  230  1
  ATOM    1754  C    .  VAL  A  257  ?  11.95752  30.30660  61.60289  1.000   44.39922  C  ?  A  ?  230  1
  ATOM    1755  O    .  VAL  A  257  ?  12.06026  29.58443  60.61377  1.000   48.47868  O  ?  A  ?  230  1
  ATOM    1756  N    .  ASN  A  258  ?  10.93003  31.12704  61.77859  1.000   46.37797  N  ?  A  ?  231  1
  ATOM    1757  CA   .  ASN  A  258  ?   9.79611  31.10321  60.86280  1.000   45.52768  C  ?  A  ?  231  1
  ATOM    1758  CB   .  ASN  A  258  ?   8.49615  31.04571  61.66294  1.000   48.07173  C  ?  A  ?  231  1
  ATOM    1759  CG   .  ASN  A  258  ?   8.51196  29.94456  62.70445  1.000   50.80432  C  ?  A  ?  231  1
  ATOM    1760  OD1  .  ASN  A  258  ?   8.74889  30.19227  63.88534  1.000   50.23044  O  ?  A  ?  231  1
  ATOM    1761  ND2  .  ASN  A  258  ?   8.27821  28.71522  62.26583  1.000   56.07404  N  ?  A  ?  231  1
  ATOM    1762  C    .  ASN  A  258  ?   9.77065  32.28377  59.89309  1.000   45.41087  C  ?  A  ?  231  1
  ATOM    1763  O    .  ASN  A  258  ?   8.70397  32.71811  59.46385  1.000   49.24397  O  ?  A  ?  231  1
  ATOM    1764  N    .  ASP  A  259  ?  10.95151  32.78980  59.54928  1.000   42.76501  N  ?  A  ?  232  1
  ATOM    1765  CA   .  ASP  A  259  ?  11.08557  33.86988  58.57645  1.000   43.14882  C  ?  A  ?  232  1
  ATOM    1766  CB   .  ASP  A  259  ?  12.56081  34.25804  58.41518  1.000   47.91063  C  ?  A  ?  232  1
  ATOM    1767  CG   .  ASP  A  259  ?  12.75621  35.58601  57.69123  1.000   51.75030  C  ?  A  ?  232  1
  ATOM    1768  OD1  .  ASP  A  259  ?  11.97917  35.89656  56.75977  1.000   50.44370  O  ?  A  ?  232  1
  ATOM    1769  OD2  .  ASP  A  259  ?  13.70603  36.31555  58.05526  1.000   53.27577  O  ?  A  ?  232  1
  ATOM    1770  C    .  ASP  A  259  ?  10.48876  33.43227  57.24192  1.000   48.10360  C  ?  A  ?  232  1
  ATOM    1771  O    .  ASP  A  259  ?  10.86435  32.39554  56.69825  1.000   45.60589  O  ?  A  ?  232  1
  ATOM    1772  N    .  ARG  A  260  ?   9.55817  34.22569  56.72055  1.000   54.52655  N  ?  A  ?  233  1
  ATOM    1773  CA   .  ARG  A  260  ?   8.81200  33.84363  55.52629  1.000   59.18905  C  ?  A  ?  233  1
  ATOM    1774  CB   .  ARG  A  260  ?   7.36386  34.33557  55.63156  1.000   64.52438  C  ?  A  ?  233  1
  ATOM    1775  CG   .  ARG  A  260  ?   6.66247  33.94783  56.92572  1.000   67.68612  C  ?  A  ?  233  1
  ATOM    1776  CD   .  ARG  A  260  ?   5.16518  34.19404  56.83521  1.000   74.83762  C  ?  A  ?  233  1
  ATOM    1777  NE   .  ARG  A  260  ?   4.53816  33.31607  55.85096  1.000   83.15891  N  ?  A  ?  233  1
  ATOM    1778  CZ   .  ARG  A  260  ?   3.28827  33.44525  55.41539  1.000   87.11437  C  ?  A  ?  233  1
  ATOM    1779  NH1  .  ARG  A  260  ?   2.52102  34.42586  55.87149  1.000   90.21264  N  ?  A  ?  233  1
  ATOM    1780  NH2  .  ARG  A  260  ?   2.80607  32.59538  54.51792  1.000   85.44538  N  ?  A  ?  233  1
  ATOM    1781  C    .  ARG  A  260  ?   9.44384  34.36494  54.23898  1.000   57.38110  C  ?  A  ?  233  1
  ATOM    1782  O    .  ARG  A  260  ?   9.19377  33.82755  53.16429  1.000   63.13456  O  ?  A  ?  233  1
  ATOM    1783  N    .  SER  A  261  ?  10.26130  35.40837  54.34940  1.000   50.87121  N  ?  A  ?  234  1
  ATOM    1784  CA   .  SER  A  261  ?  10.87477  36.02058  53.17223  1.000   49.03247  C  ?  A  ?  234  1
  ATOM    1785  CB   .  SER  A  261  ?  10.61745  37.52711  53.15885  1.000   52.03113  C  ?  A  ?  234  1
  ATOM    1786  OG   .  SER  A  261  ?  11.23780  38.16431  54.25885  1.000   53.33364  O  ?  A  ?  234  1
  ATOM    1787  C    .  SER  A  261  ?  12.37527  35.76118  53.08268  1.000   47.76832  C  ?  A  ?  234  1
  ATOM    1788  O    .  SER  A  261  ?  12.96026  35.83111  52.00426  1.000   49.05176  O  ?  A  ?  234  1
  ATOM    1789  N    .  ALA  A  262  ?  12.99744  35.48087  54.22111  1.000   50.15245  N  ?  A  ?  235  1
  ATOM    1790  CA   .  ALA  A  262  ?  14.40645  35.10296  54.25197  1.000   51.15864  C  ?  A  ?  235  1
  ATOM    1791  CB   .  ALA  A  262  ?  15.25348  36.22164  54.83488  1.000   51.82521  C  ?  A  ?  235  1
  ATOM    1792  C    .  ALA  A  262  ?  14.57508  33.82623  55.06010  1.000   51.67983  C  ?  A  ?  235  1
  ATOM    1793  O    .  ALA  A  262  ?  14.94405  33.88204  56.23387  1.000   52.75371  O  ?  A  ?  235  1
  ATOM    1794  N    .  PRO  A  263  ?  14.30954  32.67052  54.42565  1.000   51.08202  N  ?  A  ?  236  1
  ATOM    1795  CA   .  PRO  A  263  ?  14.29013  31.34378  55.06018  1.000   53.33021  C  ?  A  ?  236  1
  ATOM    1796  CB   .  PRO  A  263  ?  14.31364  30.38739  53.86545  1.000   52.97074  C  ?  A  ?  236  1
  ATOM    1797  CG   .  PRO  A  263  ?  13.68289  31.15849  52.75828  1.000   50.49183  C  ?  A  ?  236  1
  ATOM    1798  CD   .  PRO  A  263  ?  14.12103  32.58254  52.96613  1.000   49.96714  C  ?  A  ?  236  1
  ATOM    1799  C    .  PRO  A  263  ?  15.49221  31.09766  55.96896  1.000   53.22885  C  ?  A  ?  236  1
  ATOM    1800  O    .  PRO  A  263  ?  16.59011  31.54645  55.64241  1.000   56.79574  O  ?  A  ?  236  1
  ATOM    1801  N    .  VAL  A  264  ?  15.28347  30.40071  57.08459  1.000   51.51169  N  ?  A  ?  237  1
  ATOM    1802  CA   .  VAL  A  264  ?  16.35370  30.15553  58.05132  1.000   51.72094  C  ?  A  ?  237  1
  ATOM    1803  CB   .  VAL  A  264  ?  15.88599  29.28752  59.23098  1.000   55.30618  C  ?  A  ?  237  1
  ATOM    1804  CG1  .  VAL  A  264  ?  15.90015  30.09122  60.51364  1.000   53.81271  C  ?  A  ?  237  1
  ATOM    1805  CG2  .  VAL  A  264  ?  14.51768  28.69371  58.95189  1.000   60.49839  C  ?  A  ?  237  1
  ATOM    1806  C    .  VAL  A  264  ?  17.55560  29.46960  57.43225  1.000   51.21425  C  ?  A  ?  237  1
  ATOM    1807  O    .  VAL  A  264  ?  18.68224  29.71567  57.84437  1.000   50.49897  O  ?  A  ?  237  1
  ATOM    1808  N    .  SER  A  265  ?  17.30564  28.60316  56.45540  1.000   52.07291  N  ?  A  ?  238  1
  ATOM    1809  CA   .  SER  A  265  ?  18.37085  27.89008  55.76151  1.000   54.57487  C  ?  A  ?  238  1
  ATOM    1810  CB   .  SER  A  265  ?  17.79488  27.05015  54.62204  1.000   59.55335  C  ?  A  ?  238  1
  ATOM    1811  OG   .  SER  A  265  ?  17.16486  27.87256  53.65514  1.000   63.13390  O  ?  A  ?  238  1
  ATOM    1812  C    .  SER  A  265  ?  19.41550  28.86437  55.22443  1.000   52.85464  C  ?  A  ?  238  1
  ATOM    1813  O    .  SER  A  265  ?  20.61778  28.58976  55.25731  1.000   52.70980  O  ?  A  ?  238  1
  ATOM    1814  N    .  MET  A  266  ?  18.94667  30.01222  54.74738  1.000   51.91037  N  ?  A  ?  239  1
  ATOM    1815  CA   .  MET  A  266  ?  19.83774  31.04512  54.23957  1.000   54.25771  C  ?  A  ?  239  1
  ATOM    1816  CB   .  MET  A  266  ?  19.04861  32.11741  53.48299  1.000   54.08136  C  ?  A  ?  239  1
  ATOM    1817  CG   .  MET  A  266  ?  18.18932  31.57012  52.35217  1.000   59.32714  C  ?  A  ?  239  1
  ATOM    1818  SD   .  MET  A  266  ?  17.46635  32.85396  51.30709  1.000   99.22256  S  ?  A  ?  239  1
  ATOM    1819  CE   .  MET  A  266  ?  18.91150  33.44354  50.42694  1.000   52.42315  C  ?  A  ?  239  1
  ATOM    1820  C    .  MET  A  266  ?  20.63425  31.67453  55.37713  1.000   51.75567  C  ?  A  ?  239  1
  ATOM    1821  O    .  MET  A  266  ?  21.78197  32.07272  55.19054  1.000   52.08129  O  ?  A  ?  239  1
  ATOM    1822  N    .  GLY  A  267  ?  20.02053  31.76027  56.55403  1.000   48.99528  N  ?  A  ?  240  1
  ATOM    1823  CA   .  GLY  A  267  ?  20.68588  32.30912  57.72142  1.000   42.44379  C  ?  A  ?  240  1
  ATOM    1824  C    .  GLY  A  267  ?  21.78605  31.39196  58.21779  1.000   43.60104  C  ?  A  ?  240  1
  ATOM    1825  O    .  GLY  A  267  ?  22.88855  31.83827  58.53412  1.000   48.02036  O  ?  A  ?  240  1
  ATOM    1826  N    .  LYS  A  268  ?  21.47992  30.10046  58.27753  1.000   44.45473  N  ?  A  ?  241  1
  ATOM    1827  CA   .  LYS  A  268  ?  22.43085  29.08915  58.71508  1.000   49.01872  C  ?  A  ?  241  1
  ATOM    1828  CB   .  LYS  A  268  ?  21.72030  27.74343  58.91797  1.000   50.55734  C  ?  A  ?  241  1
  ATOM    1829  CG   .  LYS  A  268  ?  20.71852  27.75384  60.07396  1.000   51.20397  C  ?  A  ?  241  1
  ATOM    1830  CD   .  LYS  A  268  ?  19.58387  26.74705  59.88248  1.000   53.91804  C  ?  A  ?  241  1
  ATOM    1831  CE   .  LYS  A  268  ?  19.97739  25.33653  60.29742  1.000   59.45815  C  ?  A  ?  241  1
  ATOM    1832  NZ   .  LYS  A  268  ?  18.82668  24.38902  60.18861  1.000   65.07541  N  ?  A  ?  241  1
  ATOM    1833  C    .  LYS  A  268  ?  23.57261  28.95946  57.71053  1.000   53.88445  C  ?  A  ?  241  1
  ATOM    1834  O    .  LYS  A  268  ?  24.73030  28.78163  58.09434  1.000   58.20299  O  ?  A  ?  241  1
  ATOM    1835  N    .  GLY  A  269  ?  23.24368  29.06189  56.42552  1.000   52.66729  N  ?  A  ?  242  1
  ATOM    1836  CA   .  GLY  A  269  ?  24.25377  29.04774  55.38256  1.000   51.79358  C  ?  A  ?  242  1
  ATOM    1837  C    .  GLY  A  269  ?  25.15916  30.26116  55.48291  1.000   54.22342  C  ?  A  ?  242  1
  ATOM    1838  O    .  GLY  A  269  ?  26.38320  30.15068  55.36744  1.000   61.37785  O  ?  A  ?  242  1
  ATOM    1839  N    .  LEU  A  270  ?  24.55187  31.42267  55.70731  1.000   50.69686  N  ?  A  ?  243  1
  ATOM    1840  CA   .  LEU  A  270  ?  25.30224  32.66022  55.87857  1.000   50.62937  C  ?  A  ?  243  1
  ATOM    1841  CB   .  LEU  A  270  ?  24.36152  33.84812  56.09583  1.000   49.91746  C  ?  A  ?  243  1
  ATOM    1842  CG   .  LEU  A  270  ?  25.07194  35.18802  56.30738  1.000   53.17313  C  ?  A  ?  243  1
  ATOM    1843  CD1  .  LEU  A  270  ?  25.93384  35.53324  55.09608  1.000   54.57347  C  ?  A  ?  243  1
  ATOM    1844  CD2  .  LEU  A  270  ?  24.07658  36.30265  56.60292  1.000   50.21528  C  ?  A  ?  243  1
  ATOM    1845  C    .  LEU  A  270  ?  26.26537  32.54542  57.04674  1.000   50.07290  C  ?  A  ?  243  1
  ATOM    1846  O    .  LEU  A  270  ?  27.44278  32.88517  56.92580  1.000   52.57008  O  ?  A  ?  243  1
  ATOM    1847  N    .  PHE  A  271  ?  25.76242  32.06162  58.17824  1.000   49.41084  N  ?  A  ?  244  1
  ATOM    1848  CA   .  PHE  A  271  ?  26.60495  31.89951  59.35314  1.000   52.68410  C  ?  A  ?  244  1
  ATOM    1849  CB   .  PHE  A  271  ?  25.77810  31.50881  60.58073  1.000   50.27961  C  ?  A  ?  244  1
  ATOM    1850  CG   .  PHE  A  271  ?  26.61107  31.24798  61.80295  1.000   45.62854  C  ?  A  ?  244  1
  ATOM    1851  CD1  .  PHE  A  271  ?  27.16097  32.29930  62.51613  1.000   41.91623  C  ?  A  ?  244  1
  ATOM    1852  CE1  .  PHE  A  271  ?  27.93947  32.06465  63.63399  1.000   42.49265  C  ?  A  ?  244  1
  ATOM    1853  CZ   .  PHE  A  271  ?  28.17565  30.77228  64.05271  1.000   45.26705  C  ?  A  ?  244  1
  ATOM    1854  CD2  .  PHE  A  271  ?  26.86021  29.95185  62.22764  1.000   44.58473  C  ?  A  ?  244  1
  ATOM    1855  CE2  .  PHE  A  271  ?  27.63618  29.71235  63.34832  1.000   47.83679  C  ?  A  ?  244  1
  ATOM    1856  C    .  PHE  A  271  ?  27.69658  30.86152  59.10766  1.000   56.99011  C  ?  A  ?  244  1
  ATOM    1857  O    .  PHE  A  271  ?  28.77492  30.94663  59.68903  1.000   58.68531  O  ?  A  ?  244  1
  ATOM    1858  N    .  ASP  A  272  ?  27.42027  29.87921  58.25607  1.000   58.52000  N  ?  A  ?  245  1
  ATOM    1859  CA   .  ASP  A  272  ?  28.44964  28.91283  57.89238  1.000   60.27371  C  ?  A  ?  245  1
  ATOM    1860  CB   .  ASP  A  272  ?  27.86639  27.76501  57.06406  1.000   68.35416  C  ?  A  ?  245  1
  ATOM    1861  CG   .  ASP  A  272  ?  27.11552  26.75469  57.91254  1.000   80.71634  C  ?  A  ?  245  1
  ATOM    1862  OD1  .  ASP  A  272  ?  27.39577  26.66927  59.12569  1.000   85.12897  O  ?  A  ?  245  1
  ATOM    1863  OD2  .  ASP  A  272  ?  26.25214  26.03843  57.36476  1.000   86.41469  O  ?  A  ?  245  1
  ATOM    1864  C    .  ASP  A  272  ?  29.55586  29.62506  57.12558  1.000   59.84291  C  ?  A  ?  245  1
  ATOM    1865  O    .  ASP  A  272  ?  30.73986  29.38542  57.35693  1.000   61.48666  O  ?  A  ?  245  1
  ATOM    1866  N    .  LEU  A  273  ?  29.15976  30.51380  56.22044  1.000   56.36939  N  ?  A  ?  246  1
  ATOM    1867  CA   .  LEU  A  273  ?  30.12353  31.31699  55.47747  1.000   53.83875  C  ?  A  ?  246  1
  ATOM    1868  CB   .  LEU  A  273  ?  29.40907  32.17436  54.42938  1.000   48.48456  C  ?  A  ?  246  1
  ATOM    1869  CG   .  LEU  A  273  ?  29.58671  31.73764  52.97343  1.000   48.12759  C  ?  A  ?  246  1
  ATOM    1870  CD1  .  LEU  A  273  ?  29.51793  30.22581  52.85614  1.000   52.75834  C  ?  A  ?  246  1
  ATOM    1871  CD2  .  LEU  A  273  ?  28.53922  32.38567  52.08468  1.000   45.55959  C  ?  A  ?  246  1
  ATOM    1872  C    .  LEU  A  273  ?  30.94975  32.20178  56.40985  1.000   51.03135  C  ?  A  ?  246  1
  ATOM    1873  O    .  LEU  A  273  ?  32.14850  32.38070  56.20492  1.000   54.01270  O  ?  A  ?  246  1
  ATOM    1874  N    .  ILE  A  274  ?  30.30463  32.73199  57.44460  1.000   51.02249  N  ?  A  ?  247  1
  ATOM    1875  CA   .  ILE  A  274  ?  30.94539  33.67085  58.36320  1.000   50.84430  C  ?  A  ?  247  1
  ATOM    1876  CB   .  ILE  A  274  ?  29.88813  34.46171  59.16614  1.000   48.46155  C  ?  A  ?  247  1
  ATOM    1877  CG1  .  ILE  A  274  ?  29.08750  35.36533  58.22588  1.000   46.43179  C  ?  A  ?  247  1
  ATOM    1878  CG2  .  ILE  A  274  ?  30.54476  35.28381  60.26348  1.000   47.02920  C  ?  A  ?  247  1
  ATOM    1879  CD1  .  ILE  A  274  ?  27.98118  36.14478  58.90021  1.000   43.36639  C  ?  A  ?  247  1
  ATOM    1880  C    .  ILE  A  274  ?  31.90703  32.98974  59.33576  1.000   53.92145  C  ?  A  ?  247  1
  ATOM    1881  O    .  ILE  A  274  ?  33.01936  33.47030  59.55533  1.000   56.35743  O  ?  A  ?  247  1
  ATOM    1882  N    .  ALA  A  275  ?  31.48502  31.86362  59.90224  1.000   55.25150  N  ?  A  ?  248  1
  ATOM    1883  CA   .  ALA  A  275  ?  32.28751  31.14317  60.88847  1.000   57.06036  C  ?  A  ?  248  1
  ATOM    1884  CB   .  ALA  A  275  ?  31.46377  30.03867  61.52834  1.000   53.56003  C  ?  A  ?  248  1
  ATOM    1885  C    .  ALA  A  275  ?  33.56574  30.55855  60.28913  1.000   60.06387  C  ?  A  ?  248  1
  ATOM    1886  O    .  ALA  A  275  ?  34.47534  30.16586  61.02231  1.000   58.89566  O  ?  A  ?  248  1
  ATOM    1887  N    .  ALA  A  276  ?  33.62585  30.50521  58.96089  1.000   56.64857  N  ?  A  ?  249  1
  ATOM    1888  CA   .  ALA  A  276  ?  34.75567  29.91233  58.25284  1.000   56.61278  C  ?  A  ?  249  1
  ATOM    1889  CB   .  ALA  A  276  ?  34.52451  29.98808  56.74917  1.000   49.56759  C  ?  A  ?  249  1
  ATOM    1890  C    .  ALA  A  276  ?  36.08934  30.56400  58.61264  1.000   57.29017  C  ?  A  ?  249  1
  ATOM    1891  O    .  ALA  A  276  ?  37.10408  29.87642  58.73270  1.000   61.76128  O  ?  A  ?  249  1
  ATOM    1892  N    .  ASN  A  277  ?  36.09143  31.88382  58.78340  1.000   56.50680  N  ?  A  ?  250  1
  ATOM    1893  CA   .  ASN  A  277  ?  37.31975  32.59354  59.14488  1.000   62.63918  C  ?  A  ?  250  1
  ATOM    1894  CB   .  ASN  A  277  ?  37.98176  33.18448  57.89647  1.000   67.01940  C  ?  A  ?  250  1
  ATOM    1895  CG   .  ASN  A  277  ?  38.53300  32.12091  56.96939  1.000   55.35407  C  ?  A  ?  250  1
  ATOM    1896  OD1  .  ASN  A  277  ?  39.57898  31.52819  57.23794  1.000   59.82595  O  ?  A  ?  250  1
  ATOM    1897  ND2  .  ASN  A  277  ?  37.83579  31.87976  55.86528  1.000   54.74604  N  ?  A  ?  250  1
  ATOM    1898  C    .  ASN  A  277  ?  37.11580  33.69984  60.17881  1.000   61.05452  C  ?  A  ?  250  1
  ATOM    1899  O    .  ASN  A  277  ?  38.06491  34.38970  60.54956  1.000   62.30254  O  ?  A  ?  250  1
  ATOM    1900  N    .  THR  A  278  ?  35.88224  33.87575  60.63777  1.000   59.32232  N  ?  A  ?  251  1
  ATOM    1901  CA   .  THR  A  278  ?  35.62104  34.80960  61.72747  1.000   57.61324  C  ?  A  ?  251  1
  ATOM    1902  CB   .  THR  A  278  ?  34.37169  35.66892  61.47244  1.000   52.11536  C  ?  A  ?  251  1
  ATOM    1903  OG1  .  THR  A  278  ?  34.43033  36.22034  60.15171  1.000   55.03736  O  ?  A  ?  251  1
  ATOM    1904  CG2  .  THR  A  278  ?  34.28811  36.79745  62.48896  1.000   48.71387  C  ?  A  ?  251  1
  ATOM    1905  C    .  THR  A  278  ?  35.45382  34.03112  63.02418  1.000   56.15690  C  ?  A  ?  251  1
  ATOM    1906  O    .  THR  A  278  ?  34.38778  33.47811  63.29412  1.000   56.54520  O  ?  A  ?  251  1
  ATOM    1907  N    .  LEU  A  279  ?  36.52137  33.98298  63.81419  1.000   58.83152  N  ?  A  ?  252  1
  ATOM    1908  CA   .  LEU  A  279  ?  36.53687  33.20870  65.04971  1.000   60.47583  C  ?  A  ?  252  1
  ATOM    1909  CB   .  LEU  A  279  ?  37.94018  33.21096  65.65652  1.000   61.43440  C  ?  A  ?  252  1
  ATOM    1910  CG   .  LEU  A  279  ?  39.08447  32.76529  64.74257  1.000   64.67592  C  ?  A  ?  252  1
  ATOM    1911  CD1  .  LEU  A  279  ?  40.40729  32.82019  65.48632  1.000   65.64339  C  ?  A  ?  252  1
  ATOM    1912  CD2  .  LEU  A  279  ?  38.83205  31.36856  64.19552  1.000   66.48514  C  ?  A  ?  252  1
  ATOM    1913  C    .  LEU  A  279  ?  35.53236  33.74413  66.06333  1.000   61.00147  C  ?  A  ?  252  1
  ATOM    1914  O    .  LEU  A  279  ?  34.81249  32.97896  66.70816  1.000   60.99316  O  ?  A  ?  252  1
  ATOM    1915  N    .  ASP  A  280  ?  35.49312  35.06603  66.19058  1.000   59.26712  N  ?  A  ?  253  1
  ATOM    1916  CA   .  ASP  A  280  ?  34.61063  35.73450  67.13444  1.000   54.69462  C  ?  A  ?  253  1
  ATOM    1917  CB   .  ASP  A  280  ?  35.22287  37.07173  67.56038  1.000   62.80793  C  ?  A  ?  253  1
  ATOM    1918  CG   .  ASP  A  280  ?  34.77781  37.51032  68.94151  1.000   72.17934  C  ?  A  ?  253  1
  ATOM    1919  OD2  .  ASP  A  280  ?  35.50939  38.29846  69.57941  1.000   74.90389  O  ?  A  ?  253  1
  ATOM    1920  OD1  .  ASP  A  280  ?  33.69880  37.07353  69.38896  1.000   74.75002  O  ?  A  ?  253  1
  ATOM    1921  C    .  ASP  A  280  ?  33.22445  35.94909  66.52317  1.000   50.39741  C  ?  A  ?  253  1
  ATOM    1922  O    .  ASP  A  280  ?  32.82258  37.08311  66.26552  1.000   49.07356  O  ?  A  ?  253  1
  ATOM    1923  N    .  SER  A  281  ?  32.50069  34.85718  66.28533  1.000   47.90663  N  ?  A  ?  254  1
  ATOM    1924  CA   .  SER  A  281  ?  31.16121  34.93546  65.70144  1.000   43.27599  C  ?  A  ?  254  1
  ATOM    1925  CB   .  SER  A  281  ?  31.19394  34.56767  64.21476  1.000   42.97797  C  ?  A  ?  254  1
  ATOM    1926  OG   .  SER  A  281  ?  31.77776  33.29621  64.01121  1.000   52.17780  O  ?  A  ?  254  1
  ATOM    1927  C    .  SER  A  281  ?  30.16766  34.04326  66.43745  1.000   37.60574  C  ?  A  ?  254  1
  ATOM    1928  O    .  SER  A  281  ?  30.56436  33.12308  67.15479  1.000   38.67533  O  ?  A  ?  254  1
  ATOM    1929  N    .  SER  A  282  ?  28.87856  34.32525  66.25430  1.000   36.65133  N  ?  A  ?  255  1
  ATOM    1930  CA   .  SER  A  282  ?  27.81260  33.61723  66.96417  1.000   42.64555  C  ?  A  ?  255  1
  ATOM    1931  CB   .  SER  A  282  ?  27.51398  34.30112  68.29885  1.000   45.98672  C  ?  A  ?  255  1
  ATOM    1932  OG   .  SER  A  282  ?  27.99991  33.54077  69.38460  1.000   55.37853  O  ?  A  ?  255  1
  ATOM    1933  C    .  SER  A  282  ?  26.53561  33.54475  66.13449  1.000   48.08953  C  ?  A  ?  255  1
  ATOM    1934  O    .  SER  A  282  ?  26.30530  34.39103  65.26922  1.000   53.92690  O  ?  A  ?  255  1
  ATOM    1935  N    .  LEU  A  283  ?  25.70768  32.53555  66.39710  1.000   41.86277  N  ?  A  ?  256  1
  ATOM    1936  CA   .  LEU  A  283  ?  24.41624  32.42055  65.72246  1.000   43.17973  C  ?  A  ?  256  1
  ATOM    1937  CB   .  LEU  A  283  ?  24.42921  31.28339  64.69742  1.000   49.28817  C  ?  A  ?  256  1
  ATOM    1938  CG   .  LEU  A  283  ?  23.10786  31.06852  63.94476  1.000   52.10354  C  ?  A  ?  256  1
  ATOM    1939  CD1  .  LEU  A  283  ?  22.78583  32.25479  63.04001  1.000   50.32839  C  ?  A  ?  256  1
  ATOM    1940  CD2  .  LEU  A  283  ?  23.12247  29.77043  63.14670  1.000   52.05752  C  ?  A  ?  256  1
  ATOM    1941  C    .  LEU  A  283  ?  23.28136  32.19996  66.71429  1.000   41.74224  C  ?  A  ?  256  1
  ATOM    1942  O    .  LEU  A  283  ?  23.32034  31.27905  67.52602  1.000   44.18788  O  ?  A  ?  256  1
  ATOM    1943  N    .  TYR  A  284  ?  22.26705  33.05100  66.63368  1.000   40.87407  N  ?  A  ?  257  1
  ATOM    1944  CA   .  TYR  A  284  ?  21.10223  32.94274  67.49415  1.000   42.74820  C  ?  A  ?  257  1
  ATOM    1945  CB   .  TYR  A  284  ?  21.01891  34.14727  68.43662  1.000   45.09205  C  ?  A  ?  257  1
  ATOM    1946  CG   .  TYR  A  284  ?  20.07158  33.95468  69.59938  1.000   48.75702  C  ?  A  ?  257  1
  ATOM    1947  CD1  .  TYR  A  284  ?  20.21571  32.87730  70.46309  1.000   53.04971  C  ?  A  ?  257  1
  ATOM    1948  CE1  .  TYR  A  284  ?  19.35674  32.69540  71.52955  1.000   56.43742  C  ?  A  ?  257  1
  ATOM    1949  CZ   .  TYR  A  284  ?  18.34020  33.60149  71.74888  1.000   55.71589  C  ?  A  ?  257  1
  ATOM    1950  OH   .  TYR  A  284  ?  17.48596  33.41734  72.81190  1.000   56.77275  O  ?  A  ?  257  1
  ATOM    1951  CE2  .  TYR  A  284  ?  18.17624  34.68211  70.90753  1.000   52.19813  C  ?  A  ?  257  1
  ATOM    1952  CD2  .  TYR  A  284  ?  19.04211  34.85544  69.84174  1.000   48.88311  C  ?  A  ?  257  1
  ATOM    1953  C    .  TYR  A  284  ?  19.83201  32.82333  66.65631  1.000   47.42628  C  ?  A  ?  257  1
  ATOM    1954  O    .  TYR  A  284  ?  19.49898  33.71765  65.87357  1.000   44.75603  O  ?  A  ?  257  1
  ATOM    1955  N    .  LEU  A  285  ?  19.13881  31.70015  66.81481  1.000   51.61412  N  ?  A  ?  258  1
  ATOM    1956  CA   .  LEU  A  285  ?  17.87853  31.46116  66.12269  1.000   50.64685  C  ?  A  ?  258  1
  ATOM    1957  CB   .  LEU  A  285  ?  17.91579  30.13517  65.35379  1.000   52.90297  C  ?  A  ?  258  1
  ATOM    1958  CG   .  LEU  A  285  ?  19.10154  29.86563  64.42090  1.000   51.05922  C  ?  A  ?  258  1
  ATOM    1959  CD1  .  LEU  A  285  ?  18.95419  28.51210  63.74560  1.000   46.45377  C  ?  A  ?  258  1
  ATOM    1960  CD2  .  LEU  A  285  ?  19.24927  30.96626  63.38376  1.000   49.98351  C  ?  A  ?  258  1
  ATOM    1961  C    .  LEU  A  285  ?  16.73194  31.45070  67.12458  1.000   47.00633  C  ?  A  ?  258  1
  ATOM    1962  O    .  LEU  A  285  ?  16.72686  30.65538  68.06393  1.000   44.87905  O  ?  A  ?  258  1
  ATOM    1963  N    .  ILE  A  286  ?  15.76447  32.33845  66.92669  1.000   45.22312  N  ?  A  ?  259  1
  ATOM    1964  CA   .  ILE  A  286  ?  14.60253  32.39898  67.80347  1.000   41.43513  C  ?  A  ?  259  1
  ATOM    1965  CB   .  ILE  A  286  ?  14.26395  33.84636  68.19454  1.000   43.44923  C  ?  A  ?  259  1
  ATOM    1966  CG1  .  ILE  A  286  ?  15.52039  34.56510  68.68832  1.000   41.30709  C  ?  A  ?  259  1
  ATOM    1967  CG2  .  ILE  A  286  ?  13.17937  33.86827  69.25600  1.000   34.56828  C  ?  A  ?  259  1
  ATOM    1968  CD1  .  ILE  A  286  ?  15.30962  36.03001  68.99763  1.000   42.67378  C  ?  A  ?  259  1
  ATOM    1969  C    .  ILE  A  286  ?  13.39327  31.76113  67.13274  1.000   43.64797  C  ?  A  ?  259  1
  ATOM    1970  O    .  ILE  A  286  ?  13.03939  32.11759  66.01016  1.000   43.57054  O  ?  A  ?  259  1
  ATOM    1971  N    .  ASN  A  287  ?  12.76673  30.81152  67.82115  1.000   47.77685  N  ?  A  ?  260  1
  ATOM    1972  CA   .  ASN  A  287  ?  11.57430  30.15581  67.29647  1.000   47.68036  C  ?  A  ?  260  1
  ATOM    1973  CB   .  ASN  A  287  ?  11.34655  28.81227  67.98926  1.000   48.27636  C  ?  A  ?  260  1
  ATOM    1974  CG   .  ASN  A  287  ?  10.36261  27.93596  67.24382  1.000   51.07347  C  ?  A  ?  260  1
  ATOM    1975  OD1  .  ASN  A  287  ?  10.32073  27.94105  66.01404  1.000   53.95572  O  ?  A  ?  260  1
  ATOM    1976  ND2  .  ASN  A  287  ?   9.55658  27.18661  67.98420  1.000   51.18736  N  ?  A  ?  260  1
  ATOM    1977  C    .  ASN  A  287  ?  10.34546  31.04181  67.45494  1.000   48.24109  C  ?  A  ?  260  1
  ATOM    1978  O    .  ASN  A  287  ?  10.34246  31.96198  68.27575  1.000   47.24914  O  ?  A  ?  260  1
  ATOM    1979  N    .  ASN  A  288  ?   9.31141  30.75712  66.66430  1.000   45.95798  N  ?  A  ?  261  1
  ATOM    1980  CA   .  ASN  A  288  ?   8.07389  31.52862  66.68406  1.000   47.92457  C  ?  A  ?  261  1
  ATOM    1981  CB   .  ASN  A  288  ?   7.35230  31.35783  68.02840  1.000   44.94230  C  ?  A  ?  261  1
  ATOM    1982  CG   .  ASN  A  288  ?   5.89602  31.77771  67.96932  1.000   48.77532  C  ?  A  ?  261  1
  ATOM    1983  OD1  .  ASN  A  288  ?   5.25404  31.68428  66.92453  1.000   50.39205  O  ?  A  ?  261  1
  ATOM    1984  ND2  .  ASN  A  288  ?   5.37079  32.25365  69.09262  1.000   44.76513  N  ?  A  ?  261  1
  ATOM    1985  C    .  ASN  A  288  ?   8.36153  33.00471  66.39506  1.000   50.04984  C  ?  A  ?  261  1
  ATOM    1986  O    .  ASN  A  288  ?   7.86719  33.89907  67.08441  1.000   51.02084  O  ?  A  ?  261  1
  ATOM    1987  N    .  ALA  A  289  ?   9.17406  33.24194  65.36746  1.000   49.21121  N  ?  A  ?  262  1
  ATOM    1988  CA   .  ALA  A  289  ?   9.57259  34.59159  64.97705  1.000   49.36460  C  ?  A  ?  262  1
  ATOM    1989  CB   .  ALA  A  289  ?  10.86269  34.99167  65.68152  1.000   49.99332  C  ?  A  ?  262  1
  ATOM    1990  C    .  ALA  A  289  ?   9.74319  34.69080  63.46562  1.000   50.67889  C  ?  A  ?  262  1
  ATOM    1991  O    .  ALA  A  289  ?  10.20486  33.74864  62.82033  1.000   53.44129  O  ?  A  ?  262  1
  ATOM    1992  N    .  GLY  A  290  ?   9.37450  35.83627  62.90390  1.000   52.58368  N  ?  A  ?  263  1
  ATOM    1993  CA   .  GLY  A  290  ?   9.45430  36.03041  61.46879  1.000   54.96945  C  ?  A  ?  263  1
  ATOM    1994  C    .  GLY  A  290  ?  10.63304  36.88083  61.03719  1.000   53.40183  C  ?  A  ?  263  1
  ATOM    1995  O    .  GLY  A  290  ?  11.67792  36.89781  61.68829  1.000   50.18509  O  ?  A  ?  263  1
  ATOM    1996  N    .  HIS  A  291  ?  10.45771  37.58674  59.92537  1.000   53.75227  N  ?  A  ?  264  1
  ATOM    1997  CA   .  HIS  A  291  ?  11.49671  38.45239  59.37899  1.000   50.25002  C  ?  A  ?  264  1
  ATOM    1998  CB   .  HIS  A  291  ?  11.06307  38.99747  58.01366  1.000   48.75449  C  ?  A  ?  264  1
  ATOM    1999  CG   .  HIS  A  291  ?  12.15987  39.67109  57.25314  1.000   47.62998  C  ?  A  ?  264  1
  ATOM    2000  ND1  .  HIS  A  291  ?  13.31422  39.01941  56.87702  1.000   50.37355  N  ?  A  ?  264  1
  ATOM    2001  CE1  .  HIS  A  291  ?  14.09682  39.85625  56.22013  1.000   48.67725  C  ?  A  ?  264  1
  ATOM    2002  NE2  .  HIS  A  291  ?  13.48959  41.02784  56.15478  1.000   50.13610  N  ?  A  ?  264  1
  ATOM    2003  CD2  .  HIS  A  291  ?  12.27644  40.93892  56.79123  1.000   46.29426  C  ?  A  ?  264  1
  ATOM    2004  C    .  HIS  A  291  ?  11.81503  39.59758  60.33583  1.000   48.21909  C  ?  A  ?  264  1
  ATOM    2005  O    .  HIS  A  291  ?  12.94670  40.07773  60.39099  1.000   51.39061  O  ?  A  ?  264  1
  ATOM    2006  N    .  HIS  A  292  ?  10.80550  40.03122  61.08411  1.000   46.02170  N  ?  A  ?  265  1
  ATOM    2007  CA   .  HIS  A  292  ?  10.98604  41.05692  62.10317  1.000   47.48652  C  ?  A  ?  265  1
  ATOM    2008  CB   .  HIS  A  292  ?   9.81843  42.04771  62.09564  1.000   51.04687  C  ?  A  ?  265  1
  ATOM    2009  CG   .  HIS  A  292  ?   9.47590  42.57368  60.73636  1.000   53.66960  C  ?  A  ?  265  1
  ATOM    2010  ND1  .  HIS  A  292  ?  10.40515  43.16786  59.91030  1.000   55.62025  N  ?  A  ?  265  1
  ATOM    2011  CE1  .  HIS  A  292  ?   9.82027  43.53449  58.78398  1.000   53.97941  C  ?  A  ?  265  1
  ATOM    2012  NE2  .  HIS  A  292  ?   8.54353  43.20327  58.85171  1.000   55.27722  N  ?  A  ?  265  1
  ATOM    2013  CD2  .  HIS  A  292  ?   8.30151  42.60325  60.06255  1.000   54.09498  C  ?  A  ?  265  1
  ATOM    2014  C    .  HIS  A  292  ?  11.11486  40.41365  63.47961  1.000   45.96549  C  ?  A  ?  265  1
  ATOM    2015  O    .  HIS  A  292  ?  10.19627  40.49946  64.29430  1.000   46.02833  O  ?  A  ?  265  1
  ATOM    2016  N    .  VAL  A  293  ?  12.25683  39.77351  63.72333  1.000   44.93314  N  ?  A  ?  266  1
  ATOM    2017  CA   .  VAL  A  293  ?  12.50240  39.02663  64.95604  1.000   44.34916  C  ?  A  ?  266  1
  ATOM    2018  CB   .  VAL  A  293  ?  13.92528  38.43532  64.98143  1.000   46.24516  C  ?  A  ?  266  1
  ATOM    2019  CG1  .  VAL  A  293  ?  13.93421  37.11204  65.72539  1.000   42.32409  C  ?  A  ?  266  1
  ATOM    2020  CG2  .  VAL  A  293  ?  14.45969  38.26496  63.56813  1.000   48.17862  C  ?  A  ?  266  1
  ATOM    2021  C    .  VAL  A  293  ?  12.32822  39.89130  66.19521  1.000   50.27519  C  ?  A  ?  266  1
  ATOM    2022  O    .  VAL  A  293  ?  11.70727  39.47737  67.17528  1.000   50.15117  O  ?  A  ?  266  1
  ATOM    2023  N    .  PHE  A  294  ?  12.88733  41.09547  66.14170  1.000   51.63397  N  ?  A  ?  267  1
  ATOM    2024  CA   .  PHE  A  294  ?  12.80112  42.03280  67.25140  1.000   50.24536  C  ?  A  ?  267  1
  ATOM    2025  CB   .  PHE  A  294  ?  13.60544  43.29790  66.93908  1.000   53.79080  C  ?  A  ?  267  1
  ATOM    2026  CG   .  PHE  A  294  ?  13.31086  43.89301  65.58897  1.000   50.93089  C  ?  A  ?  267  1
  ATOM    2027  CD2  .  PHE  A  294  ?  12.31420  44.84218  65.43667  1.000   52.58891  C  ?  A  ?  267  1
  ATOM    2028  CE2  .  PHE  A  294  ?  12.04489  45.39333  64.19801  1.000   54.97291  C  ?  A  ?  267  1
  ATOM    2029  CZ   .  PHE  A  294  ?  12.77695  45.00027  63.09778  1.000   54.49241  C  ?  A  ?  267  1
  ATOM    2030  CD1  .  PHE  A  294  ?  14.04001  43.51187  64.47621  1.000   49.78714  C  ?  A  ?  267  1
  ATOM    2031  CE1  .  PHE  A  294  ?  13.77577  44.05883  63.23639  1.000   50.39021  C  ?  A  ?  267  1
  ATOM    2032  C    .  PHE  A  294  ?  11.35378  42.39078  67.57134  1.000   51.29745  C  ?  A  ?  267  1
  ATOM    2033  O    .  PHE  A  294  ?  11.01523  42.67712  68.71740  1.000   55.81850  O  ?  A  ?  267  1
  ATOM    2034  N    .  SER  A  295  ?  10.50322  42.36990  66.55156  1.000   51.19634  N  ?  A  ?  268  1
  ATOM    2035  CA   .  SER  A  295  ?   9.09239  42.69387  66.72174  1.000   52.14803  C  ?  A  ?  268  1
  ATOM    2036  CB   .  SER  A  295  ?   8.49859  43.17495  65.39535  1.000   57.76526  C  ?  A  ?  268  1
  ATOM    2037  OG   .  SER  A  295  ?   7.09440  43.31832  65.48876  1.000   68.80477  O  ?  A  ?  268  1
  ATOM    2038  C    .  SER  A  295  ?   8.30260  41.50016  67.25391  1.000   51.27898  C  ?  A  ?  268  1
  ATOM    2039  O    .  SER  A  295  ?   7.40110  41.65707  68.07603  1.000   50.72826  O  ?  A  ?  268  1
  ATOM    2040  N    .  ASP  A  296  ?   8.65058  40.30750  66.78249  1.000   47.76651  N  ?  A  ?  269  1
  ATOM    2041  CA   .  ASP  A  296  ?   7.93634  39.09216  67.16796  1.000   48.19635  C  ?  A  ?  269  1
  ATOM    2042  CB   .  ASP  A  296  ?   8.17904  37.98282  66.13879  1.000   49.12577  C  ?  A  ?  269  1
  ATOM    2043  CG   .  ASP  A  296  ?   7.33900  38.15474  64.88781  1.000   51.69214  C  ?  A  ?  269  1
  ATOM    2044  OD1  .  ASP  A  296  ?   6.16938  38.57563  65.01204  1.000   54.96338  O  ?  A  ?  269  1
  ATOM    2045  OD2  .  ASP  A  296  ?   7.84495  37.86776  63.78259  1.000   47.85768  O  ?  A  ?  269  1
  ATOM    2046  C    .  ASP  A  296  ?   8.32862  38.60411  68.55941  1.000   45.12550  C  ?  A  ?  269  1
  ATOM    2047  O    .  ASP  A  296  ?   7.47129  38.30068  69.38382  1.000   45.22380  O  ?  A  ?  269  1
  ATOM    2048  N    .  GLN  A  297  ?   9.62951  38.52961  68.81124  1.000   46.03038  N  ?  A  ?  270  1
  ATOM    2049  CA   .  GLN  A  297  ?  10.14095  38.05709  70.09284  1.000   46.95474  C  ?  A  ?  270  1
  ATOM    2050  CB   .  GLN  A  297  ?  10.94209  36.76612  69.90590  1.000   43.25358  C  ?  A  ?  270  1
  ATOM    2051  CG   .  GLN  A  297  ?  10.11419  35.60841  69.36492  1.000   45.21881  C  ?  A  ?  270  1
  ATOM    2052  CD   .  GLN  A  297  ?   9.13292  35.07375  70.38561  1.000   47.02836  C  ?  A  ?  270  1
  ATOM    2053  OE1  .  GLN  A  297  ?   9.36035  35.17664  71.59018  1.000   46.83843  O  ?  A  ?  270  1
  ATOM    2054  NE2  .  GLN  A  297  ?   8.03170  34.50053  69.90920  1.000   47.91689  N  ?  A  ?  270  1
  ATOM    2055  C    .  GLN  A  297  ?  10.99847  39.13150  70.74972  1.000   45.22389  C  ?  A  ?  270  1
  ATOM    2056  O    .  GLN  A  297  ?  12.21439  38.98454  70.86827  1.000   45.79744  O  ?  A  ?  270  1
  ATOM    2057  N    .  ARG  A  298  ?  10.33837  40.20384  71.17876  1.000   52.07620  N  ?  A  ?  271  1
  ATOM    2058  CA   .  ARG  A  298  ?  10.99456  41.40261  71.69459  1.000   49.16904  C  ?  A  ?  271  1
  ATOM    2059  CB   .  ARG  A  298  ?   9.93255  42.43598  72.08363  1.000   54.20010  C  ?  A  ?  271  1
  ATOM    2060  CG   .  ARG  A  298  ?  10.47070  43.67329  72.77858  1.000   55.59757  C  ?  A  ?  271  1
  ATOM    2061  CD   .  ARG  A  298  ?   9.38784  44.73166  72.90394  1.000   65.49019  C  ?  A  ?  271  1
  ATOM    2062  NE   .  ARG  A  298  ?   9.71104  45.73438  73.91360  1.000   72.39407  N  ?  A  ?  271  1
  ATOM    2063  CZ   .  ARG  A  298  ?   9.17808  45.76212  75.13020  1.000   80.55005  C  ?  A  ?  271  1
  ATOM    2064  NH1  .  ARG  A  298  ?   8.28758  44.84532  75.48757  1.000   83.64987  N  ?  A  ?  271  1
  ATOM    2065  NH2  .  ARG  A  298  ?   9.52845  46.70993  75.98775  1.000   84.66019  N  ?  A  ?  271  1
  ATOM    2066  C    .  ARG  A  298  ?  11.91840  41.13877  72.87926  1.000   47.41844  C  ?  A  ?  271  1
  ATOM    2067  O    .  ARG  A  298  ?  13.07915  41.54911  72.86869  1.000   49.01795  O  ?  A  ?  271  1
  ATOM    2068  N    .  GLU  A  299  ?  11.40070  40.45296  73.89301  1.000   51.04727  N  ?  A  ?  272  1
  ATOM    2069  CA   .  GLU  A  299  ?  12.15478  40.19292  75.11496  1.000   54.27444  C  ?  A  ?  272  1
  ATOM    2070  CB   .  GLU  A  299  ?  11.25904  39.50720  76.14908  1.000   62.29504  C  ?  A  ?  272  1
  ATOM    2071  CG   .  GLU  A  299  ?   9.91444  40.19231  76.35936  1.000   77.87216  C  ?  A  ?  272  1
  ATOM    2072  CD   .  GLU  A  299  ?   8.76566  39.47081  75.66827  1.000   90.55055  C  ?  A  ?  272  1
  ATOM    2073  OE1  .  GLU  A  299  ?   8.11251  38.63063  76.32256  1.000   99.66041  O  ?  A  ?  272  1
  ATOM    2074  OE2  .  GLU  A  299  ?   8.50951  39.74516  74.47622  1.000   92.38919  O  ?  A  ?  272  1
  ATOM    2075  C    .  GLU  A  299  ?  13.40634  39.35038  74.85741  1.000   51.50064  C  ?  A  ?  272  1
  ATOM    2076  O    .  GLU  A  299  ?  14.50594  39.73421  75.26195  1.000   49.94295  O  ?  A  ?  272  1
  ATOM    2077  N    .  LYS  A  300  ?  13.23119  38.20766  74.19284  1.000   52.26993  N  ?  A  ?  273  1
  ATOM    2078  CA   .  LYS  A  300  ?  14.35180  37.34352  73.81619  1.000   52.68360  C  ?  A  ?  273  1
  ATOM    2079  CB   .  LYS  A  300  ?  13.86459  36.15197  72.99161  1.000   50.92179  C  ?  A  ?  273  1
  ATOM    2080  CG   .  LYS  A  300  ?  13.27009  35.00870  73.78591  1.000   56.09827  C  ?  A  ?  273  1
  ATOM    2081  CD   .  LYS  A  300  ?  12.95523  33.84513  72.85908  1.000   61.59317  C  ?  A  ?  273  1
  ATOM    2082  CE   .  LYS  A  300  ?  12.37638  32.65999  73.60773  1.000   73.27818  C  ?  A  ?  273  1
  ATOM    2083  NZ   .  LYS  A  300  ?  11.95727  31.57790  72.66705  1.000   80.26922  N  ?  A  ?  273  1
  ATOM    2084  C    .  LYS  A  300  ?  15.41576  38.09468  73.01990  1.000   49.11198  C  ?  A  ?  273  1
  ATOM    2085  O    .  LYS  A  300  ?  16.60721  38.03043  73.33660  1.000   51.32373  O  ?  A  ?  273  1
  ATOM    2086  N    .  PHE  A  301  ?  14.97097  38.79364  71.97985  1.000   45.08237  N  ?  A  ?  274  1
  ATOM    2087  CA   .  PHE  A  301  ?  15.85754  39.57213  71.11943  1.000   44.12178  C  ?  A  ?  274  1
  ATOM    2088  CB   .  PHE  A  301  ?  15.04344  40.29283  70.03838  1.000   41.70778  C  ?  A  ?  274  1
  ATOM    2089  CG   .  PHE  A  301  ?  15.86276  41.17595  69.13955  1.000   44.69301  C  ?  A  ?  274  1
  ATOM    2090  CD1  .  PHE  A  301  ?  16.49509  40.65615  68.01877  1.000   44.83238  C  ?  A  ?  274  1
  ATOM    2091  CE1  .  PHE  A  301  ?  17.24484  41.47206  67.18855  1.000   44.31880  C  ?  A  ?  274  1
  ATOM    2092  CZ   .  PHE  A  301  ?  17.36446  42.82171  67.46972  1.000   40.86795  C  ?  A  ?  274  1
  ATOM    2093  CD2  .  PHE  A  301  ?  15.98762  42.53136  69.40487  1.000   43.13596  C  ?  A  ?  274  1
  ATOM    2094  CE2  .  PHE  A  301  ?  16.73554  43.35069  68.57956  1.000   40.90151  C  ?  A  ?  274  1
  ATOM    2095  C    .  PHE  A  301  ?  16.67253  40.57426  71.93267  1.000   50.25843  C  ?  A  ?  274  1
  ATOM    2096  O    .  PHE  A  301  ?  17.90523  40.58429  71.86465  1.000   54.31872  O  ?  A  ?  274  1
  ATOM    2097  N    .  ASN  A  302  ?  15.97377  41.40896  72.69969  1.000   51.88893  N  ?  A  ?  275  1
  ATOM    2098  CA   .  ASN  A  302  ?  16.61702  42.39501  73.56211  1.000   47.53295  C  ?  A  ?  275  1
  ATOM    2099  CB   .  ASN  A  302  ?  15.57094  43.15738  74.38434  1.000   48.56760  C  ?  A  ?  275  1
  ATOM    2100  CG   .  ASN  A  302  ?  14.77448  44.14963  73.55192  1.000   49.09045  C  ?  A  ?  275  1
  ATOM    2101  OD1  .  ASN  A  302  ?  15.12802  44.45188  72.41204  1.000   47.60353  O  ?  A  ?  275  1
  ATOM    2102  ND2  .  ASN  A  302  ?  13.70106  44.67598  74.13037  1.000   50.15725  N  ?  A  ?  275  1
  ATOM    2103  C    .  ASN  A  302  ?  17.64095  41.76216  74.49979  1.000   48.98657  C  ?  A  ?  275  1
  ATOM    2104  O    .  ASN  A  302  ?  18.74312  42.28456  74.67220  1.000   50.67955  O  ?  A  ?  275  1
  ATOM    2105  N    .  ALA  A  303  ?  17.27429  40.63270  75.09635  1.000   47.75608  N  ?  A  ?  276  1
  ATOM    2106  CA   .  ALA  A  303  ?  18.14776  39.95009  76.04710  1.000   49.32540  C  ?  A  ?  276  1
  ATOM    2107  CB   .  ALA  A  303  ?  17.41003  38.79189  76.70016  1.000   48.47475  C  ?  A  ?  276  1
  ATOM    2108  C    .  ALA  A  303  ?  19.43752  39.45159  75.39634  1.000   47.78389  C  ?  A  ?  276  1
  ATOM    2109  O    .  ALA  A  303  ?  20.53567  39.79365  75.84075  1.000   49.28006  O  ?  A  ?  276  1
  ATOM    2110  N    .  ALA  A  304  ?  19.29856  38.64604  74.34671  1.000   45.77929  N  ?  A  ?  277  1
  ATOM    2111  CA   .  ALA  A  304  ?  20.45510  38.05952  73.67423  1.000   43.11599  C  ?  A  ?  277  1
  ATOM    2112  CB   .  ALA  A  304  ?  20.00407  37.06645  72.62704  1.000   41.76550  C  ?  A  ?  277  1
  ATOM    2113  C    .  ALA  A  304  ?  21.35146  39.11637  73.03510  1.000   41.97660  C  ?  A  ?  277  1
  ATOM    2114  O    .  ALA  A  304  ?  22.56672  39.13444  73.26055  1.000   46.66907  O  ?  A  ?  277  1
  ATOM    2115  N    .  VAL  A  305  ?  20.75379  39.99158  72.23383  1.000   41.24210  N  ?  A  ?  278  1
  ATOM    2116  CA   .  VAL  A  305  ?  21.52900  40.99725  71.51888  1.000   42.94912  C  ?  A  ?  278  1
  ATOM    2117  CB   .  VAL  A  305  ?  20.66246  41.74446  70.48810  1.000   39.87918  C  ?  A  ?  278  1
  ATOM    2118  CG1  .  VAL  A  305  ?  21.48928  42.77554  69.74536  1.000   42.06461  C  ?  A  ?  278  1
  ATOM    2119  CG2  .  VAL  A  305  ?  20.04701  40.75306  69.51060  1.000   40.09183  C  ?  A  ?  278  1
  ATOM    2120  C    .  VAL  A  305  ?  22.15700  41.98716  72.49705  1.000   40.26347  C  ?  A  ?  278  1
  ATOM    2121  O    .  VAL  A  305  ?  23.29262  42.42387  72.31092  1.000   44.20628  O  ?  A  ?  278  1
  ATOM    2122  N    .  GLY  A  306  ?  21.42281  42.32023  73.55103  1.000   39.51296  N  ?  A  ?  279  1
  ATOM    2123  CA   .  GLY  A  306  ?  21.94095  43.20169  74.57930  1.000   42.10289  C  ?  A  ?  279  1
  ATOM    2124  C    .  GLY  A  306  ?  23.12781  42.59070  75.29338  1.000   40.79996  C  ?  A  ?  279  1
  ATOM    2125  O    .  GLY  A  306  ?  24.13637  43.25971  75.53497  1.000   43.75592  O  ?  A  ?  279  1
  ATOM    2126  N    .  ALA  A  307  ?  23.00946  41.31148  75.63186  1.000   39.24342  N  ?  A  ?  280  1
  ATOM    2127  CA   .  ALA  A  307  ?  24.11105  40.59825  76.26120  1.000   40.25123  C  ?  A  ?  280  1
  ATOM    2128  CB   .  ALA  A  307  ?  23.69595  39.18346  76.62637  1.000   38.95639  C  ?  A  ?  280  1
  ATOM    2129  C    .  ALA  A  307  ?  25.32619  40.58214  75.33720  1.000   37.07775  C  ?  A  ?  280  1
  ATOM    2130  O    .  ALA  A  307  ?  26.45432  40.75595  75.79248  1.000   40.11878  O  ?  A  ?  280  1
  ATOM    2131  N    .  PHE  A  308  ?  25.09659  40.38418  74.04007  1.000   34.48650  N  ?  A  ?  281  1
  ATOM    2132  CA   .  PHE  A  308  ?  26.19974  40.39369  73.07916  1.000   41.09873  C  ?  A  ?  281  1
  ATOM    2133  CB   .  PHE  A  308  ?  25.72116  40.00339  71.68004  1.000   39.69264  C  ?  A  ?  281  1
  ATOM    2134  CG   .  PHE  A  308  ?  26.78546  40.13781  70.62122  1.000   42.37485  C  ?  A  ?  281  1
  ATOM    2135  CD1  .  PHE  A  308  ?  27.79489  39.19012  70.50872  1.000   43.31844  C  ?  A  ?  281  1
  ATOM    2136  CE1  .  PHE  A  308  ?  28.77816  39.31267  69.54290  1.000   43.42908  C  ?  A  ?  281  1
  ATOM    2137  CZ   .  PHE  A  308  ?  28.76343  40.38770  68.67573  1.000   45.05325  C  ?  A  ?  281  1
  ATOM    2138  CD2  .  PHE  A  308  ?  26.78222  41.21343  69.74525  1.000   39.84668  C  ?  A  ?  281  1
  ATOM    2139  CE2  .  PHE  A  308  ?  27.76393  41.34136  68.77663  1.000   44.36238  C  ?  A  ?  281  1
  ATOM    2140  C    .  PHE  A  308  ?  26.88991  41.75614  73.01859  1.000   45.87391  C  ?  A  ?  281  1
  ATOM    2141  O    .  PHE  A  308  ?  28.11265  41.83939  73.10122  1.000   50.34329  O  ?  A  ?  281  1
  ATOM    2142  N    .  ILE  A  309  ?  26.10732  42.81894  72.86426  1.000   46.55440  N  ?  A  ?  282  1
  ATOM    2143  CA   .  ILE  A  309  ?  26.66192  44.16721  72.80532  1.000   49.04719  C  ?  A  ?  282  1
  ATOM    2144  CB   .  ILE  A  309  ?  25.55383  45.22674  72.56322  1.000   54.01983  C  ?  A  ?  282  1
  ATOM    2145  CG1  .  ILE  A  309  ?  24.82611  44.95907  71.24602  1.000   49.91578  C  ?  A  ?  282  1
  ATOM    2146  CG2  .  ILE  A  309  ?  26.13623  46.63258  72.54679  1.000   55.46592  C  ?  A  ?  282  1
  ATOM    2147  CD1  .  ILE  A  309  ?  23.72211  45.95128  70.95518  1.000   50.48877  C  ?  A  ?  282  1
  ATOM    2148  C    .  ILE  A  309  ?  27.41959  44.50889  74.09010  1.000   53.54679  C  ?  A  ?  282  1
  ATOM    2149  O    .  ILE  A  309  ?  28.42580  45.21822  74.05984  1.000   56.53341  O  ?  A  ?  282  1
  ATOM    2150  N    .  SER  A  310  ?  26.95122  43.97202  75.21267  1.000   55.42718  N  ?  A  ?  283  1
  ATOM    2151  CA   .  SER  A  310  ?  27.46493  44.36607  76.52238  1.000   61.67537  C  ?  A  ?  283  1
  ATOM    2152  CB   .  SER  A  310  ?  26.44156  44.00474  77.59847  1.000   66.22025  C  ?  A  ?  283  1
  ATOM    2153  OG   .  SER  A  310  ?  25.28303  44.80936  77.48162  1.000   66.00645  O  ?  A  ?  283  1
  ATOM    2154  C    .  SER  A  310  ?  28.82628  43.77560  76.91157  1.000   65.43866  C  ?  A  ?  283  1
  ATOM    2155  O    .  SER  A  310  ?  29.45908  44.26192  77.84990  1.000   73.84331  O  ?  A  ?  283  1
  ATOM    2156  N    .  LEU  A  311  ?  29.28092  42.73110  76.22427  1.000   61.82775  N  ?  A  ?  284  1
  ATOM    2157  CA   .  LEU  A  311  ?  30.59026  42.15963  76.55808  1.000   67.82590  C  ?  A  ?  284  1
  ATOM    2158  CB   .  LEU  A  311  ?  30.61387  40.64253  76.31325  1.000   68.99023  C  ?  A  ?  284  1
  ATOM    2159  CG   .  LEU  A  311  ?  29.96728  40.01966  75.07722  1.000   67.47352  C  ?  A  ?  284  1
  ATOM    2160  CD1  .  LEU  A  311  ?  30.77651  40.29371  73.82154  1.000   70.01357  C  ?  A  ?  284  1
  ATOM    2161  CD2  .  LEU  A  311  ?  29.80241  38.52514  75.28790  1.000   68.45598  C  ?  A  ?  284  1
  ATOM    2162  C    .  LEU  A  311  ?  31.71574  42.85438  75.78204  1.000   70.03432  C  ?  A  ?  284  1
  ATOM    2163  O    .  LEU  A  311  ?  32.90271  42.71143  76.08299  1.000   74.86574  O  ?  A  ?  284  1
  ATOM    2164  OXT  .  LEU  A  311  ?  31.45259  43.59266  74.83191  1.000   69.80249  O  ?  A  ?  284  1
  ATOM    2165  O    .  PHE  B   24  ?  30.41928  19.84947  46.91109  1.000   86.37271  O  ?  B  ?  285  1
  ATOM    2166  N    .  PHE  B   24  ?  30.97115  19.21799  43.39553  1.000   73.86243  N  ?  B  ?  285  1
  ATOM    2167  CA   .  PHE  B   24  ?  31.24765  19.91795  44.65042  1.000   78.01911  C  ?  B  ?  285  1
  ATOM    2168  C    .  PHE  B   24  ?  30.22554  19.56057  45.72656  1.000   80.08083  C  ?  B  ?  285  1
  ATOM    2169  CB   .  PHE  B   24  ?  31.26382  21.43646  44.43864  1.000   77.88502  C  ?  B  ?  285  1
  ATOM    2170  O    .  HIS  B   25  ?  27.86053  16.61805  44.73986  1.000   76.34383  O  ?  B  ?  286  1
  ATOM    2171  N    .  HIS  B   25  ?  29.12895  18.94645  45.29615  1.000   77.04959  N  ?  B  ?  286  1
  ATOM    2172  CA   .  HIS  B   25  ?  28.08275  18.48673  46.20062  1.000   80.91321  C  ?  B  ?  286  1
  ATOM    2173  C    .  HIS  B   25  ?  27.71405  17.05209  45.87770  1.000   80.88470  C  ?  B  ?  286  1
  ATOM    2174  CB   .  HIS  B   25  ?  26.84841  19.38206  46.10242  1.000   84.14288  C  ?  B  ?  286  1
  ATOM    2175  CG   .  HIS  B   25  ?  26.96515  20.64254  46.90079  1.000   91.22415  C  ?  B  ?  286  1
  ATOM    2176  ND1  .  HIS  B   25  ?  27.80948  20.75590  47.97611  1.000   96.69710  N  ?  B  ?  286  1
  ATOM    2177  CD2  .  HIS  B   25  ?  26.34513  21.84103  46.76974  1.000   91.95962  C  ?  B  ?  286  1
  ATOM    2178  CE1  .  HIS  B   25  ?  27.70893  21.97544  48.48606  1.000   98.86078  C  ?  B  ?  286  1
  ATOM    2179  NE2  .  HIS  B   25  ?  26.82940  22.64874  47.77220  1.000   96.26426  N  ?  B  ?  286  1
  ATOM    2180  N    .  THR  B   26  ?  27.24205  16.31664  46.87804  1.000   87.53278  N  ?  B  ?  287  1
  ATOM    2181  CA   .  THR  B   26  ?  26.81282  14.93899  46.66871  1.000   94.14601  C  ?  B  ?  287  1
  ATOM    2182  CB   .  THR  B   26  ?  27.80264  13.92885  47.28225  1.000  104.05148  C  ?  B  ?  287  1
  ATOM    2183  OG1  .  THR  B   26  ?  29.13441  14.45233  47.21356  1.000  106.41368  O  ?  B  ?  287  1
  ATOM    2184  CG2  .  THR  B   26  ?  27.73987  12.60145  46.53866  1.000  103.44532  C  ?  B  ?  287  1
  ATOM    2185  C    .  THR  B   26  ?  25.43012  14.71021  47.26990  1.000   94.88232  C  ?  B  ?  287  1
  ATOM    2186  O    .  THR  B   26  ?  25.07993  15.30009  48.29371  1.000   96.99657  O  ?  B  ?  287  1
  ATOM    2187  N    .  VAL  B   27  ?  24.65190  13.84839  46.62469  1.000   91.62542  N  ?  B  ?  288  1
  ATOM    2188  CA   .  VAL  B   27  ?  23.30028  13.53781  47.06949  1.000   91.64164  C  ?  B  ?  288  1
  ATOM    2189  CB   .  VAL  B   27  ?  22.29404  14.63104  46.62511  1.000   84.86574  C  ?  B  ?  288  1
  ATOM    2190  CG1  .  VAL  B   27  ?  22.10231  14.60872  45.11213  1.000   79.61565  C  ?  B  ?  288  1
  ATOM    2191  CG2  .  VAL  B   27  ?  20.96192  14.47405  47.34421  1.000   88.47221  C  ?  B  ?  288  1
  ATOM    2192  C    .  VAL  B   27  ?  22.89553  12.17533  46.51015  1.000   89.72084  C  ?  B  ?  288  1
  ATOM    2193  O    .  VAL  B   27  ?  23.38095  11.76451  45.45859  1.000   89.57446  O  ?  B  ?  288  1
  ATOM    2194  N    .  ASP  B   28  ?  22.02425  11.46680  47.21928  1.000   90.08405  N  ?  B  ?  289  1
  ATOM    2195  CA   .  ASP  B   28  ?  21.56216  10.16059  46.76443  1.000   92.29707  C  ?  B  ?  289  1
  ATOM    2196  CB   .  ASP  B   28  ?  21.19499   9.27548  47.95981  1.000  101.30405  C  ?  B  ?  289  1
  ATOM    2197  CG   .  ASP  B   28  ?  21.10305   7.80366  47.59534  1.000  105.20803  C  ?  B  ?  289  1
  ATOM    2198  OD1  .  ASP  B   28  ?  21.06144   7.48429  46.38920  1.000  104.67979  O  ?  B  ?  289  1
  ATOM    2199  OD2  .  ASP  B   28  ?  21.06793   6.96430  48.52020  1.000  109.49147  O  ?  B  ?  289  1
  ATOM    2200  C    .  ASP  B   28  ?  20.36482  10.31202  45.82726  1.000   91.63329  C  ?  B  ?  289  1
  ATOM    2201  O    .  ASP  B   28  ?  19.41726  11.03494  46.13266  1.000   94.52986  O  ?  B  ?  289  1
  ATOM    2202  N    .  VAL  B   29  ?  20.41759   9.63342  44.68406  1.000   88.17442  N  ?  B  ?  290  1
  ATOM    2203  CA   .  VAL  B   29  ?  19.31686   9.64892  43.72457  1.000   86.21091  C  ?  B  ?  290  1
  ATOM    2204  CB   .  VAL  B   29  ?  19.68646  10.42507  42.44173  1.000   85.04616  C  ?  B  ?  290  1
  ATOM    2205  CG1  .  VAL  B   29  ?  18.53287  10.39114  41.44581  1.000   85.95095  C  ?  B  ?  290  1
  ATOM    2206  CG2  .  VAL  B   29  ?  20.06754  11.86136  42.77368  1.000   85.17349  C  ?  B  ?  290  1
  ATOM    2207  C    .  VAL  B   29  ?  18.90760   8.22982  43.34474  1.000   87.39810  C  ?  B  ?  290  1
  ATOM    2208  O    .  VAL  B   29  ?  19.58378   7.57931  42.54901  1.000   86.78297  O  ?  B  ?  290  1
  ATOM    2209  N    .  LYS  B   30  ?  17.80109   7.76217  43.91958  1.000   93.28481  N  ?  B  ?  291  1
  ATOM    2210  CA   .  LYS  B   30  ?  17.28553   6.41452  43.67294  1.000   96.45261  C  ?  B  ?  291  1
  ATOM    2211  CB   .  LYS  B   30  ?  16.84571   6.26095  42.21291  1.000   94.69864  C  ?  B  ?  291  1
  ATOM    2212  CG   .  LYS  B   30  ?  15.38912   5.87335  42.03526  1.000   99.70930  C  ?  B  ?  291  1
  ATOM    2213  CD   .  LYS  B   30  ?  14.46410   6.92509  42.62416  1.000  101.51182  C  ?  B  ?  291  1
  ATOM    2214  CE   .  LYS  B   30  ?  13.00925   6.49369  42.52672  1.000  105.23205  C  ?  B  ?  291  1
  ATOM    2215  NZ   .  LYS  B   30  ?  12.08073   7.51816  43.07775  1.000  106.28987  N  ?  B  ?  291  1
  ATOM    2216  C    .  LYS  B   30  ?  18.31400   5.34235  44.01838  1.000   98.71941  C  ?  B  ?  291  1
  ATOM    2217  O    .  LYS  B   30  ?  18.43299   4.33706  43.31784  1.000  100.41290  O  ?  B  ?  291  1
  ATOM    2218  N    .  GLY  B   31  ?  19.05453   5.56033  45.10020  1.000   99.28250  N  ?  B  ?  292  1
  ATOM    2219  CA   .  GLY  B   31  ?  20.08911   4.62899  45.51119  1.000   99.52833  C  ?  B  ?  292  1
  ATOM    2220  C    .  GLY  B   31  ?  21.37344   4.78363  44.71743  1.000   93.62192  C  ?  B  ?  292  1
  ATOM    2221  O    .  GLY  B   31  ?  22.18646   3.86101  44.65604  1.000   92.27244  O  ?  B  ?  292  1
  ATOM    2222  N    .  VAL  B   32  ?  21.55648   5.95173  44.10685  1.000   89.31361  N  ?  B  ?  293  1
  ATOM    2223  CA   .  VAL  B   32  ?  22.75216   6.22569  43.31266  1.000   83.90686  C  ?  B  ?  293  1
  ATOM    2224  CB   .  VAL  B   32  ?  22.41803   6.37353  41.81371  1.000   73.67230  C  ?  B  ?  293  1
  ATOM    2225  CG1  .  VAL  B   32  ?  23.67074   6.70377  41.01920  1.000   69.34072  C  ?  B  ?  293  1
  ATOM    2226  CG2  .  VAL  B   32  ?  21.76317   5.10741  41.28586  1.000   74.19956  C  ?  B  ?  293  1
  ATOM    2227  C    .  VAL  B   32  ?  23.46160   7.49309  43.78277  1.000   84.10781  C  ?  B  ?  293  1
  ATOM    2228  O    .  VAL  B   32  ?  22.89152   8.58523  43.73690  1.000   82.35406  O  ?  B  ?  293  1
  ATOM    2229  N    .  GLN  B   33  ?  24.70468   7.34004  44.23401  1.000   83.41624  N  ?  B  ?  294  1
  ATOM    2230  CA   .  GLN  B   33  ?  25.51856   8.47905  44.64460  1.000   81.03787  C  ?  B  ?  294  1
  ATOM    2231  CB   .  GLN  B   33  ?  26.85452   8.01309  45.22562  1.000   81.80044  C  ?  B  ?  294  1
  ATOM    2232  C    .  GLN  B   33  ?  25.75263   9.40770  43.46109  1.000   78.71938  C  ?  B  ?  294  1
  ATOM    2233  O    .  GLN  B   33  ?  26.40165   9.03339  42.48614  1.000   77.19389  O  ?  B  ?  294  1
  ATOM    2234  N    .  THR  B   34  ?  25.21491  10.61894  43.55380  1.000   77.40684  N  ?  B  ?  295  1
  ATOM    2235  CA   .  THR  B   34  ?  25.26947  11.57067  42.45436  1.000   70.23022  C  ?  B  ?  295  1
  ATOM    2236  CB   .  THR  B   34  ?  23.85997  11.86586  41.90493  1.000   67.58541  C  ?  B  ?  295  1
  ATOM    2237  OG1  .  THR  B   34  ?  23.24773  10.64263  41.47872  1.000   68.62849  O  ?  B  ?  295  1
  ATOM    2238  CG2  .  THR  B   34  ?  23.92945  12.82055  40.72789  1.000   62.47926  C  ?  B  ?  295  1
  ATOM    2239  C    .  THR  B   34  ?  25.93722  12.87624  42.87656  1.000   66.49978  C  ?  B  ?  295  1
  ATOM    2240  O    .  THR  B   34  ?  25.62272  13.43919  43.92484  1.000   69.42764  O  ?  B  ?  295  1
  ATOM    2241  N    .  ARG  B   35  ?  26.86708  13.34118  42.04816  1.000   61.83777  N  ?  B  ?  296  1
  ATOM    2242  CA   .  ARG  B   35  ?  27.61881  14.56158  42.30785  1.000   63.78825  C  ?  B  ?  296  1
  ATOM    2243  CB   .  ARG  B   35  ?  29.11564  14.33283  42.06942  1.000   65.61136  C  ?  B  ?  296  1
  ATOM    2244  CG   .  ARG  B   35  ?  29.99482  15.53855  42.37448  1.000   67.24612  C  ?  B  ?  296  1
  ATOM    2245  CD   .  ARG  B   35  ?  31.44168  15.30410  41.95788  1.000   67.17127  C  ?  B  ?  296  1
  ATOM    2246  NE   .  ARG  B   35  ?  31.59004  15.23178  40.50796  1.000   61.78935  N  ?  B  ?  296  1
  ATOM    2247  CZ   .  ARG  B   35  ?  32.64582  15.68579  39.83910  1.000   59.26083  C  ?  B  ?  296  1
  ATOM    2248  NH1  .  ARG  B   35  ?  33.65471  16.25125  40.48841  1.000   57.03338  N  ?  B  ?  296  1
  ATOM    2249  NH2  .  ARG  B   35  ?  32.69099  15.57760  38.51623  1.000   54.60948  N  ?  B  ?  296  1
  ATOM    2250  C    .  ARG  B   35  ?  27.11634  15.69254  41.42289  1.000   60.24535  C  ?  B  ?  296  1
  ATOM    2251  O    .  ARG  B   35  ?  26.87785  15.49635  40.22775  1.000   58.11342  O  ?  B  ?  296  1
  ATOM    2252  N    .  TYR  B   36  ?  26.95672  16.87518  42.00782  1.000   60.63639  N  ?  B  ?  297  1
  ATOM    2253  CA   .  TYR  B   36  ?  26.48376  18.02069  41.24793  1.000   61.53526  C  ?  B  ?  297  1
  ATOM    2254  CB   .  TYR  B   36  ?  24.95434  18.10487  41.32217  1.000   61.46773  C  ?  B  ?  297  1
  ATOM    2255  CG   .  TYR  B   36  ?  24.40351  18.59290  42.63990  1.000   65.54160  C  ?  B  ?  297  1
  ATOM    2256  CD1  .  TYR  B   36  ?  24.29175  17.73939  43.72825  1.000   67.60060  C  ?  B  ?  297  1
  ATOM    2257  CE1  .  TYR  B   36  ?  23.78028  18.18190  44.93232  1.000   72.20559  C  ?  B  ?  297  1
  ATOM    2258  CZ   .  TYR  B   36  ?  23.36783  19.49015  45.05595  1.000   73.98388  C  ?  B  ?  297  1
  ATOM    2259  OH   .  TYR  B   36  ?  22.85683  19.93297  46.25326  1.000   81.64720  O  ?  B  ?  297  1
  ATOM    2260  CE2  .  TYR  B   36  ?  23.46183  20.35614  43.98750  1.000   70.93050  C  ?  B  ?  297  1
  ATOM    2261  CD2  .  TYR  B   36  ?  23.97332  19.90507  42.78855  1.000   66.75359  C  ?  B  ?  297  1
  ATOM    2262  C    .  TYR  B   36  ?  27.11377  19.33436  41.70884  1.000   65.30701  C  ?  B  ?  297  1
  ATOM    2263  O    .  TYR  B   36  ?  27.72931  19.41304  42.77553  1.000   71.89181  O  ?  B  ?  297  1
  ATOM    2264  N    .  PHE  B   37  ?  26.95486  20.35446  40.87217  1.000   65.38351  N  ?  B  ?  298  1
  ATOM    2265  CA   .  PHE  B   37  ?  27.46348  21.69738  41.11819  1.000   66.48861  C  ?  B  ?  298  1
  ATOM    2266  CB   .  PHE  B   37  ?  28.40449  22.12201  39.98479  1.000   61.25184  C  ?  B  ?  298  1
  ATOM    2267  CG   .  PHE  B   37  ?  28.70998  23.59733  39.95788  1.000   61.58285  C  ?  B  ?  298  1
  ATOM    2268  CD1  .  PHE  B   37  ?  29.76608  24.11107  40.69049  1.000   64.72156  C  ?  B  ?  298  1
  ATOM    2269  CE1  .  PHE  B   37  ?  30.05970  25.46030  40.65912  1.000   63.61977  C  ?  B  ?  298  1
  ATOM    2270  CZ   .  PHE  B   37  ?  29.29039  26.31507  39.89758  1.000   61.25572  C  ?  B  ?  298  1
  ATOM    2271  CD2  .  PHE  B   37  ?  27.94981  24.46741  39.19001  1.000   60.67144  C  ?  B  ?  298  1
  ATOM    2272  CE2  .  PHE  B   37  ?  28.23337  25.81997  39.16389  1.000   61.51195  C  ?  B  ?  298  1
  ATOM    2273  C    .  PHE  B   37  ?  26.30519  22.68416  41.24564  1.000   68.91956  C  ?  B  ?  298  1
  ATOM    2274  O    .  PHE  B   37  ?  25.35557  22.63486  40.45957  1.000   67.40069  O  ?  B  ?  298  1
  ATOM    2275  N    .  ASP  B   38  ?  26.39267  23.57406  42.23260  1.000   72.24227  N  ?  B  ?  299  1
  ATOM    2276  CA   .  ASP  B   38  ?  25.39394  24.62278  42.43496  1.000   72.20183  C  ?  B  ?  299  1
  ATOM    2277  CB   .  ASP  B   38  ?  24.57754  24.34583  43.69802  1.000   74.71568  C  ?  B  ?  299  1
  ATOM    2278  CG   .  ASP  B   38  ?  23.27404  25.12046  43.73666  1.000   77.33407  C  ?  B  ?  299  1
  ATOM    2279  OD2  .  ASP  B   38  ?  22.34582  24.67311  44.43989  1.000   83.35460  O  ?  B  ?  299  1
  ATOM    2280  OD1  .  ASP  B   38  ?  23.17277  26.17425  43.07389  1.000   77.46511  O  ?  B  ?  299  1
  ATOM    2281  C    .  ASP  B   38  ?  26.07889  25.98845  42.52205  1.000   75.31155  C  ?  B  ?  299  1
  ATOM    2282  O    .  ASP  B   38  ?  27.19824  26.08690  43.02318  1.000   75.64983  O  ?  B  ?  299  1
  ATOM    2283  N    .  ASP  B   39  ?  25.40397  27.03795  42.05207  1.000   78.75208  N  ?  B  ?  300  1
  ATOM    2284  CA   .  ASP  B   39  ?  26.04360  28.34878  41.90018  1.000   78.34374  C  ?  B  ?  300  1
  ATOM    2285  CB   .  ASP  B   39  ?  25.15997  29.27970  41.05043  1.000   75.58541  C  ?  B  ?  300  1
  ATOM    2286  C    .  ASP  B   39  ?  26.43673  29.03009  43.23287  1.000   83.09220  C  ?  B  ?  300  1
  ATOM    2287  O    .  ASP  B   39  ?  27.61035  29.36943  43.39140  1.000   87.07150  O  ?  B  ?  300  1
  ATOM    2288  N    .  GLY  B   40  ?  25.52627  29.25748  44.18699  1.000   82.84589  N  ?  B  ?  301  1
  ATOM    2289  CA   .  GLY  B   40  ?  24.09051  29.05682  44.08927  1.000   83.20434  C  ?  B  ?  301  1
  ATOM    2290  C    .  GLY  B   40  ?  23.40567  30.37585  44.39721  1.000   87.75918  C  ?  B  ?  301  1
  ATOM    2291  O    .  GLY  B   40  ?  23.49883  30.87774  45.51690  1.000   92.29781  O  ?  B  ?  301  1
  ATOM    2292  N    .  GLN  B   41  ?  22.72558  30.94481  43.40508  1.000   85.54772  N  ?  B  ?  302  1
  ATOM    2293  CA   .  GLN  B   41  ?  22.15299  32.28199  43.54134  1.000   85.81443  C  ?  B  ?  302  1
  ATOM    2294  CB   .  GLN  B   41  ?  22.54313  33.14451  42.33829  1.000   83.78652  C  ?  B  ?  302  1
  ATOM    2295  CG   .  GLN  B   41  ?  24.02100  33.09268  41.98955  1.000   82.81445  C  ?  B  ?  302  1
  ATOM    2296  CD   .  GLN  B   41  ?  24.35858  33.89858  40.74908  1.000   81.78096  C  ?  B  ?  302  1
  ATOM    2297  OE1  .  GLN  B   41  ?  24.43281  35.12625  40.79306  1.000   86.75914  O  ?  B  ?  302  1
  ATOM    2298  NE2  .  GLN  B   41  ?  24.56502  33.20917  39.63389  1.000   76.84855  N  ?  B  ?  302  1
  ATOM    2299  C    .  GLN  B   41  ?  20.63348  32.25763  43.68362  1.000   85.37858  C  ?  B  ?  302  1
  ATOM    2300  O    .  GLN  B   41  ?  20.00169  31.21503  43.51037  1.000   84.36054  O  ?  B  ?  302  1
  ATOM    2301  N    .  ASP  B   42  ?  20.05638  33.41526  43.99904  1.000   84.84911  N  ?  B  ?  303  1
  ATOM    2302  CA   .  ASP  B   42  ?  18.60622  33.56612  44.05971  1.000   85.90934  C  ?  B  ?  303  1
  ATOM    2303  CB   .  ASP  B   42  ?  18.21554  34.67400  45.04037  1.000   91.93926  C  ?  B  ?  303  1
  ATOM    2304  C    .  ASP  B   42  ?  18.04471  33.86709  42.67388  1.000   84.41183  C  ?  B  ?  303  1
  ATOM    2305  O    .  ASP  B   42  ?  17.41999  34.90609  42.45711  1.000   86.39820  O  ?  B  ?  303  1
  ATOM    2306  N    .  LYS  B   43  ?  18.27767  32.94869  41.74061  1.000   80.08481  N  ?  B  ?  304  1
  ATOM    2307  CA   .  LYS  B   43  ?  17.83776  33.10756  40.35969  1.000   78.34055  C  ?  B  ?  304  1
  ATOM    2308  CB   .  LYS  B   43  ?  19.01889  33.48678  39.46105  1.000   79.13918  C  ?  B  ?  304  1
  ATOM    2309  CG   .  LYS  B   43  ?  19.61014  34.86269  39.72625  1.000   83.50533  C  ?  B  ?  304  1
  ATOM    2310  CD   .  LYS  B   43  ?  20.83766  35.10510  38.85629  1.000   81.44986  C  ?  B  ?  304  1
  ATOM    2311  CE   .  LYS  B   43  ?  21.29038  36.55622  38.91706  1.000   83.98208  C  ?  B  ?  304  1
  ATOM    2312  NZ   .  LYS  B   43  ?  22.51240  36.78576  38.09494  1.000   81.67620  N  ?  B  ?  304  1
  ATOM    2313  C    .  LYS  B   43  ?  17.18405  31.83247  39.83925  1.000   73.86838  C  ?  B  ?  304  1
  ATOM    2314  O    .  LYS  B   43  ?  17.31939  30.76725  40.44056  1.000   71.61245  O  ?  B  ?  304  1
  ATOM    2315  N    .  ASP  B   44  ?  16.47698  31.94717  38.71909  1.000   73.06480  N  ?  B  ?  305  1
  ATOM    2316  CA   .  ASP  B   44  ?  15.90958  30.78041  38.05780  1.000   73.28959  C  ?  B  ?  305  1
  ATOM    2317  CB   .  ASP  B   44  ?  15.06795  31.19307  36.84866  1.000   78.35213  C  ?  B  ?  305  1
  ATOM    2318  CG   .  ASP  B   44  ?  13.78802  31.90176  37.24303  1.000   88.90594  C  ?  B  ?  305  1
  ATOM    2319  OD1  .  ASP  B   44  ?  13.83487  32.75894  38.15033  1.000   95.23562  O  ?  B  ?  305  1
  ATOM    2320  OD2  .  ASP  B   44  ?  12.73241  31.59944  36.64654  1.000   90.67869  O  ?  B  ?  305  1
  ATOM    2321  C    .  ASP  B   44  ?  17.02826  29.83261  37.63313  1.000   70.37253  C  ?  B  ?  305  1
  ATOM    2322  O    .  ASP  B   44  ?  18.07320  30.27554  37.15739  1.000   70.16748  O  ?  B  ?  305  1
  ATOM    2323  N    .  PRO  B   45  ?  16.81083  28.52085  37.80921  1.000   67.63917  N  ?  B  ?  306  1
  ATOM    2324  CA   .  PRO  B   45  ?  17.83539  27.49624  37.56829  1.000   62.06627  C  ?  B  ?  306  1
  ATOM    2325  CB   .  PRO  B   45  ?  17.21454  26.23668  38.18044  1.000   66.57516  C  ?  B  ?  306  1
  ATOM    2326  CG   .  PRO  B   45  ?  15.75081  26.47179  38.12126  1.000   69.78032  C  ?  B  ?  306  1
  ATOM    2327  CD   .  PRO  B   45  ?  15.56800  27.94221  38.34971  1.000   70.34986  C  ?  B  ?  306  1
  ATOM    2328  C    .  PRO  B   45  ?  18.18183  27.24665  36.09926  1.000   58.38497  C  ?  B  ?  306  1
  ATOM    2329  O    .  PRO  B   45  ?  17.33033  27.34287  35.21502  1.000   56.85912  O  ?  B  ?  306  1
  ATOM    2330  N    .  ILE  B   46  ?  19.44946  26.92019  35.86890  1.000   55.70408  N  ?  B  ?  307  1
  ATOM    2331  CA   .  ILE  B   46  ?  19.96031  26.51310  34.56699  1.000   53.04462  C  ?  B  ?  307  1
  ATOM    2332  CB   .  ILE  B   46  ?  20.94785  27.54324  33.97438  1.000   51.96255  C  ?  B  ?  307  1
  ATOM    2333  CG1  .  ILE  B   46  ?  20.32996  28.94368  33.92860  1.000   55.98440  C  ?  B  ?  307  1
  ATOM    2334  CG2  .  ILE  B   46  ?  21.41455  27.09959  32.58978  1.000   50.98461  C  ?  B  ?  307  1
  ATOM    2335  CD1  .  ILE  B   46  ?  21.26637  30.00354  33.37758  1.000   52.70377  C  ?  B  ?  307  1
  ATOM    2336  C    .  ILE  B   46  ?  20.68290  25.18415  34.72761  1.000   54.09744  C  ?  B  ?  307  1
  ATOM    2337  O    .  ILE  B   46  ?  21.73978  25.13482  35.35023  1.000   58.51866  O  ?  B  ?  307  1
  ATOM    2338  N    .  LEU  B   47  ?  20.12994  24.10992  34.17432  1.000   53.99742  N  ?  B  ?  308  1
  ATOM    2339  CA   .  LEU  B   47  ?  20.73291  22.78841  34.35364  1.000   55.12886  C  ?  B  ?  308  1
  ATOM    2340  CB   .  LEU  B   47  ?  19.65435  21.73773  34.62128  1.000   54.83744  C  ?  B  ?  308  1
  ATOM    2341  CG   .  LEU  B   47  ?  20.14589  20.32237  34.92038  1.000   53.29417  C  ?  B  ?  308  1
  ATOM    2342  CD1  .  LEU  B   47  ?  21.15615  20.34691  36.04922  1.000   55.51766  C  ?  B  ?  308  1
  ATOM    2343  CD2  .  LEU  B   47  ?  18.97533  19.42358  35.27410  1.000   59.29707  C  ?  B  ?  308  1
  ATOM    2344  C    .  LEU  B   47  ?  21.58083  22.35990  33.15900  1.000   49.16495  C  ?  B  ?  308  1
  ATOM    2345  O    .  LEU  B   47  ?  21.06062  22.07950  32.08061  1.000   46.79283  O  ?  B  ?  308  1
  ATOM    2346  N    .  LEU  B   48  ?  22.89103  22.30323  33.37626  1.000   49.87003  N  ?  B  ?  309  1
  ATOM    2347  CA   .  LEU  B   48  ?  23.84131  21.88658  32.35393  1.000   45.79999  C  ?  B  ?  309  1
  ATOM    2348  CB   .  LEU  B   48  ?  25.20123  22.54739  32.59096  1.000   47.61767  C  ?  B  ?  309  1
  ATOM    2349  CG   .  LEU  B   48  ?  25.21618  24.07169  32.74311  1.000   48.09375  C  ?  B  ?  309  1
  ATOM    2350  CD1  .  LEU  B   48  ?  26.60125  24.55568  33.12637  1.000   36.09973  C  ?  B  ?  309  1
  ATOM    2351  CD2  .  LEU  B   48  ?  24.75401  24.75032  31.46423  1.000   47.73385  C  ?  B  ?  309  1
  ATOM    2352  C    .  LEU  B   48  ?  23.99761  20.36943  32.33785  1.000   44.71618  C  ?  B  ?  309  1
  ATOM    2353  O    .  LEU  B   48  ?  24.26606  19.75599  33.36777  1.000   46.53873  O  ?  B  ?  309  1
  ATOM    2354  N    .  ILE  B   49  ?  23.82920  19.76924  31.16523  1.000   45.26036  N  ?  B  ?  310  1
  ATOM    2355  CA   .  ILE  B   49  ?  23.97541  18.32615  31.01337  1.000   46.31228  C  ?  B  ?  310  1
  ATOM    2356  CB   .  ILE  B   49  ?  22.66426  17.66364  30.53462  1.000   47.29469  C  ?  B  ?  310  1
  ATOM    2357  CG1  .  ILE  B   49  ?  21.45555  18.26824  31.25500  1.000   46.81828  C  ?  B  ?  310  1
  ATOM    2358  CG2  .  ILE  B   49  ?  22.72145  16.15763  30.74044  1.000   46.74821  C  ?  B  ?  310  1
  ATOM    2359  CD1  .  ILE  B   49  ?  20.12399  17.68523  30.81591  1.000   42.73370  C  ?  B  ?  310  1
  ATOM    2360  C    .  ILE  B   49  ?  25.09239  18.01570  30.01878  1.000   48.47599  C  ?  B  ?  310  1
  ATOM    2361  O    .  ILE  B   49  ?  24.96797  18.30330  28.82573  1.000   46.72347  O  ?  B  ?  310  1
  ATOM    2362  N    .  HIS  B   50  ?  26.17976  17.42783  30.51152  1.000   48.56637  N  ?  B  ?  311  1
  ATOM    2363  CA   .  HIS  B   50  ?  27.34680  17.15233  29.67461  1.000   47.19769  C  ?  B  ?  311  1
  ATOM    2364  CB   .  HIS  B   50  ?  28.59054  16.92206  30.54105  1.000   45.86820  C  ?  B  ?  311  1
  ATOM    2365  CG   .  HIS  B   50  ?  28.51052  15.70443  31.40983  1.000   45.40791  C  ?  B  ?  311  1
  ATOM    2366  ND1  .  HIS  B   50  ?  28.82724  14.44334  30.95522  1.000   46.72336  N  ?  B  ?  311  1
  ATOM    2367  CE1  .  HIS  B   50  ?  28.66843  13.57118  31.93525  1.000   49.75460  C  ?  B  ?  311  1
  ATOM    2368  NE2  .  HIS  B   50  ?  28.26235  14.22236  33.00917  1.000   50.09632  N  ?  B  ?  311  1
  ATOM    2369  CD2  .  HIS  B   50  ?  28.15644  15.55855  32.70870  1.000   48.09833  C  ?  B  ?  311  1
  ATOM    2370  C    .  HIS  B   50  ?  27.12624  15.95649  28.75055  1.000   45.05736  C  ?  B  ?  311  1
  ATOM    2371  O    .  HIS  B   50  ?  26.10673  15.27021  28.83334  1.000   48.85834  O  ?  B  ?  311  1
  ATOM    2372  N    .  GLY  B   51  ?  28.09459  15.71424  27.87208  1.000   42.72899  N  ?  B  ?  312  1
  ATOM    2373  CA   .  GLY  B   51  ?  27.96939  14.68083  26.86226  1.000   43.80035  C  ?  B  ?  312  1
  ATOM    2374  C    .  GLY  B   51  ?  28.63583  13.36874  27.21899  1.000   46.09714  C  ?  B  ?  312  1
  ATOM    2375  O    .  GLY  B   51  ?  28.80208  13.04233  28.39704  1.000   45.25731  O  ?  B  ?  312  1
  ATOM    2376  N    .  GLY  B   52  ?  29.01417  12.61533  26.18931  1.000   46.15388  N  ?  B  ?  313  1
  ATOM    2377  CA   .  GLY  B   52  ?  29.61064  11.30492  26.36750  1.000   47.13735  C  ?  B  ?  313  1
  ATOM    2378  C    .  GLY  B   52  ?  28.59370  10.30005  26.86965  1.000   51.94057  C  ?  B  ?  313  1
  ATOM    2379  O    .  GLY  B   52  ?  27.39825  10.58679  26.91656  1.000   56.79891  O  ?  B  ?  313  1
  ATOM    2380  N    .  HIS  B   53  ?  29.06962   9.11471  27.23407  1.000   50.04423  N  ?  B  ?  314  1
  ATOM    2381  CA   .  HIS  B   53  ?  28.22728   8.10505  27.86309  1.000   52.53549  C  ?  B  ?  314  1
  ATOM    2382  CB   .  HIS  B   53  ?  27.48811   7.26857  26.81123  1.000   53.56831  C  ?  B  ?  314  1
  ATOM    2383  CG   .  HIS  B   53  ?  28.38360   6.66626  25.77457  1.000   54.84359  C  ?  B  ?  314  1
  ATOM    2384  ND1  .  HIS  B   53  ?  28.93500   5.40955  25.90410  1.000   57.15057  N  ?  B  ?  314  1
  ATOM    2385  CE1  .  HIS  B   53  ?  29.67868   5.14532  24.84468  1.000   57.11287  C  ?  B  ?  314  1
  ATOM    2386  NE2  .  HIS  B   53  ?  29.62975   6.18560  24.03200  1.000   57.24414  N  ?  B  ?  314  1
  ATOM    2387  CD2  .  HIS  B   53  ?  28.82659   7.15010  24.58979  1.000   53.66919  C  ?  B  ?  314  1
  ATOM    2388  C    .  HIS  B   53  ?  29.07657   7.21620  28.76355  1.000   53.76687  C  ?  B  ?  314  1
  ATOM    2389  O    .  HIS  B   53  ?  30.30430   7.29453  28.73931  1.000   55.89953  O  ?  B  ?  314  1
  ATOM    2390  N    .  PHE  B   54  ?  28.42303   6.38776  29.57168  1.000   53.75500  N  ?  B  ?  315  1
  ATOM    2391  CA   .  PHE  B   54  ?  29.14326   5.46844  30.44618  1.000   57.38418  C  ?  B  ?  315  1
  ATOM    2392  CB   .  PHE  B   54  ?  28.18160   4.72813  31.38593  1.000   58.88042  C  ?  B  ?  315  1
  ATOM    2393  CG   .  PHE  B   54  ?  26.79314   4.52975  30.82839  1.000   60.22715  C  ?  B  ?  315  1
  ATOM    2394  CD2  .  PHE  B   54  ?  25.68332   4.87754  31.57924  1.000   54.45429  C  ?  B  ?  315  1
  ATOM    2395  CE2  .  PHE  B   54  ?  24.40926   4.69043  31.08591  1.000   55.79165  C  ?  B  ?  315  1
  ATOM    2396  CZ   .  PHE  B   54  ?  24.22785   4.14127  29.83754  1.000   56.52424  C  ?  B  ?  315  1
  ATOM    2397  CD1  .  PHE  B   54  ?  26.59378   3.96635  29.57760  1.000   57.90638  C  ?  B  ?  315  1
  ATOM    2398  CE1  .  PHE  B   54  ?  25.32032   3.77983  29.08071  1.000   55.93481  C  ?  B  ?  315  1
  ATOM    2399  C    .  PHE  B   54  ?  29.96142   4.46892  29.63087  1.000   61.02646  C  ?  B  ?  315  1
  ATOM    2400  O    .  PHE  B   54  ?  29.45679   3.85927  28.68946  1.000   63.16531  O  ?  B  ?  315  1
  ATOM    2401  N    .  GLY  B   55  ?  31.23310   4.31870  29.98315  1.000   62.08388  N  ?  B  ?  316  1
  ATOM    2402  CA   .  GLY  B   55  ?  32.10274   3.38909  29.28514  1.000   65.63577  C  ?  B  ?  316  1
  ATOM    2403  C    .  GLY  B   55  ?  32.76815   3.98549  28.05854  1.000   65.28389  C  ?  B  ?  316  1
  ATOM    2404  O    .  GLY  B   55  ?  33.54130   3.31011  27.37795  1.000   67.99514  O  ?  B  ?  316  1
  ATOM    2405  N    .  PHE  B   56  ?  32.45446   5.24656  27.77045  1.000   60.93121  N  ?  B  ?  317  1
  ATOM    2406  CA   .  PHE  B   56  ?  33.10044   5.98261  26.68875  1.000   54.71483  C  ?  B  ?  317  1
  ATOM    2407  CB   .  PHE  B   56  ?  32.48367   7.37888  26.55608  1.000   51.20113  C  ?  B  ?  317  1
  ATOM    2408  CG   .  PHE  B   56  ?  32.89751   8.12327  25.31913  1.000   51.35937  C  ?  B  ?  317  1
  ATOM    2409  CD1  .  PHE  B   56  ?  32.83012   7.52379  24.07285  1.000   54.03312  C  ?  B  ?  317  1
  ATOM    2410  CE1  .  PHE  B   56  ?  33.20401   8.21843  22.93278  1.000   54.76486  C  ?  B  ?  317  1
  ATOM    2411  CZ   .  PHE  B   56  ?  33.63700   9.52741  23.03117  1.000   50.58643  C  ?  B  ?  317  1
  ATOM    2412  CD2  .  PHE  B   56  ?  33.32432   9.43930  25.40135  1.000   52.07720  C  ?  B  ?  317  1
  ATOM    2413  CE2  .  PHE  B   56  ?  33.69796  10.13821  24.26665  1.000   51.49067  C  ?  B  ?  317  1
  ATOM    2414  C    .  PHE  B   56  ?  34.59536   6.06033  26.98164  1.000   55.05954  C  ?  B  ?  317  1
  ATOM    2415  O    .  PHE  B   56  ?  34.98909   6.22471  28.13633  1.000   54.47591  O  ?  B  ?  317  1
  ATOM    2416  N    .  PHE  B   57  ?  35.42580   5.93347  25.94871  1.000   53.69608  N  ?  B  ?  318  1
  ATOM    2417  CA   .  PHE  B   57  ?  36.87161   5.84780  26.15065  1.000   53.07303  C  ?  B  ?  318  1
  ATOM    2418  CB   .  PHE  B   57  ?  37.57319   5.41909  24.85218  1.000   53.62017  C  ?  B  ?  318  1
  ATOM    2419  CG   .  PHE  B   57  ?  37.75637   6.52472  23.84843  1.000   53.40502  C  ?  B  ?  318  1
  ATOM    2420  CD2  .  PHE  B   57  ?  39.01812   7.04341  23.59626  1.000   55.40089  C  ?  B  ?  318  1
  ATOM    2421  CE2  .  PHE  B   57  ?  39.20172   8.04928  22.66505  1.000   55.58401  C  ?  B  ?  318  1
  ATOM    2422  CZ   .  PHE  B   57  ?  38.11905   8.54205  21.96709  1.000   58.33713  C  ?  B  ?  318  1
  ATOM    2423  CD1  .  PHE  B   57  ?  36.68099   7.01791  23.13117  1.000   55.25735  C  ?  B  ?  318  1
  ATOM    2424  CE1  .  PHE  B   57  ?  36.85575   8.02645  22.20030  1.000   57.71984  C  ?  B  ?  318  1
  ATOM    2425  C    .  PHE  B   57  ?  37.45705   7.16072  26.67938  1.000   49.50508  C  ?  B  ?  318  1
  ATOM    2426  O    .  PHE  B   57  ?  38.55644   7.18108  27.23243  1.000   49.59613  O  ?  B  ?  318  1
  ATOM    2427  N    .  ILE  B   58  ?  36.70971   8.24703  26.51885  1.000   47.79118  N  ?  B  ?  319  1
  ATOM    2428  CA   .  ILE  B   58  ?  37.06125   9.52877  27.12107  1.000   45.94355  C  ?  B  ?  319  1
  ATOM    2429  CB   .  ILE  B   58  ?  37.01205  10.68288  26.09095  1.000   48.21559  C  ?  B  ?  319  1
  ATOM    2430  CG1  .  ILE  B   58  ?  38.02711  10.45844  24.96496  1.000   45.65572  C  ?  B  ?  319  1
  ATOM    2431  CG2  .  ILE  B   58  ?  37.25237  12.02070  26.77732  1.000   48.00216  C  ?  B  ?  319  1
  ATOM    2432  CD1  .  ILE  B   58  ?  39.47368  10.57695  25.39607  1.000   44.72053  C  ?  B  ?  319  1
  ATOM    2433  C    .  ILE  B   58  ?  36.09698   9.83734  28.26579  1.000   48.67704  C  ?  B  ?  319  1
  ATOM    2434  O    .  ILE  B   58  ?  34.90003   9.99341  28.03711  1.000   50.83948  O  ?  B  ?  319  1
  ATOM    2435  N    .  PRO  B   59  ?  36.60884   9.91451  29.50459  1.000   51.03775  N  ?  B  ?  320  1
  ATOM    2436  CA   .  PRO  B   59  ?  35.74331  10.24289  30.64670  1.000   51.01596  C  ?  B  ?  320  1
  ATOM    2437  CB   .  PRO  B   59  ?  36.63249   9.95352  31.86158  1.000   50.71832  C  ?  B  ?  320  1
  ATOM    2438  CG   .  PRO  B   59  ?  38.02799  10.06088  31.35165  1.000   54.25575  C  ?  B  ?  320  1
  ATOM    2439  CD   .  PRO  B   59  ?  37.98596   9.59606  29.92170  1.000   55.02323  C  ?  B  ?  320  1
  ATOM    2440  C    .  PRO  B   59  ?  35.28717  11.70271  30.64086  1.000   52.18813  C  ?  B  ?  320  1
  ATOM    2441  O    .  PRO  B   59  ?  36.11746  12.60378  30.55332  1.000   56.51559  O  ?  B  ?  320  1
  ATOM    2442  N    .  VAL  B   60  ?  33.97877  11.92165  30.73139  1.000   50.77160  N  ?  B  ?  321  1
  ATOM    2443  CA   .  VAL  B   60  ?  33.40523  13.26578  30.72255  1.000   48.03315  C  ?  B  ?  321  1
  ATOM    2444  CB   .  VAL  B   60  ?  32.40614  13.44604  29.56311  1.000   44.74113  C  ?  B  ?  321  1
  ATOM    2445  CG1  .  VAL  B   60  ?  32.03923  14.91383  29.39428  1.000   47.61843  C  ?  B  ?  321  1
  ATOM    2446  CG2  .  VAL  B   60  ?  32.98144  12.88893  28.27187  1.000   42.45772  C  ?  B  ?  321  1
  ATOM    2447  C    .  VAL  B   60  ?  32.68818  13.55880  32.03698  1.000   51.64731  C  ?  B  ?  321  1
  ATOM    2448  O    .  VAL  B   60  ?  32.02710  12.68393  32.59568  1.000   55.38156  O  ?  B  ?  321  1
  ATOM    2449  N    .  GLY  B   61  ?  32.81732  14.78639  32.52957  1.000   50.17034  N  ?  B  ?  322  1
  ATOM    2450  CA   .  GLY  B   61  ?  32.13460  15.18898  33.74511  1.000   47.18255  C  ?  B  ?  322  1
  ATOM    2451  C    .  GLY  B   61  ?  31.77090  16.66125  33.75699  1.000   49.09067  C  ?  B  ?  322  1
  ATOM    2452  O    .  GLY  B   61  ?  31.79758  17.32267  32.72200  1.000   49.07422  O  ?  B  ?  322  1
  ATOM    2453  N    .  ILE  B   62  ?  31.43419  17.16820  34.93976  1.000   53.04409  N  ?  B  ?  323  1
  ATOM    2454  CA   .  ILE  B   62  ?  31.06212  18.56886  35.12884  1.000   54.11730  C  ?  B  ?  323  1
  ATOM    2455  CB   .  ILE  B   62  ?  30.74388  18.85215  36.61758  1.000   52.29083  C  ?  B  ?  323  1
  ATOM    2456  CG1  .  ILE  B   62  ?  29.41310  18.20233  37.00046  1.000   50.91489  C  ?  B  ?  323  1
  ATOM    2457  CG2  .  ILE  B   62  ?  30.70070  20.34664  36.89268  1.000   50.78067  C  ?  B  ?  323  1
  ATOM    2458  CD1  .  ILE  B   62  ?  29.20017  18.05912  38.48861  1.000   54.96855  C  ?  B  ?  323  1
  ATOM    2459  C    .  ILE  B   62  ?  32.15358  19.52611  34.65075  1.000   56.83596  C  ?  B  ?  323  1
  ATOM    2460  O    .  ILE  B   62  ?  31.87267  20.50583  33.95591  1.000   58.15807  O  ?  B  ?  323  1
  ATOM    2461  O    .  GLU  B   63  ?  35.23960  21.40501  32.82785  1.000   54.62218  O  ?  B  ?  324  1
  ATOM    2462  N    .  GLU  B   63  ?  33.39690  19.21837  35.01107  1.000   56.83900  N  ?  B  ?  324  1
  ATOM    2463  CA   .  GLU  B   63  ?  34.54992  20.05716  34.68927  1.000   53.93836  C  ?  B  ?  324  1
  ATOM    2464  C    .  GLU  B   63  ?  34.67466  20.37725  33.19957  1.000   51.26637  C  ?  B  ?  324  1
  ATOM    2465  CB   .  GLU  B   63  ?  35.83771  19.38492  35.17853  1.000   53.34853  C  ?  B  ?  324  1
  ATOM    2466  CG   .  GLU  B   63  ?  36.03120  19.40067  36.68995  1.000   57.06015  C  ?  B  ?  324  1
  ATOM    2467  CD   .  GLU  B   63  ?  35.13240  18.42032  37.42449  1.000   61.29530  C  ?  B  ?  324  1
  ATOM    2468  OE1  .  GLU  B   63  ?  35.15861  18.41529  38.67360  1.000   63.68234  O  ?  B  ?  324  1
  ATOM    2469  OE2  .  GLU  B   63  ?  34.40404  17.65360  36.76023  1.000   60.51370  O  ?  B  ?  324  1
  ATOM    2470  N    .  SER  B   64  ?  34.13472  19.50703  32.35229  1.000   49.25221  N  ?  B  ?  325  1
  ATOM    2471  CA   .  SER  B   64  ?  34.21386  19.69929  30.90841  1.000   48.56658  C  ?  B  ?  325  1
  ATOM    2472  CB   .  SER  B   64  ?  33.68519  18.46309  30.17586  1.000   46.85771  C  ?  B  ?  325  1
  ATOM    2473  OG   .  SER  B   64  ?  32.28742  18.32861  30.34449  1.000   52.96082  O  ?  B  ?  325  1
  ATOM    2474  C    .  SER  B   64  ?  33.45414  20.94636  30.44814  1.000   47.96024  C  ?  B  ?  325  1
  ATOM    2475  O    .  SER  B   64  ?  33.67051  21.43221  29.33996  1.000   50.91006  O  ?  B  ?  325  1
  ATOM    2476  N    .  TRP  B   65  ?  32.56936  21.46400  31.29660  1.000   41.97606  N  ?  B  ?  326  1
  ATOM    2477  CA   .  TRP  B   65  ?  31.82502  22.67948  30.96775  1.000   40.05369  C  ?  B  ?  326  1
  ATOM    2478  CB   .  TRP  B   65  ?  30.57752  22.80616  31.84426  1.000   38.24966  C  ?  B  ?  326  1
  ATOM    2479  CG   .  TRP  B   65  ?  29.42638  21.95456  31.39985  1.000   42.28559  C  ?  B  ?  326  1
  ATOM    2480  CD1  .  TRP  B   65  ?  28.96683  20.81693  31.99962  1.000   43.18699  C  ?  B  ?  326  1
  ATOM    2481  NE1  .  TRP  B   65  ?  27.89249  20.31673  31.30408  1.000   42.91910  N  ?  B  ?  326  1
  ATOM    2482  CE2  .  TRP  B   65  ?  27.63987  21.13106  30.23059  1.000   42.65245  C  ?  B  ?  326  1
  ATOM    2483  CD2  .  TRP  B   65  ?  28.58497  22.17418  30.25954  1.000   42.33252  C  ?  B  ?  326  1
  ATOM    2484  CE3  .  TRP  B   65  ?  28.54006  23.15169  29.26181  1.000   42.50504  C  ?  B  ?  326  1
  ATOM    2485  CZ3  .  TRP  B   65  ?  27.56761  23.05746  28.28241  1.000   41.89803  C  ?  B  ?  326  1
  ATOM    2486  CH2  .  TRP  B   65  ?  26.64330  22.00988  28.27978  1.000   42.95326  C  ?  B  ?  326  1
  ATOM    2487  CZ2  .  TRP  B   65  ?  26.66073  21.03867  29.24208  1.000   42.39861  C  ?  B  ?  326  1
  ATOM    2488  C    .  TRP  B   65  ?  32.69516  23.92156  31.12544  1.000   44.86233  C  ?  B  ?  326  1
  ATOM    2489  O    .  TRP  B   65  ?  32.34785  25.00756  30.64543  1.000   46.28148  O  ?  B  ?  326  1
  ATOM    2490  N    .  GLY  B   66  ?  33.81786  23.74833  31.81762  1.000   50.49325  N  ?  B  ?  327  1
  ATOM    2491  CA   .  GLY  B   66  ?  34.75741  24.82631  32.06253  1.000   52.92395  C  ?  B  ?  327  1
  ATOM    2492  C    .  GLY  B   66  ?  34.11250  26.14937  32.42984  1.000   55.02876  C  ?  B  ?  327  1
  ATOM    2493  O    .  GLY  B   66  ?  33.19827  26.20662  33.26370  1.000   60.79386  O  ?  B  ?  327  1
  ATOM    2494  O    .  ASN  B   67  ?  32.08477  29.65237  32.66511  1.000   56.51095  O  ?  B  ?  328  1
  ATOM    2495  N    .  ASN  B   67  ?  34.56762  27.20940  31.76844  1.000   53.76154  N  ?  B  ?  328  1
  ATOM    2496  CA   .  ASN  B   67  ?  34.11932  28.56321  32.06482  1.000   54.25454  C  ?  B  ?  328  1
  ATOM    2497  C    .  ASN  B   67  ?  32.61004  28.74488  32.01200  1.000   52.58813  C  ?  B  ?  328  1
  ATOM    2498  CB   .  ASN  B   67  ?  34.78305  29.55411  31.11260  1.000   55.35434  C  ?  B  ?  328  1
  ATOM    2499  CG   .  ASN  B   67  ?  36.24899  29.75545  31.42223  1.000   60.93652  C  ?  B  ?  328  1
  ATOM    2500  OD1  .  ASN  B   67  ?  37.08096  29.84222  30.52025  1.000   62.40756  O  ?  B  ?  328  1
  ATOM    2501  ND2  .  ASN  B   67  ?  36.57597  29.82338  32.70821  1.000   63.78449  N  ?  B  ?  328  1
  ATOM    2502  N    .  VAL  B   68  ?  31.91533  27.88847  31.25724  1.000   47.41617  N  ?  B  ?  329  1
  ATOM    2503  CA   .  VAL  B   68  ?  30.46016  27.99116  31.18097  1.000   46.46224  C  ?  B  ?  329  1
  ATOM    2504  CB   .  VAL  B   68  ?  29.82401  26.84303  30.37328  1.000   46.47291  C  ?  B  ?  329  1
  ATOM    2505  CG2  .  VAL  B   68  ?  30.34349  26.84124  28.94492  1.000   38.61879  C  ?  B  ?  329  1
  ATOM    2506  CG1  .  VAL  B   68  ?  28.30826  26.96583  30.38792  1.000   48.52410  C  ?  B  ?  329  1
  ATOM    2507  C    .  VAL  B   68  ?  29.88068  28.00068  32.58707  1.000   48.96302  C  ?  B  ?  329  1
  ATOM    2508  O    .  VAL  B   68  ?  29.05431  28.85914  32.91597  1.000   49.87819  O  ?  B  ?  329  1
  ATOM    2509  N    .  LEU  B   69  ?  30.37189  27.08364  33.42280  1.000   49.83111  N  ?  B  ?  330  1
  ATOM    2510  CA   .  LEU  B   69  ?  29.90031  26.95292  34.80004  1.000   49.74464  C  ?  B  ?  330  1
  ATOM    2511  CB   .  LEU  B   69  ?  30.78328  25.97541  35.57628  1.000   51.22804  C  ?  B  ?  330  1
  ATOM    2512  CG   .  LEU  B   69  ?  30.73601  24.51609  35.11665  1.000   51.94283  C  ?  B  ?  330  1
  ATOM    2513  CD1  .  LEU  B   69  ?  31.80707  23.69796  35.82054  1.000   56.46439  C  ?  B  ?  330  1
  ATOM    2514  CD2  .  LEU  B   69  ?  29.35818  23.92015  35.36189  1.000   52.97394  C  ?  B  ?  330  1
  ATOM    2515  C    .  LEU  B   69  ?  29.85547  28.29512  35.52292  1.000   55.02923  C  ?  B  ?  330  1
  ATOM    2516  O    .  LEU  B   69  ?  28.90550  28.58168  36.25005  1.000   59.87530  O  ?  B  ?  330  1
  ATOM    2517  N    .  GLU  B   70  ?  30.87079  29.12549  35.30269  1.000   55.28294  N  ?  B  ?  331  1
  ATOM    2518  CA   .  GLU  B   70  ?  30.90935  30.43855  35.93390  1.000   56.23292  C  ?  B  ?  331  1
  ATOM    2519  CB   .  GLU  B   70  ?  32.35487  30.87745  36.18757  1.000   59.23858  C  ?  B  ?  331  1
  ATOM    2520  C    .  GLU  B   70  ?  30.18724  31.46704  35.07653  1.000   58.11329  C  ?  B  ?  331  1
  ATOM    2521  O    .  GLU  B   70  ?  29.44383  32.30520  35.59025  1.000   60.06820  O  ?  B  ?  331  1
  ATOM    2522  N    .  ASP  B   71  ?  30.38513  31.37557  33.76467  1.000   57.97321  N  ?  B  ?  332  1
  ATOM    2523  CA   .  ASP  B   71  ?  29.92482  32.41655  32.85125  1.000   56.52758  C  ?  B  ?  332  1
  ATOM    2524  CB   .  ASP  B   71  ?  30.42683  32.13831  31.43104  1.000   57.31722  C  ?  B  ?  332  1
  ATOM    2525  CG   .  ASP  B   71  ?  31.89640  32.46259  31.25865  1.000   57.45955  C  ?  B  ?  332  1
  ATOM    2526  OD1  .  ASP  B   71  ?  32.55766  32.79316  32.26524  1.000   62.12300  O  ?  B  ?  332  1
  ATOM    2527  OD2  .  ASP  B   71  ?  32.38901  32.38045  30.11499  1.000   54.83540  O  ?  B  ?  332  1
  ATOM    2528  C    .  ASP  B   71  ?  28.40952  32.56183  32.84525  1.000   55.05270  C  ?  B  ?  332  1
  ATOM    2529  O    .  ASP  B   71  ?  27.88552  33.64970  32.61161  1.000   57.78659  O  ?  B  ?  332  1
  ATOM    2530  N    .  PHE  B   72  ?  27.70661  31.46855  33.11383  1.000   49.79398  N  ?  B  ?  333  1
  ATOM    2531  CA   .  PHE  B   72  ?  26.25053  31.49542  33.08445  1.000   48.86737  C  ?  B  ?  333  1
  ATOM    2532  CB   .  PHE  B   72  ?  25.69307  30.11430  32.73220  1.000   49.17748  C  ?  B  ?  333  1
  ATOM    2533  CG   .  PHE  B   72  ?  25.68940  29.82404  31.26018  1.000   46.97262  C  ?  B  ?  333  1
  ATOM    2534  CD1  .  PHE  B   72  ?  26.51414  30.53159  30.39730  1.000   45.96972  C  ?  B  ?  333  1
  ATOM    2535  CE1  .  PHE  B   72  ?  26.50790  30.27186  29.03839  1.000   48.18869  C  ?  B  ?  333  1
  ATOM    2536  CZ   .  PHE  B   72  ?  25.66459  29.30466  28.52601  1.000   49.83015  C  ?  B  ?  333  1
  ATOM    2537  CD2  .  PHE  B   72  ?  24.84534  28.86123  30.73505  1.000   48.02566  C  ?  B  ?  333  1
  ATOM    2538  CE2  .  PHE  B   72  ?  24.83122  28.59792  29.37482  1.000   51.42457  C  ?  B  ?  333  1
  ATOM    2539  C    .  PHE  B   72  ?  25.66264  31.98202  34.40324  1.000   53.73715  C  ?  B  ?  333  1
  ATOM    2540  O    .  PHE  B   72  ?  24.44282  32.05118  34.55614  1.000   55.13189  O  ?  B  ?  333  1
  ATOM    2541  N    .  GLY  B   73  ?  26.53099  32.32592  35.35180  1.000   52.28257  N  ?  B  ?  334  1
  ATOM    2542  CA   .  GLY  B   73  ?  26.08473  32.90297  36.60572  1.000   54.64498  C  ?  B  ?  334  1
  ATOM    2543  C    .  GLY  B   73  ?  25.39450  34.23583  36.38299  1.000   59.97588  C  ?  B  ?  334  1
  ATOM    2544  O    .  GLY  B   73  ?  24.64737  34.71238  37.23912  1.000   62.36732  O  ?  B  ?  334  1
  ATOM    2545  N    .  GLU  B   74  ?  25.65072  34.83446  35.22188  1.000   61.98996  N  ?  B  ?  335  1
  ATOM    2546  CA   .  GLU  B   74  ?  25.03484  36.09914  34.83174  1.000   68.01188  C  ?  B  ?  335  1
  ATOM    2547  CB   .  GLU  B   74  ?  25.84279  36.76212  33.71108  1.000   72.96575  C  ?  B  ?  335  1
  ATOM    2548  CG   .  GLU  B   74  ?  27.14617  37.40302  34.15761  1.000   81.99418  C  ?  B  ?  335  1
  ATOM    2549  CD   .  GLU  B   74  ?  27.02085  38.90237  34.35149  1.000   93.27041  C  ?  B  ?  335  1
  ATOM    2550  OE1  .  GLU  B   74  ?  25.99197  39.47197  33.92967  1.000   96.93259  O  ?  B  ?  335  1
  ATOM    2551  OE2  .  GLU  B   74  ?  27.95113  39.51204  34.92247  1.000   97.39340  O  ?  B  ?  335  1
  ATOM    2552  C    .  GLU  B   74  ?  23.59133  35.91561  34.37560  1.000   65.10643  C  ?  B  ?  335  1
  ATOM    2553  O    .  GLU  B   74  ?  22.76589  36.81567  34.52842  1.000   67.07958  O  ?  B  ?  335  1
  ATOM    2554  N    .  TYR  B   75  ?  23.29115  34.74792  33.81485  1.000   59.43880  N  ?  B  ?  336  1
  ATOM    2555  CA   .  TYR  B   75  ?  21.98659  34.51497  33.20459  1.000   60.18760  C  ?  B  ?  336  1
  ATOM    2556  CB   .  TYR  B   75  ?  22.15693  33.83393  31.84120  1.000   53.89985  C  ?  B  ?  336  1
  ATOM    2557  CG   .  TYR  B   75  ?  23.28404  34.42327  31.02284  1.000   53.64584  C  ?  B  ?  336  1
  ATOM    2558  CD1  .  TYR  B   75  ?  23.23908  35.74496  30.59335  1.000   53.31148  C  ?  B  ?  336  1
  ATOM    2559  CE1  .  TYR  B   75  ?  24.26941  36.29307  29.85294  1.000   51.51871  C  ?  B  ?  336  1
  ATOM    2560  CZ   .  TYR  B   75  ?  25.36364  35.51796  29.53230  1.000   55.30494  C  ?  B  ?  336  1
  ATOM    2561  OH   .  TYR  B   75  ?  26.39139  36.05986  28.79493  1.000   57.32436  O  ?  B  ?  336  1
  ATOM    2562  CE2  .  TYR  B   75  ?  25.43337  34.20239  29.94600  1.000   55.71710  C  ?  B  ?  336  1
  ATOM    2563  CD2  .  TYR  B   75  ?  24.39655  33.66293  30.68756  1.000   53.45525  C  ?  B  ?  336  1
  ATOM    2564  C    .  TYR  B   75  ?  21.07055  33.68724  34.10066  1.000   63.29948  C  ?  B  ?  336  1
  ATOM    2565  O    .  TYR  B   75  ?  19.89401  33.50210  33.79309  1.000   66.85045  O  ?  B  ?  336  1
  ATOM    2566  N    .  GLY  B   76  ?  21.60949  33.19237  35.20868  1.000   60.85218  N  ?  B  ?  337  1
  ATOM    2567  CA   .  GLY  B   76  ?  20.80532  32.44608  36.15596  1.000   63.32679  C  ?  B  ?  337  1
  ATOM    2568  C    .  GLY  B   76  ?  21.60470  31.67014  37.18210  1.000   64.98791  C  ?  B  ?  337  1
  ATOM    2569  O    .  GLY  B   76  ?  22.82280  31.81767  37.28504  1.000   68.40197  O  ?  B  ?  337  1
  ATOM    2570  N    .  ARG  B   77  ?  20.90290  30.84503  37.95116  1.000   65.35133  N  ?  B  ?  338  1
  ATOM    2571  CA   .  ARG  B   77  ?  21.53073  29.98400  38.94119  1.000   66.34607  C  ?  B  ?  338  1
  ATOM    2572  CB   .  ARG  B   77  ?  20.53842  29.62733  40.04729  1.000   67.08752  C  ?  B  ?  338  1
  ATOM    2573  CG   .  ARG  B   77  ?  21.07370  28.64647  41.07470  1.000   71.01544  C  ?  B  ?  338  1
  ATOM    2574  CD   .  ARG  B   77  ?  19.97579  28.20509  42.02590  1.000   72.55164  C  ?  B  ?  338  1
  ATOM    2575  NE   .  ARG  B   77  ?  20.46578  27.29357  43.05407  1.000   72.52630  N  ?  B  ?  338  1
  ATOM    2576  CZ   .  ARG  B   77  ?  19.71925  26.82575  44.04999  1.000   81.50463  C  ?  B  ?  338  1
  ATOM    2577  NH1  .  ARG  B   77  ?  18.44665  27.18417  44.15062  1.000   86.87929  N  ?  B  ?  338  1
  ATOM    2578  NH2  .  ARG  B   77  ?  20.24301  26.00226  44.94830  1.000   81.10005  N  ?  B  ?  338  1
  ATOM    2579  C    .  ARG  B   77  ?  22.04763  28.72324  38.26508  1.000   67.09232  C  ?  B  ?  338  1
  ATOM    2580  O    .  ARG  B   77  ?  21.26618  27.86092  37.87613  1.000   67.90909  O  ?  B  ?  338  1
  ATOM    2581  N    .  VAL  B   78  ?  23.36259  28.61408  38.12402  1.000   64.65426  N  ?  B  ?  339  1
  ATOM    2582  CA   .  VAL  B   78  ?  23.94045  27.50054  37.38409  1.000   61.51408  C  ?  B  ?  339  1
  ATOM    2583  CB   .  VAL  B   78  ?  25.33957  27.84612  36.86330  1.000   58.19233  C  ?  B  ?  339  1
  ATOM    2584  CG1  .  VAL  B   78  ?  25.86532  26.72533  35.97973  1.000   53.05692  C  ?  B  ?  339  1
  ATOM    2585  CG2  .  VAL  B   78  ?  25.29313  29.14407  36.10186  1.000   56.29784  C  ?  B  ?  339  1
  ATOM    2586  C    .  VAL  B   78  ?  24.03237  26.22320  38.21115  1.000   63.49591  C  ?  B  ?  339  1
  ATOM    2587  O    .  VAL  B   78  ?  24.62760  26.20241  39.28834  1.000   67.70924  O  ?  B  ?  339  1
  ATOM    2588  N    .  LEU  B   79  ?  23.42694  25.16125  37.69218  1.000   61.11904  N  ?  B  ?  340  1
  ATOM    2589  CA   .  LEU  B   79  ?  23.56973  23.83237  38.26007  1.000   55.55281  C  ?  B  ?  340  1
  ATOM    2590  CB   .  LEU  B   79  ?  22.23950  23.31101  38.80406  1.000   56.84238  C  ?  B  ?  340  1
  ATOM    2591  CG   .  LEU  B   79  ?  21.80192  23.83613  40.17317  1.000   60.15662  C  ?  B  ?  340  1
  ATOM    2592  CD1  .  LEU  B   79  ?  21.10590  25.18069  40.04298  1.000   59.90732  C  ?  B  ?  340  1
  ATOM    2593  CD2  .  LEU  B   79  ?  20.91304  22.82478  40.88165  1.000   60.78991  C  ?  B  ?  340  1
  ATOM    2594  C    .  LEU  B   79  ?  24.11297  22.88706  37.19970  1.000   55.02745  C  ?  B  ?  340  1
  ATOM    2595  O    .  LEU  B   79  ?  23.84217  23.05450  36.01165  1.000   55.64162  O  ?  B  ?  340  1
  ATOM    2596  N    .  ALA  B   80  ?  24.89349  21.90430  37.63196  1.000   53.47658  N  ?  B  ?  341  1
  ATOM    2597  CA   .  ALA  B   80  ?  25.41382  20.89234  36.72024  1.000   53.97633  C  ?  B  ?  341  1
  ATOM    2598  CB   .  ALA  B   80  ?  26.80076  21.27332  36.22497  1.000   55.36170  C  ?  B  ?  341  1
  ATOM    2599  C    .  ALA  B   80  ?  25.44049  19.55153  37.43067  1.000   57.04218  C  ?  B  ?  341  1
  ATOM    2600  O    .  ALA  B   80  ?  25.34915  19.50375  38.64640  1.000   60.71043  O  ?  B  ?  341  1
  ATOM    2601  N    .  VAL  B   81  ?  25.56087  18.46354  36.68126  1.000   58.40272  N  ?  B  ?  342  1
  ATOM    2602  CA   .  VAL  B   81  ?  25.52393  17.13845  37.28925  1.000   60.96169  C  ?  B  ?  342  1
  ATOM    2603  CB   .  VAL  B   81  ?  24.06168  16.70517  37.57059  1.000   73.83041  C  ?  B  ?  342  1
  ATOM    2604  CG1  .  VAL  B   81  ?  23.20476  16.84495  36.31832  1.000   70.66478  C  ?  B  ?  342  1
  ATOM    2605  CG2  .  VAL  B   81  ?  24.00579  15.28843  38.11736  1.000   78.19554  C  ?  B  ?  342  1
  ATOM    2606  C    .  VAL  B   81  ?  26.21494  16.09221  36.41541  1.000   62.81815  C  ?  B  ?  342  1
  ATOM    2607  O    .  VAL  B   81  ?  26.03832  16.07665  35.19598  1.000   64.17677  O  ?  B  ?  342  1
  ATOM    2608  N    .  ASP  B   82  ?  27.02751  15.23750  37.03199  1.000   63.13794  N  ?  B  ?  343  1
  ATOM    2609  CA   .  ASP  B   82  ?  27.58419  14.10054  36.31099  1.000   63.04074  C  ?  B  ?  343  1
  ATOM    2610  CB   .  ASP  B   82  ?  28.68519  13.39863  37.11042  1.000   67.27500  C  ?  B  ?  343  1
  ATOM    2611  CG   .  ASP  B   82  ?  29.91402  14.25658  37.30576  1.000   65.16741  C  ?  B  ?  343  1
  ATOM    2612  OD1  .  ASP  B   82  ?  30.16662  15.14489  36.46746  1.000   63.97543  O  ?  B  ?  343  1
  ATOM    2613  OD2  .  ASP  B   82  ?  30.63534  14.02652  38.29809  1.000   63.52195  O  ?  B  ?  343  1
  ATOM    2614  C    .  ASP  B   82  ?  26.45407  13.12791  36.00944  1.000   61.70808  C  ?  B  ?  343  1
  ATOM    2615  O    .  ASP  B   82  ?  25.68294  12.76798  36.90045  1.000   60.49014  O  ?  B  ?  343  1
  ATOM    2616  N    .  LYS  B   83  ?  26.34931  12.71017  34.75295  1.000   59.72695  N  ?  B  ?  344  1
  ATOM    2617  CA   .  LYS  B   83  ?  25.29354  11.78941  34.35362  1.000   58.29296  C  ?  B  ?  344  1
  ATOM    2618  CB   .  LYS  B   83  ?  25.18841  11.72031  32.83115  1.000   54.74866  C  ?  B  ?  344  1
  ATOM    2619  CG   .  LYS  B   83  ?  24.73892  13.02079  32.19103  1.000   57.07836  C  ?  B  ?  344  1
  ATOM    2620  CD   .  LYS  B   83  ?  24.23655  12.80023  30.77370  1.000   56.42898  C  ?  B  ?  344  1
  ATOM    2621  CE   .  LYS  B   83  ?  25.34525  12.31710  29.86355  1.000   55.83435  C  ?  B  ?  344  1
  ATOM    2622  NZ   .  LYS  B   83  ?  24.85958  12.11616  28.47344  1.000   58.46291  N  ?  B  ?  344  1
  ATOM    2623  C    .  LYS  B   83  ?  25.52493  10.39603  34.92789  1.000   62.07284  C  ?  B  ?  344  1
  ATOM    2624  O    .  LYS  B   83  ?  26.51527  10.15322  35.62029  1.000   64.06077  O  ?  B  ?  344  1
  ATOM    2625  N    .  LEU  B   84  ?  24.60294   9.48699  34.63076  1.000   61.51709  N  ?  B  ?  345  1
  ATOM    2626  CA   .  LEU  B   84  ?  24.66400   8.12353  35.13649  1.000   64.64040  C  ?  B  ?  345  1
  ATOM    2627  CB   .  LEU  B   84  ?  23.40706   7.35645  34.72086  1.000   66.40492  C  ?  B  ?  345  1
  ATOM    2628  CG   .  LEU  B   84  ?  23.15884   5.98032  35.33739  1.000   70.33519  C  ?  B  ?  345  1
  ATOM    2629  CD1  .  LEU  B   84  ?  23.02613   6.08301  36.85000  1.000   72.46635  C  ?  B  ?  345  1
  ATOM    2630  CD2  .  LEU  B   84  ?  21.91284   5.35923  34.72803  1.000   72.44266  C  ?  B  ?  345  1
  ATOM    2631  C    .  LEU  B   84  ?  25.91422   7.39848  34.64327  1.000   65.72330  C  ?  B  ?  345  1
  ATOM    2632  O    .  LEU  B   84  ?  26.17880   7.34524  33.44137  1.000   68.07289  O  ?  B  ?  345  1
  ATOM    2633  N    .  GLY  B   85  ?  26.68608   6.85359  35.57943  1.000   63.05724  N  ?  B  ?  346  1
  ATOM    2634  CA   .  GLY  B   85  ?  27.86688   6.07874  35.24279  1.000   60.95890  C  ?  B  ?  346  1
  ATOM    2635  C    .  GLY  B   85  ?  28.97312   6.89209  34.60127  1.000   61.31549  C  ?  B  ?  346  1
  ATOM    2636  O    .  GLY  B   85  ?  29.80443   6.35203  33.87113  1.000   61.48342  O  ?  B  ?  346  1
  ATOM    2637  N    .  GLN  B   86  ?  28.97456   8.19569  34.86731  1.000   62.14667  N  ?  B  ?  347  1
  ATOM    2638  CA   .  GLN  B   86  ?  30.03531   9.08638  34.40492  1.000   55.93492  C  ?  B  ?  347  1
  ATOM    2639  CB   .  GLN  B   86  ?  29.56077   9.93912  33.22531  1.000   52.71786  C  ?  B  ?  347  1
  ATOM    2640  CG   .  GLN  B   86  ?  29.35634   9.17442  31.92901  1.000   52.01588  C  ?  B  ?  347  1
  ATOM    2641  CD   .  GLN  B   86  ?  28.91111  10.07487  30.79287  1.000   51.84542  C  ?  B  ?  347  1
  ATOM    2642  OE1  .  GLN  B   86  ?  27.73130  10.39295  30.66703  1.000   55.60301  O  ?  B  ?  347  1
  ATOM    2643  NE2  .  GLN  B   86  ?  29.85698  10.49338  29.96113  1.000   47.37373  N  ?  B  ?  347  1
  ATOM    2644  C    .  GLN  B   86  ?  30.50182   9.98650  35.54357  1.000   57.75451  C  ?  B  ?  347  1
  ATOM    2645  O    .  GLN  B   86  ?  29.79029  10.16317  36.53208  1.000   59.78516  O  ?  B  ?  347  1
  ATOM    2646  N    .  GLY  B   87  ?  31.69102  10.56146  35.39688  1.000   57.74389  N  ?  B  ?  348  1
  ATOM    2647  CA   .  GLY  B   87  ?  32.23856  11.44397  36.41027  1.000   59.41658  C  ?  B  ?  348  1
  ATOM    2648  C    .  GLY  B   87  ?  32.48418  10.72666  37.72215  1.000   61.97502  C  ?  B  ?  348  1
  ATOM    2649  O    .  GLY  B   87  ?  33.21202   9.73615  37.76722  1.000   65.79544  O  ?  B  ?  348  1
  ATOM    2650  N    .  GLU  B   88  ?  31.87087  11.22624  38.79069  1.000   59.52096  N  ?  B  ?  349  1
  ATOM    2651  CA   .  GLU  B   88  ?  32.00286  10.61047  40.10544  1.000   62.86014  C  ?  B  ?  349  1
  ATOM    2652  CB   .  GLU  B   88  ?  32.51018  11.62951  41.12756  1.000   62.23264  C  ?  B  ?  349  1
  ATOM    2653  C    .  GLU  B   88  ?  30.67648  10.01266  40.56498  1.000   67.44374  C  ?  B  ?  349  1
  ATOM    2654  O    .  GLU  B   88  ?  30.56447   9.52285  41.68902  1.000   69.76643  O  ?  B  ?  349  1
  ATOM    2655  N    .  THR  B   89  ?  29.67270  10.05915  39.69189  1.000   66.15564  N  ?  B  ?  350  1
  ATOM    2656  CA   .  THR  B   89  ?  28.39067   9.42051  39.97198  1.000   70.23004  C  ?  B  ?  350  1
  ATOM    2657  CB   .  THR  B   89  ?  27.23896  10.04896  39.16839  1.000   76.36545  C  ?  B  ?  350  1
  ATOM    2658  OG1  .  THR  B   89  ?  27.48999   9.89450  37.76664  1.000   85.83573  O  ?  B  ?  350  1
  ATOM    2659  CG2  .  THR  B   89  ?  27.11568  11.51371  39.48242  1.000   69.08046  C  ?  B  ?  350  1
  ATOM    2660  C    .  THR  B   89  ?  28.46222   7.93529  39.65185  1.000   69.04294  C  ?  B  ?  350  1
  ATOM    2661  O    .  THR  B   89  ?  29.18538   7.52235  38.74682  1.000   67.57396  O  ?  B  ?  350  1
  ATOM    2662  N    .  GLY  B   90  ?  27.69596   7.13989  40.38851  1.000   72.70798  N  ?  B  ?  351  1
  ATOM    2663  CA   .  GLY  B   90  ?  27.77685   5.69468  40.29118  1.000   74.24152  C  ?  B  ?  351  1
  ATOM    2664  C    .  GLY  B   90  ?  27.22138   5.07907  39.02059  1.000   71.62887  C  ?  B  ?  351  1
  ATOM    2665  O    .  GLY  B   90  ?  26.46790   5.70828  38.27965  1.000   70.26645  O  ?  B  ?  351  1
  ATOM    2666  N    .  LEU  B   91  ?  27.60621   3.82955  38.78170  1.000   73.24536  N  ?  B  ?  352  1
  ATOM    2667  CA   .  LEU  B   91  ?  27.13413   3.05598  37.64005  1.000   72.38840  C  ?  B  ?  352  1
  ATOM    2668  CB   .  LEU  B   91  ?  28.01712   1.81878  37.44582  1.000   69.82131  C  ?  B  ?  352  1
  ATOM    2669  CG   .  LEU  B   91  ?  29.46305   2.07778  37.02541  1.000   66.81919  C  ?  B  ?  352  1
  ATOM    2670  CD1  .  LEU  B   91  ?  30.31701   0.83028  37.20360  1.000   70.18571  C  ?  B  ?  352  1
  ATOM    2671  CD2  .  LEU  B   91  ?  29.50668   2.55496  35.58541  1.000   62.90067  C  ?  B  ?  352  1
  ATOM    2672  C    .  LEU  B   91  ?  25.67526   2.63710  37.81794  1.000   77.32952  C  ?  B  ?  352  1
  ATOM    2673  O    .  LEU  B   91  ?  25.19356   2.53405  38.94694  1.000   80.58788  O  ?  B  ?  352  1
  ATOM    2674  N    .  PRO  B   92  ?  24.96568   2.40258  36.69953  1.000   75.08789  N  ?  B  ?  353  1
  ATOM    2675  CA   .  PRO  B   92  ?  23.58922   1.89499  36.73760  1.000   77.77497  C  ?  B  ?  353  1
  ATOM    2676  CB   .  PRO  B   92  ?  23.28633   1.59280  35.26804  1.000   77.31234  C  ?  B  ?  353  1
  ATOM    2677  CG   .  PRO  B   92  ?  24.15474   2.52744  34.51126  1.000   72.99342  C  ?  B  ?  353  1
  ATOM    2678  CD   .  PRO  B   92  ?  25.41382   2.67034  35.32075  1.000   71.62666  C  ?  B  ?  353  1
  ATOM    2679  C    .  PRO  B   92  ?  23.47423   0.63353  37.58746  1.000   82.75139  C  ?  B  ?  353  1
  ATOM    2680  O    .  PRO  B   92  ?  24.39314  -0.18643  37.58478  1.000   83.01418  O  ?  B  ?  353  1
  ATOM    2681  N    .  LEU  B   93  ?  22.36205   0.48490  38.30067  1.000   86.21200  N  ?  B  ?  354  1
  ATOM    2682  CA   .  LEU  B   93  ?  22.20046  -0.61709  39.24370  1.000   90.91731  C  ?  B  ?  354  1
  ATOM    2683  CB   .  LEU  B   93  ?  20.98134  -0.37698  40.13478  1.000   94.97516  C  ?  B  ?  354  1
  ATOM    2684  CG   .  LEU  B   93  ?  21.03525   0.88565  40.99663  1.000   94.32586  C  ?  B  ?  354  1
  ATOM    2685  CD1  .  LEU  B   93  ?  19.83301   0.95974  41.92599  1.000   98.93553  C  ?  B  ?  354  1
  ATOM    2686  CD2  .  LEU  B   93  ?  22.33246   0.93639  41.78654  1.000   94.98814  C  ?  B  ?  354  1
  ATOM    2687  C    .  LEU  B   93  ?  22.07824  -1.96820  38.54376  1.000   94.29735  C  ?  B  ?  354  1
  ATOM    2688  O    .  LEU  B   93  ?  22.67587  -2.95402  38.97580  1.000   96.87923  O  ?  B  ?  354  1
  ATOM    2689  N    .  ASN  B   94  ?  21.29996  -2.01168  37.46752  1.000   94.49305  N  ?  B  ?  355  1
  ATOM    2690  CA   .  ASN  B   94  ?  21.15984  -3.23028  36.67679  1.000   98.12359  C  ?  B  ?  355  1
  ATOM    2691  CB   .  ASN  B   94  ?  19.73386  -3.77941  36.77643  1.000  104.98183  C  ?  B  ?  355  1
  ATOM    2692  CG   .  ASN  B   94  ?  18.74982  -2.75860  37.31207  1.000  108.44009  C  ?  B  ?  355  1
  ATOM    2693  OD1  .  ASN  B   94  ?  19.05577  -1.56993  37.40508  1.000  108.26405  O  ?  B  ?  355  1
  ATOM    2694  ND2  .  ASN  B   94  ?  17.55768  -3.22007  37.66835  1.000  113.15376  N  ?  B  ?  355  1
  ATOM    2695  C    .  ASN  B   94  ?  21.53493  -2.99551  35.21870  1.000   93.53073  C  ?  B  ?  355  1
  ATOM    2696  O    .  ASN  B   94  ?  21.61668  -1.85318  34.76734  1.000   87.56855  O  ?  B  ?  355  1
  ATOM    2697  N    .  ASP  B   95  ?  21.75894  -4.08425  34.48940  1.000   97.01313  N  ?  B  ?  356  1
  ATOM    2698  CA   .  ASP  B   95  ?  22.22246  -4.01108  33.10835  1.000   97.55539  C  ?  B  ?  356  1
  ATOM    2699  CB   .  ASP  B   95  ?  22.76661  -5.37073  32.66792  1.000  101.86983  C  ?  B  ?  356  1
  ATOM    2700  CG   .  ASP  B   95  ?  23.93416  -5.82596  33.51675  1.000  104.80118  C  ?  B  ?  356  1
  ATOM    2701  OD1  .  ASP  B   95  ?  24.06327  -5.32727  34.65375  1.000  102.50295  O  ?  B  ?  356  1
  ATOM    2702  OD2  .  ASP  B   95  ?  24.72066  -6.67575  33.05010  1.000  109.83758  O  ?  B  ?  356  1
  ATOM    2703  C    .  ASP  B   95  ?  21.12667  -3.54730  32.15530  1.000   99.19258  C  ?  B  ?  356  1
  ATOM    2704  O    .  ASP  B   95  ?  21.40995  -3.07651  31.05500  1.000   99.42354  O  ?  B  ?  356  1
  ATOM    2705  N    .  GLU  B   96  ?  19.87665  -3.67662  32.58659  1.000  100.86138  N  ?  B  ?  357  1
  ATOM    2706  CA   .  GLU  B   96  ?  18.74164  -3.22812  31.79011  1.000   99.76884  C  ?  B  ?  357  1
  ATOM    2707  CB   .  GLU  B   96  ?  17.46437  -3.95901  32.21273  1.000  104.41200  C  ?  B  ?  357  1
  ATOM    2708  C    .  GLU  B   96  ?  18.55824  -1.72007  31.91990  1.000   97.88623  C  ?  B  ?  357  1
  ATOM    2709  O    .  GLU  B   96  ?  17.69879  -1.12699  31.26736  1.000   99.16557  O  ?  B  ?  357  1
  ATOM    2710  N    .  ASP  B   97  ?  19.37497  -1.10474  32.76817  1.000   95.85982  N  ?  B  ?  358  1
  ATOM    2711  CA   .  ASP  B   97  ?  19.31927   0.33630  32.97721  1.000   92.07797  C  ?  B  ?  358  1
  ATOM    2712  CB   .  ASP  B   97  ?  19.37798   0.66131  34.47113  1.000   95.37246  C  ?  B  ?  358  1
  ATOM    2713  CG   .  ASP  B   97  ?  18.05151   0.42655  35.16982  1.000  103.16783  C  ?  B  ?  358  1
  ATOM    2714  OD1  .  ASP  B   97  ?  17.13263  -0.13285  34.53388  1.000  105.10294  O  ?  B  ?  358  1
  ATOM    2715  OD2  .  ASP  B   97  ?  17.92953   0.79766  36.35591  1.000  106.40552  O  ?  B  ?  358  1
  ATOM    2716  C    .  ASP  B   97  ?  20.44052   1.05496  32.23425  1.000   84.89029  C  ?  B  ?  358  1
  ATOM    2717  O    .  ASP  B   97  ?  20.71262   2.22648  32.48519  1.000   76.67513  O  ?  B  ?  358  1
  ATOM    2718  N    .  TRP  B   98  ?  21.09281   0.34523  31.32120  1.000   87.13599  N  ?  B  ?  359  1
  ATOM    2719  CA   .  TRP  B   98  ?  22.05406   0.97308  30.42516  1.000   83.74840  C  ?  B  ?  359  1
  ATOM    2720  CB   .  TRP  B   98  ?  23.18969   0.00766  30.07872  1.000   82.26356  C  ?  B  ?  359  1
  ATOM    2721  CG   .  TRP  B   98  ?  24.15806  -0.17453  31.21206  1.000   82.48304  C  ?  B  ?  359  1
  ATOM    2722  CD1  .  TRP  B   98  ?  23.88574  -0.68828  32.44578  1.000   84.43836  C  ?  B  ?  359  1
  ATOM    2723  NE1  .  TRP  B   98  ?  25.02038  -0.69255  33.21873  1.000   83.12093  N  ?  B  ?  359  1
  ATOM    2724  CE2  .  TRP  B   98  ?  26.05792  -0.17732  32.48800  1.000   82.41390  C  ?  B  ?  359  1
  ATOM    2725  CD2  .  TRP  B   98  ?  25.55234   0.16178  31.21774  1.000   82.23623  C  ?  B  ?  359  1
  ATOM    2726  CE3  .  TRP  B   98  ?  26.42143   0.71343  30.27188  1.000   81.47390  C  ?  B  ?  359  1
  ATOM    2727  CZ3  .  TRP  B   98  ?  27.74749   0.90789  30.62070  1.000   80.19710  C  ?  B  ?  359  1
  ATOM    2728  CH2  .  TRP  B   98  ?  28.22093   0.55996  31.89106  1.000   80.17564  C  ?  B  ?  359  1
  ATOM    2729  CZ2  .  TRP  B   98  ?  27.39481   0.01791  32.83647  1.000   82.30345  C  ?  B  ?  359  1
  ATOM    2730  C    .  TRP  B   98  ?  21.32024   1.44523  29.17573  1.000   83.25215  C  ?  B  ?  359  1
  ATOM    2731  O    .  TRP  B   98  ?  21.60986   1.01373  28.05986  1.000   83.21873  O  ?  B  ?  359  1
  ATOM    2732  N    .  THR  B   99  ?  20.34868   2.32715  29.38982  1.000   81.07819  N  ?  B  ?  360  1
  ATOM    2733  CA   .  THR  B   99  ?  19.51672   2.85734  28.31937  1.000   79.45699  C  ?  B  ?  360  1
  ATOM    2734  CB   .  THR  B   99  ?  18.06973   2.32580  28.40420  1.000   78.09466  C  ?  B  ?  360  1
  ATOM    2735  OG1  .  THR  B   99  ?  17.42599   2.87425  29.56084  1.000   78.23726  O  ?  B  ?  360  1
  ATOM    2736  CG2  .  THR  B   99  ?  18.05409   0.80497  28.48927  1.000   78.45302  C  ?  B  ?  360  1
  ATOM    2737  C    .  THR  B   99  ?  19.49557   4.37645  28.38806  1.000   80.20272  C  ?  B  ?  360  1
  ATOM    2738  O    .  THR  B   99  ?  19.81853   4.95823  29.42311  1.000   81.10065  O  ?  B  ?  360  1
  ATOM    2739  N    .  VAL  B  100  ?  19.11626   5.01648  27.28657  1.000   81.91487  N  ?  B  ?  361  1
  ATOM    2740  CA   .  VAL  B  100  ?  19.03540   6.47226  27.24627  1.000   82.57277  C  ?  B  ?  361  1
  ATOM    2741  CB   .  VAL  B  100  ?  18.74336   6.98938  25.82732  1.000   83.18609  C  ?  B  ?  361  1
  ATOM    2742  CG1  .  VAL  B  100  ?  18.89443   8.50056  25.77637  1.000   79.50789  C  ?  B  ?  361  1
  ATOM    2743  CG2  .  VAL  B  100  ?  19.67086   6.32941  24.82478  1.000   83.33701  C  ?  B  ?  361  1
  ATOM    2744  C    .  VAL  B  100  ?  17.94653   6.95600  28.19384  1.000   85.30997  C  ?  B  ?  361  1
  ATOM    2745  O    .  VAL  B  100  ?  18.11748   7.94590  28.92021  1.000   84.91937  O  ?  B  ?  361  1
  ATOM    2746  N    .  ASP  B  101  ?  16.82826   6.23783  28.18399  1.000   87.27190  N  ?  B  ?  362  1
  ATOM    2747  CA   .  ASP  B  101  ?  15.70638   6.55388  29.05252  1.000   89.31968  C  ?  B  ?  362  1
  ATOM    2748  CB   .  ASP  B  101  ?  14.53439   5.60394  28.78922  1.000   98.22985  C  ?  B  ?  362  1
  ATOM    2749  CG   .  ASP  B  101  ?  13.84214   5.88524  27.46692  1.000  102.29853  C  ?  B  ?  362  1
  ATOM    2750  OD2  .  ASP  B  101  ?  14.12053   5.17117  26.48040  1.000  105.35078  O  ?  B  ?  362  1
  ATOM    2751  OD1  .  ASP  B  101  ?  13.01558   6.82089  27.41507  1.000  102.25174  O  ?  B  ?  362  1
  ATOM    2752  C    .  ASP  B  101  ?  16.12061   6.49815  30.51844  1.000   84.55685  C  ?  B  ?  362  1
  ATOM    2753  O    .  ASP  B  101  ?  15.65617   7.29552  31.31884  1.000   84.49346  O  ?  B  ?  362  1
  ATOM    2754  N    .  ALA  B  102  ?  17.00761   5.57215  30.86583  1.000   79.74170  N  ?  B  ?  363  1
  ATOM    2755  CA   .  ALA  B  102  ?  17.48152   5.47066  32.24209  1.000   78.52282  C  ?  B  ?  363  1
  ATOM    2756  CB   .  ALA  B  102  ?  18.29498   4.20947  32.42813  1.000   79.86982  C  ?  B  ?  363  1
  ATOM    2757  C    .  ALA  B  102  ?  18.30138   6.69746  32.64016  1.000   74.36596  C  ?  B  ?  363  1
  ATOM    2758  O    .  ALA  B  102  ?  18.20118   7.18107  33.76856  1.000   73.04188  O  ?  B  ?  363  1
  ATOM    2759  N    .  VAL  B  103  ?  19.11008   7.19574  31.70900  1.000   71.94035  N  ?  B  ?  364  1
  ATOM    2760  CA   .  VAL  B  103  ?  19.91212   8.39357  31.94570  1.000   68.35443  C  ?  B  ?  364  1
  ATOM    2761  CB   .  VAL  B  103  ?  20.88338   8.65801  30.77796  1.000   63.75665  C  ?  B  ?  364  1
  ATOM    2762  CG1  .  VAL  B  103  ?  21.68001   9.93160  31.01965  1.000   56.47375  C  ?  B  ?  364  1
  ATOM    2763  CG2  .  VAL  B  103  ?  21.81449   7.46929  30.58780  1.000   67.34233  C  ?  B  ?  364  1
  ATOM    2764  C    .  VAL  B  103  ?  19.01495   9.61261  32.14891  1.000   71.64379  C  ?  B  ?  364  1
  ATOM    2765  O    .  VAL  B  103  ?  19.16277  10.36374  33.12880  1.000   75.52481  O  ?  B  ?  364  1
  ATOM    2766  N    .  ALA  B  104  ?  18.07475   9.79217  31.22353  1.000   70.96256  N  ?  B  ?  365  1
  ATOM    2767  CA   .  ALA  B  104  ?  17.13169  10.90389  31.29724  1.000   70.85605  C  ?  B  ?  365  1
  ATOM    2768  CB   .  ALA  B  104  ?  16.23566  10.92093  30.06679  1.000   54.14557  C  ?  B  ?  365  1
  ATOM    2769  C    .  ALA  B  104  ?  16.28513  10.84857  32.57127  1.000   71.62106  C  ?  B  ?  365  1
  ATOM    2770  O    .  ALA  B  104  ?  16.05365  11.87458  33.20447  1.000   69.38903  O  ?  B  ?  365  1
  ATOM    2771  N    .  GLU  B  105  ?  15.82714   9.65458  32.94261  1.000   76.20469  N  ?  B  ?  366  1
  ATOM    2772  CA   .  GLU  B  105  ?  15.02047   9.48234  34.14998  1.000   80.81115  C  ?  B  ?  366  1
  ATOM    2773  CB   .  GLU  B  105  ?  14.39013   8.08591  34.20391  1.000   91.15975  C  ?  B  ?  366  1
  ATOM    2774  CG   .  GLU  B  105  ?  13.32685   7.81356  33.14595  1.000   99.66672  C  ?  B  ?  366  1
  ATOM    2775  CD   .  GLU  B  105  ?  12.19568   8.82061  33.15650  1.000  106.44757  C  ?  B  ?  366  1
  ATOM    2776  OE1  .  GLU  B  105  ?  11.68320   9.14168  32.06368  1.000  107.85652  O  ?  B  ?  366  1
  ATOM    2777  OE2  .  GLU  B  105  ?  11.80953   9.28191  34.25090  1.000  110.57224  O  ?  B  ?  366  1
  ATOM    2778  C    .  GLU  B  105  ?  15.85281   9.71800  35.40327  1.000   76.56559  C  ?  B  ?  366  1
  ATOM    2779  O    .  GLU  B  105  ?  15.33591  10.18741  36.41357  1.000   76.77784  O  ?  B  ?  366  1
  ATOM    2780  N    .  HIS  B  106  ?  17.13753   9.37924  35.33803  1.000   72.63633  N  ?  B  ?  367  1
  ATOM    2781  CA   .  HIS  B  106  ?  18.05042   9.67162  36.43628  1.000   73.17352  C  ?  B  ?  367  1
  ATOM    2782  CB   .  HIS  B  106  ?  19.43967   9.08665  36.17204  1.000   70.24903  C  ?  B  ?  367  1
  ATOM    2783  CG   .  HIS  B  106  ?  20.50030   9.61860  37.08597  1.000   67.36757  C  ?  B  ?  367  1
  ATOM    2784  ND1  .  HIS  B  106  ?  21.37925  10.61138  36.70930  1.000   59.79300  N  ?  B  ?  367  1
  ATOM    2785  CE1  .  HIS  B  106  ?  22.19465  10.88084  37.71288  1.000   59.90636  C  ?  B  ?  367  1
  ATOM    2786  NE2  .  HIS  B  106  ?  21.87577  10.09923  38.72923  1.000   68.50754  N  ?  B  ?  367  1
  ATOM    2787  CD2  .  HIS  B  106  ?  20.81981   9.30047  38.36364  1.000   72.68859  C  ?  B  ?  367  1
  ATOM    2788  C    .  HIS  B  106  ?  18.15057  11.17603  36.64805  1.000   71.46882  C  ?  B  ?  367  1
  ATOM    2789  O    .  HIS  B  106  ?  18.00720  11.66490  37.77236  1.000   74.46223  O  ?  B  ?  367  1
  ATOM    2790  N    .  VAL  B  107  ?  18.39664  11.90720  35.56365  1.000   65.72511  N  ?  B  ?  368  1
  ATOM    2791  CA   .  VAL  B  107  ?  18.47209  13.36423  35.64913  1.000   64.59952  C  ?  B  ?  368  1
  ATOM    2792  CB   .  VAL  B  107  ?  18.87691  13.98604  34.29702  1.000   58.20762  C  ?  B  ?  368  1
  ATOM    2793  CG1  .  VAL  B  107  ?  18.98771  15.49975  34.41140  1.000   55.49871  C  ?  B  ?  368  1
  ATOM    2794  CG2  .  VAL  B  107  ?  20.19534  13.39379  33.81884  1.000   54.80365  C  ?  B  ?  368  1
  ATOM    2795  C    .  VAL  B  107  ?  17.13703  13.96043  36.11302  1.000   68.17081  C  ?  B  ?  368  1
  ATOM    2796  O    .  VAL  B  107  ?  17.10490  14.94368  36.85879  1.000   69.01216  O  ?  B  ?  368  1
  ATOM    2797  N    .  ALA  B  108  ?  16.03950  13.34263  35.68628  1.000   69.66856  N  ?  B  ?  369  1
  ATOM    2798  CA   .  ALA  B  108  ?  14.70093  13.81165  36.02930  1.000   69.91071  C  ?  B  ?  369  1
  ATOM    2799  CB   .  ALA  B  108  ?  13.65900  13.08300  35.19634  1.000   68.59090  C  ?  B  ?  369  1
  ATOM    2800  C    .  ALA  B  108  ?  14.40404  13.63962  37.51652  1.000   77.85046  C  ?  B  ?  369  1
  ATOM    2801  O    .  ALA  B  108  ?  13.86069  14.54066  38.15467  1.000   83.13583  O  ?  B  ?  369  1
  ATOM    2802  N    .  ASN  B  109  ?  14.75433  12.47744  38.05985  1.000   79.15294  N  ?  B  ?  370  1
  ATOM    2803  CA   .  ASN  B  109  ?  14.57832  12.20709  39.48264  1.000   82.37116  C  ?  B  ?  370  1
  ATOM    2804  CB   .  ASN  B  109  ?  14.79441  10.72387  39.77968  1.000   85.88764  C  ?  B  ?  370  1
  ATOM    2805  CG   .  ASN  B  109  ?  13.69857   9.85178  39.20781  1.000   93.05919  C  ?  B  ?  370  1
  ATOM    2806  OD1  .  ASN  B  109  ?  12.53175  10.24435  39.17578  1.000   98.32692  O  ?  B  ?  370  1
  ATOM    2807  ND2  .  ASN  B  109  ?  14.06693   8.65960  38.75235  1.000   93.94585  N  ?  B  ?  370  1
  ATOM    2808  C    .  ASN  B  109  ?  15.52379  13.04938  40.32525  1.000   80.47512  C  ?  B  ?  370  1
  ATOM    2809  O    .  ASN  B  109  ?  15.20250  13.41907  41.45115  1.000   82.38196  O  ?  B  ?  370  1
  ATOM    2810  N    .  PHE  B  110  ?  16.69735  13.33707  39.77280  1.000   76.50365  N  ?  B  ?  371  1
  ATOM    2811  CA   .  PHE  B  110  ?  17.63452  14.26366  40.39469  1.000   77.80189  C  ?  B  ?  371  1
  ATOM    2812  CB   .  PHE  B  110  ?  18.92591  14.33532  39.56961  1.000   73.67597  C  ?  B  ?  371  1
  ATOM    2813  CG   .  PHE  B  110  ?  19.73979  15.57688  39.80238  1.000   69.46768  C  ?  B  ?  371  1
  ATOM    2814  CD1  .  PHE  B  110  ?  20.53185  15.70502  40.93095  1.000   70.59008  C  ?  B  ?  371  1
  ATOM    2815  CE1  .  PHE  B  110  ?  21.28649  16.84632  41.14046  1.000   69.16493  C  ?  B  ?  371  1
  ATOM    2816  CZ   .  PHE  B  110  ?  21.26384  17.86875  40.21065  1.000   67.89699  C  ?  B  ?  371  1
  ATOM    2817  CD2  .  PHE  B  110  ?  19.73255  16.60685  38.87416  1.000   70.31631  C  ?  B  ?  371  1
  ATOM    2818  CE2  .  PHE  B  110  ?  20.48586  17.75048  39.07614  1.000   68.24036  C  ?  B  ?  371  1
  ATOM    2819  C    .  PHE  B  110  ?  16.98121  15.63891  40.52947  1.000   79.66913  C  ?  B  ?  371  1
  ATOM    2820  O    .  PHE  B  110  ?  17.02662  16.27063  41.59397  1.000   82.38393  O  ?  B  ?  371  1
  ATOM    2821  N    .  ALA  B  111  ?  16.35318  16.08201  39.44390  1.000   76.64717  N  ?  B  ?  372  1
  ATOM    2822  CA   .  ALA  B  111  ?  15.65608  17.36267  39.42099  1.000   74.00550  C  ?  B  ?  372  1
  ATOM    2823  CB   .  ALA  B  111  ?  15.19566  17.68582  38.00580  1.000   70.21696  C  ?  B  ?  372  1
  ATOM    2824  C    .  ALA  B  111  ?  14.46716  17.37870  40.38213  1.000   72.23781  C  ?  B  ?  372  1
  ATOM    2825  O    .  ALA  B  111  ?  14.18420  18.39863  41.01041  1.000   68.69216  O  ?  B  ?  372  1
  ATOM    2826  N    .  THR  B  112  ?  13.77212  16.24981  40.48821  1.000   75.83431  N  ?  B  ?  373  1
  ATOM    2827  CA   .  THR  B  112  ?  12.62249  16.14171  41.38100  1.000   84.51865  C  ?  B  ?  373  1
  ATOM    2828  CB   .  THR  B  112  ?  11.83868  14.83332  41.14660  1.000   88.84017  C  ?  B  ?  373  1
  ATOM    2829  OG1  .  THR  B  112  ?  11.30080  14.82590  39.81845  1.000   90.43807  O  ?  B  ?  373  1
  ATOM    2830  CG2  .  THR  B  112  ?  10.69764  14.70590  42.14437  1.000   91.71882  C  ?  B  ?  373  1
  ATOM    2831  C    .  THR  B  112  ?  13.06701  16.21432  42.83861  1.000   90.66434  C  ?  B  ?  373  1
  ATOM    2832  O    .  THR  B  112  ?  12.45475  16.91203  43.65008  1.000   95.07158  O  ?  B  ?  373  1
  ATOM    2833  N    .  GLN  B  113  ?  14.13770  15.49372  43.16172  1.000   90.11958  N  ?  B  ?  374  1
  ATOM    2834  CA   .  GLN  B  113  ?  14.70654  15.52320  44.50393  1.000   91.55787  C  ?  B  ?  374  1
  ATOM    2835  CB   .  GLN  B  113  ?  15.86016  14.52473  44.63312  1.000   91.72970  C  ?  B  ?  374  1
  ATOM    2836  CG   .  GLN  B  113  ?  15.43482  13.06623  44.63691  1.000   97.00628  C  ?  B  ?  374  1
  ATOM    2837  CD   .  GLN  B  113  ?  16.42613  12.18070  45.36366  1.000  101.41604  C  ?  B  ?  374  1
  ATOM    2838  OE1  .  GLN  B  113  ?  17.15168  12.63997  46.24460  1.000  103.52240  O  ?  B  ?  374  1
  ATOM    2839  NE2  .  GLN  B  113  ?  16.46086  10.90453  45.00048  1.000  103.72923  N  ?  B  ?  374  1
  ATOM    2840  C    .  GLN  B  113  ?  15.18923  16.92354  44.85835  1.000   88.66248  C  ?  B  ?  374  1
  ATOM    2841  O    .  GLN  B  113  ?  15.05302  17.36214  45.99991  1.000   91.14065  O  ?  B  ?  374  1
  ATOM    2842  N    .  LEU  B  114  ?  15.75494  17.62433  43.88044  1.000   86.07337  N  ?  B  ?  375  1
  ATOM    2843  CA   .  LEU  B  114  ?  16.20037  18.99407  44.11552  1.000   86.88396  C  ?  B  ?  375  1
  ATOM    2844  CB   .  LEU  B  114  ?  17.33408  19.36565  43.15785  1.000   81.87742  C  ?  B  ?  375  1
  ATOM    2845  CG   .  LEU  B  114  ?  18.74091  19.25955  43.75162  1.000   79.42740  C  ?  B  ?  375  1
  ATOM    2846  CD1  .  LEU  B  114  ?  19.03063  17.84225  44.22438  1.000   79.75591  C  ?  B  ?  375  1
  ATOM    2847  CD2  .  LEU  B  114  ?  19.78493  19.72108  42.74867  1.000   74.49393  C  ?  B  ?  375  1
  ATOM    2848  C    .  LEU  B  114  ?  15.04690  19.98944  43.98781  1.000   90.90935  C  ?  B  ?  375  1
  ATOM    2849  O    .  LEU  B  114  ?  15.11712  21.09679  44.51720  1.000   91.08926  O  ?  B  ?  375  1
  ATOM    2850  N    .  GLY  B  115  ?  13.99014  19.58906  43.28567  1.000   95.06463  N  ?  B  ?  376  1
  ATOM    2851  CA   .  GLY  B  115  ?  12.79025  20.40153  43.16373  1.000   98.04897  C  ?  B  ?  376  1
  ATOM    2852  C    .  GLY  B  115  ?  12.91249  21.61082  42.25215  1.000   92.28857  C  ?  B  ?  376  1
  ATOM    2853  O    .  GLY  B  115  ?  12.32292  22.65773  42.51612  1.000   93.84579  O  ?  B  ?  376  1
  ATOM    2854  N    .  LEU  B  116  ?  13.65595  21.46226  41.16260  1.000   87.54280  N  ?  B  ?  377  1
  ATOM    2855  CA   .  LEU  B  116  ?  13.91633  22.57730  40.25416  1.000   84.97454  C  ?  B  ?  377  1
  ATOM    2856  CB   .  LEU  B  116  ?  15.09402  22.23582  39.34106  1.000   79.64086  C  ?  B  ?  377  1
  ATOM    2857  CG   .  LEU  B  116  ?  16.34821  21.73433  40.06028  1.000   80.25852  C  ?  B  ?  377  1
  ATOM    2858  CD1  .  LEU  B  116  ?  17.19436  20.87818  39.13129  1.000   77.34356  C  ?  B  ?  377  1
  ATOM    2859  CD2  .  LEU  B  116  ?  17.15927  22.89879  40.60822  1.000   79.74662  C  ?  B  ?  377  1
  ATOM    2860  C    .  LEU  B  116  ?  12.69719  22.95703  39.40888  1.000   84.34995  C  ?  B  ?  377  1
  ATOM    2861  O    .  LEU  B  116  ?  12.15160  22.12843  38.67980  1.000   84.94615  O  ?  B  ?  377  1
  ATOM    2862  N    .  LYS  B  117  ?  12.27990  24.21633  39.51100  1.000   84.42152  N  ?  B  ?  378  1
  ATOM    2863  CA   .  LYS  B  117  ?  11.16996  24.73524  38.71417  1.000   82.74362  C  ?  B  ?  378  1
  ATOM    2864  CB   .  LYS  B  117  ?  10.01421  25.17391  39.61457  1.000   81.10029  C  ?  B  ?  378  1
  ATOM    2865  C    .  LYS  B  117  ?  11.64010  25.90186  37.84763  1.000   80.48471  C  ?  B  ?  378  1
  ATOM    2866  O    .  LYS  B  117  ?  12.62931  26.55612  38.17406  1.000   80.05982  O  ?  B  ?  378  1
  ATOM    2867  N    .  ASN  B  118  ?  10.92052  26.16223  36.75708  1.000   79.34846  N  ?  B  ?  379  1
  ATOM    2868  CA   .  ASN  B  118  ?  11.34144  27.14107  35.75482  1.000   77.34714  C  ?  B  ?  379  1
  ATOM    2869  CB   .  ASN  B  118  ?  11.25368  28.56793  36.30452  1.000   81.53375  C  ?  B  ?  379  1
  ATOM    2870  CG   .  ASN  B  118  ?   9.84346  28.95021  36.72045  1.000   89.08053  C  ?  B  ?  379  1
  ATOM    2871  OD1  .  ASN  B  118  ?   8.86189  28.43882  36.17959  1.000   90.63297  O  ?  B  ?  379  1
  ATOM    2872  ND2  .  ASN  B  118  ?   9.73757  29.85670  37.68685  1.000   92.09345  N  ?  B  ?  379  1
  ATOM    2873  C    .  ASN  B  118  ?  12.75943  26.83483  35.28662  1.000   73.72374  C  ?  B  ?  379  1
  ATOM    2874  O    .  ASN  B  118  ?  13.65316  27.67768  35.37239  1.000   73.84387  O  ?  B  ?  379  1
  ATOM    2875  N    .  LEU  B  119  ?  12.94555  25.61688  34.78567  1.000   71.95673  N  ?  B  ?  380  1
  ATOM    2876  CA   .  LEU  B  119  ?  14.27079  25.06288  34.52145  1.000   66.20798  C  ?  B  ?  380  1
  ATOM    2877  CB   .  LEU  B  119  ?  14.27762  23.56930  34.85356  1.000   66.73439  C  ?  B  ?  380  1
  ATOM    2878  CG   .  LEU  B  119  ?  15.40828  23.03602  35.73138  1.000   68.03123  C  ?  B  ?  380  1
  ATOM    2879  CD1  .  LEU  B  119  ?  15.44765  21.51584  35.67647  1.000   63.92737  C  ?  B  ?  380  1
  ATOM    2880  CD2  .  LEU  B  119  ?  16.74069  23.63310  35.31619  1.000   68.40049  C  ?  B  ?  380  1
  ATOM    2881  C    .  LEU  B  119  ?  14.73722  25.25233  33.08221  1.000   61.75271  C  ?  B  ?  380  1
  ATOM    2882  O    .  LEU  B  119  ?  14.05459  24.85366  32.14720  1.000   62.25723  O  ?  B  ?  380  1
  ATOM    2883  N    .  THR  B  120  ?  15.91444  25.83998  32.90741  1.000   55.62606  N  ?  B  ?  381  1
  ATOM    2884  CA   .  THR  B  120  ?  16.51379  25.92777  31.58377  1.000   51.55482  C  ?  B  ?  381  1
  ATOM    2885  CB   .  THR  B  120  ?  17.21165  27.28349  31.35126  1.000   49.63509  C  ?  B  ?  381  1
  ATOM    2886  OG1  .  THR  B  120  ?  16.23679  28.33324  31.37003  1.000   52.05696  O  ?  B  ?  381  1
  ATOM    2887  CG2  .  THR  B  120  ?  17.92282  27.29208  30.00538  1.000   46.03841  C  ?  B  ?  381  1
  ATOM    2888  C    .  THR  B  120  ?  17.51683  24.79613  31.39866  1.000   53.25971  C  ?  B  ?  381  1
  ATOM    2889  O    .  THR  B  120  ?  18.54980  24.74923  32.06942  1.000   57.00698  O  ?  B  ?  381  1
  ATOM    2890  N    .  LEU  B  121  ?  17.19965  23.88060  30.49063  1.000   50.46785  N  ?  B  ?  382  1
  ATOM    2891  CA   .  LEU  B  121  ?  18.04789  22.72526  30.23493  1.000   50.00085  C  ?  B  ?  382  1
  ATOM    2892  CB   .  LEU  B  121  ?  17.19634  21.50912  29.87830  1.000   51.84782  C  ?  B  ?  382  1
  ATOM    2893  CG   .  LEU  B  121  ?  16.15665  21.09639  30.91838  1.000   54.35957  C  ?  B  ?  382  1
  ATOM    2894  CD1  .  LEU  B  121  ?  15.33713  19.92780  30.40573  1.000   56.38366  C  ?  B  ?  382  1
  ATOM    2895  CD2  .  LEU  B  121  ?  16.83173  20.74571  32.23045  1.000   53.42657  C  ?  B  ?  382  1
  ATOM    2896  C    .  LEU  B  121  ?  19.04096  23.00784  29.11964  1.000   49.20773  C  ?  B  ?  382  1
  ATOM    2897  O    .  LEU  B  121  ?  18.65895  23.43416  28.02939  1.000   52.62877  O  ?  B  ?  382  1
  ATOM    2898  N    .  VAL  B  122  ?  20.31795  22.77259  29.40054  1.000   45.05114  N  ?  B  ?  383  1
  ATOM    2899  CA   .  VAL  B  122  ?  21.36702  22.96458  28.40958  1.000   43.27427  C  ?  B  ?  383  1
  ATOM    2900  CB   .  VAL  B  122  ?  22.30583  24.12259  28.79493  1.000   40.59408  C  ?  B  ?  383  1
  ATOM    2901  CG1  .  VAL  B  122  ?  23.36863  24.32493  27.72604  1.000   36.92794  C  ?  B  ?  383  1
  ATOM    2902  CG2  .  VAL  B  122  ?  21.50965  25.40289  29.00990  1.000   39.87020  C  ?  B  ?  383  1
  ATOM    2903  C    .  VAL  B  122  ?  22.17532  21.68295  28.24759  1.000   47.08511  C  ?  B  ?  383  1
  ATOM    2904  O    .  VAL  B  122  ?  22.90536  21.28186  29.15461  1.000   51.27339  O  ?  B  ?  383  1
  ATOM    2905  N    .  GLY  B  123  ?  22.03899  21.04082  27.09144  1.000   45.91530  N  ?  B  ?  384  1
  ATOM    2906  CA   .  GLY  B  123  ?  22.69948  19.77065  26.84871  1.000   46.42094  C  ?  B  ?  384  1
  ATOM    2907  C    .  GLY  B  123  ?  23.69265  19.80069  25.70310  1.000   45.87054  C  ?  B  ?  384  1
  ATOM    2908  O    .  GLY  B  123  ?  23.44171  20.41450  24.66328  1.000   50.31068  O  ?  B  ?  384  1
  ATOM    2909  N    .  HIS  B  124  ?  24.82511  19.13096  25.89446  1.000   42.73843  N  ?  B  ?  385  1
  ATOM    2910  CA   .  HIS  B  124  ?  25.85369  19.05073  24.86288  1.000   43.01693  C  ?  B  ?  385  1
  ATOM    2911  CB   .  HIS  B  124  ?  27.15279  19.68821  25.34860  1.000   41.09015  C  ?  B  ?  385  1
  ATOM    2912  CG   .  HIS  B  124  ?  28.28844  19.55041  24.38712  1.000   44.30440  C  ?  B  ?  385  1
  ATOM    2913  ND1  .  HIS  B  124  ?  29.37586  18.73977  24.63056  1.000   46.28971  N  ?  B  ?  385  1
  ATOM    2914  CE1  .  HIS  B  124  ?  30.21694  18.81764  23.61541  1.000   47.97492  C  ?  B  ?  385  1
  ATOM    2915  NE2  .  HIS  B  124  ?  29.71300  19.64910  22.72016  1.000   48.96103  N  ?  B  ?  385  1
  ATOM    2916  CD2  .  HIS  B  124  ?  28.50817  20.12017  23.17759  1.000   48.15671  C  ?  B  ?  385  1
  ATOM    2917  C    .  HIS  B  124  ?  26.10211  17.60463  24.45981  1.000   47.75131  C  ?  B  ?  385  1
  ATOM    2918  O    .  HIS  B  124  ?  26.10407  16.71723  25.31423  1.000   48.78194  O  ?  B  ?  385  1
  ATOM    2919  N    .  SER  B  125  ?  26.32165  17.37885  23.16422  1.000   45.46998  N  ?  B  ?  386  1
  ATOM    2920  CA   .  SER  B  125  ?  26.51888  16.03289  22.62896  1.000   46.72642  C  ?  B  ?  386  1
  ATOM    2921  CB   .  SER  B  125  ?  27.86845  15.45118  23.08896  1.000   50.43870  C  ?  B  ?  386  1
  ATOM    2922  OG   .  SER  B  125  ?  28.15562  14.20788  22.47457  1.000   58.47225  O  ?  B  ?  386  1
  ATOM    2923  C    .  SER  B  125  ?  25.34932  15.15056  23.06589  1.000   47.35701  C  ?  B  ?  386  1
  ATOM    2924  O    .  SER  B  125  ?  24.19064  15.55064  22.94808  1.000   47.18877  O  ?  B  ?  386  1
  ATOM    2925  N    .  ARG  B  126  ?  25.65219  13.97379  23.60333  1.000   45.61962  N  ?  B  ?  387  1
  ATOM    2926  CA   .  ARG  B  126  ?  24.61127  13.05856  24.07123  1.000   49.61282  C  ?  B  ?  387  1
  ATOM    2927  CB   .  ARG  B  126  ?  25.23459  11.77335  24.61747  1.000   50.98199  C  ?  B  ?  387  1
  ATOM    2928  CG   .  ARG  B  126  ?  26.03263  11.00410  23.58486  1.000   57.52370  C  ?  B  ?  387  1
  ATOM    2929  CD   .  ARG  B  126  ?  26.02857   9.51364  23.87466  1.000   64.99580  C  ?  B  ?  387  1
  ATOM    2930  NE   .  ARG  B  126  ?  26.60160   8.74943  22.77039  1.000   65.77192  N  ?  B  ?  387  1
  ATOM    2931  CZ   .  ARG  B  126  ?  25.90337   8.29890  21.73354  1.000   65.25104  C  ?  B  ?  387  1
  ATOM    2932  NH1  .  ARG  B  126  ?  24.60165   8.53512  21.65729  1.000   66.65494  N  ?  B  ?  387  1
  ATOM    2933  NH2  .  ARG  B  126  ?  26.50588   7.61208  20.77204  1.000   65.68461  N  ?  B  ?  387  1
  ATOM    2934  C    .  ARG  B  126  ?  23.72211  13.70352  25.13174  1.000   52.36735  C  ?  B  ?  387  1
  ATOM    2935  O    .  ARG  B  126  ?  22.53130  13.39470  25.22399  1.000   56.73346  O  ?  B  ?  387  1
  ATOM    2936  N    .  GLY  B  127  ?  24.30430  14.60819  25.91595  1.000   52.67502  N  ?  B  ?  388  1
  ATOM    2937  CA   .  GLY  B  127  ?  23.55676  15.37235  26.89989  1.000   50.68503  C  ?  B  ?  388  1
  ATOM    2938  C    .  GLY  B  127  ?  22.35219  16.06049  26.28993  1.000   50.32107  C  ?  B  ?  388  1
  ATOM    2939  O    .  GLY  B  127  ?  21.25900  16.03812  26.86608  1.000   56.90251  O  ?  B  ?  388  1
  ATOM    2940  N    .  GLY  B  128  ?  22.55430  16.65296  25.11369  1.000   49.20387  N  ?  B  ?  389  1
  ATOM    2941  CA   .  GLY  B  128  ?  21.47392  17.26651  24.36467  1.000   46.30191  C  ?  B  ?  389  1
  ATOM    2942  C    .  GLY  B  128  ?  20.29740  16.31786  24.26167  1.000   51.91243  C  ?  B  ?  389  1
  ATOM    2943  O    .  GLY  B  128  ?  19.17035  16.67446  24.62729  1.000   55.56513  O  ?  B  ?  389  1
  ATOM    2944  N    .  MET  B  129  ?  20.57479  15.09554  23.80776  1.000   53.57299  N  ?  B  ?  390  1
  ATOM    2945  CA   .  MET  B  129  ?  19.55042  14.06284  23.68929  1.000   55.92422  C  ?  B  ?  390  1
  ATOM    2946  CB   .  MET  B  129  ?  20.18154  12.71965  23.31796  1.000   57.72967  C  ?  B  ?  390  1
  ATOM    2947  CG   .  MET  B  129  ?  19.19104  11.58082  23.18552  1.000   61.39883  C  ?  B  ?  390  1
  ATOM    2948  SD   .  MET  B  129  ?  17.95107  11.90092  21.92101  1.000   79.78461  S  ?  B  ?  390  1
  ATOM    2949  CE   .  MET  B  129  ?  17.15906  10.29630  21.82018  1.000   52.42868  C  ?  B  ?  390  1
  ATOM    2950  C    .  MET  B  129  ?  18.76488  13.94171  24.98962  1.000   54.90672  C  ?  B  ?  390  1
  ATOM    2951  O    .  MET  B  129  ?  17.52838  14.04279  24.99133  1.000   53.86354  O  ?  B  ?  390  1
  ATOM    2952  N    .  THR  B  130  ?  19.49656  13.77388  26.09221  1.000   55.47446  N  ?  B  ?  391  1
  ATOM    2953  CA   .  THR  B  130  ?  18.88613  13.68945  27.41313  1.000   56.10046  C  ?  B  ?  391  1
  ATOM    2954  CB   .  THR  B  130  ?  19.94462  13.70184  28.53540  1.000   54.24721  C  ?  B  ?  391  1
  ATOM    2955  OG1  .  THR  B  130  ?  20.78630  12.54969  28.41528  1.000   58.91882  O  ?  B  ?  391  1
  ATOM    2956  CG2  .  THR  B  130  ?  19.27969  13.69892  29.90220  1.000   50.85175  C  ?  B  ?  391  1
  ATOM    2957  C    .  THR  B  130  ?  17.92756  14.85487  27.59834  1.000   54.89505  C  ?  B  ?  391  1
  ATOM    2958  O    .  THR  B  130  ?  16.72771  14.65508  27.81610  1.000   58.08098  O  ?  B  ?  391  1
  ATOM    2959  N    .  ALA  B  131  ?  18.45898  16.06560  27.43906  1.000   48.89487  N  ?  B  ?  392  1
  ATOM    2960  CA   .  ALA  B  131  ?  17.67508  17.27998  27.61018  1.000   51.19506  C  ?  B  ?  392  1
  ATOM    2961  CB   .  ALA  B  131  ?  18.50475  18.50398  27.24133  1.000   48.33213  C  ?  B  ?  392  1
  ATOM    2962  C    .  ALA  B  131  ?  16.39963  17.22363  26.77948  1.000   52.46009  C  ?  B  ?  392  1
  ATOM    2963  O    .  ALA  B  131  ?  15.31131  17.50978  27.29169  1.000   56.67148  O  ?  B  ?  392  1
  ATOM    2964  N    .  VAL  B  132  ?  16.52861  16.80745  25.51889  1.000   52.88973  N  ?  B  ?  393  1
  ATOM    2965  CA   .  VAL  B  132  ?  15.37553  16.77460  24.62466  1.000   54.96500  C  ?  B  ?  393  1
  ATOM    2966  CB   .  VAL  B  132  ?  15.73816  16.24448  23.22125  1.000   58.45829  C  ?  B  ?  393  1
  ATOM    2967  CG1  .  VAL  B  132  ?  14.50229  16.19020  22.34246  1.000   61.67689  C  ?  B  ?  393  1
  ATOM    2968  CG2  .  VAL  B  132  ?  16.79921  17.11632  22.58084  1.000   59.18455  C  ?  B  ?  393  1
  ATOM    2969  C    .  VAL  B  132  ?  14.27791  15.90987  25.22304  1.000   57.42759  C  ?  B  ?  393  1
  ATOM    2970  O    .  VAL  B  132  ?  13.12180  16.32831  25.29345  1.000   60.63943  O  ?  B  ?  393  1
  ATOM    2971  N    .  LEU  B  133  ?  14.65489  14.72247  25.69138  1.000   61.35996  N  ?  B  ?  394  1
  ATOM    2972  CA   .  LEU  B  133  ?  13.68881  13.80582  26.28295  1.000   61.50161  C  ?  B  ?  394  1
  ATOM    2973  CB   .  LEU  B  133  ?  14.36675  12.49821  26.70136  1.000   56.48011  C  ?  B  ?  394  1
  ATOM    2974  CG   .  LEU  B  133  ?  14.81449  11.59484  25.54903  1.000   54.66924  C  ?  B  ?  394  1
  ATOM    2975  CD1  .  LEU  B  133  ?  15.99887  10.74066  25.95863  1.000   58.77394  C  ?  B  ?  394  1
  ATOM    2976  CD2  .  LEU  B  133  ?  13.66540  10.71758  25.08353  1.000   57.39133  C  ?  B  ?  394  1
  ATOM    2977  C    .  LEU  B  133  ?  13.01759  14.47608  27.47140  1.000   63.82937  C  ?  B  ?  394  1
  ATOM    2978  O    .  LEU  B  133  ?  11.79361  14.42828  27.61301  1.000   65.74249  O  ?  B  ?  394  1
  ATOM    2979  N    .  LEU  B  134  ?  13.82113  15.14363  28.29634  1.000   66.89465  N  ?  B  ?  395  1
  ATOM    2980  CA   .  LEU  B  134  ?  13.28973  15.82218  29.46910  1.000   69.12700  C  ?  B  ?  395  1
  ATOM    2981  CB   .  LEU  B  134  ?  14.41546  16.42834  30.30861  1.000   63.60095  C  ?  B  ?  395  1
  ATOM    2982  CG   .  LEU  B  134  ?  15.41913  15.45153  30.92040  1.000   61.67651  C  ?  B  ?  395  1
  ATOM    2983  CD1  .  LEU  B  134  ?  16.42347  16.18742  31.79710  1.000   58.29671  C  ?  B  ?  395  1
  ATOM    2984  CD2  .  LEU  B  134  ?  14.69272  14.38158  31.71265  1.000   65.08895  C  ?  B  ?  395  1
  ATOM    2985  C    .  LEU  B  134  ?  12.30626  16.90102  29.03906  1.000   68.77047  C  ?  B  ?  395  1
  ATOM    2986  O    .  LEU  B  134  ?  11.30145  17.14045  29.70557  1.000   70.91085  O  ?  B  ?  395  1
  ATOM    2987  N    .  ALA  B  135  ?  12.59448  17.53583  27.90831  1.000   67.91439  N  ?  B  ?  396  1
  ATOM    2988  CA   .  ALA  B  135  ?  11.72923  18.58300  27.39223  1.000   67.74708  C  ?  B  ?  396  1
  ATOM    2989  CB   .  ALA  B  135  ?  12.43161  19.35867  26.28568  1.000   64.97236  C  ?  B  ?  396  1
  ATOM    2990  C    .  ALA  B  135  ?  10.42206  17.99378  26.88356  1.000   69.16004  C  ?  B  ?  396  1
  ATOM    2991  O    .  ALA  B  135  ?   9.37672  18.63507  26.95440  1.000   71.50924  O  ?  B  ?  396  1
  ATOM    2992  N    .  LEU  B  136  ?  10.48134  16.76343  26.38444  1.000   69.17095  N  ?  B  ?  397  1
  ATOM    2993  CA   .  LEU  B  136  ?   9.31726  16.15790  25.74696  1.000   70.16441  C  ?  B  ?  397  1
  ATOM    2994  CB   .  LEU  B  136  ?   9.75725  15.26641  24.58555  1.000   69.57356  C  ?  B  ?  397  1
  ATOM    2995  CG   .  LEU  B  136  ?  10.18474  16.02524  23.32963  1.000   64.57878  C  ?  B  ?  397  1
  ATOM    2996  CD1  .  LEU  B  136  ?  10.90787  15.10585  22.35714  1.000   64.36651  C  ?  B  ?  397  1
  ATOM    2997  CD2  .  LEU  B  136  ?   8.96894  16.66198  22.67302  1.000   61.60971  C  ?  B  ?  397  1
  ATOM    2998  C    .  LEU  B  136  ?   8.46602  15.35805  26.72334  1.000   71.23094  C  ?  B  ?  397  1
  ATOM    2999  O    .  LEU  B  136  ?   7.25406  15.25734  26.55771  1.000   71.63504  O  ?  B  ?  397  1
  ATOM    3000  N    .  LYS  B  137  ?   9.10060  14.79353  27.74290  1.000   75.08245  N  ?  B  ?  398  1
  ATOM    3001  CA   .  LYS  B  137  ?   8.38222  13.98325  28.71739  1.000   82.74753  C  ?  B  ?  398  1
  ATOM    3002  CB   .  LYS  B  137  ?   9.27251  12.84091  29.22033  1.000   86.74697  C  ?  B  ?  398  1
  ATOM    3003  CG   .  LYS  B  137  ?   9.57299  11.78320  28.16820  1.000   90.52347  C  ?  B  ?  398  1
  ATOM    3004  CD   .  LYS  B  137  ?  10.43244  10.66070  28.72765  1.000   94.67741  C  ?  B  ?  398  1
  ATOM    3005  CE   .  LYS  B  137  ?  10.58110   9.52788  27.72288  1.000   99.14850  C  ?  B  ?  398  1
  ATOM    3006  NZ   .  LYS  B  137  ?  11.49489   8.46046  28.21437  1.000  102.12699  N  ?  B  ?  398  1
  ATOM    3007  C    .  LYS  B  137  ?   7.87959  14.81884  29.89103  1.000   82.59064  C  ?  B  ?  398  1
  ATOM    3008  O    .  LYS  B  137  ?   6.79860  14.56664  30.41836  1.000   89.71909  O  ?  B  ?  398  1
  ATOM    3009  N    .  TYR  B  138  ?   8.65903  15.81921  30.29011  1.000   78.11965  N  ?  B  ?  399  1
  ATOM    3010  CA   .  TYR  B  138  ?   8.31282  16.63435  31.45265  1.000   77.98459  C  ?  B  ?  399  1
  ATOM    3011  CB   .  TYR  B  138  ?   9.28581  16.35792  32.60646  1.000   78.68609  C  ?  B  ?  399  1
  ATOM    3012  CG   .  TYR  B  138  ?   9.43428  14.89448  32.96645  1.000   83.91876  C  ?  B  ?  399  1
  ATOM    3013  CD2  .  TYR  B  138  ?   8.62274  14.30912  33.92960  1.000   88.39229  C  ?  B  ?  399  1
  ATOM    3014  CE2  .  TYR  B  138  ?   8.75785  12.97230  34.26295  1.000   89.82307  C  ?  B  ?  399  1
  ATOM    3015  CZ   .  TYR  B  138  ?   9.71474  12.20459  33.63304  1.000   87.59705  C  ?  B  ?  399  1
  ATOM    3016  OH   .  TYR  B  138  ?   9.85275  10.87444  33.96186  1.000   89.82594  O  ?  B  ?  399  1
  ATOM    3017  CE1  .  TYR  B  138  ?  10.53507  12.76337  32.67556  1.000   84.56046  C  ?  B  ?  399  1
  ATOM    3018  CD1  .  TYR  B  138  ?  10.39394  14.10051  32.34916  1.000   82.85754  C  ?  B  ?  399  1
  ATOM    3019  C    .  TYR  B  138  ?   8.30818  18.12994  31.14130  1.000   73.35471  C  ?  B  ?  399  1
  ATOM    3020  O    .  TYR  B  138  ?   9.14912  18.86846  31.64806  1.000   74.81075  O  ?  B  ?  399  1
  ATOM    3021  N    .  PRO  B  139  ?   7.35051  18.58658  30.32092  1.000   70.59380  N  ?  B  ?  400  1
  ATOM    3022  CA   .  PRO  B  139  ?   7.31260  20.00233  29.93942  1.000   70.01124  C  ?  B  ?  400  1
  ATOM    3023  CB   .  PRO  B  139  ?   6.25439  20.03460  28.83558  1.000   68.40506  C  ?  B  ?  400  1
  ATOM    3024  CG   .  PRO  B  139  ?   5.35163  18.89798  29.15853  1.000   71.93963  C  ?  B  ?  400  1
  ATOM    3025  CD   .  PRO  B  139  ?   6.24168  17.82406  29.72007  1.000   70.51785  C  ?  B  ?  400  1
  ATOM    3026  C    .  PRO  B  139  ?   6.92323  20.92790  31.09227  1.000   77.95091  C  ?  B  ?  400  1
  ATOM    3027  O    .  PRO  B  139  ?   7.29479  22.10180  31.08366  1.000   80.24188  O  ?  B  ?  400  1
  ATOM    3028  N    .  GLU  B  140  ?   6.18472  20.40344  32.06598  1.000   84.88641  N  ?  B  ?  401  1
  ATOM    3029  CA   .  GLU  B  140  ?   5.76002  21.18937  33.22204  1.000   90.17644  C  ?  B  ?  401  1
  ATOM    3030  CB   .  GLU  B  140  ?   4.81875  20.36964  34.11368  1.000   95.43884  C  ?  B  ?  401  1
  ATOM    3031  CG   .  GLU  B  140  ?   3.51734  19.94710  33.44368  1.000  102.39033  C  ?  B  ?  401  1
  ATOM    3032  CD   .  GLU  B  140  ?   2.52531  19.33568  34.42114  1.000  112.14815  C  ?  B  ?  401  1
  ATOM    3033  OE1  .  GLU  B  140  ?   2.92361  19.03103  35.56581  1.000  116.13770  O  ?  B  ?  401  1
  ATOM    3034  OE2  .  GLU  B  140  ?   1.34473  19.16408  34.04664  1.000  113.60740  O  ?  B  ?  401  1
  ATOM    3035  C    .  GLU  B  140  ?   6.95629  21.67650  34.03781  1.000   90.49218  C  ?  B  ?  401  1
  ATOM    3036  O    .  GLU  B  140  ?   6.88661  22.70229  34.71382  1.000   93.36446  O  ?  B  ?  401  1
  ATOM    3037  N    .  MET  B  141  ?   8.05324  20.93103  33.95849  1.000   88.09831  N  ?  B  ?  402  1
  ATOM    3038  CA   .  MET  B  141  ?   9.25979  21.21890  34.72411  1.000   83.95218  C  ?  B  ?  402  1
  ATOM    3039  CB   .  MET  B  141  ?  10.00649  19.91477  35.01957  1.000   83.32089  C  ?  B  ?  402  1
  ATOM    3040  CG   .  MET  B  141  ?  11.23149  20.05295  35.90453  1.000   83.13415  C  ?  B  ?  402  1
  ATOM    3041  SD   .  MET  B  141  ?  12.14458  18.49982  36.01233  1.000  120.13107  S  ?  B  ?  402  1
  ATOM    3042  CE   .  MET  B  141  ?  10.82494  17.35530  36.41820  1.000  105.39166  C  ?  B  ?  402  1
  ATOM    3043  C    .  MET  B  141  ?  10.18112  22.19152  33.99381  1.000   79.23388  C  ?  B  ?  402  1
  ATOM    3044  O    .  MET  B  141  ?  10.96336  22.91004  34.61826  1.000   79.51186  O  ?  B  ?  402  1
  ATOM    3045  N    .  VAL  B  142  ?  10.07329  22.22148  32.66920  1.000   74.63755  N  ?  B  ?  403  1
  ATOM    3046  CA   .  VAL  B  142  ?  11.03322  22.94632  31.84316  1.000   69.22052  C  ?  B  ?  403  1
  ATOM    3047  CB   .  VAL  B  142  ?  11.48414  22.08173  30.65390  1.000   67.07839  C  ?  B  ?  403  1
  ATOM    3048  CG1  .  VAL  B  142  ?  12.66964  22.72228  29.94674  1.000   63.75696  C  ?  B  ?  403  1
  ATOM    3049  CG2  .  VAL  B  142  ?  11.84364  20.68631  31.13572  1.000   66.62860  C  ?  B  ?  403  1
  ATOM    3050  C    .  VAL  B  142  ?  10.50265  24.27929  31.31195  1.000   69.65497  C  ?  B  ?  403  1
  ATOM    3051  O    .  VAL  B  142  ?   9.38368  24.36442  30.80428  1.000   73.74994  O  ?  B  ?  403  1
  ATOM    3052  N    .  LYS  B  143  ?  11.33015  25.31316  31.43667  1.000   62.76459  N  ?  B  ?  404  1
  ATOM    3053  CA   .  LYS  B  143  ?  11.01605  26.65088  30.95340  1.000   60.19054  C  ?  B  ?  404  1
  ATOM    3054  CB   .  LYS  B  143  ?  11.64205  27.70764  31.86963  1.000   64.24690  C  ?  B  ?  404  1
  ATOM    3055  CG   .  LYS  B  143  ?  11.12024  29.11991  31.64956  1.000   69.41307  C  ?  B  ?  404  1
  ATOM    3056  CD   .  LYS  B  143  ?  11.66559  30.09415  32.69111  1.000   72.29194  C  ?  B  ?  404  1
  ATOM    3057  CE   .  LYS  B  143  ?  13.17368  30.26303  32.57106  1.000   70.74826  C  ?  B  ?  404  1
  ATOM    3058  NZ   .  LYS  B  143  ?  13.70313  31.25861  33.54667  1.000   69.29900  N  ?  B  ?  404  1
  ATOM    3059  C    .  LYS  B  143  ?  11.50086  26.83623  29.51771  1.000   54.14874  C  ?  B  ?  404  1
  ATOM    3060  O    .  LYS  B  143  ?  10.79383  27.40702  28.68847  1.000   54.04197  O  ?  B  ?  404  1
  ATOM    3061  N    .  LYS  B  144  ?  12.70847  26.35385  29.23075  1.000   51.76279  N  ?  B  ?  405  1
  ATOM    3062  CA   .  LYS  B  144  ?  13.24502  26.38249  27.86946  1.000   49.30614  C  ?  B  ?  405  1
  ATOM    3063  CB   .  LYS  B  144  ?  13.67845  27.80126  27.48618  1.000   45.61652  C  ?  B  ?  405  1
  ATOM    3064  CG   .  LYS  B  144  ?  14.61425  28.47551  28.46911  1.000   45.82570  C  ?  B  ?  405  1
  ATOM    3065  CD   .  LYS  B  144  ?  14.88569  29.91682  28.04582  1.000   48.41651  C  ?  B  ?  405  1
  ATOM    3066  CE   .  LYS  B  144  ?  13.58816  30.70105  27.88958  1.000   51.60275  C  ?  B  ?  405  1
  ATOM    3067  NZ   .  LYS  B  144  ?  13.80697  32.08415  27.37066  1.000   54.18733  N  ?  B  ?  405  1
  ATOM    3068  C    .  LYS  B  144  ?  14.41103  25.41260  27.68116  1.000   51.10048  C  ?  B  ?  405  1
  ATOM    3069  O    .  LYS  B  144  ?  14.95286  24.88005  28.64999  1.000   56.65950  O  ?  B  ?  405  1
  ATOM    3070  N    .  LEU  B  145  ?  14.79776  25.20538  26.42484  1.000   48.44794  N  ?  B  ?  406  1
  ATOM    3071  CA   .  LEU  B  145  ?  15.76658  24.17449  26.06530  1.000   49.32711  C  ?  B  ?  406  1
  ATOM    3072  CB   .  LEU  B  145  ?  15.03783  22.99448  25.41767  1.000   50.73687  C  ?  B  ?  406  1
  ATOM    3073  CG   .  LEU  B  145  ?  15.86668  21.94410  24.67928  1.000   50.33586  C  ?  B  ?  406  1
  ATOM    3074  CD1  .  LEU  B  145  ?  16.73334  21.17552  25.65376  1.000   48.52380  C  ?  B  ?  406  1
  ATOM    3075  CD2  .  LEU  B  145  ?  14.95694  21.00130  23.89831  1.000   53.27484  C  ?  B  ?  406  1
  ATOM    3076  C    .  LEU  B  145  ?  16.86197  24.67432  25.12669  1.000   44.81406  C  ?  B  ?  406  1
  ATOM    3077  O    .  LEU  B  145  ?  16.58014  25.32944  24.12434  1.000   47.32634  O  ?  B  ?  406  1
  ATOM    3078  N    .  VAL  B  146  ?  18.10972  24.35245  25.45340  1.000   35.88499  N  ?  B  ?  407  1
  ATOM    3079  CA   .  VAL  B  146  ?  19.23240  24.63886  24.56983  1.000   39.07941  C  ?  B  ?  407  1
  ATOM    3080  CB   .  VAL  B  146  ?  20.25154  25.60400  25.21501  1.000   40.87921  C  ?  B  ?  407  1
  ATOM    3081  CG1  .  VAL  B  146  ?  21.43411  25.82809  24.28162  1.000   36.24825  C  ?  B  ?  407  1
  ATOM    3082  CG2  .  VAL  B  146  ?  19.59145  26.92788  25.55748  1.000   42.28850  C  ?  B  ?  407  1
  ATOM    3083  C    .  VAL  B  146  ?  19.93660  23.34042  24.19074  1.000   44.41490  C  ?  B  ?  407  1
  ATOM    3084  O    .  VAL  B  146  ?  20.35156  22.57410  25.06147  1.000   49.69324  O  ?  B  ?  407  1
  ATOM    3085  N    .  ILE  B  147  ?  20.06569  23.10025  22.88843  1.000   43.12946  N  ?  B  ?  408  1
  ATOM    3086  CA   .  ILE  B  147  ?  20.68529  21.88245  22.37488  1.000   42.63797  C  ?  B  ?  408  1
  ATOM    3087  CB   .  ILE  B  147  ?  19.75179  21.14953  21.39663  1.000   46.70286  C  ?  B  ?  408  1
  ATOM    3088  CG1  .  ILE  B  147  ?  18.45149  20.74432  22.09358  1.000   47.18844  C  ?  B  ?  408  1
  ATOM    3089  CG2  .  ILE  B  147  ?  20.45518  19.94301  20.78957  1.000   41.73690  C  ?  B  ?  408  1
  ATOM    3090  CD1  .  ILE  B  147  ?  17.35901  20.35279  21.12698  1.000   49.00328  C  ?  B  ?  408  1
  ATOM    3091  C    .  ILE  B  147  ?  21.99654  22.18399  21.65902  1.000   46.22661  C  ?  B  ?  408  1
  ATOM    3092  O    .  ILE  B  147  ?  22.00981  22.89110  20.65170  1.000   51.60919  O  ?  B  ?  408  1
  ATOM    3093  N    .  ILE  B  148  ?  23.09770  21.63668  22.16359  1.000   41.99689  N  ?  B  ?  409  1
  ATOM    3094  CA   .  ILE  B  148  ?  24.40008  21.94258  21.59259  1.000   40.80164  C  ?  B  ?  409  1
  ATOM    3095  CB   .  ILE  B  148  ?  25.33227  22.58466  22.63834  1.000   40.20204  C  ?  B  ?  409  1
  ATOM    3096  CG1  .  ILE  B  148  ?  24.58126  23.63444  23.45628  1.000   42.73547  C  ?  B  ?  409  1
  ATOM    3097  CG2  .  ILE  B  148  ?  26.53962  23.20834  21.96195  1.000   35.66098  C  ?  B  ?  409  1
  ATOM    3098  CD1  .  ILE  B  148  ?  25.38988  24.18133  24.61546  1.000   45.06336  C  ?  B  ?  409  1
  ATOM    3099  C    .  ILE  B  148  ?  25.09084  20.71130  21.01289  1.000   44.94971  C  ?  B  ?  409  1
  ATOM    3100  O    .  ILE  B  148  ?  25.53128  19.83284  21.75450  1.000   47.70383  O  ?  B  ?  409  1
  ATOM    3101  N    .  SER  B  149  ?  25.17586  20.66281  19.68400  1.000   44.32346  N  ?  B  ?  410  1
  ATOM    3102  CA   .  SER  B  149  ?  25.95562  19.65027  18.96943  1.000   50.99664  C  ?  B  ?  410  1
  ATOM    3103  CB   .  SER  B  149  ?  27.44560  19.80187  19.29737  1.000   52.06507  C  ?  B  ?  410  1
  ATOM    3104  OG   .  SER  B  149  ?  27.85352  21.15756  19.20410  1.000   53.64914  O  ?  B  ?  410  1
  ATOM    3105  C    .  SER  B  149  ?  25.50802  18.22191  19.27219  1.000   52.14174  C  ?  B  ?  410  1
  ATOM    3106  O    .  SER  B  149  ?  26.33526  17.31719  19.39763  1.000   50.81622  O  ?  B  ?  410  1
  ATOM    3107  N    .  SER  B  150  ?  24.19903  18.02697  19.38741  1.000   55.37451  N  ?  B  ?  411  1
  ATOM    3108  CA   .  SER  B  150  ?  23.63915  16.70423  19.63552  1.000   58.56380  C  ?  B  ?  411  1
  ATOM    3109  CB   .  SER  B  150  ?  22.51711  16.78093  20.67141  1.000   58.68661  C  ?  B  ?  411  1
  ATOM    3110  OG   .  SER  B  150  ?  22.08452  15.48409  21.04595  1.000   65.43566  O  ?  B  ?  411  1
  ATOM    3111  C    .  SER  B  150  ?  23.11959  16.09183  18.33694  1.000   64.23582  C  ?  B  ?  411  1
  ATOM    3112  O    .  SER  B  150  ?  22.16426  16.59497  17.74320  1.000   65.16450  O  ?  B  ?  411  1
  ATOM    3113  N    .  ALA  B  151  ?  23.74640  15.00171  17.90446  1.000   66.48995  N  ?  B  ?  412  1
  ATOM    3114  CA   .  ALA  B  151  ?  23.42489  14.39864  16.61569  1.000   70.60719  C  ?  B  ?  412  1
  ATOM    3115  CB   .  ALA  B  151  ?  24.70446  14.07519  15.85951  1.000   70.95118  C  ?  B  ?  412  1
  ATOM    3116  C    .  ALA  B  151  ?  22.56828  13.14368  16.75042  1.000   72.08695  C  ?  B  ?  412  1
  ATOM    3117  O    .  ALA  B  151  ?  22.24714  12.49874  15.75203  1.000   75.71837  O  ?  B  ?  412  1
  ATOM    3118  N    .  THR  B  152  ?  22.19592  12.80381  17.98013  1.000   70.33350  N  ?  B  ?  413  1
  ATOM    3119  CA   .  THR  B  152  ?  21.47026  11.56430  18.24276  1.000   74.08534  C  ?  B  ?  413  1
  ATOM    3120  CB   .  THR  B  152  ?  21.31521  11.32314  19.75455  1.000   76.00562  C  ?  B  ?  413  1
  ATOM    3121  OG1  .  THR  B  152  ?  22.59982  11.39531  20.38533  1.000   76.88284  O  ?  B  ?  413  1
  ATOM    3122  CG2  .  THR  B  152  ?  20.70289   9.95630  20.01631  1.000   78.75345  C  ?  B  ?  413  1
  ATOM    3123  C    .  THR  B  152  ?  20.08496  11.54275  17.59091  1.000   74.77307  C  ?  B  ?  413  1
  ATOM    3124  O    .  THR  B  152  ?  19.69691  10.54880  16.97370  1.000   77.38137  O  ?  B  ?  413  1
  ATOM    3125  N    .  ALA  B  153  ?  19.34516  12.63978  17.72435  1.000   71.61203  N  ?  B  ?  414  1
  ATOM    3126  CA   .  ALA  B  153  ?  17.99690  12.72248  17.16764  1.000   70.86342  C  ?  B  ?  414  1
  ATOM    3127  CB   .  ALA  B  153  ?  17.10050  13.54094  18.07956  1.000   69.03083  C  ?  B  ?  414  1
  ATOM    3128  C    .  ALA  B  153  ?  18.00119  13.31330  15.75848  1.000   69.73786  C  ?  B  ?  414  1
  ATOM    3129  O    .  ALA  B  153  ?  16.95259  13.45206  15.13109  1.000   69.48394  O  ?  B  ?  414  1
  ATOM    3130  N    .  ALA  B  154  ?  19.18794  13.65276  15.26666  1.000   71.34710  N  ?  B  ?  415  1
  ATOM    3131  CA   .  ALA  B  154  ?  19.33991  14.24091  13.93965  1.000   72.10382  C  ?  B  ?  415  1
  ATOM    3132  CB   .  ALA  B  154  ?  20.76046  14.76312  13.76027  1.000   69.77805  C  ?  B  ?  415  1
  ATOM    3133  C    .  ALA  B  154  ?  18.99974  13.24121  12.83673  1.000   75.88308  C  ?  B  ?  415  1
  ATOM    3134  O    .  ALA  B  154  ?  19.08854  12.03048  13.04483  1.000   78.40837  O  ?  B  ?  415  1
  ATOM    3135  N    .  PRO  B  155  ?  18.59790  13.74723  11.65861  1.000   79.37019  N  ?  B  ?  416  1
  ATOM    3136  CA   .  PRO  B  155  ?  18.36623  12.88657  10.49333  1.000   86.98184  C  ?  B  ?  416  1
  ATOM    3137  CB   .  PRO  B  155  ?  18.02257  13.88308   9.38329  1.000   84.75615  C  ?  B  ?  416  1
  ATOM    3138  CG   .  PRO  B  155  ?  17.46109  15.05613  10.09581  1.000   80.99180  C  ?  B  ?  416  1
  ATOM    3139  CD   .  PRO  B  155  ?  18.21325  15.14538  11.39341  1.000   78.42559  C  ?  B  ?  416  1
  ATOM    3140  C    .  PRO  B  155  ?  19.60545  12.07188  10.12655  1.000   96.55956  C  ?  B  ?  416  1
  ATOM    3141  O    .  PRO  B  155  ?  20.72694  12.56502  10.26251  1.000   96.07088  O  ?  B  ?  416  1
  ATOM    3142  N    .  ALA  B  156  ?  19.39898  10.84175   9.66557  1.000  104.55097  N  ?  B  ?  417  1
  ATOM    3143  CA   .  ALA  B  156  ?  20.50353   9.94202   9.34238  1.000  107.57365  C  ?  B  ?  417  1
  ATOM    3144  CB   .  ALA  B  156  ?  19.97201   8.54526   9.04658  1.000  114.07555  C  ?  B  ?  417  1
  ATOM    3145  C    .  ALA  B  156  ?  21.34401  10.44342   8.16815  1.000  106.03964  C  ?  B  ?  417  1
  ATOM    3146  O    .  ALA  B  156  ?  20.81698  10.70638   7.08554  1.000  108.34034  O  ?  B  ?  417  1
  ATOM    3147  N    .  PRO  B  157  ?  22.66268  10.56950   8.38572  1.000  102.33481  N  ?  B  ?  418  1
  ATOM    3148  CA   .  PRO  B  157  ?  23.62879  10.98412   7.36321  1.000  101.73727  C  ?  B  ?  418  1
  ATOM    3149  CB   .  PRO  B  157  ?  24.87739  11.31639   8.18560  1.000   99.92518  C  ?  B  ?  418  1
  ATOM    3150  CG   .  PRO  B  157  ?  24.78093  10.42065   9.36657  1.000  100.32585  C  ?  B  ?  418  1
  ATOM    3151  CD   .  PRO  B  157  ?  23.31220  10.32749   9.68703  1.000  100.49862  C  ?  B  ?  418  1
  ATOM    3152  C    .  PRO  B  157  ?  23.91113   9.86486   6.35603  1.000  103.91946  C  ?  B  ?  418  1
  ATOM    3153  O    .  PRO  B  157  ?  23.66627   8.69926   6.67179  1.000  104.17707  O  ?  B  ?  418  1
  ATOM    3154  N    .  PRO  B  158  ?  24.41438  10.21763   5.15871  1.000  104.14244  N  ?  B  ?  419  1
  ATOM    3155  CA   .  PRO  B  158  ?  24.72140   9.27653   4.07399  1.000  107.52998  C  ?  B  ?  419  1
  ATOM    3156  CB   .  PRO  B  158  ?  25.64010  10.09446   3.16737  1.000  107.70998  C  ?  B  ?  419  1
  ATOM    3157  CG   .  PRO  B  158  ?  25.13909  11.48308   3.31527  1.000  104.53366  C  ?  B  ?  419  1
  ATOM    3158  CD   .  PRO  B  158  ?  24.66803  11.61223   4.74994  1.000  101.38916  C  ?  B  ?  419  1
  ATOM    3159  C    .  PRO  B  158  ?  25.42252   7.99935   4.53284  1.000  108.09394  C  ?  B  ?  419  1
  ATOM    3160  O    .  PRO  B  158  ?  25.01585   6.91889   4.09662  1.000  111.47423  O  ?  B  ?  419  1
  ATOM    3161  N    .  MET  B  163  ?  36.66316   3.98336  10.19285  1.000   91.56038  N  ?  B  ?  420  1
  ATOM    3162  CA   .  MET  B  163  ?  36.07633   5.15459   9.55388  1.000   89.31202  C  ?  B  ?  420  1
  ATOM    3163  CB   .  MET  B  163  ?  35.08418   4.73250   8.46518  1.000   90.39588  C  ?  B  ?  420  1
  ATOM    3164  C    .  MET  B  163  ?  35.38825   6.05116  10.57945  1.000   84.16806  C  ?  B  ?  420  1
  ATOM    3165  O    .  MET  B  163  ?  35.35434   7.27278  10.42306  1.000   85.24622  O  ?  B  ?  420  1
  ATOM    3166  N    .  ASP  B  164  ?  34.84205   5.44023  11.62765  1.000   81.40680  N  ?  B  ?  421  1
  ATOM    3167  CA   .  ASP  B  164  ?  34.18318   6.19162  12.69542  1.000   75.67713  C  ?  B  ?  421  1
  ATOM    3168  CB   .  ASP  B  164  ?  33.53204   5.24250  13.70449  1.000   77.60426  C  ?  B  ?  421  1
  ATOM    3169  CG   .  ASP  B  164  ?  32.85324   5.97985  14.84618  1.000   75.00641  C  ?  B  ?  421  1
  ATOM    3170  OD1  .  ASP  B  164  ?  31.74782   6.52121  14.63382  1.000   75.76464  O  ?  B  ?  421  1
  ATOM    3171  OD2  .  ASP  B  164  ?  33.42332   6.01328  15.95727  1.000   72.72970  O  ?  B  ?  421  1
  ATOM    3172  C    .  ASP  B  164  ?  35.17454   7.11323  13.40060  1.000   66.55199  C  ?  B  ?  421  1
  ATOM    3173  O    .  ASP  B  164  ?  36.27937   6.69778  13.74564  1.000   64.55955  O  ?  B  ?  421  1
  ATOM    3174  N    .  PHE  B  165  ?  34.76637   8.36131  13.61026  1.000   51.05441  N  ?  B  ?  422  1
  ATOM    3175  CA   .  PHE  B  165  ?  35.65178   9.39416  14.13303  1.000   48.26950  C  ?  B  ?  422  1
  ATOM    3176  CB   .  PHE  B  165  ?  34.88735  10.71196  14.30544  1.000   48.54387  C  ?  B  ?  422  1
  ATOM    3177  CG   .  PHE  B  165  ?  35.72921  11.83486  14.84804  1.000   51.00013  C  ?  B  ?  422  1
  ATOM    3178  CD1  .  PHE  B  165  ?  36.47660  12.63054  13.99676  1.000   53.80251  C  ?  B  ?  422  1
  ATOM    3179  CE1  .  PHE  B  165  ?  37.25283  13.66363  14.49153  1.000   54.00331  C  ?  B  ?  422  1
  ATOM    3180  CZ   .  PHE  B  165  ?  37.28785  13.91444  15.85020  1.000   54.04223  C  ?  B  ?  422  1
  ATOM    3181  CD2  .  PHE  B  165  ?  35.77123  12.09758  16.21050  1.000   57.97693  C  ?  B  ?  422  1
  ATOM    3182  CE2  .  PHE  B  165  ?  36.54869  13.13234  16.71234  1.000   57.10903  C  ?  B  ?  422  1
  ATOM    3183  C    .  PHE  B  165  ?  36.30383   9.00370  15.45329  1.000   48.44564  C  ?  B  ?  422  1
  ATOM    3184  O    .  PHE  B  165  ?  37.52331   9.05657  15.58363  1.000   52.65728  O  ?  B  ?  422  1
  ATOM    3185  N    .  TYR  B  166  ?  35.49181   8.61947  16.43079  1.000   45.96493  N  ?  B  ?  423  1
  ATOM    3186  CA   .  TYR  B  166  ?  36.00363   8.32873  17.76481  1.000   49.05255  C  ?  B  ?  423  1
  ATOM    3187  CB   .  TYR  B  166  ?  34.84639   8.17350  18.75017  1.000   48.72004  C  ?  B  ?  423  1
  ATOM    3188  CG   .  TYR  B  166  ?  34.11775   9.47008  19.00173  1.000   54.05785  C  ?  B  ?  423  1
  ATOM    3189  CD2  .  TYR  B  166  ?  32.80907   9.65062  18.57786  1.000   54.57511  C  ?  B  ?  423  1
  ATOM    3190  CE2  .  TYR  B  166  ?  32.14385  10.84043  18.80830  1.000   55.84605  C  ?  B  ?  423  1
  ATOM    3191  CZ   .  TYR  B  166  ?  32.79197  11.86708  19.46714  1.000   52.45367  C  ?  B  ?  423  1
  ATOM    3192  OH   .  TYR  B  166  ?  32.14173  13.05723  19.70270  1.000   51.37392  O  ?  B  ?  423  1
  ATOM    3193  CE1  .  TYR  B  166  ?  34.09216  11.70928  19.89394  1.000   52.11897  C  ?  B  ?  423  1
  ATOM    3194  CD1  .  TYR  B  166  ?  34.74498  10.51781  19.66134  1.000   53.60471  C  ?  B  ?  423  1
  ATOM    3195  C    .  TYR  B  166  ?  36.88846   7.08705  17.77820  1.000   54.82938  C  ?  B  ?  423  1
  ATOM    3196  O    .  TYR  B  166  ?  37.93082   7.06187  18.44068  1.000   55.88987  O  ?  B  ?  423  1
  ATOM    3197  N    .  GLU  B  167  ?  36.46424   6.06407  17.04277  1.000   59.31634  N  ?  B  ?  424  1
  ATOM    3198  CA   .  GLU  B  167  ?  37.24833   4.84623  16.87895  1.000   61.03220  C  ?  B  ?  424  1
  ATOM    3199  CB   .  GLU  B  167  ?  36.47146   3.82340  16.04156  1.000   66.18450  C  ?  B  ?  424  1
  ATOM    3200  CG   .  GLU  B  167  ?  37.32163   3.05518  15.04057  1.000   76.50255  C  ?  B  ?  424  1
  ATOM    3201  CD   .  GLU  B  167  ?  36.63028   1.81593  14.50880  1.000   84.14835  C  ?  B  ?  424  1
  ATOM    3202  OE1  .  GLU  B  167  ?  35.38312   1.80648  14.44765  1.000   85.44713  O  ?  B  ?  424  1
  ATOM    3203  OE2  .  GLU  B  167  ?  37.33713   0.84644  14.16026  1.000   87.28588  O  ?  B  ?  424  1
  ATOM    3204  C    .  GLU  B  167  ?  38.59772   5.16027  16.23403  1.000   60.52915  C  ?  B  ?  424  1
  ATOM    3205  O    .  GLU  B  167  ?  39.62789   4.58865  16.60111  1.000   64.29794  O  ?  B  ?  424  1
  ATOM    3206  N    .  ARG  B  168  ?  38.57696   6.08557  15.27908  1.000   59.04743  N  ?  B  ?  425  1
  ATOM    3207  CA   .  ARG  B  168  ?  39.78022   6.52694  14.58365  1.000   57.28238  C  ?  B  ?  425  1
  ATOM    3208  CB   .  ARG  B  168  ?  39.40691   7.42046  13.39875  1.000   57.55078  C  ?  B  ?  425  1
  ATOM    3209  CG   .  ARG  B  168  ?  40.57393   7.85002  12.53097  1.000   59.44290  C  ?  B  ?  425  1
  ATOM    3210  CD   .  ARG  B  168  ?  40.12042   8.82324  11.45221  1.000   64.04155  C  ?  B  ?  425  1
  ATOM    3211  NE   .  ARG  B  168  ?  41.17343   9.09407  10.47836  1.000   73.79398  N  ?  B  ?  425  1
  ATOM    3212  CZ   .  ARG  B  168  ?  41.33847   8.41300   9.34764  1.000   83.56606  C  ?  B  ?  425  1
  ATOM    3213  NH1  .  ARG  B  168  ?  40.51829   7.41526   9.04487  1.000   87.00928  N  ?  B  ?  425  1
  ATOM    3214  NH2  .  ARG  B  168  ?  42.32328   8.72804   8.51710  1.000   87.44882  N  ?  B  ?  425  1
  ATOM    3215  C    .  ARG  B  168  ?  40.72165   7.26695  15.53047  1.000   56.06135  C  ?  B  ?  425  1
  ATOM    3216  O    .  ARG  B  168  ?  41.93152   7.02912  15.52955  1.000   59.75695  O  ?  B  ?  425  1
  ATOM    3217  N    .  VAL  B  169  ?  40.15603   8.16198  16.33553  1.000   52.81722  N  ?  B  ?  426  1
  ATOM    3218  CA   .  VAL  B  169  ?  40.91840   8.90176  17.33253  1.000   51.94036  C  ?  B  ?  426  1
  ATOM    3219  CB   .  VAL  B  169  ?  40.02517   9.89224  18.10425  1.000   51.08789  C  ?  B  ?  426  1
  ATOM    3220  CG1  .  VAL  B  169  ?  40.72636  10.38303  19.36531  1.000   50.88756  C  ?  B  ?  426  1
  ATOM    3221  CG2  .  VAL  B  169  ?  39.63391  11.05807  17.20938  1.000   47.43808  C  ?  B  ?  426  1
  ATOM    3222  C    .  VAL  B  169  ?  41.58755   7.95325  18.31887  1.000   56.43060  C  ?  B  ?  426  1
  ATOM    3223  O    .  VAL  B  169  ?  42.76615   8.11248  18.64382  1.000   59.12916  O  ?  B  ?  426  1
  ATOM    3224  N    .  GLU  B  170  ?  40.83646   6.95843  18.78224  1.000   54.59809  N  ?  B  ?  427  1
  ATOM    3225  CA   .  GLU  B  170  ?  41.37617   5.98438  19.72370  1.000   56.20489  C  ?  B  ?  427  1
  ATOM    3226  CB   .  GLU  B  170  ?  40.26442   5.08079  20.25749  1.000   57.96027  C  ?  B  ?  427  1
  ATOM    3227  CG   .  GLU  B  170  ?  40.71141   4.17076  21.38564  1.000   68.25333  C  ?  B  ?  427  1
  ATOM    3228  CD   .  GLU  B  170  ?  39.54772   3.54737  22.12751  1.000   81.14679  C  ?  B  ?  427  1
  ATOM    3229  OE1  .  GLU  B  170  ?  39.75745   3.05047  23.25444  1.000   88.10258  O  ?  B  ?  427  1
  ATOM    3230  OE2  .  GLU  B  170  ?  38.42362   3.55455  21.58340  1.000   88.32136  O  ?  B  ?  427  1
  ATOM    3231  C    .  GLU  B  170  ?  42.47623   5.14532  19.07794  1.000   56.70225  C  ?  B  ?  427  1
  ATOM    3232  O    .  GLU  B  170  ?  43.48191   4.82128  19.71123  1.000   55.65587  O  ?  B  ?  427  1
  ATOM    3233  N    .  ARG  B  171  ?  42.27519   4.80521  17.81014  1.000   56.31030  N  ?  B  ?  428  1
  ATOM    3234  CA   .  ARG  B  171  ?  43.23147   4.00490  17.05369  1.000   53.24551  C  ?  B  ?  428  1
  ATOM    3235  CB   .  ARG  B  171  ?  42.60151   3.58001  15.72331  1.000   54.79399  C  ?  B  ?  428  1
  ATOM    3236  CG   .  ARG  B  171  ?  43.55205   2.92731  14.73802  1.000   54.89674  C  ?  B  ?  428  1
  ATOM    3237  CD   .  ARG  B  171  ?  43.99993   1.55007  15.19501  1.000   56.53941  C  ?  B  ?  428  1
  ATOM    3238  NE   .  ARG  B  171  ?  44.60726   0.81129  14.09190  1.000   60.43234  N  ?  B  ?  428  1
  ATOM    3239  CZ   .  ARG  B  171  ?  45.87931   0.92796  13.72558  1.000   63.98169  C  ?  B  ?  428  1
  ATOM    3240  NH1  .  ARG  B  171  ?  46.68519   1.75203  14.38049  1.000   65.01049  N  ?  B  ?  428  1
  ATOM    3241  NH2  .  ARG  B  171  ?  46.34638   0.22163  12.70496  1.000   68.16876  N  ?  B  ?  428  1
  ATOM    3242  C    .  ARG  B  171  ?  44.54865   4.74537  16.80564  1.000   53.14132  C  ?  B  ?  428  1
  ATOM    3243  O    .  ARG  B  171  ?  45.62522   4.14789  16.85336  1.000   56.26591  O  ?  B  ?  428  1
  ATOM    3244  N    .  THR  B  172  ?  44.45698   6.04861  16.55434  1.000   51.81011  N  ?  B  ?  429  1
  ATOM    3245  CA   .  THR  B  172  ?  45.62405   6.84891  16.18428  1.000   56.21304  C  ?  B  ?  429  1
  ATOM    3246  CB   .  THR  B  172  ?  45.24777   7.94936  15.17775  1.000   55.10479  C  ?  B  ?  429  1
  ATOM    3247  OG1  .  THR  B  172  ?  44.23567   8.79080  15.74704  1.000   48.43798  O  ?  B  ?  429  1
  ATOM    3248  CG2  .  THR  B  172  ?  44.73294   7.33410  13.88345  1.000   55.71353  C  ?  B  ?  429  1
  ATOM    3249  C    .  THR  B  172  ?  46.30353   7.51231  17.37839  1.000   59.30498  C  ?  B  ?  429  1
  ATOM    3250  O    .  THR  B  172  ?  47.26809   8.26215  17.21737  1.000   61.01771  O  ?  B  ?  429  1
  ATOM    3251  N    .  ALA  B  173  ?  45.79926   7.23496  18.57416  1.000   59.36417  N  ?  B  ?  430  1
  ATOM    3252  CA   .  ALA  B  173  ?  46.34719   7.82978  19.78438  1.000   62.74711  C  ?  B  ?  430  1
  ATOM    3253  CB   .  ALA  B  173  ?  45.28932   7.86036  20.88252  1.000   59.88025  C  ?  B  ?  430  1
  ATOM    3254  C    .  ALA  B  173  ?  47.58495   7.08216  20.26868  1.000   69.98249  C  ?  B  ?  430  1
  ATOM    3255  O    .  ALA  B  173  ?  47.72481   5.87965  20.03999  1.000   80.07362  O  ?  B  ?  430  1
  ATOM    3256  N    .  PRO  B  174  ?  48.50223   7.80387  20.92412  1.000   65.84202  N  ?  B  ?  431  1
  ATOM    3257  CA   .  PRO  B  174  ?  49.57261   7.15585  21.68084  1.000   67.52164  C  ?  B  ?  431  1
  ATOM    3258  CB   .  PRO  B  174  ?  50.74134   8.12176  21.50969  1.000   68.79360  C  ?  B  ?  431  1
  ATOM    3259  CG   .  PRO  B  174  ?  50.07530   9.46914  21.45674  1.000   62.85543  C  ?  B  ?  431  1
  ATOM    3260  CD   .  PRO  B  174  ?  48.71933   9.25774  20.80490  1.000   60.42933  C  ?  B  ?  431  1
  ATOM    3261  C    .  PRO  B  174  ?  49.17271   7.02030  23.14965  1.000   64.83994  C  ?  B  ?  431  1
  ATOM    3262  O    .  PRO  B  174  ?  48.21102   7.67144  23.57895  1.000   64.79856  O  ?  B  ?  431  1
  ATOM    3263  N    .  GLY  B  175  ?  49.87378   6.18217  23.90569  1.000   57.19255  N  ?  B  ?  432  1
  ATOM    3264  CA   .  GLY  B  175  ?  49.69827   6.17349  25.34764  1.000   57.52672  C  ?  B  ?  432  1
  ATOM    3265  C    .  GLY  B  175  ?  50.32419   7.45583  25.85784  1.000   64.97604  C  ?  B  ?  432  1
  ATOM    3266  O    .  GLY  B  175  ?  51.34407   7.88489  25.31740  1.000   67.17188  O  ?  B  ?  432  1
  ATOM    3267  N    .  GLY  B  176  ?  49.74086   8.08342  26.87760  1.000   72.65707  N  ?  B  ?  433  1
  ATOM    3268  CA   .  GLY  B  176  ?  48.59295   7.57447  27.60657  1.000   71.82259  C  ?  B  ?  433  1
  ATOM    3269  C    .  GLY  B  176  ?  48.92253   7.70736  29.08278  1.000   74.59991  C  ?  B  ?  433  1
  ATOM    3270  O    .  GLY  B  176  ?  50.03583   7.36781  29.48525  1.000   85.66392  O  ?  B  ?  433  1
  ATOM    3271  N    .  SER  B  177  ?  47.98507   8.19033  29.89773  1.000   62.97542  N  ?  B  ?  434  1
  ATOM    3272  CA   .  SER  B  177  ?  46.63280   8.51354  29.46486  1.000   56.38938  C  ?  B  ?  434  1
  ATOM    3273  CB   .  SER  B  177  ?  45.62244   8.04136  30.51087  1.000   60.65091  C  ?  B  ?  434  1
  ATOM    3274  OG   .  SER  B  177  ?  46.08707   6.88122  31.17941  1.000   64.41506  O  ?  B  ?  434  1
  ATOM    3275  C    .  SER  B  177  ?  46.45273  10.00994  29.21340  1.000   53.18230  C  ?  B  ?  434  1
  ATOM    3276  O    .  SER  B  177  ?  45.46628  10.42878  28.61065  1.000   50.89030  O  ?  B  ?  434  1
  ATOM    3277  N    .  ALA  B  178  ?  47.39872  10.81475  29.68589  1.000   54.49067  N  ?  B  ?  435  1
  ATOM    3278  CA   .  ALA  B  178  ?  47.35576  12.25105  29.43811  1.000   55.31720  C  ?  B  ?  435  1
  ATOM    3279  CB   .  ALA  B  178  ?  48.47583  12.95907  30.18653  1.000   57.49481  C  ?  B  ?  435  1
  ATOM    3280  C    .  ALA  B  178  ?  47.45161  12.52364  27.94217  1.000   52.79248  C  ?  B  ?  435  1
  ATOM    3281  O    .  ALA  B  178  ?  46.76389  13.40246  27.40501  1.000   55.79194  O  ?  B  ?  435  1
  ATOM    3282  N    .  GLU  B  179  ?  48.30184  11.75141  27.27219  1.000   53.34044  N  ?  B  ?  436  1
  ATOM    3283  CA   .  GLU  B  179  ?  48.47578  11.88204  25.83330  1.000   55.87842  C  ?  B  ?  436  1
  ATOM    3284  C    .  GLU  B  179  ?  47.20494  11.49552  25.08087  1.000   54.86652  C  ?  B  ?  436  1
  ATOM    3285  O    .  GLU  B  179  ?  46.98428  11.96438  23.97375  1.000   59.85170  O  ?  B  ?  436  1
  ATOM    3286  CB   .  GLU  B  179  ?  49.65104  11.03137  25.34426  1.000   59.69336  C  ?  B  ?  436  1
  ATOM    3287  CG   .  GLU  B  179  ?  51.02212  11.52391  25.78387  1.000   65.22318  C  ?  B  ?  436  1
  ATOM    3288  CD   .  GLU  B  179  ?  51.50870  10.84714  27.05220  1.000   69.37827  C  ?  B  ?  436  1
  ATOM    3289  OE1  .  GLU  B  179  ?  50.66959  10.27703  27.78147  1.000   72.83683  O  ?  B  ?  436  1
  ATOM    3290  OE2  .  GLU  B  179  ?  52.73158  10.87422  27.31251  1.000   73.10265  O  ?  B  ?  436  1
  ATOM    3291  N    .  LEU  B  180  ?  46.37124  10.64775  25.67904  1.000   53.30924  N  ?  B  ?  437  1
  ATOM    3292  CA   .  LEU  B  180  ?  45.10908  10.26116  25.05075  1.000   51.48066  C  ?  B  ?  437  1
  ATOM    3293  CB   .  LEU  B  180  ?  44.50764   9.02982  25.73488  1.000   48.78289  C  ?  B  ?  437  1
  ATOM    3294  CG   .  LEU  B  180  ?  43.08425   8.64829  25.30615  1.000   49.80957  C  ?  B  ?  437  1
  ATOM    3295  CD1  .  LEU  B  180  ?  42.98082   8.49729  23.79272  1.000   50.86984  C  ?  B  ?  437  1
  ATOM    3296  CD2  .  LEU  B  180  ?  42.63333   7.36870  25.99916  1.000   45.27940  C  ?  B  ?  437  1
  ATOM    3297  C    .  LEU  B  180  ?  44.11116  11.41026  25.08155  1.000   51.59275  C  ?  B  ?  437  1
  ATOM    3298  O    .  LEU  B  180  ?  43.46961  11.71374  24.07726  1.000   51.62629  O  ?  B  ?  437  1
  ATOM    3299  N    .  ILE  B  181  ?  43.98115  12.04036  26.24244  1.000   53.60019  N  ?  B  ?  438  1
  ATOM    3300  CA   .  ILE  B  181  ?  43.07690  13.16877  26.39817  1.000   53.25401  C  ?  B  ?  438  1
  ATOM    3301  CB   .  ILE  B  181  ?  42.98209  13.59720  27.87462  1.000   54.59205  C  ?  B  ?  438  1
  ATOM    3302  CG1  .  ILE  B  181  ?  42.12343  12.59220  28.64458  1.000   51.29802  C  ?  B  ?  438  1
  ATOM    3303  CG2  .  ILE  B  181  ?  42.38302  14.98558  27.99913  1.000   58.65405  C  ?  B  ?  438  1
  ATOM    3304  CD1  .  ILE  B  181  ?  42.71124  12.16204  29.95005  1.000   55.01208  C  ?  B  ?  438  1
  ATOM    3305  C    .  ILE  B  181  ?  43.52907  14.33509  25.52201  1.000   53.71546  C  ?  B  ?  438  1
  ATOM    3306  O    .  ILE  B  181  ?  42.71207  14.95883  24.83133  1.000   53.34723  O  ?  B  ?  438  1
  ATOM    3307  N    .  ARG  B  182  ?  44.83201  14.60642  25.52079  1.000   53.00204  N  ?  B  ?  439  1
  ATOM    3308  CA   .  ARG  B  182  ?  45.36476  15.66869  24.67326  1.000   54.87830  C  ?  B  ?  439  1
  ATOM    3309  CB   .  ARG  B  182  ?  46.82774  15.94469  25.01312  1.000   62.96606  C  ?  B  ?  439  1
  ATOM    3310  CG   .  ARG  B  182  ?  47.00412  16.68268  26.32634  1.000   72.90640  C  ?  B  ?  439  1
  ATOM    3311  CD   .  ARG  B  182  ?  48.45278  16.71715  26.76144  1.000   81.05705  C  ?  B  ?  439  1
  ATOM    3312  NE   .  ARG  B  182  ?  48.56193  16.88860  28.20572  1.000   86.46214  N  ?  B  ?  439  1
  ATOM    3313  CZ   .  ARG  B  182  ?  49.58681  16.45638  28.93167  1.000   91.28612  C  ?  B  ?  439  1
  ATOM    3314  NH1  .  ARG  B  182  ?  50.59578  15.82429  28.34790  1.000   92.18941  N  ?  B  ?  439  1
  ATOM    3315  NH2  .  ARG  B  182  ?  49.60150  16.65216  30.24221  1.000   93.04411  N  ?  B  ?  439  1
  ATOM    3316  C    .  ARG  B  182  ?  45.21991  15.34025  23.18953  1.000   50.92441  C  ?  B  ?  439  1
  ATOM    3317  O    .  ARG  B  182  ?  44.95860  16.22632  22.38249  1.000   49.01008  O  ?  B  ?  439  1
  ATOM    3318  N    .  HIS  B  183  ?  45.38357  14.07034  22.83259  1.000   48.52288  N  ?  B  ?  440  1
  ATOM    3319  CA   .  HIS  B  183  ?  45.21153  13.64981  21.44668  1.000   47.79992  C  ?  B  ?  440  1
  ATOM    3320  CB   .  HIS  B  183  ?  45.63289  12.19138  21.25704  1.000   45.99873  C  ?  B  ?  440  1
  ATOM    3321  CG   .  HIS  B  183  ?  45.42013  11.67716  19.86825  1.000   47.46098  C  ?  B  ?  440  1
  ATOM    3322  ND1  .  HIS  B  183  ?  46.24422  12.01211  18.81656  1.000   49.87550  N  ?  B  ?  440  1
  ATOM    3323  CE1  .  HIS  B  183  ?  45.81739  11.41638  17.71742  1.000   54.59835  C  ?  B  ?  440  1
  ATOM    3324  NE2  .  HIS  B  183  ?  44.74422  10.70737  18.01836  1.000   54.45922  N  ?  B  ?  440  1
  ATOM    3325  CD2  .  HIS  B  183  ?  44.47487  10.85262  19.35731  1.000   51.30223  C  ?  B  ?  440  1
  ATOM    3326  C    .  HIS  B  183  ?  43.76597  13.83418  21.00975  1.000   50.75720  C  ?  B  ?  440  1
  ATOM    3327  O    .  HIS  B  183  ?  43.49913  14.26492  19.88760  1.000   54.48182  O  ?  B  ?  440  1
  ATOM    3328  N    .  TYR  B  184  ?  42.83712  13.50706  21.90269  1.000   47.56382  N  ?  B  ?  441  1
  ATOM    3329  CA   .  TYR  B  184  ?  41.41816  13.64856  21.61152  1.000   48.24222  C  ?  B  ?  441  1
  ATOM    3330  CB   .  TYR  B  184  ?  40.57305  13.02957  22.72431  1.000   51.74191  C  ?  B  ?  441  1
  ATOM    3331  CG   .  TYR  B  184  ?  39.10139  13.34531  22.58889  1.000   54.38247  C  ?  B  ?  441  1
  ATOM    3332  CD1  .  TYR  B  184  ?  38.32231  12.70709  21.63332  1.000   55.86004  C  ?  B  ?  441  1
  ATOM    3333  CE1  .  TYR  B  184  ?  36.97834  12.99629  21.49800  1.000   57.41184  C  ?  B  ?  441  1
  ATOM    3334  CZ   .  TYR  B  184  ?  36.39719  13.93448  22.32408  1.000   57.21004  C  ?  B  ?  441  1
  ATOM    3335  OH   .  TYR  B  184  ?  35.05895  14.22340  22.18967  1.000   63.38516  O  ?  B  ?  441  1
  ATOM    3336  CE2  .  TYR  B  184  ?  37.14971  14.58385  23.28175  1.000   52.85859  C  ?  B  ?  441  1
  ATOM    3337  CD2  .  TYR  B  184  ?  38.49312  14.28811  23.40879  1.000   51.64595  C  ?  B  ?  441  1
  ATOM    3338  C    .  TYR  B  184  ?  41.03585  15.11134  21.42247  1.000   49.89366  C  ?  B  ?  441  1
  ATOM    3339  O    .  TYR  B  184  ?  40.38270  15.47560  20.43637  1.000   50.23028  O  ?  B  ?  441  1
  ATOM    3340  N    .  HIS  B  185  ?  41.44385  15.94966  22.36938  1.000   52.98586  N  ?  B  ?  442  1
  ATOM    3341  CA   .  HIS  B  185  ?  41.12808  17.37268  22.28761  1.000   58.41785  C  ?  B  ?  442  1
  ATOM    3342  CB   .  HIS  B  185  ?  41.50891  18.08492  23.58562  1.000   64.45829  C  ?  B  ?  442  1
  ATOM    3343  CG   .  HIS  B  185  ?  40.55039  17.83160  24.70545  1.000   71.17213  C  ?  B  ?  442  1
  ATOM    3344  ND1  .  HIS  B  185  ?  39.33936  18.48204  24.80867  1.000   75.54973  N  ?  B  ?  442  1
  ATOM    3345  CE1  .  HIS  B  185  ?  38.70168  18.05471  25.88334  1.000   73.40713  C  ?  B  ?  442  1
  ATOM    3346  NE2  .  HIS  B  185  ?  39.45447  17.14725  26.47954  1.000   72.69765  N  ?  B  ?  442  1
  ATOM    3347  CD2  .  HIS  B  185  ?  40.61432  16.98750  25.76253  1.000   71.87885  C  ?  B  ?  442  1
  ATOM    3348  C    .  HIS  B  185  ?  41.80906  18.03558  21.09584  1.000   56.37644  C  ?  B  ?  442  1
  ATOM    3349  O    .  HIS  B  185  ?  41.25880  18.95564  20.50113  1.000   62.99667  O  ?  B  ?  442  1
  ATOM    3350  N    .  ALA  B  186  ?  42.99859  17.56403  20.74174  1.000   51.63602  N  ?  B  ?  443  1
  ATOM    3351  CA   .  ALA  B  186  ?  43.67764  18.05531  19.54916  1.000   51.30996  C  ?  B  ?  443  1
  ATOM    3352  CB   .  ALA  B  186  ?  45.09349  17.51471  19.47465  1.000   50.69661  C  ?  B  ?  443  1
  ATOM    3353  C    .  ALA  B  186  ?  42.89118  17.66211  18.30751  1.000   55.32638  C  ?  B  ?  443  1
  ATOM    3354  O    .  ALA  B  186  ?  42.73898  18.45296  17.37640  1.000   58.59135  O  ?  B  ?  443  1
  ATOM    3355  N    .  ALA  B  187  ?  42.38806  16.43177  18.30830  1.000   56.72703  N  ?  B  ?  444  1
  ATOM    3356  CA   .  ALA  B  187  ?  41.58544  15.92598  17.20344  1.000   56.69722  C  ?  B  ?  444  1
  ATOM    3357  CB   .  ALA  B  187  ?  41.31674  14.44114  17.38063  1.000   52.06585  C  ?  B  ?  444  1
  ATOM    3358  C    .  ALA  B  187  ?  40.27056  16.68728  17.07576  1.000   60.01866  C  ?  B  ?  444  1
  ATOM    3359  O    .  ALA  B  187  ?  39.68098  16.73793  15.99534  1.000   59.44344  O  ?  B  ?  444  1
  ATOM    3360  N    .  GLN  B  188  ?  39.81301  17.28145  18.17475  1.000   58.81921  N  ?  B  ?  445  1
  ATOM    3361  CA   .  GLN  B  188  ?  38.52745  17.97611  18.16018  1.000   59.47415  C  ?  B  ?  445  1
  ATOM    3362  CB   .  GLN  B  188  ?  37.72859  17.61585  19.41307  1.000   58.70056  C  ?  B  ?  445  1
  ATOM    3363  CG   .  GLN  B  188  ?  36.22846  17.76598  19.24782  1.000   57.61952  C  ?  B  ?  445  1
  ATOM    3364  CD   .  GLN  B  188  ?  35.53680  16.44173  18.97165  1.000   50.62232  C  ?  B  ?  445  1
  ATOM    3365  OE1  .  GLN  B  188  ?  35.27621  15.66584  19.88977  1.000   51.14134  O  ?  B  ?  445  1
  ATOM    3366  NE2  .  GLN  B  188  ?  35.23283  16.18093  17.70514  1.000   44.14581  N  ?  B  ?  445  1
  ATOM    3367  C    .  GLN  B  188  ?  38.63095  19.50237  18.04785  1.000   58.30128  C  ?  B  ?  445  1
  ATOM    3368  O    .  GLN  B  188  ?  37.75617  20.13877  17.46593  1.000   60.41089  O  ?  B  ?  445  1
  ATOM    3369  N    .  ALA  B  189  ?  39.69014  20.08601  18.60160  1.000   59.05973  N  ?  B  ?  446  1
  ATOM    3370  CA   .  ALA  B  189  ?  39.80044  21.54432  18.68254  1.000   61.81593  C  ?  B  ?  446  1
  ATOM    3371  CB   .  ALA  B  189  ?  40.96364  21.94121  19.57783  1.000   64.33982  C  ?  B  ?  446  1
  ATOM    3372  C    .  ALA  B  189  ?  39.95388  22.19913  17.31490  1.000   64.44134  C  ?  B  ?  446  1
  ATOM    3373  O    .  ALA  B  189  ?  40.55012  21.62859  16.40080  1.000   62.07588  O  ?  B  ?  446  1
  ATOM    3374  N    .  VAL  B  190  ?  39.41245  23.40659  17.18937  1.000   72.05422  N  ?  B  ?  447  1
  ATOM    3375  CA   .  VAL  B  190  ?  39.48758  24.16252  15.94528  1.000   81.71865  C  ?  B  ?  447  1
  ATOM    3376  CB   .  VAL  B  190  ?  38.08769  24.41732  15.35573  1.000   81.02860  C  ?  B  ?  447  1
  ATOM    3377  CG1  .  VAL  B  190  ?  38.17033  25.38943  14.18293  1.000   84.59092  C  ?  B  ?  447  1
  ATOM    3378  CG2  .  VAL  B  190  ?  37.44532  23.10472  14.92952  1.000   76.55812  C  ?  B  ?  447  1
  ATOM    3379  C    .  VAL  B  190  ?  40.19679  25.49903  16.14883  1.000   89.95019  C  ?  B  ?  447  1
  ATOM    3380  O    .  VAL  B  190  ?  41.14925  25.81963  15.43651  1.000   93.17533  O  ?  B  ?  447  1
  ATOM    3381  N    .  ASN  B  191  ?  39.72601  26.27405  17.12118  1.000   93.86208  N  ?  B  ?  448  1
  ATOM    3382  CA   .  ASN  B  191  ?  40.33336  27.56188  17.43909  1.000  102.29748  C  ?  B  ?  448  1
  ATOM    3383  CB   .  ASN  B  191  ?  39.35704  28.70216  17.14502  1.000  102.36088  C  ?  B  ?  448  1
  ATOM    3384  C    .  ASN  B  191  ?  40.78534  27.62077  18.89482  1.000  107.04043  C  ?  B  ?  448  1
  ATOM    3385  O    .  ASN  B  191  ?  40.13045  28.25048  19.72884  1.000  111.23345  O  ?  B  ?  448  1
  ATOM    3386  N    .  GLU  B  192  ?  41.90916  26.96025  19.17645  1.000  104.20207  N  ?  B  ?  449  1
  ATOM    3387  CA   .  GLU  B  192  ?  42.47289  26.83925  20.52377  1.000   98.82222  C  ?  B  ?  449  1
  ATOM    3388  CB   .  GLU  B  192  ?  42.82498  28.21606  21.10055  1.000  101.50897  C  ?  B  ?  449  1
  ATOM    3389  C    .  GLU  B  192  ?  41.52167  26.10070  21.46263  1.000   92.05174  C  ?  B  ?  449  1
  ATOM    3390  O    .  GLU  B  192  ?  40.52242  26.65425  21.92056  1.000   89.30458  O  ?  B  ?  449  1
  ATOM    3391  N    .  PRO  B  196  ?  40.04319  23.32269  29.81163  1.000   82.82974  N  ?  B  ?  450  1
  ATOM    3392  CA   .  PRO  B  196  ?  40.08794  23.59687  31.25316  1.000   85.25681  C  ?  B  ?  450  1
  ATOM    3393  CB   .  PRO  B  196  ?  38.67013  23.24466  31.72817  1.000   84.93217  C  ?  B  ?  450  1
  ATOM    3394  CG   .  PRO  B  196  ?  37.82931  23.22744  30.48989  1.000   81.55939  C  ?  B  ?  450  1
  ATOM    3395  CD   .  PRO  B  196  ?  38.74359  22.76977  29.39789  1.000   79.59525  C  ?  B  ?  450  1
  ATOM    3396  C    .  PRO  B  196  ?  41.12424  22.73306  31.96589  1.000   82.46747  C  ?  B  ?  450  1
  ATOM    3397  O    .  PRO  B  196  ?  41.07619  21.50917  31.84074  1.000   78.81637  O  ?  B  ?  450  1
  ATOM    3398  N    .  GLU  B  197  ?  42.03877  23.36350  32.69866  1.000   83.23349  N  ?  B  ?  451  1
  ATOM    3399  CA   .  GLU  B  197  ?  43.08840  22.64805  33.42333  1.000   84.39509  C  ?  B  ?  451  1
  ATOM    3400  CB   .  GLU  B  197  ?  43.97038  23.63562  34.19143  1.000   87.01350  C  ?  B  ?  451  1
  ATOM    3401  C    .  GLU  B  197  ?  42.50678  21.61262  34.38334  1.000   85.09065  C  ?  B  ?  451  1
  ATOM    3402  O    .  GLU  B  197  ?  42.97444  20.46310  34.44110  1.000   83.57928  O  ?  B  ?  451  1
  ATOM    3403  N    .  ASP  B  198  ?  41.48695  22.03473  35.12969  1.000   87.72623  N  ?  B  ?  452  1
  ATOM    3404  CA   .  ASP  B  198  ?  40.77186  21.15551  36.04659  1.000   88.86473  C  ?  B  ?  452  1
  ATOM    3405  CB   .  ASP  B  198  ?  39.55833  21.86353  36.65996  1.000   93.78071  C  ?  B  ?  452  1
  ATOM    3406  CG   .  ASP  B  198  ?  39.79293  23.34185  36.88985  1.000  101.36476  C  ?  B  ?  452  1
  ATOM    3407  OD2  .  ASP  B  198  ?  39.52275  23.81532  38.01334  1.000  107.21666  O  ?  B  ?  452  1
  ATOM    3408  OD1  .  ASP  B  198  ?  40.24118  24.03155  35.94989  1.000  102.87551  O  ?  B  ?  452  1
  ATOM    3409  C    .  ASP  B  198  ?  40.31860  19.90158  35.31445  1.000   82.44253  C  ?  B  ?  452  1
  ATOM    3410  O    .  ASP  B  198  ?  40.50882  18.78280  35.79526  1.000   84.27574  O  ?  B  ?  452  1
  ATOM    3411  N    .  TYR  B  199  ?  39.73546  20.10038  34.13623  1.000   74.14618  N  ?  B  ?  453  1
  ATOM    3412  CA   .  TYR  B  199  ?  39.22127  18.99017  33.35228  1.000   65.74063  C  ?  B  ?  453  1
  ATOM    3413  CB   .  TYR  B  199  ?  38.40985  19.48746  32.15524  1.000   63.00619  C  ?  B  ?  453  1
  ATOM    3414  CG   .  TYR  B  199  ?  37.88048  18.35552  31.30233  1.000   60.30368  C  ?  B  ?  453  1
  ATOM    3415  CD1  .  TYR  B  199  ?  37.08602  17.36066  31.85669  1.000   61.50175  C  ?  B  ?  453  1
  ATOM    3416  CE1  .  TYR  B  199  ?  36.60098  16.31936  31.08906  1.000   61.92867  C  ?  B  ?  453  1
  ATOM    3417  CZ   .  TYR  B  199  ?  36.90682  16.26272  29.74736  1.000   62.57629  C  ?  B  ?  453  1
  ATOM    3418  OH   .  TYR  B  199  ?  36.42015  15.22519  28.98444  1.000   61.68670  O  ?  B  ?  453  1
  ATOM    3419  CE2  .  TYR  B  199  ?  37.69497  17.23913  29.17090  1.000   61.54726  C  ?  B  ?  453  1
  ATOM    3420  CD2  .  TYR  B  199  ?  38.17793  18.27671  29.94889  1.000   61.85694  C  ?  B  ?  453  1
  ATOM    3421  C    .  TYR  B  199  ?  40.32966  18.06850  32.86632  1.000   62.88042  C  ?  B  ?  453  1
  ATOM    3422  O    .  TYR  B  199  ?  40.16715  16.85748  32.89761  1.000   70.05238  O  ?  B  ?  453  1
  ATOM    3423  N    .  ILE  B  200  ?  41.44771  18.62937  32.41468  1.000   56.82109  N  ?  B  ?  454  1
  ATOM    3424  CA   .  ILE  B  200  ?  42.53705  17.79857  31.91093  1.000   55.78369  C  ?  B  ?  454  1
  ATOM    3425  CB   .  ILE  B  200  ?  43.67500  18.63686  31.30184  1.000   61.91746  C  ?  B  ?  454  1
  ATOM    3426  CG1  .  ILE  B  200  ?  43.12811  19.62035  30.26485  1.000   66.15329  C  ?  B  ?  454  1
  ATOM    3427  CG2  .  ILE  B  200  ?  44.71251  17.72630  30.66194  1.000   62.33058  C  ?  B  ?  454  1
  ATOM    3428  CD1  .  ILE  B  200  ?  42.59670  18.96070  29.00510  1.000   63.00619  C  ?  B  ?  454  1
  ATOM    3429  C    .  ILE  B  200  ?  43.09635  16.92212  33.02963  1.000   59.06143  C  ?  B  ?  454  1
  ATOM    3430  O    .  ILE  B  200  ?  43.19690  15.69650  32.88217  1.000   62.59559  O  ?  B  ?  454  1
  ATOM    3431  N    .  GLY  B  201  ?  43.44050  17.54950  34.15199  1.000   59.24226  N  ?  B  ?  455  1
  ATOM    3432  CA   .  GLY  B  201  ?  43.93623  16.81118  35.30030  1.000   62.79224  C  ?  B  ?  455  1
  ATOM    3433  C    .  GLY  B  201  ?  42.97612  15.74004  35.79584  1.000   64.69555  C  ?  B  ?  455  1
  ATOM    3434  O    .  GLY  B  201  ?  43.35761  14.56675  35.94138  1.000   67.10838  O  ?  B  ?  455  1
  ATOM    3435  N    .  ILE  B  202  ?  41.72572  16.13229  36.04250  1.000   65.97083  N  ?  B  ?  456  1
  ATOM    3436  CA   .  ILE  B  202  ?  40.73876  15.20283  36.59023  1.000   67.73359  C  ?  B  ?  456  1
  ATOM    3437  CB   .  ILE  B  202  ?  39.42401  15.92345  37.01146  1.000   65.21811  C  ?  B  ?  456  1
  ATOM    3438  CG1  .  ILE  B  202  ?  38.59342  15.03252  37.93905  1.000   63.54460  C  ?  B  ?  456  1
  ATOM    3439  CG2  .  ILE  B  202  ?  38.58906  16.32984  35.79957  1.000   63.18071  C  ?  B  ?  456  1
  ATOM    3440  CD1  .  ILE  B  202  ?  39.31240  14.59423  39.19476  1.000   63.24407  C  ?  B  ?  456  1
  ATOM    3441  C    .  ILE  B  202  ?  40.40274  14.08318  35.60738  1.000   65.82149  C  ?  B  ?  456  1
  ATOM    3442  O    .  ILE  B  202  ?  40.10457  12.97022  36.02471  1.000   68.85250  O  ?  B  ?  456  1
  ATOM    3443  N    .  ALA  B  203  ?  40.45698  14.36977  34.30937  1.000   58.46557  N  ?  B  ?  457  1
  ATOM    3444  CA   .  ALA  B  203  ?  40.12977  13.36420  33.30758  1.000   55.75557  C  ?  B  ?  457  1
  ATOM    3445  CB   .  ALA  B  203  ?  39.86781  13.99910  31.95216  1.000   53.65898  C  ?  B  ?  457  1
  ATOM    3446  C    .  ALA  B  203  ?  41.26037  12.36337  33.21521  1.000   58.26862  C  ?  B  ?  457  1
  ATOM    3447  O    .  ALA  B  203  ?  41.02619  11.16710  33.04687  1.000   59.83533  O  ?  B  ?  457  1
  ATOM    3448  N    .  THR  B  204  ?  42.48918  12.85843  33.32330  1.000   60.16699  N  ?  B  ?  458  1
  ATOM    3449  CA   .  THR  B  204  ?  43.63936  11.97000  33.37973  1.000   60.13444  C  ?  B  ?  458  1
  ATOM    3450  CB   .  THR  B  204  ?  44.96523  12.75006  33.43117  1.000   61.22796  C  ?  B  ?  458  1
  ATOM    3451  OG1  .  THR  B  204  ?  45.06590  13.59409  32.27710  1.000   59.79787  O  ?  B  ?  458  1
  ATOM    3452  CG2  .  THR  B  204  ?  46.14533  11.79473  33.45562  1.000   59.27000  C  ?  B  ?  458  1
  ATOM    3453  C    .  THR  B  204  ?  43.51755  11.05885  34.59539  1.000   59.50994  C  ?  B  ?  458  1
  ATOM    3454  O    .  THR  B  204  ?  43.80151   9.86481  34.50924  1.000   61.63693  O  ?  B  ?  458  1
  ATOM    3455  N    .  LYS  B  205  ?  43.07343  11.61440  35.72046  1.000   60.94333  N  ?  B  ?  459  1
  ATOM    3456  CA   .  LYS  B  205  ?  42.89126  10.80850  36.92909  1.000   61.59389  C  ?  B  ?  459  1
  ATOM    3457  CB   .  LYS  B  205  ?  42.61476  11.71215  38.13185  1.000   66.15562  C  ?  B  ?  459  1
  ATOM    3458  CG   .  LYS  B  205  ?  43.85902  12.36454  38.71022  1.000   72.49350  C  ?  B  ?  459  1
  ATOM    3459  CD   .  LYS  B  205  ?  44.88411  11.31547  39.11895  1.000   80.16606  C  ?  B  ?  459  1
  ATOM    3460  CE   .  LYS  B  205  ?  46.20979  11.95187  39.50097  1.000   87.34338  C  ?  B  ?  459  1
  ATOM    3461  NZ   .  LYS  B  205  ?  47.34106  11.38219  38.71436  1.000   89.92220  N  ?  B  ?  459  1
  ATOM    3462  C    .  LYS  B  205  ?  41.77119   9.76873  36.78399  1.000   61.05784  C  ?  B  ?  459  1
  ATOM    3463  O    .  LYS  B  205  ?  41.91484   8.62624  37.21769  1.000   62.78234  O  ?  B  ?  459  1
  ATOM    3464  N    .  TRP  B  206  ?  40.66161  10.17239  36.17511  1.000   59.84450  N  ?  B  ?  460  1
  ATOM    3465  CA   .  TRP  B  206  ?  39.52031   9.28994  35.94981  1.000   63.54836  C  ?  B  ?  460  1
  ATOM    3466  CB   .  TRP  B  206  ?  38.34080  10.07904  35.38299  1.000   62.95660  C  ?  B  ?  460  1
  ATOM    3467  CG   .  TRP  B  206  ?  37.63101  10.92550  36.38074  1.000   64.01838  C  ?  B  ?  460  1
  ATOM    3468  CD1  .  TRP  B  206  ?  37.68044  10.81112  37.73762  1.000   65.55042  C  ?  B  ?  460  1
  ATOM    3469  NE1  .  TRP  B  206  ?  36.88998  11.77046  38.32135  1.000   67.58508  N  ?  B  ?  460  1
  ATOM    3470  CE2  .  TRP  B  206  ?  36.31091  12.52894  37.33651  1.000   67.14857  C  ?  B  ?  460  1
  ATOM    3471  CD2  .  TRP  B  206  ?  36.75807  12.02445  36.10070  1.000   63.61583  C  ?  B  ?  460  1
  ATOM    3472  CE3  .  TRP  B  206  ?  36.30887  12.63091  34.92276  1.000   64.38028  C  ?  B  ?  460  1
  ATOM    3473  CZ3  .  TRP  B  206  ?  35.44190  13.70504  35.01642  1.000   67.71832  C  ?  B  ?  460  1
  ATOM    3474  CH2  .  TRP  B  206  ?  35.01545  14.18505  36.26107  1.000   70.99417  C  ?  B  ?  460  1
  ATOM    3475  CZ2  .  TRP  B  206  ?  35.43731  13.61193  37.43085  1.000   71.25158  C  ?  B  ?  460  1
  ATOM    3476  C    .  TRP  B  206  ?  39.85732   8.15079  35.00040  1.000   65.70088  C  ?  B  ?  460  1
  ATOM    3477  O    .  TRP  B  206  ?  39.37294   7.03032  35.16017  1.000   69.60578  O  ?  B  ?  460  1
  ATOM    3478  N    .  LEU  B  207  ?  40.68337   8.45346  34.00524  1.000   63.31927  N  ?  B  ?  461  1
  ATOM    3479  CA   .  LEU  B  207  ?  41.02989   7.49208  32.97021  1.000   64.79399  C  ?  B  ?  461  1
  ATOM    3480  CB   .  LEU  B  207  ?  41.89463   8.16511  31.90510  1.000   63.78802  C  ?  B  ?  461  1
  ATOM    3481  CG   .  LEU  B  207  ?  41.96145   7.49366  30.53634  1.000   64.10140  C  ?  B  ?  461  1
  ATOM    3482  CD1  .  LEU  B  207  ?  40.67169   6.74778  30.24336  1.000   66.11082  C  ?  B  ?  461  1
  ATOM    3483  CD2  .  LEU  B  207  ?  42.21076   8.54797  29.47676  1.000   62.92604  C  ?  B  ?  461  1
  ATOM    3484  C    .  LEU  B  207  ?  41.74454   6.27341  33.54877  1.000   70.66177  C  ?  B  ?  461  1
  ATOM    3485  O    .  LEU  B  207  ?  41.66084   5.17519  32.99758  1.000   72.29694  O  ?  B  ?  461  1
  ATOM    3486  N    .  GLU  B  208  ?  42.43524   6.47267  34.66750  1.000   75.00787  N  ?  B  ?  462  1
  ATOM    3487  CA   .  GLU  B  208  ?  43.14640   5.38844  35.33834  1.000   80.32982  C  ?  B  ?  462  1
  ATOM    3488  CB   .  GLU  B  208  ?  44.57417   5.82806  35.67998  1.000   86.26035  C  ?  B  ?  462  1
  ATOM    3489  CG   .  GLU  B  208  ?  45.57135   5.60679  34.55035  1.000   91.79007  C  ?  B  ?  462  1
  ATOM    3490  CD   .  GLU  B  208  ?  46.56737   6.74314  34.40624  1.000   98.63977  C  ?  B  ?  462  1
  ATOM    3491  OE1  .  GLU  B  208  ?  46.71246   7.53762  35.35906  1.000  102.35353  O  ?  B  ?  462  1
  ATOM    3492  OE2  .  GLU  B  208  ?  47.20007   6.84609  33.33317  1.000  100.72303  O  ?  B  ?  462  1
  ATOM    3493  C    .  GLU  B  208  ?  42.42579   4.91083  36.60105  1.000   81.33884  C  ?  B  ?  462  1
  ATOM    3494  O    .  GLU  B  208  ?  42.99381   4.17044  37.40367  1.000   84.58642  O  ?  B  ?  462  1
  ATOM    3495  N    .  SER  B  209  ?  41.17355   5.32725  36.76946  1.000   77.44137  N  ?  B  ?  463  1
  ATOM    3496  CA   .  SER  B  209  ?  40.38710   4.93128  37.93620  1.000   76.39814  C  ?  B  ?  463  1
  ATOM    3497  CB   .  SER  B  209  ?  39.35836   6.00519  38.28281  1.000   75.37617  C  ?  B  ?  463  1
  ATOM    3498  OG   .  SER  B  209  ?  38.34800   6.06920  37.29400  1.000   72.44713  O  ?  B  ?  463  1
  ATOM    3499  C    .  SER  B  209  ?  39.68127   3.59800  37.71081  1.000   77.48204  C  ?  B  ?  463  1
  ATOM    3500  O    .  SER  B  209  ?  39.55544   3.13812  36.57578  1.000   76.38802  O  ?  B  ?  463  1
  ATOM    3501  N    .  GLU  B  210  ?  39.21860   2.98585  38.79809  1.000   77.62084  N  ?  B  ?  464  1
  ATOM    3502  CA   .  GLU  B  210  ?  38.55994   1.68468  38.73112  1.000   73.48554  C  ?  B  ?  464  1
  ATOM    3503  CB   .  GLU  B  210  ?  38.50773   1.04250  40.11990  1.000   77.73502  C  ?  B  ?  464  1
  ATOM    3504  C    .  GLU  B  210  ?  37.15299   1.79194  38.15265  1.000   70.95357  C  ?  B  ?  464  1
  ATOM    3505  O    .  GLU  B  210  ?  36.71789   0.92405  37.38915  1.000   71.20778  O  ?  B  ?  464  1
  ATOM    3506  N    .  LYS  B  211  ?  36.44872   2.85843  38.52435  1.000   68.93477  N  ?  B  ?  465  1
  ATOM    3507  CA   .  LYS  B  211  ?  35.09111   3.09647  38.04609  1.000   65.24249  C  ?  B  ?  465  1
  ATOM    3508  CB   .  LYS  B  211  ?  34.53485   4.39894  38.62597  1.000   64.11713  C  ?  B  ?  465  1
  ATOM    3509  C    .  LYS  B  211  ?  35.04487   3.14128  36.52460  1.000   60.89110  C  ?  B  ?  465  1
  ATOM    3510  O    .  LYS  B  211  ?  34.10733   2.63456  35.91066  1.000   63.69772  O  ?  B  ?  465  1
  ATOM    3511  N    .  GLN  B  212  ?  36.06798   3.74054  35.92407  1.000   57.27388  N  ?  B  ?  466  1
  ATOM    3512  CA   .  GLN  B  212  ?  36.16136   3.83292  34.47192  1.000   54.75552  C  ?  B  ?  466  1
  ATOM    3513  CB   .  GLN  B  212  ?  37.30234   4.77009  34.07086  1.000   50.53370  C  ?  B  ?  466  1
  ATOM    3514  CG   .  GLN  B  212  ?  37.63516   4.77472  32.58361  1.000   50.76441  C  ?  B  ?  466  1
  ATOM    3515  CD   .  GLN  B  212  ?  36.58264   5.46115  31.73145  1.000   53.12605  C  ?  B  ?  466  1
  ATOM    3516  OE1  .  GLN  B  212  ?  35.59781   5.99964  32.24106  1.000   57.56303  O  ?  B  ?  466  1
  ATOM    3517  NE2  .  GLN  B  212  ?  36.79164   5.44820  30.42101  1.000   50.49917  N  ?  B  ?  466  1
  ATOM    3518  C    .  GLN  B  212  ?  36.35349   2.45572  33.84140  1.000   60.37882  C  ?  B  ?  466  1
  ATOM    3519  O    .  GLN  B  212  ?  35.74716   2.15016  32.81669  1.000   63.04127  O  ?  B  ?  466  1
  ATOM    3520  N    .  LEU  B  213  ?  37.19206   1.62875  34.46019  1.000   63.18015  N  ?  B  ?  467  1
  ATOM    3521  CA   .  LEU  B  213  ?  37.38846   0.25175  34.00875  1.000   69.49466  C  ?  B  ?  467  1
  ATOM    3522  CB   .  LEU  B  213  ?  38.43027  -0.45932  34.87658  1.000   74.46387  C  ?  B  ?  467  1
  ATOM    3523  CG   .  LEU  B  213  ?  39.87897   0.01622  34.77002  1.000   76.05249  C  ?  B  ?  467  1
  ATOM    3524  CD1  .  LEU  B  213  ?  40.76533  -0.77890  35.71611  1.000   79.50696  C  ?  B  ?  467  1
  ATOM    3525  CD2  .  LEU  B  213  ?  40.37635  -0.09729  33.33606  1.000   75.12616  C  ?  B  ?  467  1
  ATOM    3526  C    .  LEU  B  213  ?  36.07622  -0.52758  34.03392  1.000   68.45873  C  ?  B  ?  467  1
  ATOM    3527  O    .  LEU  B  213  ?  35.67326  -1.13749  33.03111  1.000   69.39855  O  ?  B  ?  467  1
  ATOM    3528  N    .  ASP  B  214  ?  35.41493  -0.49581  35.18836  1.000   68.20165  N  ?  B  ?  468  1
  ATOM    3529  CA   .  ASP  B  214  ?  34.12195  -1.14949  35.35485  1.000   69.22572  C  ?  B  ?  468  1
  ATOM    3530  CB   .  ASP  B  214  ?  33.59030  -0.93545  36.77286  1.000   75.37367  C  ?  B  ?  468  1
  ATOM    3531  CG   .  ASP  B  214  ?  34.51952  -1.48923  37.83454  1.000   84.84427  C  ?  B  ?  468  1
  ATOM    3532  OD1  .  ASP  B  214  ?  35.40375  -2.30243  37.49085  1.000   85.66647  O  ?  B  ?  468  1
  ATOM    3533  OD2  .  ASP  B  214  ?  34.35880  -1.11733  39.01657  1.000   90.54155  O  ?  B  ?  468  1
  ATOM    3534  C    .  ASP  B  214  ?  33.10796  -0.63658  34.33586  1.000   66.64606  C  ?  B  ?  468  1
  ATOM    3535  O    .  ASP  B  214  ?  32.25956  -1.38944  33.86239  1.000   67.28090  O  ?  B  ?  468  1
  ATOM    3536  N    .  ALA  B  215  ?  33.20727   0.64706  33.99976  1.000   60.74434  N  ?  B  ?  469  1
  ATOM    3537  CA   .  ALA  B  215  ?  32.29405   1.26575  33.04912  1.000   57.07855  C  ?  B  ?  469  1
  ATOM    3538  CB   .  ALA  B  215  ?  32.41571   2.77942  33.10930  1.000   54.96059  C  ?  B  ?  469  1
  ATOM    3539  C    .  ALA  B  215  ?  32.55193   0.76830  31.63142  1.000   59.64143  C  ?  B  ?  469  1
  ATOM    3540  O    .  ALA  B  215  ?  31.61537   0.52870  30.86560  1.000   63.16208  O  ?  B  ?  469  1
  ATOM    3541  N    .  VAL  B  216  ?  33.82565   0.61699  31.28521  1.000   56.21266  N  ?  B  ?  470  1
  ATOM    3542  CA   .  VAL  B  216  ?  34.19586   0.12106  29.96734  1.000   54.71742  C  ?  B  ?  470  1
  ATOM    3543  CB   .  VAL  B  216  ?  35.71499   0.21503  29.72663  1.000   53.86932  C  ?  B  ?  470  1
  ATOM    3544  CG1  .  VAL  B  216  ?  36.09276  -0.46449  28.42072  1.000   56.10092  C  ?  B  ?  470  1
  ATOM    3545  CG2  .  VAL  B  216  ?  36.15483   1.67085  29.71298  1.000   50.68784  C  ?  B  ?  470  1
  ATOM    3546  C    .  VAL  B  216  ?  33.73406  -1.32000  29.80510  1.000   61.11204  C  ?  B  ?  470  1
  ATOM    3547  O    .  VAL  B  216  ?  33.16240  -1.68216  28.77247  1.000   65.50510  O  ?  B  ?  470  1
  ATOM    3548  N    .  ALA  B  217  ?  33.96733  -2.13343  30.83296  1.000   61.93228  N  ?  B  ?  471  1
  ATOM    3549  CA   .  ALA  B  217  ?  33.52227  -3.52547  30.81106  1.000   70.62404  C  ?  B  ?  471  1
  ATOM    3550  CB   .  ALA  B  217  ?  34.02441  -4.26310  32.04038  1.000   64.08068  C  ?  B  ?  471  1
  ATOM    3551  C    .  ALA  B  217  ?  31.99892  -3.61279  30.72262  1.000   73.52521  C  ?  B  ?  471  1
  ATOM    3552  O    .  ALA  B  217  ?  31.45056  -4.41324  29.95866  1.000   74.63369  O  ?  B  ?  471  1
  ATOM    3553  N    .  GLY  B  218  ?  31.32591  -2.77879  31.50958  1.000   73.46365  N  ?  B  ?  472  1
  ATOM    3554  CA   .  GLY  B  218  ?  29.87705  -2.71805  31.51436  1.000   73.63998  C  ?  B  ?  472  1
  ATOM    3555  C    .  GLY  B  218  ?  29.31079  -2.35415  30.15566  1.000   71.49331  C  ?  B  ?  472  1
  ATOM    3556  O    .  GLY  B  218  ?  28.31170  -2.92899  29.72140  1.000   76.39370  O  ?  B  ?  472  1
  ATOM    3557  N    .  TYR  B  219  ?  29.94642  -1.40183  29.47878  1.000   63.91563  N  ?  B  ?  473  1
  ATOM    3558  CA   .  TYR  B  219  ?  29.51994  -1.03276  28.13439  1.000   64.28969  C  ?  B  ?  473  1
  ATOM    3559  CB   .  TYR  B  219  ?  30.26014   0.20980  27.63587  1.000   59.54067  C  ?  B  ?  473  1
  ATOM    3560  CG   .  TYR  B  219  ?  29.81057   0.66192  26.26228  1.000   58.83507  C  ?  B  ?  473  1
  ATOM    3561  CD1  .  TYR  B  219  ?  28.70729   1.49261  26.10948  1.000   61.91228  C  ?  B  ?  473  1
  ATOM    3562  CE1  .  TYR  B  219  ?  28.29014   1.90699  24.85629  1.000   61.95579  C  ?  B  ?  473  1
  ATOM    3563  CZ   .  TYR  B  219  ?  28.98036   1.48911  23.73684  1.000   63.78774  C  ?  B  ?  473  1
  ATOM    3564  OH   .  TYR  B  219  ?  28.57325   1.89374  22.48753  1.000   63.15618  O  ?  B  ?  473  1
  ATOM    3565  CE2  .  TYR  B  219  ?  30.07822   0.66407  23.86236  1.000   63.02744  C  ?  B  ?  473  1
  ATOM    3566  CD2  .  TYR  B  219  ?  30.48665   0.25652  25.11903  1.000   60.47974  C  ?  B  ?  473  1
  ATOM    3567  C    .  TYR  B  219  ?  29.74361  -2.19462  27.17737  1.000   67.25445  C  ?  B  ?  473  1
  ATOM    3568  O    .  TYR  B  219  ?  28.83900  -2.57705  26.43783  1.000   62.59099  O  ?  B  ?  473  1
  ATOM    3569  N    .  ALA  B  220  ?  30.95137  -2.75359  27.20446  1.000   71.93359  N  ?  B  ?  474  1
  ATOM    3570  CA   .  ALA  B  220  ?  31.30264  -3.88666  26.35189  1.000   71.86180  C  ?  B  ?  474  1
  ATOM    3571  CB   .  ALA  B  220  ?  32.70311  -4.38441  26.68262  1.000   71.57081  C  ?  B  ?  474  1
  ATOM    3572  C    .  ALA  B  220  ?  30.29368  -5.01833  26.49387  1.000   72.75032  C  ?  B  ?  474  1
  ATOM    3573  O    .  ALA  B  220  ?  30.00608  -5.73289  25.53416  1.000   72.96463  O  ?  B  ?  474  1
  ATOM    3574  N    .  ARG  B  221  ?  29.75047  -5.16213  27.69802  1.000   73.27575  N  ?  B  ?  475  1
  ATOM    3575  CA   .  ARG  B  221  ?  28.79397  -6.22032  27.98777  1.000   76.73779  C  ?  B  ?  475  1
  ATOM    3576  CB   .  ARG  B  221  ?  28.82261  -6.54712  29.48414  1.000   79.59041  C  ?  B  ?  475  1
  ATOM    3577  CG   .  ARG  B  221  ?  28.79566  -8.03548  29.79691  1.000   90.53617  C  ?  B  ?  475  1
  ATOM    3578  CD   .  ARG  B  221  ?  28.95168  -8.30360  31.28966  1.000   96.71552  C  ?  B  ?  475  1
  ATOM    3579  NE   .  ARG  B  221  ?  27.91133  -7.65177  32.08011  1.000   97.78572  N  ?  B  ?  475  1
  ATOM    3580  CZ   .  ARG  B  221  ?  28.10804  -6.57921  32.84007  1.000   95.20105  C  ?  B  ?  475  1
  ATOM    3581  NH1  .  ARG  B  221  ?  29.31384  -6.03207  32.92385  1.000   89.80283  N  ?  B  ?  475  1
  ATOM    3582  NH2  .  ARG  B  221  ?  27.09774  -6.05655  33.52110  1.000   98.06708  N  ?  B  ?  475  1
  ATOM    3583  C    .  ARG  B  221  ?  27.36561  -5.87128  27.55462  1.000   81.42100  C  ?  B  ?  475  1
  ATOM    3584  O    .  ARG  B  221  ?  26.66280  -6.71118  26.99060  1.000   89.18597  O  ?  B  ?  475  1
  ATOM    3585  N    .  ASN  B  222  ?  26.94029  -4.63564  27.80577  1.000   79.37838  N  ?  B  ?  476  1
  ATOM    3586  CA   .  ASN  B  222  ?  25.53053  -4.27690  27.64563  1.000   81.52920  C  ?  B  ?  476  1
  ATOM    3587  CB   .  ASN  B  222  ?  25.03437  -3.56754  28.90921  1.000   83.76754  C  ?  B  ?  476  1
  ATOM    3588  CG   .  ASN  B  222  ?  25.38677  -4.31857  30.17668  1.000   89.91648  C  ?  B  ?  476  1
  ATOM    3589  OD1  .  ASN  B  222  ?  25.67434  -5.51487  30.14510  1.000   93.76812  O  ?  B  ?  476  1
  ATOM    3590  ND2  .  ASN  B  222  ?  25.36306  -3.61782  31.30386  1.000   90.77538  N  ?  B  ?  476  1
  ATOM    3591  C    .  ASN  B  222  ?  25.19855  -3.40410  26.43380  1.000   76.27101  C  ?  B  ?  476  1
  ATOM    3592  O    .  ASN  B  222  ?  24.04972  -3.00047  26.26187  1.000   77.51379  O  ?  B  ?  476  1
  ATOM    3593  N    .  ALA  B  223  ?  26.19036  -3.11877  25.59607  1.000   71.22383  N  ?  B  ?  477  1
  ATOM    3594  CA   .  ALA  B  223  ?  25.99160  -2.22022  24.45751  1.000   69.90793  C  ?  B  ?  477  1
  ATOM    3595  CB   .  ALA  B  223  ?  27.33366  -1.84017  23.84414  1.000   64.97727  C  ?  B  ?  477  1
  ATOM    3596  C    .  ALA  B  223  ?  25.08199  -2.81222  23.38119  1.000   74.89434  C  ?  B  ?  477  1
  ATOM    3597  O    .  ALA  B  223  ?  24.05290  -2.22819  23.03407  1.000   76.82196  O  ?  B  ?  477  1
  ATOM    3598  N    .  GLU  B  224  ?  25.47316  -3.96808  22.85330  1.000   75.56503  N  ?  B  ?  478  1
  ATOM    3599  CA   .  GLU  B  224  ?  24.78066  -4.57880  21.72337  1.000   77.27363  C  ?  B  ?  478  1
  ATOM    3600  CB   .  GLU  B  224  ?  25.55204  -5.80898  21.23869  1.000   80.16609  C  ?  B  ?  478  1
  ATOM    3601  C    .  GLU  B  224  ?  23.34201  -4.97031  22.04321  1.000   78.56140  C  ?  B  ?  478  1
  ATOM    3602  O    .  GLU  B  224  ?  22.48858  -4.98902  21.15768  1.000   79.30504  O  ?  B  ?  478  1
  ATOM    3603  N    .  GLU  B  225  ?  23.07411  -5.27666  23.30767  1.000   84.09759  N  ?  B  ?  479  1
  ATOM    3604  CA   .  GLU  B  225  ?  21.76166  -5.78094  23.70132  1.000   90.08928  C  ?  B  ?  479  1
  ATOM    3605  CB   .  GLU  B  225  ?  21.91023  -6.83751  24.80038  1.000   91.21496  C  ?  B  ?  479  1
  ATOM    3606  C    .  GLU  B  225  ?  20.81404  -4.68267  24.17458  1.000   93.43799  C  ?  B  ?  479  1
  ATOM    3607  O    .  GLU  B  225  ?  19.60977  -4.74970  23.93022  1.000   98.18037  O  ?  B  ?  479  1
  ATOM    3608  N    .  HIS  B  226  ?  21.35589  -3.67492  24.85283  1.000   92.89456  N  ?  B  ?  480  1
  ATOM    3609  CA   .  HIS  B  226  ?  20.52024  -2.66588  25.50378  1.000   94.80565  C  ?  B  ?  480  1
  ATOM    3610  CB   .  HIS  B  226  ?  20.77316  -2.66868  27.01869  1.000   96.85473  C  ?  B  ?  480  1
  ATOM    3611  CG   .  HIS  B  226  ?  20.45090  -3.96780  27.69422  1.000  103.45294  C  ?  B  ?  480  1
  ATOM    3612  ND1  .  HIS  B  226  ?  20.53526  -4.13311  29.06031  1.000  105.24951  N  ?  B  ?  480  1
  ATOM    3613  CE1  .  HIS  B  226  ?  20.19858  -5.37045  29.37550  1.000  109.33329  C  ?  B  ?  480  1
  ATOM    3614  NE2  .  HIS  B  226  ?  19.89605  -6.01572  28.26355  1.000  111.60850  N  ?  B  ?  480  1
  ATOM    3615  CD2  .  HIS  B  226  ?  20.04395  -5.16114  27.19791  1.000  108.09328  C  ?  B  ?  480  1
  ATOM    3616  C    .  HIS  B  226  ?  20.71652  -1.24073  24.96735  1.000   89.65614  C  ?  B  ?  480  1
  ATOM    3617  O    .  HIS  B  226  ?  19.78338  -0.63627  24.43923  1.000   93.70764  O  ?  B  ?  480  1
  ATOM    3618  N    .  TRP  B  227  ?  21.92922  -0.71284  25.11235  1.000   87.48890  N  ?  B  ?  481  1
  ATOM    3619  CA   .  TRP  B  227  ?  22.20875   0.70725  24.87551  1.000   80.20339  C  ?  B  ?  481  1
  ATOM    3620  CB   .  TRP  B  227  ?  23.63922   1.02425  25.32783  1.000   76.24840  C  ?  B  ?  481  1
  ATOM    3621  CG   .  TRP  B  227  ?  24.14614   2.38488  24.94258  1.000   71.06406  C  ?  B  ?  481  1
  ATOM    3622  CD1  .  TRP  B  227  ?  25.05418   2.67034  23.96457  1.000   70.85108  C  ?  B  ?  481  1
  ATOM    3623  NE1  .  TRP  B  227  ?  25.28123   4.02333  23.90848  1.000   63.36643  N  ?  B  ?  481  1
  ATOM    3624  CE2  .  TRP  B  227  ?  24.51769   4.64299  24.86303  1.000   61.01014  C  ?  B  ?  481  1
  ATOM    3625  CD2  .  TRP  B  227  ?  23.78885   3.64230  25.53517  1.000   64.96051  C  ?  B  ?  481  1
  ATOM    3626  CE3  .  TRP  B  227  ?  22.92322   4.01842  26.56669  1.000   64.89395  C  ?  B  ?  481  1
  ATOM    3627  CZ3  .  TRP  B  227  ?  22.81391   5.36043  26.88644  1.000   59.60941  C  ?  B  ?  481  1
  ATOM    3628  CH2  .  TRP  B  227  ?  23.55185   6.33309  26.19869  1.000   56.88869  C  ?  B  ?  481  1
  ATOM    3629  CZ2  .  TRP  B  227  ?  24.40547   5.99593  25.18545  1.000   55.54757  C  ?  B  ?  481  1
  ATOM    3630  C    .  TRP  B  227  ?  22.00461   1.16969  23.43054  1.000   77.13507  C  ?  B  ?  481  1
  ATOM    3631  O    .  TRP  B  227  ?  21.35339   2.18636  23.19535  1.000   77.37290  O  ?  B  ?  481  1
  ATOM    3632  N    .  LEU  B  228  ?  22.56183   0.44176  22.46744  1.000   77.97327  N  ?  B  ?  482  1
  ATOM    3633  CA   .  LEU  B  228  ?  22.39904   0.80858  21.05759  1.000   79.16402  C  ?  B  ?  482  1
  ATOM    3634  CB   .  LEU  B  228  ?  23.28846  -0.06911  20.16260  1.000   82.79176  C  ?  B  ?  482  1
  ATOM    3635  CG   .  LEU  B  228  ?  24.79738  -0.10001  20.43543  1.000   78.52606  C  ?  B  ?  482  1
[truncated: 451,593 more chars]
