# Supplementary material for: Molecular insights into the catalytic mechanism of plasticizer degradation by a monoalkyl phthalate hydrolase
Source: Commun Chem. 2023 Mar 1;6:45. doi: 10.1038/s42004-023-00846-0 (PMC9977937; doi:10.1038/s42004-023-00846-0)
Supplement: Supplementary file 5 — Supplementary Data 2 [file 42004_2023_846_MOESM5_ESM.cif]

data_Estp8_DN_refine
_cell.length_c                    306.325
_cell.angle_beta                  93.7297
_cell.volume                      1151391.35862
_cell.length_a                    76.95
_cell.length_b                    48.95
_cell.angle_gamma                 90.0
_cell.angle_alpha                 90.0
_space_group.name_H-M_alt         'I 1 2 1'
_space_group.name_Hall            ' C 2y (x,y,-x+z)'
_space_group.IT_number            5
_space_group.crystal_system       monoclinic
_symmetry.space_group_name_H-M    'I 1 2 1'
_symmetry.Int_Tables_number       5
_symmetry.space_group_name_Hall   ' C 2y (x,y,-x+z)'
_computing.structure_refinement   'PHENIX (phenix.refine: 1.9_1692+SVN)'
_reflns.B_iso_Wilson_estimate     43.9043707499
_refine.ls_percent_reflns_R_free  5.05421476041
_refine.pdbx_overall_phase_error  28.8454925669
_refine.ls_R_factor_obs           0.229228396146
_refine.ls_number_reflns_R_free   1445
_refine.ls_percent_reflns_obs     99.769681742
_refine.ls_R_factor_R_work        0.227606451094
_refine.pdbx_solvent_shrinkage_radii 0.9
_refine.ls_d_res_high             2.80001173333
_refine.B_iso_mean                53.4561602992
_refine.pdbx_ls_sigma_F           1.34755448172
_refine.ls_number_reflns_R_work   27145
_refine.ls_d_res_low              44.1224888313
_refine.solvent_model_details     'FLAT BULK SOLVENT MODEL'
_refine.ls_R_factor_R_free        0.259565441725
_refine.ls_number_reflns_obs      28590
_refine.overall_SU_ML             0.422159411572
_refine.pdbx_solvent_vdw_probe_radii 1.11
_exptl.method                     'X-RAY DIFFRACTION'
loop_
  _space_group_symop.id
  _space_group_symop.operation_xyz
  1  x,y,z
  2  -x,y,-z
  3  x+1/2,y+1/2,z+1/2
  4  -x+1/2,y+1/2,-z+1/2

loop_
  _software.pdbx_ordinal
  _software.name
  _software.version
  _software.type
  _software.contact_author
  _software.contact_author_email
  _software.location
  _software.classification
  _software.citation_id
  _software.language
  1  phenix.refine  1.9_1692+SVN  program  'Paul D. Adams'  pdadams@lbl.gov  https://www.phenix-online.org/  refinement  phenix.refine  Python/C++
  1  Phenix         1.9_1692+SVN  program  'Paul D. Adams'  pdadams@lbl.gov  https://www.phenix-online.org/  refinement  phenix         Python/C++

loop_
  _citation.id
  _citation.title
  _citation.journal_abbrev
  _citation.journal_volume
  _citation.page_first
  _citation.page_last
  _citation.year
  _citation.journal_id_ASTM
  _citation.journal_id_ISSN
  _citation.journal_id_CSD
  phenix.refine  'Towards automated crystallographic structure refinement with phenix.refine.'        'Acta Crystallogr., Sect. D: Biol. Crystallogr.'  68  352   67  2012  ABCRE6  0907-4449  0766
  phenix         'PHENIX: a comprehensive Python-based system for macromolecular structure solution'  'Acta Crystallogr., Sect. D: Biol. Crystallogr.'  66  213  221  2010  ABCRE6  0907-4449  0766

loop_
  _refine_ls_restr.type
  _refine_ls_restr.number
  _refine_ls_restr.dev_ideal
  _refine_ls_restr.weight
  _refine_ls_restr.pdbx_restraint_function
  f_bond_d             8891   0.0048370390908  ?  ?
  f_angle_d           12133    0.998287418456  ?  ?
  f_chiral_restr       1358   0.0397638236996  ?  ?
  f_plane_restr        1587  0.00814684519168  ?  ?
  f_dihedral_angle_d   3058     15.7329598335  ?  ?

loop_
  _refine_ls_shell.d_res_high
  _refine_ls_shell.d_res_low
  _refine_ls_shell.number_reflns_R_work
  _refine_ls_shell.R_factor_R_work
  _refine_ls_shell.percent_reflns_obs
  _refine_ls_shell.R_factor_R_free
  _refine_ls_shell.number_reflns_R_free
  6.0278  44.1279  2801  0.180398370375  99.1655540721  0.220390817851  170
  4.7863   6.0278  2724  0.207522729836  99.8265093685  0.216054050519  153
  4.1818   4.7863  2750  0.181024435601  99.7581202488  0.214891389548  137
  3.7997   4.1818  2696  0.213455543556  99.9648011264  0.228588188261  144
  3.5275   3.7997  2692  0.221755156965  99.8944776644  0.255579617301  148
  3.3196   3.5275  2718  0.254869116632  99.8603839442  0.297123764703  143
  3.1534   3.3196  2706  0.271680258569  99.7536078845  0.323417513114  128
  3.0162   3.1534  2685  0.291481629221  99.8938428875  0.324473966627  138
  2.9001   3.0162  2671   0.31304393607  99.7520368402  0.355268831654  145
     2.8   2.9001  2702  0.345849991093  99.8594024605  0.411173155639  139

loop_
  _pdbx_refine_tls.id
  _pdbx_refine_tls.details
  _pdbx_refine_tls.method
  _pdbx_refine_tls.origin_x
  _pdbx_refine_tls.origin_y
  _pdbx_refine_tls.origin_z
  _pdbx_refine_tls.T[1][1]
  _pdbx_refine_tls.T[2][2]
  _pdbx_refine_tls.T[3][3]
  _pdbx_refine_tls.T[1][2]
  _pdbx_refine_tls.T[1][3]
  _pdbx_refine_tls.T[2][3]
  _pdbx_refine_tls.L[1][1]
  _pdbx_refine_tls.L[2][2]
  _pdbx_refine_tls.L[3][3]
  _pdbx_refine_tls.L[1][2]
  _pdbx_refine_tls.L[1][3]
  _pdbx_refine_tls.L[2][3]
  _pdbx_refine_tls.S[1][1]
  _pdbx_refine_tls.S[1][2]
  _pdbx_refine_tls.S[1][3]
  _pdbx_refine_tls.S[2][1]
  _pdbx_refine_tls.S[2][2]
  _pdbx_refine_tls.S[2][3]
  _pdbx_refine_tls.S[3][1]
  _pdbx_refine_tls.S[3][2]
  _pdbx_refine_tls.S[3][3]
   1  ?  refined   2.78581318115   1.94859614017  -45.6246318574  0.295614922834  0.645724151793  0.311705373929   -0.114606253452  -0.0625269399671   0.0757966965209   2.40352841906   1.33511360928   2.70934464783  -0.0879662863234    -0.497117390182    0.539381898589     0.0215271438826   -0.558696184254   0.0410804535885    0.290996942761  -0.0934024826995  -0.0973868352644    0.217175022672     0.4164408968    0.0678268686081
   2  ?  refined   7.19379892633   2.35840453828  -67.7861636043  0.300079279717  0.536511040075  0.397444620514  -0.0949866390432   -0.060069701045   0.0214360487131   6.14174369494   2.62351720109   4.59516195498  -0.0873012023214    -0.151775104852   -0.172423563313    -0.0652111069601     0.64808108437    0.818897258028    0.143895697783   0.0751198482934   -0.771020603701  -0.0500428667702   0.519993130619   -0.0726237566031
   3  ?  refined  -3.57654465665  -0.23097094463  -54.0148953677  0.245358800407  0.315725994111  0.310471194037   -0.120152057419  0.00180272196473    0.002674721766   3.05810842069  0.439069969495   2.06811087583    -1.07224849932     0.163328565763  -0.0766732245699     0.0381360427706     0.16402093104  -0.0901161863079   0.0473005098596   -0.116398118298   -0.048267261756  -0.0482012914737   0.222246088086    0.0873523147953
   4  ?  refined   13.9680753015   14.7741651882  -20.2041802295  0.471907871022   1.24639543714  0.317281640119   -0.322679655262  -0.0750227013024   0.0486551940478   1.48023592161   1.30206186777    1.7401047633    0.107731892139     0.136287704679    0.595437323169  -0.000352943712168  -0.0513846005458   0.0162017412203  -0.0723357911444   0.0448751339836  -0.0238651750065    0.610764221674  -0.457562160109    -0.116598889808
   5  ?  refined    7.4057412459   30.9757945562  -9.18660195801  0.275165184719   1.81340400098  0.707285170422   0.0039556880918    0.209476202061    0.331264992539   1.13315192219  0.679008687176  0.153574448003     0.86580871107    -0.163770057245  -0.0840284732479       0.34188685424    0.591201299419    0.984039264902   -0.168402176631     0.36900278153    0.489837337823   -0.259639723291  -0.284970153048    -0.187076207377
   6  ?  refined   22.5789152616    19.218735798  -12.7029655039  0.304332490618   1.26609282284   0.35411477344   -0.207417149003  0.00638488814948   0.0125569568428   1.46416195227   0.94757032641  0.904262393192    0.647918727395    -0.779935886452    0.129128312261     -0.145891150057   -0.334969057377  -0.0148727599315  -0.0374220699986    0.284632789927  -0.0778553436184    0.276118083943  -0.406676648312   -0.0615026820487
   7  ?  refined  -26.7494286765  -6.96145432279  -25.7493831182  0.407275346419  0.780734381843  0.328323569535   -0.195136060941   0.0220892634286   0.0355146936027   3.36490581557   2.49169688975   3.21482479431    0.160686240104     -1.55513730455   -0.945243404911       0.35266333762  -0.0378371592945    0.110924933779    0.201903742973   -0.269008446566   -0.136031279179   -0.640757167752  0.0686369778447   -0.0557064985607
   8  ?  refined  -17.8050451253   -26.207241125  -20.0410465132  0.341422454469   1.36843765647  0.805292613478  -0.0496783224044   0.0228606936974    0.273570835664  0.332533257728   4.77977312385   2.44071457382    0.545739578504     0.803150512566  -0.0087714697492     -0.359865330776   -0.380458513604   -0.715402604441   -0.376885338737  -0.0727202797597     0.17250116223    0.313655425333   0.427716940804     0.307382654235
   9  ?  refined  -29.2526760477  -14.6944656728  -18.0201205305  0.341963560953  0.987482562148  0.361823980701    -0.19779695363   0.0190993676919  -0.0286288697472   2.82240358466   1.59708071947   1.08058102179     0.37423555087  -0.00382594265615    -1.24011890559     0.0381173532849   -0.253934544142   -0.214993610403    0.195583111156   -0.230124366795   -0.132312640592    -0.12001689664   0.509829245612     0.109502550316
  10  ?  refined  -36.1764811032   26.0296882016  -59.6487040623  0.485658225657  0.375670483389  0.524030259158   0.0760909316004    0.046833626063  -0.0325718437955   1.22461292747    2.1701847576   2.90211562008  -0.0421991705556    -0.292444681464    -0.50714079083     0.0313343939296  -0.0450334776228    0.458908606151    0.221771205711    0.183564549048   0.0741654308027   -0.863336398882   -0.27687914935    -0.235248688594
  11  ?  refined  -35.7275552204   11.6688921276  -59.1109093757   0.22154448677  0.426623620556  0.336199892763   0.0678109635916  -0.0395000792587   0.0121741196735   4.51947723129   2.55217704289   3.44656157357    0.680765318392     -1.14998252572   -0.923148835997     -0.114270277247    0.227177843514   -0.137285638253     0.12482035986    0.122635790742    0.175171052138   -0.206425869356  -0.551625137898  -0.00925228197099
  12  ?  refined  -31.5366458406   12.4626556831  -61.2733447617  0.272076112683   0.34986262188  0.287397454651  -0.0217389703902  0.00269513602817  -0.0359998057495   2.86465519655   1.84760654628   2.30706727081   -0.259478760405      1.05893718639   -0.693296425712      0.041612758999    0.142900416568     0.09662406918    0.160317650705  -0.0146852255888    0.185545131248   -0.179374499652  -0.346840644828    0.0132309973311

loop_
  _pdbx_refine_tls_group.id
  _pdbx_refine_tls_group.refine_tls_id
  _pdbx_refine_tls_group.selection
  _pdbx_refine_tls_group.selection_details
   1   1  ?  "chain 'A' and (resid   24  through  163 )"
   2   2  ?  "chain 'A' and (resid  164  through  196 )"
   3   3  ?  "chain 'A' and (resid  197  through  311 )"
   4   4  ?  "chain 'B' and (resid   24  through  163 )"
   5   5  ?  "chain 'B' and (resid  164  through  207 )"
   6   6  ?  "chain 'B' and (resid  208  through  311 )"
   7   7  ?  "chain 'C' and (resid   24  through  161 )"
   8   8  ?  "chain 'C' and (resid  162  through  196 )"
   9   9  ?  "chain 'C' and (resid  197  through  311 )"
  10  10  ?  "chain 'D' and (resid   24  through  118 )"
  11  11  ?  "chain 'D' and (resid  119  through  196 )"
  12  12  ?  "chain 'D' and (resid  197  through  311 )"

loop_
  _struct_ncs_dom.id
  _struct_ncs_dom.pdbx_ens_id
  _struct_ncs_dom.details
  1  1  ?
  2  1  ?
  3  1  ?
  4  1  ?

loop_
  _struct_ncs_dom_lim.pdbx_ens_id
  _struct_ncs_dom_lim.dom_id
  _struct_ncs_dom_lim.beg_auth_asym_id
  _struct_ncs_dom_lim.beg_auth_seq_id
  _struct_ncs_dom_lim.end_auth_asym_id
  _struct_ncs_dom_lim.end_auth_seq_id
  _struct_ncs_dom_lim.selection_details
  1  1  'A'   24  'A'  174  'chain 'A''
  1  1  'A'  177  'A'  311  'chain 'A''
  1  2  'B'   24  'B'  174  'chain 'B''
  1  2  'B'  177  'B'  311  'chain 'B''
  1  3  'C'   24  'C'  174  'chain 'C''
  1  3  'C'  177  'C'  311  'chain 'C''
  1  4  'D'   24  'D'  174  'chain 'D''
  1  4  'D'  177  'D'  311  'chain 'D''

loop_
  _struct_ncs_ens.id
  _struct_ncs_ens.details
  1  ?

loop_
  _atom_type.symbol
  _atom_type.scat_dispersion_real
  _atom_type.scat_dispersion_imag
  _atom_type.scat_Cromer_Mann_a1
  _atom_type.scat_Cromer_Mann_a2
  _atom_type.scat_Cromer_Mann_b1
  _atom_type.scat_Cromer_Mann_b2
  _atom_type.scat_Cromer_Mann_c
  _atom_type.scat_source
  _atom_type.scat_dispersion_source
  C  .  .  3.54356  2.42580  25.62398   1.50364  0.0  
;
2-Gaussian fit: Grosse-Kunstleve RW, Sauter NK, Adams PD:
Newsletter of the IUCr Commission on Crystallographic Computing 2004, 3, 22-31.
;
  .
  S  .  .  9.55732  6.39887   1.23737  29.19336  0.0  
;
2-Gaussian fit: Grosse-Kunstleve RW, Sauter NK, Adams PD:
Newsletter of the IUCr Commission on Crystallographic Computing 2004, 3, 22-31.
;
  .
  O  .  .  7.96527        .   9.05267         .  0.0  
;
1-Gaussian fit: Grosse-Kunstleve RW, Sauter NK, Adams PD:
Newsletter of the IUCr Commission on Crystallographic Computing 2004, 3, 22-31.
;
  .
  N  .  .  4.01032  2.96436  19.97189   1.75589  0.0  
;
2-Gaussian fit: Grosse-Kunstleve RW, Sauter NK, Adams PD:
Newsletter of the IUCr Commission on Crystallographic Computing 2004, 3, 22-31.
;
  .

loop_
  _atom_site.group_PDB
  _atom_site.id
  _atom_site.label_atom_id
  _atom_site.label_alt_id
  _atom_site.label_comp_id
  _atom_site.auth_asym_id
  _atom_site.auth_seq_id
  _atom_site.pdbx_PDB_ins_code
  _atom_site.Cartn_x
  _atom_site.Cartn_y
  _atom_site.Cartn_z
  _atom_site.occupancy
  _atom_site.B_iso_or_equiv
  _atom_site.type_symbol
  _atom_site.pdbx_formal_charge
  _atom_site.label_asym_id
  _atom_site.label_entity_id
  _atom_site.label_seq_id
  _atom_site.pdbx_PDB_model_num
  ATOM       1  N    .  PHE  A    24  ?   13.78120   14.15367  -43.68394  1.000  52.90860  N  ?  A  ?     1  1
  ATOM       2  CA   .  PHE  A    24  ?   13.16246   12.87755  -43.34723  1.000  51.46802  C  ?  A  ?     1  1
  ATOM       3  C    .  PHE  A    24  ?   13.75556   12.35595  -42.04910  1.000  53.04656  C  ?  A  ?     1  1
  ATOM       4  O    .  PHE  A    24  ?   14.49294   13.06010  -41.36704  1.000  55.15640  O  ?  A  ?     1  1
  ATOM       5  CB   .  PHE  A    24  ?   13.35958   11.84666  -44.45538  1.000  50.01515  C  ?  A  ?     1  1
  ATOM       6  CG   .  PHE  A    24  ?   12.47751   12.05879  -45.64987  1.000  48.17780  C  ?  A  ?     1  1
  ATOM       7  CD1  .  PHE  A    24  ?   11.84243   13.27077  -45.86093  1.000  48.20976  C  ?  A  ?     1  1
  ATOM       8  CD2  .  PHE  A    24  ?   12.25921   11.03065  -46.54379  1.000  46.60975  C  ?  A  ?     1  1
  ATOM       9  CE1  .  PHE  A    24  ?   11.03762   13.46362  -46.95921  1.000  46.75032  C  ?  A  ?     1  1
  ATOM      10  CE2  .  PHE  A    24  ?   11.44739   11.21271  -47.64155  1.000  45.10767  C  ?  A  ?     1  1
  ATOM      11  CZ   .  PHE  A    24  ?   10.83131   12.43350  -47.84851  1.000  45.18112  C  ?  A  ?     1  1
  ATOM      12  N    .  HIS  A    25  ?   13.41608   11.12494  -41.70174  1.000  49.01886  N  ?  A  ?     2  1
  ATOM      13  CA   .  HIS  A    25  ?   13.91943   10.52936  -40.48050  1.000  50.61060  C  ?  A  ?     2  1
  ATOM      14  C    .  HIS  A    25  ?   14.10509    9.03689  -40.64611  1.000  49.98437  C  ?  A  ?     2  1
  ATOM      15  O    .  HIS  A    25  ?   13.59061    8.43051  -41.58588  1.000  48.10868  O  ?  A  ?     2  1
  ATOM      16  CB   .  HIS  A    25  ?   12.97773   10.79707  -39.30687  1.000  50.92965  C  ?  A  ?     2  1
  ATOM      17  CG   .  HIS  A    25  ?   12.87169   12.24112  -38.92503  1.000  52.08801  C  ?  A  ?     2  1
  ATOM      18  CD2  .  HIS  A    25  ?   11.82498   13.09960  -38.95879  1.000  51.41158  C  ?  A  ?     2  1
  ATOM      19  ND1  .  HIS  A    25  ?   13.93792   12.95599  -38.42671  1.000  54.46977  N  ?  A  ?     2  1
  ATOM      20  CE1  .  HIS  A    25  ?   13.55709   14.19602  -38.17641  1.000  55.21485  C  ?  A  ?     2  1
  ATOM      21  NE2  .  HIS  A    25  ?   12.27829   14.30936  -38.49099  1.000  53.38988  N  ?  A  ?     2  1
  ATOM      22  N    .  THR  A    26  ?   14.86091    8.45553  -39.72732  1.000  50.92485  N  ?  A  ?     3  1
  ATOM      23  CA   .  THR  A    26  ?   15.10277    7.02961  -39.73082  1.000  50.84107  C  ?  A  ?     3  1
  ATOM      24  C    .  THR  A    26  ?   14.93013    6.55217  -38.29916  1.000  52.28358  C  ?  A  ?     3  1
  ATOM      25  O    .  THR  A    26  ?   15.34868    7.22412  -37.36013  1.000  54.19937  O  ?  A  ?     3  1
  ATOM      26  CB   .  THR  A    26  ?   16.50511    6.68102  -40.26212  1.000  52.05972  C  ?  A  ?     3  1
  ATOM      27  CG2  .  THR  A    26  ?   16.67177    5.17881  -40.37821  1.000  51.95163  C  ?  A  ?     3  1
  ATOM      28  OG1  .  THR  A    26  ?   16.69017    7.27051  -41.55592  1.000  50.99425  O  ?  A  ?     3  1
  ATOM      29  N    .  VAL  A    27  ?   14.31420    5.38872  -38.13916  1.000  51.52023  N  ?  A  ?     4  1
  ATOM      30  CA   .  VAL  A    27  ?   14.01128    4.84464  -36.82601  1.000  52.85811  C  ?  A  ?     4  1
  ATOM      31  C    .  VAL  A    27  ?   14.15816    3.34098  -36.94805  1.000  52.94644  C  ?  A  ?     4  1
  ATOM      32  O    .  VAL  A    27  ?   14.16297    2.82434  -38.05232  1.000  51.52702  O  ?  A  ?     4  1
  ATOM      33  CB   .  VAL  A    27  ?   12.57134    5.23271  -36.37656  1.000  51.71811  C  ?  A  ?     4  1
  ATOM      34  CG1  .  VAL  A    27  ?   11.53307    4.59989  -37.29359  1.000  49.27198  C  ?  A  ?     4  1
  ATOM      35  CG2  .  VAL  A    27  ?   12.30198    4.84949  -34.92923  1.000  53.46009  C  ?  A  ?     4  1
  ATOM      36  N    .  ASP  A    28  ?   14.27474    2.62595  -35.83780  1.000  53.95211  N  ?  A  ?     5  1
  ATOM      37  CA   .  ASP  A    28  ?   14.40902    1.18353  -35.93508  1.000  54.32133  C  ?  A  ?     5  1
  ATOM      38  C    .  ASP  A    28  ?   13.08802    0.52996  -35.59372  1.000  53.36796  C  ?  A  ?     5  1
  ATOM      39  O    .  ASP  A    28  ?   12.54562    0.71544  -34.50439  1.000  54.29041  O  ?  A  ?     5  1
  ATOM      40  CB   .  ASP  A    28  ?   15.51053    0.64739  -35.02618  1.000  57.32688  C  ?  A  ?     5  1
  ATOM      41  CG   .  ASP  A    28  ?   15.71763   -0.84742  -35.19747  1.000  57.95324  C  ?  A  ?     5  1
  ATOM      42  OD2  .  ASP  A    28  ?   15.19781   -1.62398  -34.36844  1.000  58.91792  O  ?  A  ?     5  1
  ATOM      43  OD1  .  ASP  A    28  ?   16.38283   -1.24704  -36.17824  1.000  57.60007  O  ?  A  ?     5  1
  ATOM      44  N    .  VAL  A    29  ?   12.56943   -0.23229  -36.54458  1.000  52.70090  N  ?  A  ?     6  1
  ATOM      45  CA   .  VAL  A    29  ?   11.32217   -0.93470  -36.34690  1.000  51.87240  C  ?  A  ?     6  1
  ATOM      46  C    .  VAL  A    29  ?   11.62846   -2.42484  -36.31472  1.000  53.04283  C  ?  A  ?     6  1
  ATOM      47  O    .  VAL  A    29  ?   11.86867   -3.03761  -37.35854  1.000  52.20260  O  ?  A  ?     6  1
  ATOM      48  CB   .  VAL  A    29  ?   10.31103   -0.62750  -37.47187  1.000  49.09952  C  ?  A  ?     6  1
  ATOM      49  CG1  .  VAL  A    29  ?    9.02572   -1.41076  -37.25152  1.000  48.50438  C  ?  A  ?     6  1
  ATOM      50  CG2  .  VAL  A    29  ?   10.01408    0.86089  -37.53074  1.000  48.16641  C  ?  A  ?     6  1
  ATOM      51  N    .  LYS  A    30  ?   11.63593   -2.98963  -35.10806  1.000  54.14865  N  ?  A  ?     7  1
  ATOM      52  CA   .  LYS  A    30  ?   11.92097   -4.40701  -34.89042  1.000  55.80381  C  ?  A  ?     7  1
  ATOM      53  C    .  LYS  A    30  ?   13.19663   -4.87332  -35.58801  1.000  56.59806  C  ?  A  ?     7  1
  ATOM      54  O    .  LYS  A    30  ?   13.21985   -5.93834  -36.20100  1.000  56.58871  O  ?  A  ?     7  1
  ATOM      55  CB   .  LYS  A    30  ?   10.74056   -5.26731  -35.34035  1.000  54.49875  C  ?  A  ?     7  1
  ATOM      56  CG   .  LYS  A    30  ?    9.43369   -4.91185  -34.66122  1.000  53.91726  C  ?  A  ?     7  1
  ATOM      57  CD   .  LYS  A    30  ?    9.55837   -5.05272  -33.15959  1.000  56.55360  C  ?  A  ?     7  1
  ATOM      58  CE   .  LYS  A    30  ?    8.41522   -4.36529  -32.43377  1.000  56.09386  C  ?  A  ?     7  1
  ATOM      59  NZ   .  LYS  A    30  ?    7.95882   -5.17258  -31.26624  1.000  58.33154  N  ?  A  ?     7  1
  ATOM      60  N    .  GLY  A    31  ?   14.24775   -4.06579  -35.50655  1.000  57.42561  N  ?  A  ?     8  1
  ATOM      61  CA   .  GLY  A    31  ?   15.52806   -4.43638  -36.07702  1.000  58.53025  C  ?  A  ?     8  1
  ATOM      62  C    .  GLY  A    31  ?   15.66018   -4.08530  -37.54419  1.000  56.30547  C  ?  A  ?     8  1
  ATOM      63  O    .  GLY  A    31  ?   16.63199   -4.46821  -38.19346  1.000  57.02079  O  ?  A  ?     8  1
  ATOM      64  N    .  VAL  A    32  ?   14.68776   -3.35270  -38.07399  1.000  53.97153  N  ?  A  ?     9  1
  ATOM      65  CA   .  VAL  A    32  ?   14.75376   -2.93197  -39.46678  1.000  51.94204  C  ?  A  ?     9  1
  ATOM      66  C    .  VAL  A    32  ?   14.91119   -1.42667  -39.53384  1.000  51.25321  C  ?  A  ?     9  1
  ATOM      67  O    .  VAL  A    32  ?   14.14196   -0.68636  -38.92426  1.000  50.72007  O  ?  A  ?     9  1
  ATOM      68  CB   .  VAL  A    32  ?   13.50565   -3.35414  -40.25720  1.000  49.64877  C  ?  A  ?     9  1
  ATOM      69  CG1  .  VAL  A    32  ?   13.66050   -2.99923  -41.72717  1.000  47.87217  C  ?  A  ?     9  1
  ATOM      70  CG2  .  VAL  A    32  ?   13.24091   -4.84026  -40.07029  1.000  50.59042  C  ?  A  ?     9  1
  ATOM      71  N    .  GLN  A    33  ?   15.89680   -0.97367  -40.29862  1.000  51.75360  N  ?  A  ?    10  1
  ATOM      72  CA   .  GLN  A    33  ?   16.15730    0.44733  -40.38576  1.000  51.47801  C  ?  A  ?    10  1
  ATOM      73  C    .  GLN  A    33  ?   15.05033    1.01475  -41.27579  1.000  48.78234  C  ?  A  ?    10  1
  ATOM      74  O    .  GLN  A    33  ?   14.93851    0.64599  -42.43723  1.000  47.44370  O  ?  A  ?    10  1
  ATOM      75  CB   .  GLN  A    33  ?   17.54958    0.71340  -40.95800  1.000  52.69115  C  ?  A  ?    10  1
  ATOM      76  CG   .  GLN  A    33  ?   18.20127    1.97093  -40.41622  1.000  54.01999  C  ?  A  ?    10  1
  ATOM      77  CD   .  GLN  A    33  ?   18.29008    1.94226  -38.88864  1.000  56.08814  C  ?  A  ?    10  1
  ATOM      78  NE2  .  GLN  A    33  ?   18.63507    0.77854  -38.33938  1.000  57.64096  N  ?  A  ?    10  1
  ATOM      79  OE1  .  GLN  A    33  ?   18.05865    2.94824  -38.21639  1.000  56.46259  O  ?  A  ?    10  1
  ATOM      80  N    .  THR  A    34  ?   14.21770    1.88633  -40.71838  1.000  49.86791  N  ?  A  ?    11  1
  ATOM      81  CA   .  THR  A    34  ?   13.04419    2.40302  -41.41623  1.000  47.56336  C  ?  A  ?    11  1
  ATOM      82  C    .  THR  A    34  ?   13.08000    3.91086  -41.65338  1.000  47.21910  C  ?  A  ?    11  1
  ATOM      83  O    .  THR  A    34  ?   13.18696    4.69390  -40.71486  1.000  48.39204  O  ?  A  ?    11  1
  ATOM      84  CB   .  THR  A    34  ?   11.75029    2.07397  -40.63687  1.000  47.03311  C  ?  A  ?    11  1
  ATOM      85  CG2  .  THR  A    34  ?   10.52385    2.53416  -41.40758  1.000  44.80720  C  ?  A  ?    11  1
  ATOM      86  OG1  .  THR  A    34  ?   11.66388    0.66116  -40.41244  1.000  47.54019  O  ?  A  ?    11  1
  ATOM      87  N    .  ARG  A    35  ?   12.95556    4.31139  -42.91326  1.000  47.07151  N  ?  A  ?    12  1
  ATOM      88  CA   .  ARG  A    35  ?   12.89314    5.72180  -43.26408  1.000  46.76904  C  ?  A  ?    12  1
  ATOM      89  C    .  ARG  A    35  ?   11.44469    6.18821  -43.33701  1.000  45.17342  C  ?  A  ?    12  1
  ATOM      90  O    .  ARG  A    35  ?   10.58369    5.49870  -43.89072  1.000  43.66773  O  ?  A  ?    12  1
  ATOM      91  CB   .  ARG  A    35  ?   13.58753    5.97519  -44.60543  1.000  46.37135  C  ?  A  ?    12  1
  ATOM      92  CG   .  ARG  A    35  ?   14.41884    7.24965  -44.66116  1.000  47.62134  C  ?  A  ?    12  1
  ATOM      93  CD   .  ARG  A    35  ?   14.08236    8.11773  -45.87176  1.000  46.46612  C  ?  A  ?    12  1
  ATOM      94  NE   .  ARG  A    35  ?   13.61061    7.34917  -47.02261  1.000  44.76116  N  ?  A  ?    12  1
  ATOM      95  CZ   .  ARG  A    35  ?   13.46095    7.85081  -48.24660  1.000  43.90194  C  ?  A  ?    12  1
  ATOM      96  NH1  .  ARG  A    35  ?   13.76209    9.11908  -48.49045  1.000  44.61810  N  ?  A  ?    12  1
  ATOM      97  NH2  .  ARG  A    35  ?   13.01796    7.08040  -49.23230  1.000  42.52363  N  ?  A  ?    12  1
  ATOM      98  N    .  TYR  A    36  ?   11.17481    7.36111  -42.77741  1.000  43.68190  N  ?  A  ?    13  1
  ATOM      99  CA   .  TYR  A    36  ?    9.83086    7.91100  -42.83071  1.000  42.44262  C  ?  A  ?    13  1
  ATOM     100  C    .  TYR  A    36  ?    9.85817    9.42635  -42.93771  1.000  42.93683  C  ?  A  ?    13  1
  ATOM     101  O    .  TYR  A    36  ?   10.86498   10.07239  -42.64464  1.000  44.51675  O  ?  A  ?    13  1
  ATOM     102  CB   .  TYR  A    36  ?    9.00800    7.48558  -41.59974  1.000  42.76441  C  ?  A  ?    13  1
  ATOM     103  CG   .  TYR  A    36  ?    9.34097    8.22458  -40.31233  1.000  44.65488  C  ?  A  ?    13  1
  ATOM     104  CD2  .  TYR  A    36  ?   10.24022    7.69591  -39.39604  1.000  46.41875  C  ?  A  ?    13  1
  ATOM     105  CD1  .  TYR  A    36  ?    8.74068    9.44263  -40.00851  1.000  44.87342  C  ?  A  ?    13  1
  ATOM     106  CE2  .  TYR  A    36  ?   10.54128    8.36465  -38.22455  1.000  48.32372  C  ?  A  ?    13  1
  ATOM     107  CE1  .  TYR  A    36  ?    9.04192   10.11903  -38.84347  1.000  46.76772  C  ?  A  ?    13  1
  ATOM     108  CZ   .  TYR  A    36  ?    9.93801    9.57477  -37.95470  1.000  48.47195  C  ?  A  ?    13  1
  ATOM     109  OH   .  TYR  A    36  ?   10.23251   10.24785  -36.79335  1.000  50.53101  O  ?  A  ?    13  1
  ATOM     110  N    .  PHE  A    37  ?    8.72255    9.97185  -43.35184  1.000  43.81513  N  ?  A  ?    14  1
  ATOM     111  CA   .  PHE  A    37  ?    8.51548   11.39697  -43.51268  1.000  44.26564  C  ?  A  ?    14  1
  ATOM     112  C    .  PHE  A    37  ?    7.38575   11.83209  -42.59397  1.000  44.40309  C  ?  A  ?    14  1
  ATOM     113  O    .  PHE  A    37  ?    6.35782   11.15870  -42.50066  1.000  43.28775  O  ?  A  ?    14  1
  ATOM     114  CB   .  PHE  A    37  ?    8.18396   11.74092  -44.96279  1.000  42.99936  C  ?  A  ?    14  1
  ATOM     115  CG   .  PHE  A    37  ?    7.59898   13.11124  -45.13985  1.000  43.34120  C  ?  A  ?    14  1
  ATOM     116  CD1  .  PHE  A    37  ?    8.40736   14.23071  -45.14702  1.000  44.90570  C  ?  A  ?    14  1
  ATOM     117  CD2  .  PHE  A    37  ?    6.23294   13.27783  -45.29555  1.000  42.31607  C  ?  A  ?    14  1
  ATOM     118  CE1  .  PHE  A    37  ?    7.86793   15.48957  -45.31027  1.000  45.46633  C  ?  A  ?    14  1
  ATOM     119  CE2  .  PHE  A    37  ?    5.68803   14.53403  -45.45708  1.000  42.85164  C  ?  A  ?    14  1
  ATOM     120  CZ   .  PHE  A    37  ?    6.50678   15.64101  -45.46540  1.000  44.44127  C  ?  A  ?    14  1
  ATOM     121  N    .  ASP  A    38  ?    7.58600   12.95547  -41.91753  1.000  47.49258  N  ?  A  ?    15  1
  ATOM     122  CA   .  ASP  A    38  ?    6.60248   13.48886  -40.99196  1.000  47.99129  C  ?  A  ?    15  1
  ATOM     123  C    .  ASP  A    38  ?    6.55452   15.00381  -41.15870  1.000  49.02212  C  ?  A  ?    15  1
  ATOM     124  O    .  ASP  A    38  ?    7.57482   15.67545  -40.99853  1.000  50.60504  O  ?  A  ?    15  1
  ATOM     125  CB   .  ASP  A    38  ?    6.97201   13.10492  -39.55566  1.000  49.49057  C  ?  A  ?    15  1
  ATOM     126  CG   .  ASP  A    38  ?    5.83537   13.31563  -38.57308  1.000  49.84547  C  ?  A  ?    15  1
  ATOM     127  OD1  .  ASP  A    38  ?    4.96173   14.17396  -38.82389  1.000  49.58567  O  ?  A  ?    15  1
  ATOM     128  OD2  .  ASP  A    38  ?    5.82348   12.61790  -37.53650  1.000  50.56785  O  ?  A  ?    15  1
  ATOM     129  N    .  ASP  A    39  ?    5.38007   15.54858  -41.46376  1.000  49.59089  N  ?  A  ?    16  1
  ATOM     130  CA   .  ASP  A    39  ?    5.24503   16.99784  -41.59939  1.000  50.79417  C  ?  A  ?    16  1
  ATOM     131  C    .  ASP  A    39  ?    5.29667   17.64799  -40.21945  1.000  52.83107  C  ?  A  ?    16  1
  ATOM     132  O    .  ASP  A    39  ?    5.57530   18.84026  -40.09751  1.000  54.49757  O  ?  A  ?    16  1
  ATOM     133  CB   .  ASP  A    39  ?    3.97198   17.38369  -42.35747  1.000  49.71836  C  ?  A  ?    16  1
  ATOM     134  CG   .  ASP  A    39  ?    2.71218   16.92756  -41.66197  1.000  49.13918  C  ?  A  ?    16  1
  ATOM     135  OD1  .  ASP  A    39  ?    2.76801   15.89850  -40.95763  1.000  49.41731  O  ?  A  ?    16  1
  ATOM     136  OD2  .  ASP  A    39  ?    1.66121   17.59003  -41.82946  1.000  52.26936  O  ?  A  ?    16  1
  ATOM     137  N    .  GLY  A    40  ?    4.99200   16.86576  -39.18722  1.000  49.67635  N  ?  A  ?    17  1
  ATOM     138  CA   .  GLY  A    40  ?    5.12834   17.32520  -37.81702  1.000  51.74081  C  ?  A  ?    17  1
  ATOM     139  C    .  GLY  A    40  ?    4.02672   18.19800  -37.25781  1.000  52.56779  C  ?  A  ?    17  1
  ATOM     140  O    .  GLY  A    40  ?    4.15444   18.71869  -36.14950  1.000  54.54340  O  ?  A  ?    17  1
  ATOM     141  N    .  GLN  A    41  ?    2.95312   18.37596  -38.01989  1.000  53.77265  N  ?  A  ?    18  1
  ATOM     142  CA   .  GLN  A    41  ?    1.83079   19.19302  -37.56755  1.000  54.61274  C  ?  A  ?    18  1
  ATOM     143  C    .  GLN  A    41  ?    1.07235   18.54327  -36.41663  1.000  54.81699  C  ?  A  ?    18  1
  ATOM     144  O    .  GLN  A    41  ?    1.08769   17.32389  -36.26401  1.000  53.70507  O  ?  A  ?    18  1
  ATOM     145  CB   .  GLN  A    41  ?    0.86435   19.46877  -38.71385  1.000  53.27162  C  ?  A  ?    18  1
  ATOM     146  CG   .  GLN  A    41  ?    1.43785   20.31609  -39.81772  1.000  53.48918  C  ?  A  ?    18  1
  ATOM     147  CD   .  GLN  A    41  ?    0.35340   20.99772  -40.61434  1.000  53.19704  C  ?  A  ?    18  1
  ATOM     148  NE2  .  GLN  A    41  ?    0.16953   22.29115  -40.37174  1.000  55.23079  N  ?  A  ?    18  1
  ATOM     149  OE1  .  GLN  A    41  ?   -0.32847   20.36933  -41.42398  1.000  51.43344  O  ?  A  ?    18  1
  ATOM     150  N    .  ASP  A    42  ?    0.40405   19.36182  -35.61014  1.000  55.18942  N  ?  A  ?    19  1
  ATOM     151  CA   .  ASP  A    42  ?   -0.41524   18.83079  -34.53037  1.000  55.59409  C  ?  A  ?    19  1
  ATOM     152  C    .  ASP  A    42  ?   -1.84304   18.67167  -35.02294  1.000  54.32978  C  ?  A  ?    19  1
  ATOM     153  O    .  ASP  A    42  ?   -2.73403   19.45862  -34.69497  1.000  55.40834  O  ?  A  ?    19  1
  ATOM     154  CB   .  ASP  A    42  ?   -0.37361   19.73097  -33.29898  1.000  58.25817  C  ?  A  ?    19  1
  ATOM     155  CG   .  ASP  A    42  ?   -0.69731   18.97776  -32.02519  1.000  59.02740  C  ?  A  ?    19  1
  ATOM     156  OD1  .  ASP  A    42  ?   -0.86240   17.74066  -32.09691  1.000  57.55101  O  ?  A  ?    19  1
  ATOM     157  OD2  .  ASP  A    42  ?   -0.78530   19.61667  -30.95524  1.000  61.26918  O  ?  A  ?    19  1
  ATOM     158  N    .  LYS  A    43  ?   -2.03789   17.62276  -35.81214  1.000  52.47001  N  ?  A  ?    20  1
  ATOM     159  CA   .  LYS  A    43  ?   -3.31703   17.30473  -36.42529  1.000  51.15092  C  ?  A  ?    20  1
  ATOM     160  C    .  LYS  A    43  ?   -3.48551   15.80044  -36.42969  1.000  49.69320  C  ?  A  ?    20  1
  ATOM     161  O    .  LYS  A    43  ?   -2.60097   15.06146  -35.98868  1.000  49.74985  O  ?  A  ?    20  1
  ATOM     162  CB   .  LYS  A    43  ?   -3.42100   17.84184  -37.85587  1.000  50.11024  C  ?  A  ?    20  1
  ATOM     163  CG   .  LYS  A    43  ?   -3.22746   19.33887  -38.01351  1.000  51.66374  C  ?  A  ?    20  1
  ATOM     164  CD   .  LYS  A    43  ?   -4.04885   19.84094  -39.19175  1.000  52.06889  C  ?  A  ?    20  1
  ATOM     165  CE   .  LYS  A    43  ?   -3.49755   21.13532  -39.77131  1.000  54.25726  C  ?  A  ?    20  1
  ATOM     166  NZ   .  LYS  A    43  ?   -4.05204   21.39625  -41.13567  1.000  54.88209  N  ?  A  ?    20  1
  ATOM     167  N    .  ASP  A    44  ?   -4.62909   15.35004  -36.92343  1.000  48.71187  N  ?  A  ?    21  1
  ATOM     168  CA   .  ASP  A    44  ?   -4.89184   13.92904  -37.02554  1.000  47.80402  C  ?  A  ?    21  1
  ATOM     169  C    .  ASP  A    44  ?   -3.95246   13.33908  -38.06952  1.000  45.77090  C  ?  A  ?    21  1
  ATOM     170  O    .  ASP  A    44  ?   -3.77068   13.91488  -39.14169  1.000  45.08630  O  ?  A  ?    21  1
  ATOM     171  CB   .  ASP  A    44  ?   -6.35108   13.69316  -37.40010  1.000  49.55780  C  ?  A  ?    21  1
  ATOM     172  CG   .  ASP  A    44  ?   -7.27723   13.82372  -36.21154  1.000  51.20643  C  ?  A  ?    21  1
  ATOM     173  OD1  .  ASP  A    44  ?   -7.55729   14.97683  -35.81445  1.000  53.64363  O  ?  A  ?    21  1
  ATOM     174  OD2  .  ASP  A    44  ?   -7.72266   12.78731  -35.67529  1.000  50.90419  O  ?  A  ?    21  1
  ATOM     175  N    .  PRO  A    45  ?   -3.33583   12.19492  -37.75248  1.000  44.10352  N  ?  A  ?    22  1
  ATOM     176  CA   .  PRO  A    45  ?   -2.33724   11.62898  -38.66047  1.000  42.96034  C  ?  A  ?    22  1
  ATOM     177  C    .  PRO  A    45  ?   -2.94450   10.97535  -39.89550  1.000  41.21343  C  ?  A  ?    22  1
  ATOM     178  O    .  PRO  A    45  ?   -4.01586   10.37069  -39.84429  1.000  40.83271  O  ?  A  ?    22  1
  ATOM     179  CB   .  PRO  A    45  ?   -1.62970   10.58468  -37.79739  1.000  43.54026  C  ?  A  ?    22  1
  ATOM     180  CG   .  PRO  A    45  ?   -2.63410   10.18707  -36.80252  1.000  44.29002  C  ?  A  ?    22  1
  ATOM     181  CD   .  PRO  A    45  ?   -3.51119   11.38025  -36.54131  1.000  45.01659  C  ?  A  ?    22  1
  ATOM     182  N    .  ILE  A    46  ?   -2.22721   11.10045  -41.00113  1.000  40.16920  N  ?  A  ?    23  1
  ATOM     183  CA   .  ILE  A    46  ?   -2.57875   10.46904  -42.25508  1.000  38.64558  C  ?  A  ?    23  1
  ATOM     184  C    .  ILE  A    46  ?   -1.37838    9.64005  -42.66779  1.000  38.14097  C  ?  A  ?    23  1
  ATOM     185  O    .  ILE  A    46  ?   -0.31564   10.19141  -42.94546  1.000  38.44626  O  ?  A  ?    23  1
  ATOM     186  CB   .  ILE  A    46  ?   -2.89481   11.49911  -43.35070  1.000  38.25490  C  ?  A  ?    23  1
  ATOM     187  CG1  .  ILE  A    46  ?   -3.99490   12.45718  -42.89785  1.000  39.10586  C  ?  A  ?    23  1
  ATOM     188  CG2  .  ILE  A    46  ?   -3.25533   10.80587  -44.64843  1.000  36.84141  C  ?  A  ?    23  1
  ATOM     189  CD1  .  ILE  A    46  ?   -4.36960   13.48112  -43.94467  1.000  39.01827  C  ?  A  ?    23  1
  ATOM     190  N    .  LEU  A    47  ?   -1.52005    8.32389  -42.70949  1.000  36.83276  N  ?  A  ?    24  1
  ATOM     191  CA   .  LEU  A    47  ?   -0.37253    7.50447  -43.06265  1.000  36.58202  C  ?  A  ?    24  1
  ATOM     192  C    .  LEU  A    47  ?   -0.49598    7.04224  -44.51075  1.000  35.24313  C  ?  A  ?    24  1
  ATOM     193  O    .  LEU  A    47  ?   -1.48970    6.42831  -44.90242  1.000  34.57083  O  ?  A  ?    24  1
  ATOM     194  CB   .  LEU  A    47  ?   -0.24589    6.31467  -42.11093  1.000  37.21731  C  ?  A  ?    24  1
  ATOM     195  CG   .  LEU  A    47  ?    0.92145    5.34674  -42.29963  1.000  37.32578  C  ?  A  ?    24  1
  ATOM     196  CD1  .  LEU  A    47  ?    2.22481    6.10817  -42.50656  1.000  37.77641  C  ?  A  ?    24  1
  ATOM     197  CD2  .  LEU  A    47  ?    1.02472    4.41465  -41.10146  1.000  38.49627  C  ?  A  ?    24  1
  ATOM     198  N    .  LEU  A    48  ?    0.53320    7.33747  -45.29714  1.000  36.06276  N  ?  A  ?    25  1
  ATOM     199  CA   .  LEU  A    48  ?    0.55560    6.99638  -46.71025  1.000  34.99743  C  ?  A  ?    25  1
  ATOM     200  C    .  LEU  A    48  ?    1.40099    5.75764  -46.91160  1.000  34.90357  C  ?  A  ?    25  1
  ATOM     201  O    .  LEU  A    48  ?    2.56718    5.72861  -46.52685  1.000  35.64494  O  ?  A  ?    25  1
  ATOM     202  CB   .  LEU  A    48  ?    1.11300    8.15115  -47.54426  1.000  35.02293  C  ?  A  ?    25  1
  ATOM     203  CG   .  LEU  A    48  ?    0.42207    9.51081  -47.48625  1.000  35.39079  C  ?  A  ?    25  1
  ATOM     204  CD1  .  LEU  A    48  ?    1.22570   10.54634  -48.23638  1.000  35.77749  C  ?  A  ?    25  1
  ATOM     205  CD2  .  LEU  A    48  ?   -0.95623    9.40524  -48.09105  1.000  34.63312  C  ?  A  ?    25  1
  ATOM     206  N    .  ILE  A    49  ?    0.81703    4.72873  -47.50695  1.000  33.72631  N  ?  A  ?    26  1
  ATOM     207  CA   .  ILE  A    49  ?    1.57017    3.52259  -47.80192  1.000  33.77053  C  ?  A  ?    26  1
  ATOM     208  C    .  ILE  A    49  ?    1.68332    3.37079  -49.31585  1.000  32.93344  C  ?  A  ?    26  1
  ATOM     209  O    .  ILE  A    49  ?    0.68427    3.16714  -50.01032  1.000  32.24298  O  ?  A  ?    26  1
  ATOM     210  CB   .  ILE  A    49  ?    0.91983    2.28003  -47.17495  1.000  34.03044  C  ?  A  ?    26  1
  ATOM     211  CG1  .  ILE  A    49  ?    0.63997    2.52098  -45.69582  1.000  34.96063  C  ?  A  ?    26  1
  ATOM     212  CG2  .  ILE  A    49  ?    1.82945    1.09408  -47.28163  1.000  34.49577  C  ?  A  ?    26  1
  ATOM     213  CD1  .  ILE  A    49  ?   -0.17617    1.42203  -45.05058  1.000  35.39110  C  ?  A  ?    26  1
  ATOM     214  N    .  HIS  A    50  ?    2.91398    3.45908  -49.81419  1.000  35.40902  N  ?  A  ?    27  1
  ATOM     215  CA   .  HIS  A    50  ?    3.17251    3.47712  -51.24985  1.000  34.84348  C  ?  A  ?    27  1
  ATOM     216  C    .  HIS  A    50  ?    3.03479    2.10294  -51.88644  1.000  34.57116  C  ?  A  ?    27  1
  ATOM     217  O    .  HIS  A    50  ?    2.88941    1.09432  -51.19812  1.000  35.85160  O  ?  A  ?    27  1
  ATOM     218  CB   .  HIS  A    50  ?    4.57005    4.01461  -51.53297  1.000  35.43957  C  ?  A  ?    27  1
  ATOM     219  CG   .  HIS  A    50  ?    5.65321    3.21449  -50.88705  1.000  36.33808  C  ?  A  ?    27  1
  ATOM     220  CD2  .  HIS  A    50  ?    6.31722    3.39026  -49.72072  1.000  37.36416  C  ?  A  ?    27  1
  ATOM     221  ND1  .  HIS  A    50  ?    6.17978    2.07742  -51.46033  1.000  36.62190  N  ?  A  ?    27  1
  ATOM     222  CE1  .  HIS  A    50  ?    7.11307    1.58063  -50.66983  1.000  38.76763  C  ?  A  ?    27  1
  ATOM     223  NE2  .  HIS  A    50  ?    7.21920    2.36113  -49.60817  1.000  39.02220  N  ?  A  ?    27  1
  ATOM     224  N    .  GLY  A    51  ?    3.08736    2.08137  -53.21357  1.000  34.09575  N  ?  A  ?    28  1
  ATOM     225  CA   .  GLY  A    51  ?    2.94196    0.85679  -53.97813  1.000  35.51400  C  ?  A  ?    28  1
  ATOM     226  C    .  GLY  A    51  ?    4.20611    0.02806  -54.10197  1.000  37.90219  C  ?  A  ?    28  1
  ATOM     227  O    .  GLY  A    51  ?    5.25893    0.39377  -53.58629  1.000  39.12958  O  ?  A  ?    28  1
  ATOM     228  N    .  GLY  A    52  ?    4.08543   -1.11756  -54.76188  1.000  34.69692  N  ?  A  ?    29  1
  ATOM     229  CA   .  GLY  A    52  ?    5.21980   -1.98181  -55.01018  1.000  35.52939  C  ?  A  ?    29  1
  ATOM     230  C    .  GLY  A    52  ?    5.46848   -2.92779  -53.85414  1.000  38.40038  C  ?  A  ?    29  1
  ATOM     231  O    .  GLY  A    52  ?    4.84831   -2.81207  -52.79716  1.000  38.54634  O  ?  A  ?    29  1
  ATOM     232  N    .  HIS  A    53  ?    6.38679   -3.86354  -54.06264  1.000  37.81105  N  ?  A  ?    30  1
  ATOM     233  CA   .  HIS  A    53  ?    6.79431   -4.81406  -53.03836  1.000  39.04774  C  ?  A  ?    30  1
  ATOM     234  C    .  HIS  A    53  ?    8.30554   -4.95057  -53.11471  1.000  40.17962  C  ?  A  ?    30  1
  ATOM     235  O    .  HIS  A    53  ?    8.92331   -4.43361  -54.04112  1.000  39.95681  O  ?  A  ?    30  1
  ATOM     236  CB   .  HIS  A    53  ?    6.11206   -6.16806  -53.23099  1.000  39.47968  C  ?  A  ?    30  1
  ATOM     237  CG   .  HIS  A    53  ?    6.31884   -6.76253  -54.58996  1.000  39.54606  C  ?  A  ?    30  1
  ATOM     238  CD2  .  HIS  A    53  ?    7.35127   -7.46880  -55.10555  1.000  40.61969  C  ?  A  ?    30  1
  ATOM     239  ND1  .  HIS  A    53  ?    5.37497   -6.68047  -55.58936  1.000  38.61894  N  ?  A  ?    30  1
  ATOM     240  CE1  .  HIS  A    53  ?    5.82299   -7.29626  -56.66919  1.000  39.09079  C  ?  A  ?    30  1
  ATOM     241  NE2  .  HIS  A    53  ?    7.02039   -7.78556  -56.40048  1.000  40.29320  N  ?  A  ?    30  1
  ATOM     242  N    .  PHE  A    54  ?    8.90878   -5.61520  -52.13778  1.000  40.35739  N  ?  A  ?    31  1
  ATOM     243  CA   .  PHE  A    54  ?   10.34775   -5.83447  -52.18003  1.000  41.72203  C  ?  A  ?    31  1
  ATOM     244  C    .  PHE  A    54  ?   10.72265   -6.66673  -53.40490  1.000  42.10269  C  ?  A  ?    31  1
  ATOM     245  O    .  PHE  A    54  ?   10.11254   -7.70071  -53.67723  1.000  42.29713  O  ?  A  ?    31  1
  ATOM     246  CB   .  PHE  A    54  ?   10.84482   -6.52406  -50.90340  1.000  43.42042  C  ?  A  ?    31  1
  ATOM     247  CG   .  PHE  A    54  ?    9.77033   -7.24471  -50.12861  1.000  43.52794  C  ?  A  ?    31  1
  ATOM     248  CD2  .  PHE  A    54  ?    9.53577   -6.93010  -48.80167  1.000  43.95913  C  ?  A  ?    31  1
  ATOM     249  CD1  .  PHE  A    54  ?    9.02051   -8.25446  -50.71137  1.000  43.43942  C  ?  A  ?    31  1
  ATOM     250  CE2  .  PHE  A    54  ?    8.56628   -7.59059  -48.07911  1.000  44.26122  C  ?  A  ?    31  1
  ATOM     251  CE1  .  PHE  A    54  ?    8.04628   -8.91703  -49.99115  1.000  43.77129  C  ?  A  ?    31  1
  ATOM     252  CZ   .  PHE  A    54  ?    7.81851   -8.58553  -48.67381  1.000  44.17801  C  ?  A  ?    31  1
  ATOM     253  N    .  GLY  A    55  ?   11.72148   -6.19848  -54.14653  1.000  40.94864  N  ?  A  ?    32  1
  ATOM     254  CA   .  GLY  A    55  ?   12.18602   -6.88908  -55.33495  1.000  41.48157  C  ?  A  ?    32  1
  ATOM     255  C    .  GLY  A    55  ?   11.45322   -6.48949  -56.59868  1.000  40.08049  C  ?  A  ?    32  1
  ATOM     256  O    .  GLY  A    55  ?   11.70094   -7.04119  -57.67112  1.000  40.48136  O  ?  A  ?    32  1
  ATOM     257  N    .  PHE  A    56  ?   10.54874   -5.52475  -56.47006  1.000  44.40365  N  ?  A  ?    33  1
  ATOM     258  CA   .  PHE  A    56  ?    9.78881   -5.01898  -57.60647  1.000  43.49027  C  ?  A  ?    33  1
  ATOM     259  C    .  PHE  A    56  ?   10.74849   -4.36416  -58.59755  1.000  42.73136  C  ?  A  ?    33  1
  ATOM     260  O    .  PHE  A    56  ?   11.72172   -3.73407  -58.19057  1.000  43.42910  O  ?  A  ?    33  1
  ATOM     261  CB   .  PHE  A    56  ?    8.71825   -4.03537  -57.12752  1.000  40.80198  C  ?  A  ?    33  1
  ATOM     262  CG   .  PHE  A    56  ?    7.67731   -3.70987  -58.15822  1.000  40.09711  C  ?  A  ?    33  1
  ATOM     263  CD1  .  PHE  A    56  ?    6.75783   -4.66356  -58.56376  1.000  41.73186  C  ?  A  ?    33  1
  ATOM     264  CD2  .  PHE  A    56  ?    7.59102   -2.43584  -58.69290  1.000  37.75038  C  ?  A  ?    33  1
  ATOM     265  CE1  .  PHE  A    56  ?    5.78925   -4.35964  -59.50932  1.000  38.54382  C  ?  A  ?    33  1
  ATOM     266  CE2  .  PHE  A    56  ?    6.62476   -2.12499  -59.63323  1.000  36.14741  C  ?  A  ?    33  1
  ATOM     267  CZ   .  PHE  A    56  ?    5.72304   -3.08857  -60.04167  1.000  36.18689  C  ?  A  ?    33  1
  ATOM     268  N    .  PHE  A    57  ?   10.48074   -4.51409  -59.89232  1.000  44.16302  N  ?  A  ?    34  1
  ATOM     269  CA   .  PHE  A    57  ?   11.39925   -4.01281  -60.91625  1.000  44.35398  C  ?  A  ?    34  1
  ATOM     270  C    .  PHE  A    57  ?   11.48337   -2.49100  -60.95336  1.000  42.19233  C  ?  A  ?    34  1
  ATOM     271  O    .  PHE  A    57  ?   12.34448   -1.92919  -61.62429  1.000  42.15210  O  ?  A  ?    34  1
  ATOM     272  CB   .  PHE  A    57  ?   11.01142   -4.54327  -62.29521  1.000  44.38562  C  ?  A  ?    34  1
  ATOM     273  CG   .  PHE  A    57  ?    9.93985   -3.74733  -62.98351  1.000  43.57345  C  ?  A  ?    34  1
  ATOM     274  CD1  .  PHE  A    57  ?    8.62166   -3.81971  -62.56282  1.000  42.50365  C  ?  A  ?    34  1
  ATOM     275  CD2  .  PHE  A    57  ?   10.24918   -2.93654  -64.06514  1.000  41.86586  C  ?  A  ?    34  1
  ATOM     276  CE1  .  PHE  A    57  ?    7.63539   -3.09326  -63.20523  1.000  40.30893  C  ?  A  ?    34  1
  ATOM     277  CE2  .  PHE  A    57  ?    9.26787   -2.21616  -64.71664  1.000  40.14532  C  ?  A  ?    34  1
  ATOM     278  CZ   .  PHE  A    57  ?    7.95957   -2.29014  -64.28314  1.000  39.81642  C  ?  A  ?    34  1
  ATOM     279  N    .  ILE  A    58  ?   10.58204   -1.82758  -60.24255  1.000  44.93443  N  ?  A  ?    35  1
  ATOM     280  CA   .  ILE  A    58  ?   10.64331   -0.38190  -60.10820  1.000  42.52726  C  ?  A  ?    35  1
  ATOM     281  C    .  ILE  A    58  ?   10.68503   -0.01241  -58.64196  1.000  42.69111  C  ?  A  ?    35  1
  ATOM     282  O    .  ILE  A    58  ?    9.87757   -0.49415  -57.84982  1.000  43.99793  O  ?  A  ?    35  1
  ATOM     283  CB   .  ILE  A    58  ?    9.44500    0.31418  -60.77506  1.000  41.41469  C  ?  A  ?    35  1
  ATOM     284  CG1  .  ILE  A    58  ?    9.52299    0.14532  -62.29191  1.000  41.88494  C  ?  A  ?    35  1
  ATOM     285  CG2  .  ILE  A    58  ?    9.42402    1.79633  -60.42462  1.000  39.18714  C  ?  A  ?    35  1
  ATOM     286  CD1  .  ILE  A    58  ?   10.58681    0.99936  -62.95178  1.000  41.09463  C  ?  A  ?    35  1
  ATOM     287  N    .  PRO  A    59  ?   11.62949    0.85427  -58.27433  1.000  45.60982  N  ?  A  ?    36  1
  ATOM     288  CA   .  PRO  A    59  ?   11.72222    1.24409  -56.87188  1.000  45.44775  C  ?  A  ?    36  1
  ATOM     289  C    .  PRO  A    59  ?   10.61292    2.21446  -56.53211  1.000  42.00364  C  ?  A  ?    36  1
  ATOM     290  O    .  PRO  A    59  ?   10.33303    3.12753  -57.31063  1.000  41.53564  O  ?  A  ?    36  1
  ATOM     291  CB   .  PRO  A    59  ?   13.08698    1.92401  -56.78860  1.000  44.98556  C  ?  A  ?    36  1
  ATOM     292  CG   .  PRO  A    59  ?   13.87518    1.30627  -57.88123  1.000  45.38304  C  ?  A  ?    36  1
  ATOM     293  CD   .  PRO  A    59  ?   12.88237    1.11784  -58.99780  1.000  45.79144  C  ?  A  ?    36  1
  ATOM     294  N    .  VAL  A    60  ?    9.96906    1.99950  -55.39391  1.000  41.47321  N  ?  A  ?    37  1
  ATOM     295  CA   .  VAL  A    60  ?    8.91472    2.89406  -54.94557  1.000  40.94819  C  ?  A  ?    37  1
  ATOM     296  C    .  VAL  A    60  ?    9.24151    3.33182  -53.53011  1.000  40.70779  C  ?  A  ?    37  1
  ATOM     297  O    .  VAL  A    60  ?    9.61796    2.51818  -52.68805  1.000  42.59512  O  ?  A  ?    37  1
  ATOM     298  CB   .  VAL  A    60  ?    7.53315    2.23312  -54.98283  1.000  39.46390  C  ?  A  ?    37  1
  ATOM     299  CG1  .  VAL  A    60  ?    6.47324    3.22489  -54.55133  1.000  37.80652  C  ?  A  ?    37  1
  ATOM     300  CG2  .  VAL  A    60  ?    7.22539    1.72082  -56.38079  1.000  38.88787  C  ?  A  ?    37  1
  ATOM     301  N    .  GLY  A    61  ?    9.08700    4.61998  -53.26583  1.000  38.94353  N  ?  A  ?    38  1
  ATOM     302  CA   .  GLY  A    61  ?    9.45082    5.16047  -51.97843  1.000  39.82870  C  ?  A  ?    38  1
  ATOM     303  C    .  GLY  A    61  ?    8.56173    6.31559  -51.59812  1.000  39.49572  C  ?  A  ?    38  1
  ATOM     304  O    .  GLY  A    61  ?    7.52249    6.53960  -52.21423  1.000  38.50531  O  ?  A  ?    38  1
  ATOM     305  N    .  ILE  A    62  ?    8.95936    7.03306  -50.55689  1.000  40.49955  N  ?  A  ?    39  1
  ATOM     306  CA   .  ILE  A    62  ?    8.19664    8.17273  -50.07983  1.000  40.51181  C  ?  A  ?    39  1
  ATOM     307  C    .  ILE  A    62  ?    8.06955    9.18585  -51.21038  1.000  40.33374  C  ?  A  ?    39  1
  ATOM     308  O    .  ILE  A    62  ?    7.00893    9.77322  -51.43141  1.000  39.75246  O  ?  A  ?    39  1
  ATOM     309  CB   .  ILE  A    62  ?    8.87554    8.81046  -48.84563  1.000  42.00240  C  ?  A  ?    39  1
  ATOM     310  CG1  .  ILE  A    62  ?    8.93691    7.79758  -47.69795  1.000  42.36586  C  ?  A  ?    39  1
  ATOM     311  CG2  .  ILE  A    62  ?    8.15235   10.07643  -48.42018  1.000  42.26553  C  ?  A  ?    39  1
  ATOM     312  CD1  .  ILE  A    62  ?    9.87762    8.19038  -46.57518  1.000  44.12574  C  ?  A  ?    39  1
  ATOM     313  N    .  GLU  A    63  ?    9.15136    9.32537  -51.96594  1.000  41.68645  N  ?  A  ?    40  1
  ATOM     314  CA   .  GLU  A    63  ?    9.22867   10.29082  -53.05227  1.000  41.90248  C  ?  A  ?    40  1
  ATOM     315  C    .  GLU  A    63  ?    8.22085    9.99132  -54.15893  1.000  40.60676  C  ?  A  ?    40  1
  ATOM     316  O    .  GLU  A    63  ?    7.81094   10.88898  -54.89137  1.000  40.69612  O  ?  A  ?    40  1
  ATOM     317  CB   .  GLU  A    63  ?   10.65085   10.31254  -53.62122  1.000  43.00354  C  ?  A  ?    40  1
  ATOM     318  CG   .  GLU  A    63  ?   11.66832   10.96402  -52.68539  1.000  44.69692  C  ?  A  ?    40  1
  ATOM     319  CD   .  GLU  A    63  ?   12.13555   10.03846  -51.56712  1.000  45.04758  C  ?  A  ?    40  1
  ATOM     320  OE1  .  GLU  A    63  ?   11.50321    8.98220  -51.34734  1.000  43.94680  O  ?  A  ?    40  1
  ATOM     321  OE2  .  GLU  A    63  ?   13.12212   10.38455  -50.88280  1.000  46.61976  O  ?  A  ?    40  1
  ATOM     322  N    .  SER  A    64  ?    7.80291    8.73433  -54.25853  1.000  39.23747  N  ?  A  ?    41  1
  ATOM     323  CA   .  SER  A    64  ?    6.83061    8.33474  -55.26382  1.000  38.15615  C  ?  A  ?    41  1
  ATOM     324  C    .  SER  A    64  ?    5.49588    9.03369  -55.02675  1.000  37.69845  C  ?  A  ?    41  1
  ATOM     325  O    .  SER  A    64  ?    4.69562    9.20764  -55.94793  1.000  37.80645  O  ?  A  ?    41  1
  ATOM     326  CB   .  SER  A    64  ?    6.64012    6.81882  -55.25368  1.000  37.44347  C  ?  A  ?    41  1
  ATOM     327  OG   .  SER  A    64  ?    7.88143    6.14659  -55.33820  1.000  38.64600  O  ?  A  ?    41  1
  ATOM     328  N    .  TRP  A    65  ?    5.26023    9.42109  -53.77838  1.000  37.31599  N  ?  A  ?    42  1
  ATOM     329  CA   .  TRP  A    65  ?    4.04378   10.13380  -53.40852  1.000  37.14400  C  ?  A  ?    42  1
  ATOM     330  C    .  TRP  A    65  ?    4.03520   11.55874  -53.95989  1.000  37.92334  C  ?  A  ?    42  1
  ATOM     331  O    .  TRP  A    65  ?    2.97346   12.18716  -54.09937  1.000  38.58346  O  ?  A  ?    42  1
  ATOM     332  CB   .  TRP  A    65  ?    3.90009   10.13786  -51.88659  1.000  37.52775  C  ?  A  ?    42  1
  ATOM     333  CG   .  TRP  A    65  ?    3.37034    8.84267  -51.38159  1.000  36.79088  C  ?  A  ?    42  1
  ATOM     334  CD1  .  TRP  A    65  ?    4.04733    7.90971  -50.65790  1.000  37.03854  C  ?  A  ?    42  1
  ATOM     335  CD2  .  TRP  A    65  ?    2.05246    8.32752  -51.56637  1.000  35.93256  C  ?  A  ?    42  1
  ATOM     336  CE2  .  TRP  A    65  ?    1.99549    7.07541  -50.92997  1.000  35.70977  C  ?  A  ?    42  1
  ATOM     337  CE3  .  TRP  A    65  ?    0.90591    8.80495  -52.20952  1.000  35.52471  C  ?  A  ?    42  1
  ATOM     338  NE1  .  TRP  A    65  ?    3.23316    6.84120  -50.38111  1.000  36.40932  N  ?  A  ?    42  1
  ATOM     339  CZ2  .  TRP  A    65  ?    0.84776    6.29426  -50.91056  1.000  35.10707  C  ?  A  ?    42  1
  ATOM     340  CZ3  .  TRP  A    65  ?   -0.23698    8.02862  -52.19099  1.000  34.89460  C  ?  A  ?    42  1
  ATOM     341  CH2  .  TRP  A    65  ?   -0.25744    6.78766  -51.54678  1.000  34.79169  C  ?  A  ?    42  1
  ATOM     342  N    .  GLY  A    66  ?    5.23052   12.07216  -54.23457  1.000  38.01965  N  ?  A  ?    43  1
  ATOM     343  CA   .  GLY  A    66  ?    5.38811   13.37362  -54.85372  1.000  39.04806  C  ?  A  ?    43  1
  ATOM     344  C    .  GLY  A    66  ?    4.60577   14.47491  -54.16411  1.000  39.98973  C  ?  A  ?    43  1
  ATOM     345  O    .  GLY  A    66  ?    4.65282   14.63355  -52.93219  1.000  40.14722  O  ?  A  ?    43  1
  ATOM     346  N    .  ASN  A    67  ?    3.81205   15.18463  -54.96209  1.000  39.64325  N  ?  A  ?    44  1
  ATOM     347  CA   .  ASN  A    67  ?    3.07687   16.34608  -54.48282  1.000  40.64856  C  ?  A  ?    44  1
  ATOM     348  C    .  ASN  A    67  ?    2.12095   16.01071  -53.35123  1.000  39.36318  C  ?  A  ?    44  1
  ATOM     349  O    .  ASN  A    67  ?    1.82215   16.87481  -52.51781  1.000  40.98616  O  ?  A  ?    44  1
  ATOM     350  CB   .  ASN  A    67  ?    2.30267   16.99646  -55.62757  1.000  41.30997  C  ?  A  ?    44  1
  ATOM     351  CG   .  ASN  A    67  ?    3.19900   17.74863  -56.57854  1.000  43.83529  C  ?  A  ?    44  1
  ATOM     352  ND2  .  ASN  A    67  ?    2.87506   17.69467  -57.86648  1.000  45.56298  N  ?  A  ?    44  1
  ATOM     353  OD1  .  ASN  A    67  ?    4.17715   18.37204  -56.16327  1.000  44.49407  O  ?  A  ?    44  1
  ATOM     354  N    .  VAL  A    68  ?    1.68387   14.75424  -53.28247  1.000  38.95325  N  ?  A  ?    45  1
  ATOM     355  CA   .  VAL  A    68  ?    0.70207   14.39586  -52.27198  1.000  39.35707  C  ?  A  ?    45  1
  ATOM     356  C    .  VAL  A    68  ?    1.27359   14.69460  -50.88975  1.000  40.58404  C  ?  A  ?    45  1
  ATOM     357  O    .  VAL  A    68  ?    0.55388   15.17706  -50.00441  1.000  40.73020  O  ?  A  ?    45  1
  ATOM     358  CB   .  VAL  A    68  ?    0.30159   12.90631  -52.36362  1.000  37.49660  C  ?  A  ?    45  1
  ATOM     359  CG1  .  VAL  A    68  ?   -0.62955   12.52501  -51.22380  1.000  37.76844  C  ?  A  ?    45  1
  ATOM     360  CG2  .  VAL  A    68  ?   -0.34224   12.60932  -53.70797  1.000  37.30678  C  ?  A  ?    45  1
  ATOM     361  N    .  LEU  A    69  ?    2.59243   14.54243  -50.75893  1.000  38.33048  N  ?  A  ?    46  1
  ATOM     362  CA   .  LEU  A    69  ?    3.25261   14.75660  -49.47535  1.000  39.34959  C  ?  A  ?    46  1
  ATOM     363  C    .  LEU  A    69  ?    2.98888   16.15566  -48.94376  1.000  40.82890  C  ?  A  ?    46  1
  ATOM     364  O    .  LEU  A    69  ?    2.75095   16.34119  -47.75331  1.000  41.49600  O  ?  A  ?    46  1
  ATOM     365  CB   .  LEU  A    69  ?    4.75310   14.51396  -49.59294  1.000  39.88221  C  ?  A  ?    46  1
  ATOM     366  CG   .  LEU  A    69  ?    5.09369   13.02974  -49.68241  1.000  38.78978  C  ?  A  ?    46  1
  ATOM     367  CD1  .  LEU  A    69  ?    6.54375   12.82600  -50.09891  1.000  39.38470  C  ?  A  ?    46  1
  ATOM     368  CD2  .  LEU  A    69  ?    4.77670   12.33051  -48.37116  1.000  38.73193  C  ?  A  ?    46  1
  ATOM     369  N    .  GLU  A    70  ?    3.05771   17.14415  -49.82260  1.000  39.33875  N  ?  A  ?    47  1
  ATOM     370  CA   .  GLU  A    70  ?    2.75841   18.50580  -49.41767  1.000  40.96112  C  ?  A  ?    47  1
  ATOM     371  C    .  GLU  A    70  ?    1.24749   18.70442  -49.41201  1.000  40.58240  C  ?  A  ?    47  1
  ATOM     372  O    .  GLU  A    70  ?    0.69107   19.33082  -48.50632  1.000  41.55749  O  ?  A  ?    47  1
  ATOM     373  CB   .  GLU  A    70  ?    3.44262   19.51888  -50.33961  1.000  42.23155  C  ?  A  ?    47  1
  ATOM     374  N    .  ASP  A    71  ?    0.59066   18.15121  -50.42938  1.000  41.15041  N  ?  A  ?    48  1
  ATOM     375  CA   .  ASP  A    71  ?   -0.81342   18.45723  -50.69203  1.000  41.94614  C  ?  A  ?    48  1
  ATOM     376  C    .  ASP  A    71  ?   -1.75488   18.05444  -49.56336  1.000  40.77291  C  ?  A  ?    48  1
  ATOM     377  O    .  ASP  A    71  ?   -2.71437   18.76767  -49.27594  1.000  43.82500  O  ?  A  ?    48  1
  ATOM     378  CB   .  ASP  A    71  ?   -1.25293   17.79865  -52.00368  1.000  41.81370  C  ?  A  ?    48  1
  ATOM     379  CG   .  ASP  A    71  ?   -0.68068   18.49875  -53.22838  1.000  43.74912  C  ?  A  ?    48  1
  ATOM     380  OD1  .  ASP  A    71  ?    0.11420   19.45007  -53.05773  1.000  43.62331  O  ?  A  ?    48  1
  ATOM     381  OD2  .  ASP  A    71  ?   -1.01529   18.08955  -54.36196  1.000  44.44438  O  ?  A  ?    48  1
  ATOM     382  N    .  PHE  A    72  ?   -1.48778   16.92277  -48.92192  1.000  41.93394  N  ?  A  ?    49  1
  ATOM     383  CA   .  PHE  A    72  ?   -2.35374   16.46023  -47.84348  1.000  42.65466  C  ?  A  ?    49  1
  ATOM     384  C    .  PHE  A    72  ?   -2.06491   17.18649  -46.53255  1.000  44.13472  C  ?  A  ?    49  1
  ATOM     385  O    .  PHE  A    72  ?   -2.63942   16.85740  -45.49462  1.000  43.91620  O  ?  A  ?    49  1
  ATOM     386  CB   .  PHE  A    72  ?   -2.22247   14.94909  -47.65050  1.000  40.91640  C  ?  A  ?    49  1
  ATOM     387  CG   .  PHE  A    72  ?   -3.08149   14.14240  -48.58290  1.000  40.01008  C  ?  A  ?    49  1
  ATOM     388  CD1  .  PHE  A    72  ?   -3.50754   14.66978  -49.79062  1.000  40.47924  C  ?  A  ?    49  1
  ATOM     389  CD2  .  PHE  A    72  ?   -3.49104   12.86453  -48.23373  1.000  38.16171  C  ?  A  ?    49  1
  ATOM     390  CE1  .  PHE  A    72  ?   -4.30844   13.93042  -50.64166  1.000  39.46908  C  ?  A  ?    49  1
  ATOM     391  CE2  .  PHE  A    72  ?   -4.29261   12.11974  -49.07905  1.000  36.87169  C  ?  A  ?    49  1
  ATOM     392  CZ   .  PHE  A    72  ?   -4.70153   12.65219  -50.28449  1.000  37.82392  C  ?  A  ?    49  1
  ATOM     393  N    .  GLY  A    73  ?   -1.17884   18.17730  -46.58788  1.000  41.99313  N  ?  A  ?    50  1
  ATOM     394  CA   .  GLY  A    73  ?   -0.87877   18.99666  -45.42929  1.000  43.72587  C  ?  A  ?    50  1
  ATOM     395  C    .  GLY  A    73  ?   -2.11155   19.72156  -44.92936  1.000  44.67304  C  ?  A  ?    50  1
  ATOM     396  O    .  GLY  A    73  ?   -2.29056   19.91396  -43.72787  1.000  45.68509  O  ?  A  ?    50  1
  ATOM     397  N    .  GLU  A    74  ?   -2.96251   20.13066  -45.86216  1.000  43.54048  N  ?  A  ?    51  1
  ATOM     398  CA   .  GLU  A    74  ?   -4.18860   20.83757  -45.52088  1.000  44.58303  C  ?  A  ?    51  1
  ATOM     399  C    .  GLU  A    74  ?   -5.14257   19.97055  -44.69577  1.000  43.89529  C  ?  A  ?    51  1
  ATOM     400  O    .  GLU  A    74  ?   -5.79320   20.45710  -43.77118  1.000  45.14274  O  ?  A  ?    51  1
  ATOM     401  CB   .  GLU  A    74  ?   -4.89129   21.32110  -46.79242  1.000  44.84683  C  ?  A  ?    51  1
  ATOM     402  N    .  TYR  A    75  ?   -5.22576   18.69024  -45.04005  1.000  43.93073  N  ?  A  ?    52  1
  ATOM     403  CA   .  TYR  A    75  ?   -6.19480   17.79216  -44.42586  1.000  43.32560  C  ?  A  ?    52  1
  ATOM     404  C    .  TYR  A    75  ?   -5.73070   17.16994  -43.10709  1.000  43.53167  C  ?  A  ?    52  1
  ATOM     405  O    .  TYR  A    75  ?   -6.55405   16.72561  -42.30679  1.000  43.72940  O  ?  A  ?    52  1
  ATOM     406  CB   .  TYR  A    75  ?   -6.56141   16.69625  -45.42432  1.000  41.56805  C  ?  A  ?    52  1
  ATOM     407  CG   .  TYR  A    75  ?   -6.73160   17.24020  -46.82113  1.000  41.40358  C  ?  A  ?    52  1
  ATOM     408  CD1  .  TYR  A    75  ?   -7.64712   18.25027  -47.08901  1.000  44.27769  C  ?  A  ?    52  1
  ATOM     409  CD2  .  TYR  A    75  ?   -5.95533   16.76487  -47.86643  1.000  40.30951  C  ?  A  ?    52  1
  ATOM     410  CE1  .  TYR  A    75  ?   -7.79209   18.76311  -48.36639  1.000  45.74059  C  ?  A  ?    52  1
  ATOM     411  CE2  .  TYR  A    75  ?   -6.09129   17.26822  -49.14600  1.000  40.89942  C  ?  A  ?    52  1
  ATOM     412  CZ   .  TYR  A    75  ?   -7.01060   18.26613  -49.39167  1.000  44.71265  C  ?  A  ?    52  1
  ATOM     413  OH   .  TYR  A    75  ?   -7.14457   18.76440  -50.66907  1.000  47.22588  O  ?  A  ?    52  1
  ATOM     414  N    .  GLY  A    76  ?   -4.42274   17.13107  -42.87666  1.000  44.63529  N  ?  A  ?    53  1
  ATOM     415  CA   .  GLY  A    76  ?   -3.90968   16.58253  -41.63474  1.000  45.10175  C  ?  A  ?    53  1
  ATOM     416  C    .  GLY  A    76  ?   -2.39930   16.48896  -41.54453  1.000  45.29642  C  ?  A  ?    53  1
  ATOM     417  O    .  GLY  A    76  ?   -1.67634   17.03122  -42.38008  1.000  45.30109  O  ?  A  ?    53  1
  ATOM     418  N    .  ARG  A    77  ?   -1.92346   15.78938  -40.51877  1.000  47.21747  N  ?  A  ?    54  1
  ATOM     419  CA   .  ARG  A    77  ?   -0.49486   15.58193  -40.31241  1.000  47.56211  C  ?  A  ?    54  1
  ATOM     420  C    .  ARG  A    77  ?   -0.03847   14.41491  -41.16613  1.000  45.90866  C  ?  A  ?    54  1
  ATOM     421  O    .  ARG  A    77  ?   -0.33962   13.26097  -40.86720  1.000  45.19934  O  ?  A  ?    54  1
  ATOM     422  CB   .  ARG  A    77  ?   -0.19818   15.31309  -38.83561  1.000  48.90228  C  ?  A  ?    54  1
  ATOM     423  CG   .  ARG  A    77  ?    1.17630   14.73076  -38.54449  1.000  49.26463  C  ?  A  ?    54  1
  ATOM     424  CD   .  ARG  A    77  ?    1.26848   14.31200  -37.09176  1.000  50.60928  C  ?  A  ?    54  1
  ATOM     425  NE   .  ARG  A    77  ?    2.51267   13.62109  -36.76489  1.000  51.10485  N  ?  A  ?    54  1
  ATOM     426  CZ   .  ARG  A    77  ?    2.64495   12.77750  -35.74595  1.000  51.87135  C  ?  A  ?    54  1
  ATOM     427  NH1  .  ARG  A    77  ?    1.60337   12.51369  -34.96597  1.000  52.17112  N  ?  A  ?    54  1
  ATOM     428  NH2  .  ARG  A    77  ?    3.81068   12.19134  -35.51031  1.000  52.50863  N  ?  A  ?    54  1
  ATOM     429  N    .  VAL  A    78  ?    0.69388   14.71130  -42.23027  1.000  45.38176  N  ?  A  ?    55  1
  ATOM     430  CA   .  VAL  A    78  ?    1.06444   13.67535  -43.17845  1.000  43.89117  C  ?  A  ?    55  1
  ATOM     431  C    .  VAL  A    78  ?    2.29420   12.90409  -42.73560  1.000  44.22512  C  ?  A  ?    55  1
  ATOM     432  O    .  VAL  A    78  ?    3.30242   13.48321  -42.34008  1.000  45.51093  O  ?  A  ?    55  1
  ATOM     433  CB   .  VAL  A    78  ?    1.33061   14.26058  -44.57639  1.000  43.39481  C  ?  A  ?    55  1
  ATOM     434  CG1  .  VAL  A    78  ?    1.55965   13.14295  -45.58249  1.000  41.89386  C  ?  A  ?    55  1
  ATOM     435  CG2  .  VAL  A    78  ?    0.16945   15.12447  -45.00680  1.000  43.42243  C  ?  A  ?    55  1
  ATOM     436  N    .  LEU  A    79  ?    2.19620   11.58576  -42.82102  1.000  42.67169  N  ?  A  ?    56  1
  ATOM     437  CA   .  LEU  A    79  ?    3.32243   10.70901  -42.57148  1.000  42.96388  C  ?  A  ?    56  1
  ATOM     438  C    .  LEU  A    79  ?    3.40448    9.74918  -43.73675  1.000  41.52756  C  ?  A  ?    56  1
  ATOM     439  O    .  LEU  A    79  ?    2.38524    9.24816  -44.20860  1.000  40.40830  O  ?  A  ?    56  1
  ATOM     440  CB   .  LEU  A    79  ?    3.17351    9.93559  -41.25889  1.000  43.72772  C  ?  A  ?    56  1
  ATOM     441  CG   .  LEU  A    79  ?    3.34049   10.66838  -39.92982  1.000  45.51946  C  ?  A  ?    56  1
  ATOM     442  CD1  .  LEU  A    79  ?    2.00958   11.21037  -39.43770  1.000  45.62544  C  ?  A  ?    56  1
  ATOM     443  CD2  .  LEU  A    79  ?    3.96557    9.74129  -38.89882  1.000  46.58119  C  ?  A  ?    56  1
  ATOM     444  N    .  ALA  A    80  ?    4.61109    9.50681  -44.22252  1.000  40.69161  N  ?  A  ?    57  1
  ATOM     445  CA   .  ALA  A    80  ?    4.77500    8.51348  -45.27027  1.000  39.55757  C  ?  A  ?    57  1
  ATOM     446  C    .  ALA  A    80  ?    5.90740    7.59725  -44.87109  1.000  40.29705  C  ?  A  ?    57  1
  ATOM     447  O    .  ALA  A    80  ?    6.92630    8.05269  -44.38256  1.000  41.57852  O  ?  A  ?    57  1
  ATOM     448  CB   .  ALA  A    80  ?    5.05022    9.17366  -46.61081  1.000  39.03374  C  ?  A  ?    57  1
  ATOM     449  N    .  VAL  A    81  ?    5.75377    6.30444  -45.09868  1.000  39.83591  N  ?  A  ?    58  1
  ATOM     450  CA   .  VAL  A    81  ?    6.78310    5.38756  -44.65433  1.000  40.78704  C  ?  A  ?    58  1
  ATOM     451  C    .  VAL  A    81  ?    7.24246    4.50476  -45.79858  1.000  40.12744  C  ?  A  ?    58  1
  ATOM     452  O    .  VAL  A    81  ?    6.44640    4.07199  -46.63159  1.000  38.89468  O  ?  A  ?    58  1
  ATOM     453  CB   .  VAL  A    81  ?    6.28498    4.52709  -43.46325  1.000  41.40273  C  ?  A  ?    58  1
  ATOM     454  CG1  .  VAL  A    81  ?    5.04065    3.73130  -43.83757  1.000  40.21858  C  ?  A  ?    58  1
  ATOM     455  CG2  .  VAL  A    81  ?    7.39223    3.62464  -42.93921  1.000  42.73600  C  ?  A  ?    58  1
  ATOM     456  N    .  ASP  A    82  ?    8.54280    4.24443  -45.83212  1.000  43.35298  N  ?  A  ?    59  1
  ATOM     457  CA   .  ASP  A    82  ?    9.09891    3.36499  -46.83507  1.000  43.05459  C  ?  A  ?    59  1
  ATOM     458  C    .  ASP  A    82  ?    8.82153    1.95416  -46.34731  1.000  43.91874  C  ?  A  ?    59  1
  ATOM     459  O    .  ASP  A    82  ?    9.07287    1.62910  -45.18390  1.000  45.94901  O  ?  A  ?    59  1
  ATOM     460  CB   .  ASP  A    82  ?   10.59571    3.60290  -47.00999  1.000  44.30040  C  ?  A  ?    59  1
  ATOM     461  CG   .  ASP  A    82  ?   10.91279    4.55888  -48.13090  1.000  43.85449  C  ?  A  ?    59  1
  ATOM     462  OD1  .  ASP  A    82  ?   10.06710    4.71288  -49.03524  1.000  42.72333  O  ?  A  ?    59  1
  ATOM     463  OD2  .  ASP  A    82  ?   12.01492    5.15165  -48.10826  1.000  45.05829  O  ?  A  ?    59  1
  ATOM     464  N    .  LYS  A    83  ?    8.27497    1.11965  -47.21957  1.000  39.80563  N  ?  A  ?    60  1
  ATOM     465  CA   .  LYS  A    83  ?    7.88765   -0.21834  -46.80891  1.000  40.15861  C  ?  A  ?    60  1
  ATOM     466  C    .  LYS  A    83  ?    9.11497   -1.10750  -46.70311  1.000  41.57826  C  ?  A  ?    60  1
  ATOM     467  O    .  LYS  A    83  ?   10.20333   -0.72990  -47.12644  1.000  42.08817  O  ?  A  ?    60  1
  ATOM     468  CB   .  LYS  A    83  ?    6.87935   -0.81440  -47.78562  1.000  38.88222  C  ?  A  ?    60  1
  ATOM     469  CG   .  LYS  A    83  ?    5.54636   -0.09337  -47.81332  1.000  37.72339  C  ?  A  ?    60  1
  ATOM     470  CD   .  LYS  A    83  ?    4.41203   -1.08339  -48.02823  1.000  37.24810  C  ?  A  ?    60  1
  ATOM     471  CE   .  LYS  A    83  ?    4.06873   -1.22974  -49.50058  1.000  36.19158  C  ?  A  ?    60  1
  ATOM     472  NZ   .  LYS  A    83  ?    3.91518   -2.65794  -49.88082  1.000  36.52646  N  ?  A  ?    60  1
  ATOM     473  N    .  LEU  A    84  ?    8.91712   -2.28917  -46.13306  1.000  41.34673  N  ?  A  ?    61  1
  ATOM     474  CA   .  LEU  A    84  ?    9.97380   -3.27271  -45.94228  1.000  42.85445  C  ?  A  ?    61  1
  ATOM     475  C    .  LEU  A    84  ?   10.65436   -3.59542  -47.27226  1.000  42.58433  C  ?  A  ?    61  1
  ATOM     476  O    .  LEU  A    84  ?    9.98418   -3.94188  -48.24424  1.000  41.88634  O  ?  A  ?    61  1
  ATOM     477  CB   .  LEU  A    84  ?    9.37884   -4.54040  -45.32869  1.000  43.65721  C  ?  A  ?    61  1
  ATOM     478  CG   .  LEU  A    84  ?   10.15799   -5.36263  -44.31251  1.000  45.93043  C  ?  A  ?    61  1
  ATOM     479  CD1  .  LEU  A    84  ?   10.69978   -4.46265  -43.22164  1.000  46.90513  C  ?  A  ?    61  1
  ATOM     480  CD2  .  LEU  A    84  ?    9.25182   -6.43502  -43.73488  1.000  46.53972  C  ?  A  ?    61  1
  ATOM     481  N    .  GLY  A    85  ?   11.97782   -3.46904  -47.32109  1.000  43.65875  N  ?  A  ?    62  1
  ATOM     482  CA   .  GLY  A    85  ?   12.72310   -3.79128  -48.52661  1.000  43.71711  C  ?  A  ?    62  1
  ATOM     483  C    .  GLY  A    85  ?   12.40843   -2.86422  -49.68597  1.000  42.06346  C  ?  A  ?    62  1
  ATOM     484  O    .  GLY  A    85  ?   12.57514   -3.22243  -50.85140  1.000  41.69921  O  ?  A  ?    62  1
  ATOM     485  N    .  GLN  A    86  ?   11.93236   -1.67009  -49.35892  1.000  42.75978  N  ?  A  ?    63  1
  ATOM     486  CA   .  GLN  A    86  ?   11.56148   -0.67700  -50.35558  1.000  41.39415  C  ?  A  ?    63  1
  ATOM     487  C    .  GLN  A    86  ?   12.07681    0.67681  -49.89890  1.000  41.82786  C  ?  A  ?    63  1
  ATOM     488  O    .  GLN  A    86  ?   12.29149    0.88435  -48.70523  1.000  42.77944  O  ?  A  ?    63  1
  ATOM     489  CB   .  GLN  A    86  ?   10.04510   -0.64021  -50.54053  1.000  39.83503  C  ?  A  ?    63  1
  ATOM     490  CG   .  GLN  A    86  ?    9.43467   -1.97431  -50.93838  1.000  39.57727  C  ?  A  ?    63  1
  ATOM     491  CD   .  GLN  A    86  ?    8.07564   -1.82946  -51.58403  1.000  38.07913  C  ?  A  ?    63  1
  ATOM     492  NE2  .  GLN  A    86  ?    8.05015   -1.34363  -52.82082  1.000  37.30408  N  ?  A  ?    63  1
  ATOM     493  OE1  .  GLN  A    86  ?    7.05576   -2.15831  -50.97678  1.000  37.78637  O  ?  A  ?    63  1
  ATOM     494  N    .  GLY  A    87  ?   12.28740    1.59069  -50.83921  1.000  42.96528  N  ?  A  ?    64  1
  ATOM     495  CA   .  GLY  A    87  ?   12.81410    2.90162  -50.50800  1.000  43.60491  C  ?  A  ?    64  1
  ATOM     496  C    .  GLY  A    87  ?   14.16755    2.78287  -49.83822  1.000  45.53228  C  ?  A  ?    64  1
  ATOM     497  O    .  GLY  A    87  ?   15.05636    2.09750  -50.34198  1.000  46.34411  O  ?  A  ?    64  1
  ATOM     498  N    .  GLU  A    88  ?   14.32137    3.44089  -48.69126  1.000  45.27491  N  ?  A  ?    65  1
  ATOM     499  CA   .  GLU  A    88  ?   15.57460    3.37116  -47.93579  1.000  47.36247  C  ?  A  ?    65  1
  ATOM     500  C    .  GLU  A    88  ?   15.46457    2.52546  -46.66974  1.000  48.23952  C  ?  A  ?    65  1
  ATOM     501  O    .  GLU  A    88  ?   16.32231    2.61926  -45.78926  1.000  50.10464  O  ?  A  ?    65  1
  ATOM     502  CB   .  GLU  A    88  ?   16.07301    4.77035  -47.57981  1.000  48.34362  C  ?  A  ?    65  1
  ATOM     503  CG   .  GLU  A    88  ?   16.01123    5.74800  -48.74134  1.000  47.58960  C  ?  A  ?    65  1
  ATOM     504  CD   .  GLU  A    88  ?   17.38529    6.02496  -49.32497  1.000  49.12527  C  ?  A  ?    65  1
  ATOM     505  OE1  .  GLU  A    88  ?   18.24002    5.10578  -49.31867  1.000  50.17222  O  ?  A  ?    65  1
  ATOM     506  OE2  .  GLU  A    88  ?   17.61274    7.15774  -49.80195  1.000  49.45750  O  ?  A  ?    65  1
  ATOM     507  N    .  THR  A    89  ?   14.42461    1.70160  -46.56684  1.000  45.76521  N  ?  A  ?    66  1
  ATOM     508  CA   .  THR  A    89  ?   14.32566    0.82541  -45.40756  1.000  46.81212  C  ?  A  ?    66  1
  ATOM     509  C    .  THR  A    89  ?   14.96053   -0.51489  -45.69945  1.000  47.72984  C  ?  A  ?    66  1
  ATOM     510  O    .  THR  A    89  ?   14.93136   -0.98594  -46.83021  1.000  46.88778  O  ?  A  ?    66  1
  ATOM     511  CB   .  THR  A    89  ?   12.88020    0.57080  -44.96333  1.000  45.57925  C  ?  A  ?    66  1
  ATOM     512  CG2  .  THR  A    89  ?   12.17839    1.85702  -44.68271  1.000  44.78006  C  ?  A  ?    66  1
  ATOM     513  OG1  .  THR  A    89  ?   12.18571   -0.14358  -45.98997  1.000  44.56827  O  ?  A  ?    66  1
  ATOM     514  N    .  GLY  A    90  ?   15.46908   -1.15967  -44.65817  1.000  46.47300  N  ?  A  ?    67  1
  ATOM     515  CA   .  GLY  A    90  ?   16.20564   -2.39146  -44.83525  1.000  47.83576  C  ?  A  ?    67  1
  ATOM     516  C    .  GLY  A    90  ?   15.30146   -3.51678  -45.28380  1.000  46.83928  C  ?  A  ?    67  1
  ATOM     517  O    .  GLY  A    90  ?   14.08412   -3.46124  -45.10862  1.000  45.46291  O  ?  A  ?    67  1
  ATOM     518  N    .  LEU  A    91  ?   15.90394   -4.53449  -45.88639  1.000  47.81829  N  ?  A  ?    68  1
  ATOM     519  CA   .  LEU  A    91  ?   15.16189   -5.69059  -46.35590  1.000  47.26653  C  ?  A  ?    68  1
  ATOM     520  C    .  LEU  A    91  ?   14.66856   -6.47061  -45.14533  1.000  48.41408  C  ?  A  ?    68  1
  ATOM     521  O    .  LEU  A    91  ?   15.18641   -6.28190  -44.04210  1.000  50.02227  O  ?  A  ?    68  1
  ATOM     522  CB   .  LEU  A    91  ?   16.04865   -6.56837  -47.24241  1.000  48.32033  C  ?  A  ?    68  1
  ATOM     523  CG   .  LEU  A    91  ?   16.83119   -5.89189  -48.37213  1.000  47.88585  C  ?  A  ?    68  1
  ATOM     524  CD1  .  LEU  A    91  ?   17.63953   -6.92556  -49.12570  1.000  49.23332  C  ?  A  ?    68  1
  ATOM     525  CD2  .  LEU  A    91  ?   15.91907   -5.13537  -49.31643  1.000  45.41672  C  ?  A  ?    68  1
  ATOM     526  N    .  PRO  A    92  ?   13.66463   -7.34401  -45.33699  1.000  50.24351  N  ?  A  ?    69  1
  ATOM     527  CA   .  PRO  A    92  ?   13.20923   -8.14523  -44.19636  1.000  51.61884  C  ?  A  ?    69  1
  ATOM     528  C    .  PRO  A    92  ?   14.35687   -8.97208  -43.62869  1.000  54.42590  C  ?  A  ?    69  1
  ATOM     529  O    .  PRO  A    92  ?   15.23212   -9.40847  -44.37677  1.000  55.18572  O  ?  A  ?    69  1
  ATOM     530  CB   .  PRO  A    92  ?   12.11128   -9.03785  -44.79481  1.000  50.70660  C  ?  A  ?    69  1
  ATOM     531  CG   .  PRO  A    92  ?   12.16106   -8.82290  -46.28441  1.000  49.11416  C  ?  A  ?    69  1
  ATOM     532  CD   .  PRO  A    92  ?   12.77171   -7.48083  -46.49862  1.000  48.27954  C  ?  A  ?    69  1
  ATOM     533  N    .  LEU  A    93  ?   14.35178   -9.16586  -42.31533  1.000  52.99142  N  ?  A  ?    70  1
  ATOM     534  CA   .  LEU  A    93  ?   15.44830   -9.83744  -41.63173  1.000  55.95045  C  ?  A  ?    70  1
  ATOM     535  C    .  LEU  A    93  ?   15.58202  -11.29858  -42.03786  1.000  57.38853  C  ?  A  ?    70  1
  ATOM     536  O    .  LEU  A    93  ?   16.69266  -11.82111  -42.14491  1.000  59.42378  O  ?  A  ?    70  1
  ATOM     537  CB   .  LEU  A    93  ?   15.26186   -9.72954  -40.11758  1.000  57.50118  C  ?  A  ?    70  1
  ATOM     538  CG   .  LEU  A    93  ?   15.15885   -8.30088  -39.57644  1.000  56.51956  C  ?  A  ?    70  1
  ATOM     539  CD2  .  LEU  A    93  ?   16.32392   -7.44546  -40.05836  1.000  56.59701  C  ?  A  ?    70  1
  ATOM     540  CD1  .  LEU  A    93  ?   15.07518   -8.30021  -38.05816  1.000  58.49772  C  ?  A  ?    70  1
  ATOM     541  N    .  ASN  A    94  ?   14.45040  -11.95277  -42.27274  1.000  58.12661  N  ?  A  ?    71  1
  ATOM     542  CA   .  ASN  A    94  ?   14.45528  -13.36367  -42.63753  1.000  59.63179  C  ?  A  ?    71  1
  ATOM     543  C    .  ASN  A    94  ?   13.62775  -13.66440  -43.87750  1.000  57.64985  C  ?  A  ?    71  1
  ATOM     544  O    .  ASN  A    94  ?   12.80923  -12.85144  -44.30152  1.000  55.11234  O  ?  A  ?    71  1
  ATOM     545  CB   .  ASN  A    94  ?   13.96625  -14.20830  -41.46476  1.000  61.70735  C  ?  A  ?    71  1
  ATOM     546  CG   .  ASN  A    94  ?   14.71300  -13.90068  -40.18377  1.000  63.83383  C  ?  A  ?    71  1
  ATOM     547  ND2  .  ASN  A    94  ?   15.87118  -14.53099  -40.00387  1.000  66.54397  N  ?  A  ?    71  1
  ATOM     548  OD1  .  ASN  A    94  ?   14.25989  -13.09739  -39.36836  1.000  63.19763  O  ?  A  ?    71  1
  ATOM     549  N    .  ASP  A    95  ?   13.86424  -14.83339  -44.46475  1.000  61.11211  N  ?  A  ?    72  1
  ATOM     550  CA   .  ASP  A    95  ?   13.13234  -15.26792  -45.65043  1.000  59.70240  C  ?  A  ?    72  1
  ATOM     551  C    .  ASP  A    95  ?   11.65605  -15.46921  -45.32076  1.000  58.77062  C  ?  A  ?    72  1
  ATOM     552  O    .  ASP  A    95  ?   10.79393  -15.35419  -46.19113  1.000  56.87121  O  ?  A  ?    72  1
  ATOM     553  CB   .  ASP  A    95  ?   13.72979  -16.56496  -46.20669  1.000  61.90975  C  ?  A  ?    72  1
  ATOM     554  CG   .  ASP  A    95  ?   15.10397  -16.36331  -46.83456  1.000  62.60272  C  ?  A  ?    72  1
  ATOM     555  OD1  .  ASP  A    95  ?   15.70153  -15.28084  -46.64780  1.000  61.81177  O  ?  A  ?    72  1
  ATOM     556  OD2  .  ASP  A    95  ?   15.59151  -17.29807  -47.50884  1.000  64.13153  O  ?  A  ?    72  1
  ATOM     557  N    .  GLU  A    96  ?   11.37515  -15.77034  -44.05617  1.000  60.84116  N  ?  A  ?    73  1
  ATOM     558  CA   .  GLU  A    96  ?   10.00955  -15.98528  -43.59300  1.000  60.37304  C  ?  A  ?    73  1
  ATOM     559  C    .  GLU  A    96  ?    9.21515  -14.68042  -43.59237  1.000  57.58339  C  ?  A  ?    73  1
  ATOM     560  O    .  GLU  A    96  ?    7.98345  -14.68564  -43.61769  1.000  56.52705  O  ?  A  ?    73  1
  ATOM     561  CB   .  GLU  A    96  ?   10.02221  -16.56733  -42.17885  1.000  62.99705  C  ?  A  ?    73  1
  ATOM     562  CG   .  GLU  A    96  ?   11.01263  -17.69846  -41.96812  1.000  66.19454  C  ?  A  ?    73  1
  ATOM     563  CD   .  GLU  A    96  ?   11.28645  -17.95090  -40.49462  1.000  68.81947  C  ?  A  ?    73  1
  ATOM     564  OE1  .  GLU  A    96  ?   11.21237  -16.98305  -39.70553  1.000  68.07383  O  ?  A  ?    73  1
  ATOM     565  OE2  .  GLU  A    96  ?   11.59407  -19.10603  -40.12551  1.000  71.80309  O  ?  A  ?    73  1
  ATOM     566  N    .  ASP  A    97  ?    9.93677  -13.56468  -43.56018  1.000  57.49565  N  ?  A  ?    74  1
  ATOM     567  CA   .  ASP  A    97  ?    9.32552  -12.24438  -43.47592  1.000  55.19751  C  ?  A  ?    74  1
  ATOM     568  C    .  ASP  A    97  ?    9.00650  -11.63926  -44.83187  1.000  52.71832  C  ?  A  ?    74  1
  ATOM     569  O    .  ASP  A    97  ?    8.62436  -10.47368  -44.91749  1.000  50.87986  O  ?  A  ?    74  1
  ATOM     570  CB   .  ASP  A    97  ?   10.23655  -11.29120  -42.70271  1.000  55.66003  C  ?  A  ?    74  1
  ATOM     571  CG   .  ASP  A    97  ?   10.19769  -11.53113  -41.20973  1.000  57.68397  C  ?  A  ?    74  1
  ATOM     572  OD1  .  ASP  A    97  ?    9.61435  -12.55263  -40.78124  1.000  59.02631  O  ?  A  ?    74  1
  ATOM     573  OD2  .  ASP  A    97  ?   10.75733  -10.69736  -40.46502  1.000  58.10992  O  ?  A  ?    74  1
  ATOM     574  N    .  TRP  A    98  ?    9.18491  -12.40576  -45.89934  1.000  51.47447  N  ?  A  ?    75  1
  ATOM     575  CA   .  TRP  A    98  ?    8.81374  -11.89787  -47.21189  1.000  50.06033  C  ?  A  ?    75  1
  ATOM     576  C    .  TRP  A    98  ?    7.33891  -12.16994  -47.44644  1.000  49.54145  C  ?  A  ?    75  1
  ATOM     577  O    .  TRP  A    98  ?    6.95802  -12.77211  -48.44140  1.000  50.37429  O  ?  A  ?    75  1
  ATOM     578  CB   .  TRP  A    98  ?    9.67347  -12.52737  -48.30968  1.000  50.69745  C  ?  A  ?    75  1
  ATOM     579  CG   .  TRP  A    98  ?   11.07858  -12.00845  -48.31205  1.000  50.74380  C  ?  A  ?    75  1
  ATOM     580  CD1  .  TRP  A    98  ?   12.02598  -12.20811  -47.35074  1.000  52.60213  C  ?  A  ?    75  1
  ATOM     581  CD2  .  TRP  A    98  ?   11.68783  -11.18229  -49.30962  1.000  50.17147  C  ?  A  ?    75  1
  ATOM     582  CE2  .  TRP  A    98  ?   13.00983  -10.93025  -48.89225  1.000  50.79905  C  ?  A  ?    75  1
  ATOM     583  CE3  .  TRP  A    98  ?   11.24691  -10.63810  -50.51965  1.000  49.39423  C  ?  A  ?    75  1
  ATOM     584  NE1  .  TRP  A    98  ?   13.19108  -11.56904  -47.69422  1.000  52.74788  N  ?  A  ?    75  1
  ATOM     585  CZ2  .  TRP  A    98  ?   13.89429  -10.15566  -49.64009  1.000  50.33967  C  ?  A  ?    75  1
  ATOM     586  CZ3  .  TRP  A    98  ?   12.12159   -9.86559  -51.25861  1.000  49.12822  C  ?  A  ?    75  1
  ATOM     587  CH2  .  TRP  A    98  ?   13.43320   -9.63283  -50.81754  1.000  49.08472  C  ?  A  ?    75  1
  ATOM     588  N    .  THR  A    99  ?    6.51194  -11.69783  -46.52173  1.000  47.30201  N  ?  A  ?    76  1
  ATOM     589  CA   .  THR  A    99  ?    5.07681  -11.91003  -46.59094  1.000  46.59395  C  ?  A  ?    76  1
  ATOM     590  C    .  THR  A    99  ?    4.34988  -10.58379  -46.50397  1.000  44.61808  C  ?  A  ?    76  1
  ATOM     591  O    .  THR  A    99  ?    4.89921   -9.58838  -46.03192  1.000  44.20207  O  ?  A  ?    76  1
  ATOM     592  CB   .  THR  A    99  ?    4.56970  -12.82546  -45.46002  1.000  48.53016  C  ?  A  ?    76  1
  ATOM     593  CG2  .  THR  A    99  ?    5.32874  -14.14073  -45.45122  1.000  50.86243  C  ?  A  ?    76  1
  ATOM     594  OG1  .  THR  A    99  ?    4.73300  -12.16626  -44.19901  1.000  48.95543  O  ?  A  ?    76  1
  ATOM     595  N    .  VAL  A   100  ?    3.10645  -10.58241  -46.96476  1.000  45.12628  N  ?  A  ?    77  1
  ATOM     596  CA   .  VAL  A   100  ?    2.27565   -9.39163  -46.92368  1.000  43.24286  C  ?  A  ?    77  1
  ATOM     597  C    .  VAL  A   100  ?    2.04799   -9.00625  -45.45697  1.000  44.57469  C  ?  A  ?    77  1
  ATOM     598  O    .  VAL  A   100  ?    2.07806   -7.82070  -45.09028  1.000  43.81405  O  ?  A  ?    77  1
  ATOM     599  CB   .  VAL  A   100  ?    0.94331   -9.61795  -47.63809  1.000  43.00102  C  ?  A  ?    77  1
  ATOM     600  CG1  .  VAL  A   100  ?   -0.00056   -8.48166  -47.35330  1.000  42.38939  C  ?  A  ?    77  1
  ATOM     601  CG2  .  VAL  A   100  ?    1.16443   -9.70647  -49.13789  1.000  43.07875  C  ?  A  ?    77  1
  ATOM     602  N    .  ASP  A   101  ?    1.84888  -10.02448  -44.62060  1.000  45.56709  N  ?  A  ?    78  1
  ATOM     603  CA   .  ASP  A   101  ?    1.61674   -9.81644  -43.19755  1.000  46.99355  C  ?  A  ?    78  1
  ATOM     604  C    .  ASP  A   101  ?    2.83083   -9.20912  -42.50598  1.000  47.38483  C  ?  A  ?    78  1
  ATOM     605  O    .  ASP  A   101  ?    2.67665   -8.42512  -41.57774  1.000  46.74491  O  ?  A  ?    78  1
  ATOM     606  CB   .  ASP  A   101  ?    1.25408  -11.13148  -42.50587  1.000  49.04251  C  ?  A  ?    78  1
  ATOM     607  CG   .  ASP  A   101  ?   -0.22779  -11.45635  -42.58684  1.000  51.25808  C  ?  A  ?    78  1
  ATOM     608  OD1  .  ASP  A   101  ?   -1.05205  -10.59528  -42.21278  1.000  51.22548  O  ?  A  ?    78  1
  ATOM     609  OD2  .  ASP  A   101  ?   -0.56638  -12.58525  -43.00500  1.000  54.96741  O  ?  A  ?    78  1
  ATOM     610  N    .  ALA  A   102  ?    4.03182   -9.58083  -42.93862  1.000  45.81780  N  ?  A  ?    79  1
  ATOM     611  CA   .  ALA  A   102  ?    5.24013   -9.00559  -42.36531  1.000  46.52003  C  ?  A  ?    79  1
  ATOM     612  C    .  ALA  A   102  ?    5.35506   -7.51709  -42.68556  1.000  44.72865  C  ?  A  ?    79  1
  ATOM     613  O    .  ALA  A   102  ?    5.77465   -6.72192  -41.84117  1.000  45.18265  O  ?  A  ?    79  1
  ATOM     614  CB   .  ALA  A   102  ?    6.46099   -9.74895  -42.85162  1.000  47.64843  C  ?  A  ?    79  1
  ATOM     615  N    .  VAL  A   103  ?    5.00180   -7.15233  -43.91483  1.000  43.00430  N  ?  A  ?    80  1
  ATOM     616  CA   .  VAL  A   103  ?    5.00563   -5.75509  -44.33672  1.000  41.39905  C  ?  A  ?    80  1
  ATOM     617  C    .  VAL  A   103  ?    3.98667   -4.95581  -43.53302  1.000  40.95465  C  ?  A  ?    80  1
  ATOM     618  O    .  VAL  A   103  ?    4.27932   -3.86355  -43.01872  1.000  40.86273  O  ?  A  ?    80  1
  ATOM     619  CB   .  VAL  A   103  ?    4.68116   -5.62301  -45.83647  1.000  39.75763  C  ?  A  ?    80  1
  ATOM     620  CG1  .  VAL  A   103  ?    4.71559   -4.16884  -46.26282  1.000  38.38205  C  ?  A  ?    80  1
  ATOM     621  CG2  .  VAL  A   103  ?    5.65242   -6.43625  -46.65537  1.000  40.32593  C  ?  A  ?    80  1
  ATOM     622  N    .  ALA  A   104  ?    2.79589   -5.53437  -43.39976  1.000  42.31645  N  ?  A  ?    81  1
  ATOM     623  CA   .  ALA  A   104  ?    1.71615   -4.90088  -42.65630  1.000  42.08208  C  ?  A  ?    81  1
  ATOM     624  C    .  ALA  A   104  ?    2.12211   -4.73376  -41.19794  1.000  43.67064  C  ?  A  ?    81  1
  ATOM     625  O    .  ALA  A   104  ?    1.85458   -3.70546  -40.58420  1.000  43.50290  O  ?  A  ?    81  1
  ATOM     626  CB   .  ALA  A   104  ?    0.43990   -5.71223  -42.76844  1.000  42.12801  C  ?  A  ?    81  1
  ATOM     627  N    .  GLU  A   105  ?    2.77859   -5.75621  -40.66184  1.000  44.52393  N  ?  A  ?    82  1
  ATOM     628  CA   .  GLU  A   105  ?    3.25070   -5.76672  -39.28532  1.000  46.41394  C  ?  A  ?    82  1
  ATOM     629  C    .  GLU  A   105  ?    4.31758   -4.71530  -39.05882  1.000  46.46398  C  ?  A  ?    82  1
  ATOM     630  O    .  GLU  A   105  ?    4.38237   -4.10388  -37.99033  1.000  47.41134  O  ?  A  ?    82  1
  ATOM     631  CB   .  GLU  A   105  ?    3.80550   -7.14893  -38.93288  1.000  48.41790  C  ?  A  ?    82  1
  ATOM     632  CG   .  GLU  A   105  ?    3.97977   -7.42415  -37.44881  1.000  50.74236  C  ?  A  ?    82  1
  ATOM     633  CD   .  GLU  A   105  ?    2.67219   -7.47898  -36.69105  1.000  51.80235  C  ?  A  ?    82  1
  ATOM     634  OE1  .  GLU  A   105  ?    1.61977   -7.73065  -37.32173  1.000  50.72695  O  ?  A  ?    82  1
  ATOM     635  OE2  .  GLU  A   105  ?    2.70406   -7.28916  -35.45302  1.000  53.22159  O  ?  A  ?    82  1
  ATOM     636  N    .  HIS  A   106  ?    5.15570   -4.51272  -40.06970  1.000  44.22726  N  ?  A  ?    83  1
  ATOM     637  CA   .  HIS  A   106  ?    6.18362   -3.49256  -40.00218  1.000  44.31432  C  ?  A  ?    83  1
  ATOM     638  C    .  HIS  A   106  ?    5.52763   -2.12307  -39.92701  1.000  43.12130  C  ?  A  ?    83  1
  ATOM     639  O    .  HIS  A   106  ?    5.91504   -1.28227  -39.11695  1.000  43.93940  O  ?  A  ?    83  1
  ATOM     640  CB   .  HIS  A   106  ?    7.11259   -3.56050  -41.20993  1.000  43.65907  C  ?  A  ?    83  1
  ATOM     641  CG   .  HIS  A   106  ?    8.03755   -2.38885  -41.31832  1.000  43.58829  C  ?  A  ?    83  1
  ATOM     642  CD2  .  HIS  A   106  ?    9.11326   -2.03307  -40.57619  1.000  45.19174  C  ?  A  ?    83  1
  ATOM     643  ND1  .  HIS  A   106  ?    7.91929   -1.43171  -42.30345  1.000  41.93960  N  ?  A  ?    83  1
  ATOM     644  CE1  .  HIS  A   106  ?    8.86874   -0.52573  -42.15026  1.000  42.53296  C  ?  A  ?    83  1
  ATOM     645  NE2  .  HIS  A   106  ?    9.60879   -0.86918  -41.11161  1.000  44.48823  N  ?  A  ?    83  1
  ATOM     646  N    .  VAL  A   107  ?    4.52100   -1.90580  -40.77022  1.000  44.07959  N  ?  A  ?    84  1
  ATOM     647  CA   .  VAL  A   107  ?    3.82542   -0.62077  -40.77591  1.000  43.06092  C  ?  A  ?    84  1
  ATOM     648  C    .  VAL  A   107  ?    3.06599   -0.38215  -39.46539  1.000  44.28497  C  ?  A  ?    84  1
  ATOM     649  O    .  VAL  A   107  ?    3.04431    0.73721  -38.94504  1.000  44.23016  O  ?  A  ?    84  1
  ATOM     650  CB   .  VAL  A   107  ?    2.85568   -0.51246  -41.96621  1.000  42.49885  C  ?  A  ?    84  1
  ATOM     651  CG1  .  VAL  A   107  ?    2.22769    0.86927  -42.01368  1.000  40.71576  C  ?  A  ?    84  1
  ATOM     652  CG2  .  VAL  A   107  ?    3.58839   -0.79303  -43.26531  1.000  41.11338  C  ?  A  ?    84  1
  ATOM     653  N    .  ALA  A   108  ?    2.45092   -1.43430  -38.93287  1.000  42.09680  N  ?  A  ?    85  1
  ATOM     654  CA   .  ALA  A   108  ?    1.70911   -1.33673  -37.68236  1.000  43.24578  C  ?  A  ?    85  1
  ATOM     655  C    .  ALA  A   108  ?    2.64500   -0.99113  -36.53749  1.000  45.04354  C  ?  A  ?    85  1
  ATOM     656  O    .  ALA  A   108  ?    2.35081   -0.11532  -35.72090  1.000  45.61339  O  ?  A  ?    85  1
  ATOM     657  CB   .  ALA  A   108  ?    0.98725   -2.63364  -37.38950  1.000  44.02842  C  ?  A  ?    85  1
  ATOM     658  N    .  ASN  A   109  ?    3.78315   -1.67885  -36.49855  1.000  44.58224  N  ?  A  ?    86  1
  ATOM     659  CA   .  ASN  A   109  ?    4.78650   -1.44931  -35.47323  1.000  46.53987  C  ?  A  ?    86  1
  ATOM     660  C    .  ASN  A   109  ?    5.33967   -0.03505  -35.56520  1.000  46.13400  C  ?  A  ?    86  1
  ATOM     661  O    .  ASN  A   109  ?    5.55075    0.63675  -34.54729  1.000  47.50458  O  ?  A  ?    86  1
  ATOM     662  CB   .  ASN  A   109  ?    5.91027   -2.47512  -35.60425  1.000  47.73327  C  ?  A  ?    86  1
  ATOM     663  CG   .  ASN  A   109  ?    5.51894   -3.84143  -35.07069  1.000  49.13551  C  ?  A  ?    86  1
  ATOM     664  ND2  .  ASN  A   109  ?    6.06267   -4.88895  -35.67598  1.000  49.44581  N  ?  A  ?    86  1
  ATOM     665  OD1  .  ASN  A   109  ?    4.73186   -3.95409  -34.13309  1.000  50.08080  O  ?  A  ?    86  1
  ATOM     666  N    .  PHE  A   110  ?    5.53835    0.42146  -36.79709  1.000  45.63270  N  ?  A  ?    87  1
  ATOM     667  CA   .  PHE  A   110  ?    6.00987    1.77494  -37.05002  1.000  45.23208  C  ?  A  ?    87  1
  ATOM     668  C    .  PHE  A   110  ?    5.01779    2.80630  -36.52617  1.000  45.00137  C  ?  A  ?    87  1
  ATOM     669  O    .  PHE  A   110  ?    5.40346    3.77681  -35.87588  1.000  46.02784  O  ?  A  ?    87  1
  ATOM     670  CB   .  PHE  A   110  ?    6.26642    1.98262  -38.54451  1.000  43.46835  C  ?  A  ?    87  1
  ATOM     671  CG   .  PHE  A   110  ?    6.29964    3.42410  -38.95636  1.000  42.77082  C  ?  A  ?    87  1
  ATOM     672  CD1  .  PHE  A   110  ?    7.42909    4.19373  -38.73689  1.000  43.88298  C  ?  A  ?    87  1
  ATOM     673  CD2  .  PHE  A   110  ?    5.20820    4.00400  -39.58520  1.000  41.21251  C  ?  A  ?    87  1
  ATOM     674  CE1  .  PHE  A   110  ?    7.46087    5.52037  -39.11348  1.000  43.49324  C  ?  A  ?    87  1
  ATOM     675  CE2  .  PHE  A   110  ?    5.23497    5.32915  -39.96823  1.000  40.81745  C  ?  A  ?    87  1
  ATOM     676  CZ   .  PHE  A   110  ?    6.36233    6.08836  -39.73329  1.000  41.96700  C  ?  A  ?    87  1
  ATOM     677  N    .  ALA  A   111  ?    3.73890    2.59527  -36.81537  1.000  45.00686  N  ?  A  ?    88  1
  ATOM     678  CA   .  ALA  A   111  ?    2.70574    3.51780  -36.36677  1.000  44.86731  C  ?  A  ?    88  1
  ATOM     679  C    .  ALA  A   111  ?    2.59831    3.52525  -34.84295  1.000  46.89028  C  ?  A  ?    88  1
  ATOM     680  O    .  ALA  A   111  ?    2.38930    4.57446  -34.23302  1.000  47.55543  O  ?  A  ?    88  1
  ATOM     681  CB   .  ALA  A   111  ?    1.37125    3.15838  -36.99414  1.000  43.43482  C  ?  A  ?    88  1
  ATOM     682  N    .  THR  A   112  ?    2.75067    2.35242  -34.23483  1.000  45.99222  N  ?  A  ?    89  1
  ATOM     683  CA   .  THR  A   112  ?    2.69971    2.22752  -32.77955  1.000  48.18137  C  ?  A  ?    89  1
  ATOM     684  C    .  THR  A   112  ?    3.86294    2.94604  -32.09708  1.000  49.80223  C  ?  A  ?    89  1
  ATOM     685  O    .  THR  A   112  ?    3.68265    3.59357  -31.06596  1.000  51.24199  O  ?  A  ?    89  1
  ATOM     686  CB   .  THR  A   112  ?    2.70705    0.74973  -32.33894  1.000  49.33802  C  ?  A  ?    89  1
  ATOM     687  CG2  .  THR  A   112  ?    2.46541    0.63554  -30.84345  1.000  51.68397  C  ?  A  ?    89  1
  ATOM     688  OG1  .  THR  A   112  ?    1.68033    0.03549  -33.03616  1.000  47.98526  O  ?  A  ?    89  1
  ATOM     689  N    .  GLN  A   113  ?    5.05391    2.83595  -32.67828  1.000  52.71102  N  ?  A  ?    90  1
  ATOM     690  CA   .  GLN  A   113  ?    6.23779    3.46087  -32.09751  1.000  54.42915  C  ?  A  ?    90  1
  ATOM     691  C    .  GLN  A   113  ?    6.11896    4.97869  -32.02932  1.000  54.30915  C  ?  A  ?    90  1
  ATOM     692  O    .  GLN  A   113  ?    6.60473    5.60521  -31.08719  1.000  56.23468  O  ?  A  ?    90  1
  ATOM     693  CB   .  GLN  A   113  ?    7.48025    3.08181  -32.89542  1.000  54.26968  C  ?  A  ?    90  1
  ATOM     694  CG   .  GLN  A   113  ?    8.39034    2.09466  -32.19407  1.000  56.43369  C  ?  A  ?    90  1
  ATOM     695  CD   .  GLN  A   113  ?    9.45872    1.55594  -33.11924  1.000  56.13426  C  ?  A  ?    90  1
  ATOM     696  NE2  .  GLN  A   113  ?   10.13486    2.45409  -33.82767  1.000  55.49144  N  ?  A  ?    90  1
  ATOM     697  OE1  .  GLN  A   113  ?    9.66815    0.34622  -33.20683  1.000  56.61983  O  ?  A  ?    90  1
  ATOM     698  N    .  LEU  A   114  ?    5.47420    5.56405  -33.03203  1.000  53.22188  N  ?  A  ?    91  1
  ATOM     699  CA   .  LEU  A   114  ?    5.30380    7.01071  -33.08948  1.000  53.13605  C  ?  A  ?    91  1
  ATOM     700  C    .  LEU  A   114  ?    4.01967    7.46460  -32.39774  1.000  53.35907  C  ?  A  ?    91  1
  ATOM     701  O    .  LEU  A   114  ?    3.70419    8.65636  -32.38014  1.000  53.44879  O  ?  A  ?    91  1
  ATOM     702  CB   .  LEU  A   114  ?    5.31941    7.48376  -34.54206  1.000  51.10502  C  ?  A  ?    91  1
  ATOM     703  CG   .  LEU  A   114  ?    6.66817    8.01904  -35.02214  1.000  51.59521  C  ?  A  ?    91  1
  ATOM     704  CD1  .  LEU  A   114  ?    7.76858    6.99113  -34.81000  1.000  52.61944  C  ?  A  ?    91  1
  ATOM     705  CD2  .  LEU  A   114  ?    6.58059    8.40712  -36.49059  1.000  49.64954  C  ?  A  ?    91  1
  ATOM     706  N    .  GLY  A   115  ?    3.29810    6.51332  -31.80876  1.000  52.89889  N  ?  A  ?    92  1
  ATOM     707  CA   .  GLY  A   115  ?    2.06797    6.81055  -31.09644  1.000  53.34115  C  ?  A  ?    92  1
  ATOM     708  C    .  GLY  A   115  ?    0.94095    7.35779  -31.94824  1.000  51.50357  C  ?  A  ?    92  1
  ATOM     709  O    .  GLY  A   115  ?    0.16456    8.20305  -31.49307  1.000  52.02379  O  ?  A  ?    92  1
  ATOM     710  N    .  LEU  A   116  ?    0.84348    6.88167  -33.18457  1.000  49.89351  N  ?  A  ?    93  1
  ATOM     711  CA   .  LEU  A   116  ?   -0.21627    7.34589  -34.06856  1.000  48.25681  C  ?  A  ?    93  1
  ATOM     712  C    .  LEU  A   116  ?   -1.55411    6.79068  -33.60994  1.000  48.37298  C  ?  A  ?    93  1
  ATOM     713  O    .  LEU  A   116  ?   -1.68055    5.59236  -33.34331  1.000  48.62993  O  ?  A  ?    93  1
  ATOM     714  CB   .  LEU  A   116  ?    0.06114    6.93629  -35.51713  1.000  46.32089  C  ?  A  ?    93  1
  ATOM     715  CG   .  LEU  A   116  ?    1.41412    7.37518  -36.07617  1.000  46.24211  C  ?  A  ?    93  1
  ATOM     716  CD1  .  LEU  A   116  ?    1.50376    7.05325  -37.55584  1.000  44.36855  C  ?  A  ?    93  1
  ATOM     717  CD2  .  LEU  A   116  ?    1.64497    8.85759  -35.83459  1.000  47.04855  C  ?  A  ?    93  1
  ATOM     718  N    .  LYS  A   117  ?   -2.55295    7.66757  -33.55369  1.000  46.68403  N  ?  A  ?    94  1
  ATOM     719  CA   .  LYS  A   117  ?   -3.88844    7.30580  -33.11389  1.000  46.99358  C  ?  A  ?    94  1
  ATOM     720  C    .  LYS  A   117  ?   -4.80082    8.11355  -34.01705  1.000  45.78653  C  ?  A  ?    94  1
  ATOM     721  O    .  LYS  A   117  ?   -4.35211    9.11570  -34.55698  1.000  45.38012  O  ?  A  ?    94  1
  ATOM     722  CB   .  LYS  A   117  ?   -4.09707    7.67556  -31.64258  1.000  49.19228  C  ?  A  ?    94  1
  ATOM     723  CG   .  LYS  A   117  ?   -3.10098    7.06731  -30.65213  1.000  50.81813  C  ?  A  ?    94  1
  ATOM     724  CD   .  LYS  A   117  ?   -3.62415    5.95265  -29.74748  1.000  52.09660  C  ?  A  ?    94  1
  ATOM     725  CE   .  LYS  A   117  ?   -4.38761    4.88087  -30.51199  1.000  50.75439  C  ?  A  ?    94  1
  ATOM     726  NZ   .  LYS  A   117  ?   -4.89293    3.84966  -29.56250  1.000  52.35939  N  ?  A  ?    94  1
  ATOM     727  N    .  ASN  A   118  ?   -6.05168    7.69685  -34.20059  1.000  48.12429  N  ?  A  ?    95  1
  ATOM     728  CA   .  ASN  A   118  ?   -6.95025    8.41037  -35.11010  1.000  47.27393  C  ?  A  ?    95  1
  ATOM     729  C    .  ASN  A   118  ?   -6.37013    8.46021  -36.51722  1.000  44.78161  C  ?  A  ?    95  1
  ATOM     730  O    .  ASN  A   118  ?   -6.52936    9.44776  -37.24047  1.000  43.83664  O  ?  A  ?    95  1
  ATOM     731  CB   .  ASN  A   118  ?   -7.23612    9.83124  -34.61444  1.000  47.98933  C  ?  A  ?    95  1
  ATOM     732  CG   .  ASN  A   118  ?   -8.14532    9.84976  -33.42109  1.000  49.03807  C  ?  A  ?    95  1
  ATOM     733  ND2  .  ASN  A   118  ?   -8.52642   11.04106  -32.98016  1.000  51.00438  N  ?  A  ?    95  1
  ATOM     734  OD1  .  ASN  A   118  ?   -8.50369    8.79999  -32.89433  1.000  49.34653  O  ?  A  ?    95  1
  ATOM     735  N    .  LEU  A   119  ?   -5.67439    7.39208  -36.88299  1.000  44.68596  N  ?  A  ?    96  1
  ATOM     736  CA   .  LEU  A   119  ?   -4.94685    7.33381  -38.14026  1.000  42.24004  C  ?  A  ?    96  1
  ATOM     737  C    .  LEU  A   119  ?   -5.86415    7.25720  -39.34348  1.000  40.91982  C  ?  A  ?    96  1
  ATOM     738  O    .  LEU  A   119  ?   -6.92327    6.65471  -39.28620  1.000  42.13724  O  ?  A  ?    96  1
  ATOM     739  CB   .  LEU  A   119  ?   -4.01887    6.12267  -38.15993  1.000  42.34104  C  ?  A  ?    96  1
  ATOM     740  CG   .  LEU  A   119  ?   -2.52211    6.38650  -38.11905  1.000  42.38704  C  ?  A  ?    96  1
  ATOM     741  CD1  .  LEU  A   119  ?   -1.79056    5.06021  -38.17869  1.000  43.81677  C  ?  A  ?    96  1
  ATOM     742  CD2  .  LEU  A   119  ?   -2.11221    7.29912  -39.26046  1.000  41.35682  C  ?  A  ?    96  1
  ATOM     743  N    .  THR  A   120  ?   -5.45160    7.86261  -40.44328  1.000  38.96123  N  ?  A  ?    97  1
  ATOM     744  CA   .  THR  A   120  ?   -6.15961    7.64934  -41.68663  1.000  37.77107  C  ?  A  ?    97  1
  ATOM     745  C    .  THR  A   120  ?   -5.17570    6.92911  -42.58219  1.000  36.77767  C  ?  A  ?    97  1
  ATOM     746  O    .  THR  A   120  ?   -4.09717    7.45043  -42.87015  1.000  36.67696  O  ?  A  ?    97  1
  ATOM     747  CB   .  THR  A   120  ?   -6.62349    8.96466  -42.33926  1.000  37.65828  C  ?  A  ?    97  1
  ATOM     748  CG2  .  THR  A   120  ?   -7.23974    8.69884  -43.70503  1.000  36.54745  C  ?  A  ?    97  1
  ATOM     749  OG1  .  THR  A   120  ?   -7.57679    9.61707  -41.49186  1.000  38.76784  O  ?  A  ?    97  1
  ATOM     750  N    .  LEU  A   121  ?   -5.52986    5.72944  -43.02248  1.000  34.62709  N  ?  A  ?    98  1
  ATOM     751  CA   .  LEU  A   121  ?   -4.59672    4.96909  -43.83391  1.000  33.88167  C  ?  A  ?    98  1
  ATOM     752  C    .  LEU  A   121  ?   -4.93092    5.17349  -45.29105  1.000  32.79522  C  ?  A  ?    98  1
  ATOM     753  O    .  LEU  A   121  ?   -6.05173    4.92312  -45.73320  1.000  32.53480  O  ?  A  ?    98  1
  ATOM     754  CB   .  LEU  A   121  ?   -4.62058    3.48231  -43.49012  1.000  34.16690  C  ?  A  ?    98  1
  ATOM     755  CG   .  LEU  A   121  ?   -4.22691    3.11171  -42.06663  1.000  35.46591  C  ?  A  ?    98  1
  ATOM     756  CD1  .  LEU  A   121  ?   -4.35155    1.62023  -41.88077  1.000  35.88741  C  ?  A  ?    98  1
  ATOM     757  CD2  .  LEU  A   121  ?   -2.81309    3.57472  -41.77762  1.000  35.83049  C  ?  A  ?    98  1
  ATOM     758  N    .  VAL  A   122  ?   -3.94087    5.63833  -46.03618  1.000  33.41671  N  ?  A  ?    99  1
  ATOM     759  CA   .  VAL  A   122  ?   -4.11296    5.85647  -47.45196  1.000  32.55800  C  ?  A  ?    99  1
  ATOM     760  C    .  VAL  A   122  ?   -3.09293    4.99351  -48.15937  1.000  32.08689  C  ?  A  ?    99  1
  ATOM     761  O    .  VAL  A   122  ?   -1.89940    5.28329  -48.12760  1.000  32.27373  O  ?  A  ?    99  1
  ATOM     762  CB   .  VAL  A   122  ?   -3.91778    7.33046  -47.82020  1.000  32.68823  C  ?  A  ?    99  1
  ATOM     763  CG1  .  VAL  A   122  ?   -4.41989    7.59024  -49.21410  1.000  32.06196  C  ?  A  ?    99  1
  ATOM     764  CG2  .  VAL  A   122  ?   -4.65316    8.21844  -46.83623  1.000  33.52952  C  ?  A  ?    99  1
  ATOM     765  N    .  GLY  A   123  ?   -3.55764    3.94379  -48.82134  1.000  33.51797  N  ?  A  ?   100  1
  ATOM     766  CA   .  GLY  A   123  ?   -2.63902    3.02710  -49.46168  1.000  33.26353  C  ?  A  ?   100  1
  ATOM     767  C    .  GLY  A   123  ?   -2.88756    2.94525  -50.94787  1.000  32.57502  C  ?  A  ?   100  1
  ATOM     768  O    .  GLY  A   123  ?   -4.02663    2.97624  -51.40279  1.000  32.76738  O  ?  A  ?   100  1
  ATOM     769  N    .  HIS  A   124  ?   -1.80432    2.82475  -51.70272  1.000  34.63881  N  ?  A  ?   101  1
  ATOM     770  CA   .  HIS  A   124  ?   -1.87687    2.76465  -53.14958  1.000  33.39350  C  ?  A  ?   101  1
  ATOM     771  C    .  HIS  A   124  ?   -1.28698    1.45309  -53.61876  1.000  34.45285  C  ?  A  ?   101  1
  ATOM     772  O    .  HIS  A   124  ?   -0.26732    1.01341  -53.09340  1.000  35.53757  O  ?  A  ?   101  1
  ATOM     773  CB   .  HIS  A   124  ?   -1.13239    3.94672  -53.76895  1.000  33.35955  C  ?  A  ?   101  1
  ATOM     774  CG   .  HIS  A   124  ?   -1.05239    3.89735  -55.26279  1.000  34.16162  C  ?  A  ?   101  1
  ATOM     775  CD2  .  HIS  A   124  ?   -1.92235    4.29981  -56.21786  1.000  33.26845  C  ?  A  ?   101  1
  ATOM     776  ND1  .  HIS  A   124  ?    0.03255    3.37259  -55.93079  1.000  33.29616  N  ?  A  ?   101  1
  ATOM     777  CE1  .  HIS  A   124  ?   -0.16920    3.46066  -57.23291  1.000  32.78373  C  ?  A  ?   101  1
  ATOM     778  NE2  .  HIS  A   124  ?   -1.34938    4.02014  -57.43423  1.000  32.64361  N  ?  A  ?   101  1
  ATOM     779  N    .  SER  A   125  ?   -1.93571    0.83304  -54.60199  1.000  33.15380  N  ?  A  ?   102  1
  ATOM     780  CA   .  SER  A   125  ?   -1.47828   -0.44030  -55.15047  1.000  33.63537  C  ?  A  ?   102  1
  ATOM     781  C    .  SER  A   125  ?   -1.27123   -1.46955  -54.02893  1.000  35.27448  C  ?  A  ?   102  1
  ATOM     782  O    .  SER  A   125  ?   -2.19748   -1.74989  -53.27283  1.000  35.19915  O  ?  A  ?   102  1
  ATOM     783  CB   .  SER  A   125  ?   -0.19512   -0.23466  -55.95994  1.000  35.29874  C  ?  A  ?   102  1
  ATOM     784  N    .  ARG  A   126  ?   -0.05785   -2.00719  -53.90440  1.000  33.96421  N  ?  A  ?   103  1
  ATOM     785  CA   .  ARG  A   126  ?    0.23183   -2.98865  -52.85926  1.000  34.83252  C  ?  A  ?   103  1
  ATOM     786  C    .  ARG  A   126  ?    0.03937   -2.40379  -51.46444  1.000  35.06837  C  ?  A  ?   103  1
  ATOM     787  O    .  ARG  A   126  ?   -0.35685   -3.10829  -50.53062  1.000  35.77674  O  ?  A  ?   103  1
  ATOM     788  CB   .  ARG  A   126  ?    1.66143   -3.52639  -52.99184  1.000  35.47762  C  ?  A  ?   103  1
  ATOM     789  CG   .  ARG  A   126  ?    1.95179   -4.31381  -54.25328  1.000  35.59411  C  ?  A  ?   103  1
  ATOM     790  CD   .  ARG  A   126  ?    1.88513   -5.80077  -53.96934  1.000  36.65128  C  ?  A  ?   103  1
  ATOM     791  NE   .  ARG  A   126  ?    2.41835   -6.61423  -55.05745  1.000  37.34061  N  ?  A  ?   103  1
  ATOM     792  CZ   .  ARG  A   126  ?    1.68690   -7.43819  -55.80018  1.000  38.37523  C  ?  A  ?   103  1
  ATOM     793  NH1  .  ARG  A   126  ?    0.38291   -7.55012  -55.58037  1.000  37.33066  N  ?  A  ?   103  1
  ATOM     794  NH2  .  ARG  A   126  ?    2.25682   -8.14248  -56.76922  1.000  39.48677  N  ?  A  ?   103  1
  ATOM     795  N    .  GLY  A   127  ?    0.28595   -1.10510  -51.33483  1.000  35.11515  N  ?  A  ?   104  1
  ATOM     796  CA   .  GLY  A   127  ?    0.12519   -0.43956  -50.05884  1.000  35.58367  C  ?  A  ?   104  1
  ATOM     797  C    .  GLY  A   127  ?   -1.32808   -0.48377  -49.64719  1.000  35.00124  C  ?  A  ?   104  1
  ATOM     798  O    .  GLY  A   127  ?   -1.64326   -0.57461  -48.46093  1.000  36.62208  O  ?  A  ?   104  1
  ATOM     799  N    .  GLY  A   128  ?   -2.21345   -0.47927  -50.63874  1.000  34.52519  N  ?  A  ?   105  1
  ATOM     800  CA   .  GLY  A   128  ?   -3.63321   -0.52610  -50.37255  1.000  33.88790  C  ?  A  ?   105  1
  ATOM     801  C    .  GLY  A   128  ?   -3.93038   -1.79647  -49.61157  1.000  35.77270  C  ?  A  ?   105  1
  ATOM     802  O    .  GLY  A   128  ?   -4.69648   -1.78266  -48.63705  1.000  36.66261  O  ?  A  ?   105  1
  ATOM     803  N    .  MET  A   129  ?   -3.27683   -2.88408  -50.01572  1.000  35.71491  N  ?  A  ?   106  1
  ATOM     804  CA   .  MET  A   129  ?   -3.50405   -4.16001  -49.35643  1.000  37.49741  C  ?  A  ?   106  1
  ATOM     805  C    .  MET  A   129  ?   -3.12096   -4.01964  -47.89406  1.000  38.81940  C  ?  A  ?   106  1
  ATOM     806  O    .  MET  A   129  ?   -3.89513   -4.37443  -46.99583  1.000  39.35270  O  ?  A  ?   106  1
  ATOM     807  CB   .  MET  A   129  ?   -2.69411   -5.27119  -50.02533  1.000  38.97319  C  ?  A  ?   106  1
  ATOM     808  CG   .  MET  A   129  ?   -2.67234   -6.57923  -49.25693  1.000  41.37997  C  ?  A  ?   106  1
  ATOM     809  SD   .  MET  A   129  ?   -4.32088   -7.26919  -49.03987  1.000  44.63954  S  ?  A  ?   106  1
  ATOM     810  CE   .  MET  A   129  ?   -4.00666   -9.00747  -49.35637  1.000  44.32268  C  ?  A  ?   106  1
  ATOM     811  N    .  THR  A   130  ?   -1.96634   -3.39984  -47.67169  1.000  35.68719  N  ?  A  ?   107  1
  ATOM     812  CA   .  THR  A   130  ?   -1.45424   -3.19632  -46.33044  1.000  37.51439  C  ?  A  ?   107  1
  ATOM     813  C    .  THR  A   130  ?   -2.48071   -2.39218  -45.56719  1.000  36.83127  C  ?  A  ?   107  1
  ATOM     814  O    .  THR  A   130  ?   -2.85162   -2.74329  -44.43833  1.000  38.25006  O  ?  A  ?   107  1
  ATOM     815  CB   .  THR  A   130  ?   -0.10309   -2.46501  -46.33003  1.000  38.23591  C  ?  A  ?   107  1
  ATOM     816  CG2  .  THR  A   130  ?    0.45409   -2.38546  -44.92152  1.000  39.09165  C  ?  A  ?   107  1
  ATOM     817  OG1  .  THR  A   130  ?    0.81953   -3.16720  -47.17130  1.000  39.18088  O  ?  A  ?   107  1
  ATOM     818  N    .  ALA  A   131  ?   -2.98331   -1.34993  -46.22369  1.000  35.68867  N  ?  A  ?   108  1
  ATOM     819  CA   .  ALA  A   131  ?   -3.89361   -0.42035  -45.58363  1.000  35.73267  C  ?  A  ?   108  1
  ATOM     820  C    .  ALA  A   131  ?   -5.10828   -1.19502  -45.09729  1.000  36.41676  C  ?  A  ?   108  1
  ATOM     821  O    .  ALA  A   131  ?   -5.61612   -0.94176  -44.00301  1.000  37.21649  O  ?  A  ?   108  1
  ATOM     822  CB   .  ALA  A   131  ?   -4.29106    0.68789  -46.53664  1.000  34.69221  C  ?  A  ?   108  1
  ATOM     823  N    .  VAL  A   132  ?   -5.58098   -2.12932  -45.91896  1.000  35.85353  N  ?  A  ?   109  1
  ATOM     824  CA   .  VAL  A   132  ?   -6.73222   -2.92590  -45.53085  1.000  36.70444  C  ?  A  ?   109  1
  ATOM     825  C    .  VAL  A   132  ?   -6.43769   -3.75636  -44.28788  1.000  38.16217  C  ?  A  ?   109  1
  ATOM     826  O    .  VAL  A   132  ?   -7.20528   -3.73316  -43.31663  1.000  39.09555  O  ?  A  ?   109  1
  ATOM     827  CB   .  VAL  A   132  ?   -7.17987   -3.86855  -46.65868  1.000  36.54255  C  ?  A  ?   109  1
  ATOM     828  CG1  .  VAL  A   132  ?   -8.30720   -4.76161  -46.18029  1.000  37.74387  C  ?  A  ?   109  1
  ATOM     829  CG2  .  VAL  A   132  ?   -7.59504   -3.07609  -47.88207  1.000  35.35616  C  ?  A  ?   109  1
  ATOM     830  N    .  LEU  A   133  ?   -5.28643   -4.42786  -44.29437  1.000  38.23651  N  ?  A  ?   110  1
  ATOM     831  CA   .  LEU  A   133  ?   -4.97937   -5.38229  -43.23690  1.000  39.88129  C  ?  A  ?   110  1
  ATOM     832  C    .  LEU  A   133  ?   -4.97199   -4.68374  -41.89671  1.000  40.92431  C  ?  A  ?   110  1
  ATOM     833  O    .  LEU  A   133  ?   -5.64064   -5.12256  -40.95289  1.000  43.02559  O  ?  A  ?   110  1
  ATOM     834  CB   .  LEU  A   133  ?   -3.63411   -6.05873  -43.48368  1.000  40.23349  C  ?  A  ?   110  1
  ATOM     835  CG   .  LEU  A   133  ?   -3.60156   -7.09911  -44.60137  1.000  40.15077  C  ?  A  ?   110  1
  ATOM     836  CD1  .  LEU  A   133  ?   -2.17794   -7.52053  -44.85107  1.000  41.10415  C  ?  A  ?   110  1
  ATOM     837  CD2  .  LEU  A   133  ?   -4.45826   -8.29918  -44.25739  1.000  41.83303  C  ?  A  ?   110  1
  ATOM     838  N    .  LEU  A   134  ?   -4.29804   -3.54059  -41.85411  1.000  40.38569  N  ?  A  ?   111  1
  ATOM     839  CA   .  LEU  A   134  ?   -4.17133   -2.79151  -40.62217  1.000  41.19139  C  ?  A  ?   111  1
  ATOM     840  C    .  LEU  A   134  ?   -5.56145   -2.40716  -40.15138  1.000  41.45398  C  ?  A  ?   111  1
  ATOM     841  O    .  LEU  A   134  ?   -5.91041   -2.60857  -38.98200  1.000  42.88974  O  ?  A  ?   111  1
  ATOM     842  CB   .  LEU  A   134  ?   -3.31035   -1.55207  -40.82751  1.000  40.64953  C  ?  A  ?   111  1
  ATOM     843  CG   .  LEU  A   134  ?   -1.85347   -1.83435  -41.17119  1.000  40.37215  C  ?  A  ?   111  1
  ATOM     844  CD1  .  LEU  A   134  ?   -1.09749   -0.53615  -41.39760  1.000  41.20325  C  ?  A  ?   111  1
  ATOM     845  CD2  .  LEU  A   134  ?   -1.21796   -2.65937  -40.07735  1.000  42.15733  C  ?  A  ?   111  1
  ATOM     846  N    .  ALA  A   135  ?   -6.36990   -1.92060  -41.09240  1.000  39.57873  N  ?  A  ?   112  1
  ATOM     847  CA   .  ALA  A   135  ?   -7.71837   -1.46709  -40.77922  1.000  39.84268  C  ?  A  ?   112  1
  ATOM     848  C    .  ALA  A   135  ?   -8.50259   -2.61591  -40.17479  1.000  41.25603  C  ?  A  ?   112  1
  ATOM     849  O    .  ALA  A   135  ?   -9.24677   -2.43492  -39.21433  1.000  42.36816  O  ?  A  ?   112  1
  ATOM     850  CB   .  ALA  A   135  ?   -8.41429   -0.93259  -42.02255  1.000  38.51978  C  ?  A  ?   112  1
  ATOM     851  N    .  LEU  A   136  ?   -8.31657   -3.80295  -40.74039  1.000  39.85254  N  ?  A  ?   113  1
  ATOM     852  CA   .  LEU  A   136  ?   -8.99352   -4.98473  -40.24115  1.000  41.41602  C  ?  A  ?   113  1
  ATOM     853  C    .  LEU  A   136  ?   -8.42134   -5.38161  -38.88774  1.000  43.11269  C  ?  A  ?   113  1
  ATOM     854  O    .  LEU  A   136  ?   -9.15855   -5.74971  -37.97440  1.000  44.68079  O  ?  A  ?   113  1
  ATOM     855  CB   .  LEU  A   136  ?   -8.87658   -6.13544  -41.24133  1.000  41.30272  C  ?  A  ?   113  1
  ATOM     856  CG   .  LEU  A   136  ?   -9.78915   -6.02874  -42.47019  1.000  40.27569  C  ?  A  ?   113  1
  ATOM     857  CD1  .  LEU  A   136  ?   -9.47773   -7.12383  -43.48018  1.000  40.23818  C  ?  A  ?   113  1
  ATOM     858  CD2  .  LEU  A   136  ?  -11.25927   -6.05742  -42.07409  1.000  41.22692  C  ?  A  ?   113  1
  ATOM     859  N    .  LYS  A   137  ?   -7.09817   -5.33002  -38.77331  1.000  44.68930  N  ?  A  ?   114  1
  ATOM     860  CA   .  LYS  A   137  ?   -6.42734   -5.83394  -37.57944  1.000  46.50705  C  ?  A  ?   114  1
  ATOM     861  C    .  LYS  A   137  ?   -6.34724   -4.84044  -36.42234  1.000  47.15054  C  ?  A  ?   114  1
  ATOM     862  O    .  LYS  A   137  ?   -6.32381   -5.25349  -35.26509  1.000  49.06108  O  ?  A  ?   114  1
  ATOM     863  CB   .  LYS  A   137  ?   -5.03317   -6.34290  -37.94829  1.000  46.46283  C  ?  A  ?   114  1
  ATOM     864  CG   .  LYS  A   137  ?   -5.09375   -7.67317  -38.68670  1.000  46.84223  C  ?  A  ?   114  1
  ATOM     865  CD   .  LYS  A   137  ?   -3.79219   -8.04662  -39.36504  1.000  46.46645  C  ?  A  ?   114  1
  ATOM     866  CE   .  LYS  A   137  ?   -3.61036   -9.55716  -39.35959  1.000  48.15996  C  ?  A  ?   114  1
  ATOM     867  NZ   .  LYS  A   137  ?   -2.34656   -9.98557  -40.01621  1.000  49.48356  N  ?  A  ?   114  1
  ATOM     868  N    .  TYR  A   138  ?   -6.27190   -3.54553  -36.71830  1.000  47.69828  N  ?  A  ?   115  1
  ATOM     869  CA   .  TYR  A   138  ?   -6.14309   -2.54830  -35.65228  1.000  48.98562  C  ?  A  ?   115  1
  ATOM     870  C    .  TYR  A   138  ?   -7.12875   -1.37190  -35.72849  1.000  49.53862  C  ?  A  ?   115  1
  ATOM     871  O    .  TYR  A   138  ?   -6.71984   -0.23557  -35.96474  1.000  49.70903  O  ?  A  ?   115  1
  ATOM     872  CB   .  TYR  A   138  ?   -4.70207   -2.03804  -35.62835  1.000  49.23564  C  ?  A  ?   115  1
  ATOM     873  CG   .  TYR  A   138  ?   -3.72323   -3.18617  -35.65744  1.000  50.08879  C  ?  A  ?   115  1
  ATOM     874  CD1  .  TYR  A   138  ?   -3.54913   -3.99392  -34.54167  1.000  51.92394  C  ?  A  ?   115  1
  ATOM     875  CD2  .  TYR  A   138  ?   -3.01430   -3.49962  -36.81114  1.000  48.53842  C  ?  A  ?   115  1
  ATOM     876  CE1  .  TYR  A   138  ?   -2.67680   -5.06114  -34.56099  1.000  51.72613  C  ?  A  ?   115  1
  ATOM     877  CE2  .  TYR  A   138  ?   -2.13427   -4.56985  -36.83921  1.000  48.95738  C  ?  A  ?   115  1
  ATOM     878  CZ   .  TYR  A   138  ?   -1.97365   -5.34572  -35.70821  1.000  50.47628  C  ?  A  ?   115  1
  ATOM     879  OH   .  TYR  A   138  ?   -1.10899   -6.41319  -35.71643  1.000  53.36124  O  ?  A  ?   115  1
  ATOM     880  N    .  PRO  A   139  ?   -8.42953   -1.63993  -35.50821  1.000  51.16942  N  ?  A  ?   116  1
  ATOM     881  CA   .  PRO  A   139  ?   -9.45602   -0.58965  -35.56410  1.000  50.68230  C  ?  A  ?   116  1
  ATOM     882  C    .  PRO  A   139  ?   -9.22129    0.51619  -34.53631  1.000  52.47788  C  ?  A  ?   116  1
  ATOM     883  O    .  PRO  A   139  ?   -9.65014    1.65252  -34.72367  1.000  53.41445  O  ?  A  ?   116  1
  ATOM     884  CB   .  PRO  A   139  ?  -10.75080   -1.33906  -35.24102  1.000  51.55269  C  ?  A  ?   116  1
  ATOM     885  CG   .  PRO  A   139  ?  -10.47987   -2.74931  -35.57560  1.000  51.13499  C  ?  A  ?   116  1
  ATOM     886  CD   .  PRO  A   139  ?   -9.01796   -2.98342  -35.37060  1.000  51.12516  C  ?  A  ?   116  1
  ATOM     887  N    .  GLU  A   140  ?   -8.58714    0.16235  -33.42809  1.000  53.09136  N  ?  A  ?   117  1
  ATOM     888  CA   .  GLU  A   140  ?   -8.28382    1.12185  -32.37470  1.000  53.84487  C  ?  A  ?   117  1
  ATOM     889  C    .  GLU  A   140  ?   -7.30731    2.18217  -32.87507  1.000  53.85494  C  ?  A  ?   117  1
  ATOM     890  O    .  GLU  A   140  ?   -7.42273    3.35945  -32.53709  1.000  53.57357  O  ?  A  ?   117  1
  ATOM     891  CB   .  GLU  A   140  ?   -7.74429    0.38924  -31.13563  1.000  56.56645  C  ?  A  ?   117  1
  ATOM     892  CG   .  GLU  A   140  ?   -6.52471   -0.49001  -31.40162  1.000  58.86995  C  ?  A  ?   117  1
  ATOM     893  CD   .  GLU  A   140  ?   -6.89525   -1.86443  -31.95813  1.000  58.36446  C  ?  A  ?   117  1
  ATOM     894  OE1  .  GLU  A   140  ?   -7.94281   -1.97810  -32.62678  1.000  57.05947  O  ?  A  ?   117  1
  ATOM     895  OE2  .  GLU  A   140  ?   -6.13595   -2.82889  -31.73143  1.000  59.40243  O  ?  A  ?   117  1
  ATOM     896  N    .  MET  A   141  ?   -6.33788    1.74613  -33.67121  1.000  51.53209  N  ?  A  ?   118  1
  ATOM     897  CA   .  MET  A   141  ?   -5.33958    2.63591  -34.25028  1.000  49.13547  C  ?  A  ?   118  1
  ATOM     898  C    .  MET  A   141  ?   -5.88382    3.40684  -35.45737  1.000  47.54775  C  ?  A  ?   118  1
  ATOM     899  O    .  MET  A   141  ?   -5.59893    4.59084  -35.63707  1.000  45.84617  O  ?  A  ?   118  1
  ATOM     900  CB   .  MET  A   141  ?   -4.11561    1.81843  -34.67211  1.000  49.13470  C  ?  A  ?   118  1
  ATOM     901  CG   .  MET  A   141  ?   -2.96914    2.62374  -35.25810  1.000  49.09906  C  ?  A  ?   118  1
  ATOM     902  SD   .  MET  A   141  ?   -1.46030    1.64733  -35.46984  1.000  48.12903  S  ?  A  ?   118  1
  ATOM     903  CE   .  MET  A   141  ?   -1.62943    0.41048  -34.18057  1.000  48.44695  C  ?  A  ?   118  1
  ATOM     904  N    .  VAL  A   142  ?   -6.68075    2.72219  -36.27315  1.000  46.58843  N  ?  A  ?   119  1
  ATOM     905  CA   .  VAL  A   142  ?   -7.20215    3.28550  -37.51891  1.000  44.46665  C  ?  A  ?   119  1
  ATOM     906  C    .  VAL  A   142  ?   -8.60486    3.87634  -37.37344  1.000  44.59785  C  ?  A  ?   119  1
  ATOM     907  O    .  VAL  A   142  ?   -9.47381    3.26923  -36.76529  1.000  47.28704  O  ?  A  ?   119  1
  ATOM     908  CB   .  VAL  A   142  ?   -7.23260    2.21627  -38.61866  1.000  42.53232  C  ?  A  ?   119  1
  ATOM     909  CG1  .  VAL  A   142  ?   -7.61027    2.83191  -39.95210  1.000  40.09576  C  ?  A  ?   119  1
  ATOM     910  CG2  .  VAL  A   142  ?   -5.88606    1.52188  -38.70001  1.000  43.08654  C  ?  A  ?   119  1
  ATOM     911  N    .  LYS  A   143  ?   -8.82783    5.04948  -37.95439  1.000  42.06988  N  ?  A  ?   120  1
  ATOM     912  CA   .  LYS  A   143  ?  -10.12674    5.70726  -37.88852  1.000  42.50310  C  ?  A  ?   120  1
  ATOM     913  C    .  LYS  A   143  ?  -10.77707    5.83523  -39.27014  1.000  40.26497  C  ?  A  ?   120  1
  ATOM     914  O    .  LYS  A   143  ?  -12.00303    5.85101  -39.38722  1.000  40.50235  O  ?  A  ?   120  1
  ATOM     915  CB   .  LYS  A   143  ?   -9.99425    7.09198  -37.24130  1.000  42.94247  C  ?  A  ?   120  1
  ATOM     916  CG   .  LYS  A   143  ?   -9.81373    8.23228  -38.23582  1.000  41.81984  C  ?  A  ?   120  1
  ATOM     917  CD   .  LYS  A   143  ?  -10.22012    9.57412  -37.64805  1.000  44.10438  C  ?  A  ?   120  1
  ATOM     918  CE   .  LYS  A   143  ?   -9.91667   10.70615  -38.62401  1.000  43.61188  C  ?  A  ?   120  1
  ATOM     919  NZ   .  LYS  A   143  ?  -10.01352   12.05456  -37.98783  1.000  45.19766  N  ?  A  ?   120  1
  ATOM     920  N    .  LYS  A   144  ?   -9.94981    5.92563  -40.30916  1.000  39.37186  N  ?  A  ?   121  1
  ATOM     921  CA   .  LYS  A   144  ?  -10.43192    6.08482  -41.67554  1.000  38.29055  C  ?  A  ?   121  1
  ATOM     922  C    .  LYS  A   144  ?   -9.52910    5.32048  -42.62479  1.000  37.11292  C  ?  A  ?   121  1
  ATOM     923  O    .  LYS  A   144  ?   -8.35436    5.10795  -42.33215  1.000  37.04370  O  ?  A  ?   121  1
  ATOM     924  CB   .  LYS  A   144  ?  -10.46145    7.56324  -42.05714  1.000  38.24944  C  ?  A  ?   121  1
  ATOM     925  CG   .  LYS  A   144  ?  -11.77867    8.25349  -41.79388  1.000  39.17669  C  ?  A  ?   121  1
  ATOM     926  CD   .  LYS  A   144  ?  -11.67501    9.73037  -42.11601  1.000  39.40346  C  ?  A  ?   121  1
  ATOM     927  CE   .  LYS  A   144  ?  -12.70389   10.50980  -41.32251  1.000  43.33249  C  ?  A  ?   121  1
  ATOM     928  NZ   .  LYS  A   144  ?  -12.50163   11.97923  -41.42762  1.000  45.01172  N  ?  A  ?   121  1
  ATOM     929  N    .  LEU  A   145  ?  -10.06414    4.92299  -43.77078  1.000  33.40723  N  ?  A  ?   122  1
  ATOM     930  CA   .  LEU  A   145  ?   -9.27802    4.15530  -44.72455  1.000  32.43136  C  ?  A  ?   122  1
  ATOM     931  C    .  LEU  A   145  ?   -9.49934    4.61947  -46.15834  1.000  31.54394  C  ?  A  ?   122  1
  ATOM     932  O    .  LEU  A   145  ?  -10.63228    4.81224  -46.59371  1.000  31.70080  O  ?  A  ?   122  1
  ATOM     933  CB   .  LEU  A   145  ?   -9.61261    2.67003  -44.59615  1.000  32.72908  C  ?  A  ?   122  1
  ATOM     934  CG   .  LEU  A   145  ?   -9.15264    1.75651  -45.72346  1.000  31.93294  C  ?  A  ?   122  1
  ATOM     935  CD1  .  LEU  A   145  ?   -7.64557    1.75870  -45.78045  1.000  31.50979  C  ?  A  ?   122  1
  ATOM     936  CD2  .  LEU  A   145  ?   -9.67198    0.35080  -45.52343  1.000  32.59228  C  ?  A  ?   122  1
  ATOM     937  N    .  VAL  A   146  ?   -8.40931    4.79322  -46.89554  1.000  31.57499  N  ?  A  ?   123  1
  ATOM     938  CA   .  VAL  A   146  ?   -8.50834    5.13292  -48.30569  1.000  30.86041  C  ?  A  ?   123  1
  ATOM     939  C    .  VAL  A   146  ?   -7.71346    4.12678  -49.11674  1.000  30.19380  C  ?  A  ?   123  1
  ATOM     940  O    .  VAL  A   146  ?   -6.53478    3.90187  -48.86020  1.000  30.08311  O  ?  A  ?   123  1
  ATOM     941  CB   .  VAL  A   146  ?   -7.98995    6.55356  -48.60764  1.000  30.81403  C  ?  A  ?   123  1
  ATOM     942  CG1  .  VAL  A   146  ?   -8.12610    6.86135  -50.09477  1.000  30.28523  C  ?  A  ?   123  1
  ATOM     943  CG2  .  VAL  A   146  ?   -8.73056    7.58787  -47.77305  1.000  31.69525  C  ?  A  ?   123  1
  ATOM     944  N    .  ILE  A   147  ?   -8.36391    3.50391  -50.08657  1.000  30.33827  N  ?  A  ?   124  1
  ATOM     945  CA   .  ILE  A   147  ?   -7.67835    2.56622  -50.95994  1.000  29.85660  C  ?  A  ?   124  1
  ATOM     946  C    .  ILE  A   147  ?   -7.66649    3.14664  -52.36148  1.000  29.36555  C  ?  A  ?   124  1
  ATOM     947  O    .  ILE  A   147  ?   -8.72056    3.49460  -52.90254  1.000  29.53256  O  ?  A  ?   124  1
  ATOM     948  CB   .  ILE  A   147  ?   -8.35346    1.18943  -50.97451  1.000  30.22226  C  ?  A  ?   124  1
  ATOM     949  CG1  .  ILE  A   147  ?   -8.47177    0.63797  -49.55323  1.000  30.97953  C  ?  A  ?   124  1
  ATOM     950  CG2  .  ILE  A   147  ?   -7.57910    0.23299  -51.85123  1.000  29.91474  C  ?  A  ?   124  1
  ATOM     951  CD1  .  ILE  A   147  ?   -9.52337   -0.43743  -49.40806  1.000  31.70915  C  ?  A  ?   124  1
  ATOM     952  N    .  ILE  A   148  ?   -6.48020    3.25902  -52.94630  1.000  30.44881  N  ?  A  ?   125  1
  ATOM     953  CA   .  ILE  A   148  ?   -6.35190    3.80460  -54.28887  1.000  30.15023  C  ?  A  ?   125  1
  ATOM     954  C    .  ILE  A   148  ?   -5.74020    2.80796  -55.24897  1.000  29.88481  C  ?  A  ?   125  1
  ATOM     955  O    .  ILE  A   148  ?   -4.60535    2.37162  -55.05814  1.000  29.79302  O  ?  A  ?   125  1
  ATOM     956  CB   .  ILE  A   148  ?   -5.48490    5.07255  -54.32233  1.000  30.14082  C  ?  A  ?   125  1
  ATOM     957  CG1  .  ILE  A   148  ?   -5.93295    6.06629  -53.25794  1.000  30.59997  C  ?  A  ?   125  1
  ATOM     958  CG2  .  ILE  A   148  ?   -5.55232    5.72296  -55.69059  1.000  30.10670  C  ?  A  ?   125  1
  ATOM     959  CD1  .  ILE  A   148  ?   -4.78624    6.76503  -52.59611  1.000  30.81336  C  ?  A  ?   125  1
  ATOM     960  N    .  SER  A   149  ?   -6.50844    2.45624  -56.27616  1.000  32.52944  N  ?  A  ?   126  1
  ATOM     961  CA   .  SER  A   149  ?   -6.01944    1.65141  -57.38815  1.000  31.39058  C  ?  A  ?   126  1
  ATOM     962  C    .  SER  A   149  ?   -5.28360    0.38627  -56.95164  1.000  31.46926  C  ?  A  ?   126  1
  ATOM     963  O    .  SER  A   149  ?   -4.21367    0.07996  -57.46754  1.000  31.84016  O  ?  A  ?   126  1
  ATOM     964  CB   .  SER  A   149  ?   -5.10758    2.50654  -58.26873  1.000  31.20616  C  ?  A  ?   126  1
  ATOM     965  OG   .  SER  A   149  ?   -5.86166    3.45429  -59.01016  1.000  31.40943  O  ?  A  ?   126  1
  ATOM     966  N    .  SER  A   150  ?   -5.84305   -0.33082  -55.98417  1.000  31.14968  N  ?  A  ?   127  1
  ATOM     967  CA   .  SER  A   150  ?   -5.19627   -1.52571  -55.45098  1.000  31.50838  C  ?  A  ?   127  1
  ATOM     968  C    .  SER  A   150  ?   -5.70751   -2.83695  -56.02914  1.000  32.05755  C  ?  A  ?   127  1
  ATOM     969  O    .  SER  A   150  ?   -6.72846   -3.35784  -55.58381  1.000  32.58565  O  ?  A  ?   127  1
  ATOM     970  CB   .  SER  A   150  ?   -5.35288   -1.58178  -53.93769  1.000  31.85695  C  ?  A  ?   127  1
  ATOM     971  OG   .  SER  A   150  ?   -4.89770   -2.83043  -53.45086  1.000  32.49176  O  ?  A  ?   127  1
  ATOM     972  N    .  ALA  A   151  ?   -4.99615   -3.37894  -57.01049  1.000  33.17484  N  ?  A  ?   128  1
  ATOM     973  CA   .  ALA  A   151  ?   -5.31215   -4.71003  -57.51830  1.000  34.60073  C  ?  A  ?   128  1
  ATOM     974  C    .  ALA  A   151  ?   -4.99966   -5.76204  -56.45959  1.000  36.13257  C  ?  A  ?   128  1
  ATOM     975  O    .  ALA  A   151  ?   -5.55813   -6.85736  -56.47376  1.000  37.67750  O  ?  A  ?   128  1
  ATOM     976  CB   .  ALA  A   151  ?   -4.54605   -4.99940  -58.78325  1.000  34.11132  C  ?  A  ?   128  1
  ATOM     977  N    .  THR  A   152  ?   -4.08444   -5.42562  -55.55734  1.000  34.58658  N  ?  A  ?   129  1
  ATOM     978  CA   .  THR  A   152  ?   -3.67650   -6.33521  -54.49848  1.000  36.69569  C  ?  A  ?   129  1
  ATOM     979  C    .  THR  A   152  ?   -4.80269   -6.59907  -53.50313  1.000  37.22436  C  ?  A  ?   129  1
  ATOM     980  O    .  THR  A   152  ?   -5.05103   -7.74693  -53.12299  1.000  38.29717  O  ?  A  ?   129  1
  ATOM     981  CB   .  THR  A   152  ?   -2.45523   -5.79117  -53.73868  1.000  38.04686  C  ?  A  ?   129  1
  ATOM     982  CG2  .  THR  A   152  ?   -1.73695   -6.91917  -53.02047  1.000  39.42655  C  ?  A  ?   129  1
  ATOM     983  OG1  .  THR  A   152  ?   -1.55142   -5.16853  -54.66205  1.000  36.57984  O  ?  A  ?   129  1
  ATOM     984  N    .  ALA  A   153  ?   -5.48430   -5.53410  -53.08851  1.000  36.31652  N  ?  A  ?   130  1
  ATOM     985  CA   .  ALA  A   153  ?   -6.60638   -5.65799  -52.16448  1.000  35.90426  C  ?  A  ?   130  1
  ATOM     986  C    .  ALA  A   153  ?   -7.76911   -6.37042  -52.84084  1.000  36.00446  C  ?  A  ?   130  1
  ATOM     987  O    .  ALA  A   153  ?   -8.50889   -7.11776  -52.20357  1.000  37.07591  O  ?  A  ?   130  1
  ATOM     988  CB   .  ALA  A   153  ?   -7.03966   -4.29290  -51.66144  1.000  34.76449  C  ?  A  ?   130  1
  ATOM     989  N    .  ALA  A   154  ?   -7.91881   -6.13420  -54.13944  1.000  36.68733  N  ?  A  ?   131  1
  ATOM     990  CA   .  ALA  A   154  ?   -8.99919   -6.72626  -54.91644  1.000  37.15140  C  ?  A  ?   131  1
  ATOM     991  C    .  ALA  A   154  ?   -8.77584   -8.23177  -55.07171  1.000  38.64117  C  ?  A  ?   131  1
  ATOM     992  O    .  ALA  A   154  ?   -7.70125   -8.73018  -54.74633  1.000  40.27261  O  ?  A  ?   131  1
  ATOM     993  CB   .  ALA  A   154  ?   -9.09056   -6.04637  -56.28353  1.000  36.81434  C  ?  A  ?   131  1
  ATOM     994  N    .  PRO  A   155  ?   -9.79118   -8.96660  -55.55766  1.000  40.05927  N  ?  A  ?   132  1
  ATOM     995  CA   .  PRO  A   155  ?   -9.56189  -10.39285  -55.80906  1.000  41.40648  C  ?  A  ?   132  1
  ATOM     996  C    .  PRO  A   155  ?   -8.51598  -10.63340  -56.89671  1.000  43.01270  C  ?  A  ?   132  1
  ATOM     997  O    .  PRO  A   155  ?   -8.27298   -9.75960  -57.73673  1.000  40.99933  O  ?  A  ?   132  1
  ATOM     998  CB   .  PRO  A   155  ?  -10.93298  -10.88609  -56.27254  1.000  42.53504  C  ?  A  ?   132  1
  ATOM     999  CG   .  PRO  A   155  ?  -11.88874   -9.99695  -55.57683  1.000  42.18271  C  ?  A  ?   132  1
  ATOM    1000  CD   .  PRO  A   155  ?  -11.23025   -8.63975  -55.57257  1.000  40.43512  C  ?  A  ?   132  1
  ATOM    1001  O    .  ALA  A   156  ?   -8.77875  -12.61148  -59.30586  1.000  45.57225  O  ?  A  ?   133  1
  ATOM    1002  N    .  ALA  A   156  ?   -7.89573  -11.80838  -56.86845  1.000  45.73013  N  ?  A  ?   133  1
  ATOM    1003  CA   .  ALA  A   156  ?   -6.91563  -12.16751  -57.88035  1.000  45.62117  C  ?  A  ?   133  1
  ATOM    1004  C    .  ALA  A   156  ?   -7.60862  -12.23707  -59.23072  1.000  45.64090  C  ?  A  ?   133  1
  ATOM    1005  CB   .  ALA  A   156  ?   -6.25719  -13.49396  -57.54339  1.000  48.05489  C  ?  A  ?   133  1
  ATOM    1006  O    .  PRO  A   157  ?   -7.39487  -14.29079  -61.60722  1.000  52.86347  O  ?  A  ?   134  1
  ATOM    1007  N    .  PRO  A   157  ?   -6.89217  -11.87556  -60.30255  1.000  48.40948  N  ?  A  ?   134  1
  ATOM    1008  CA   .  PRO  A   157  ?   -7.50070  -11.90176  -61.63484  1.000  49.02448  C  ?  A  ?   134  1
  ATOM    1009  C    .  PRO  A   157  ?   -7.98450  -13.29558  -62.03069  1.000  50.85421  C  ?  A  ?   134  1
  ATOM    1010  CB   .  PRO  A   157  ?   -6.35742  -11.44548  -62.54481  1.000  48.51855  C  ?  A  ?   134  1
  ATOM    1011  CG   .  PRO  A   157  ?   -5.51409  -10.58385  -61.66827  1.000  47.15408  C  ?  A  ?   134  1
  ATOM    1012  CD   .  PRO  A   157  ?   -5.56186  -11.24298  -60.31535  1.000  47.70291  C  ?  A  ?   134  1
  ATOM    1013  O    .  PRO  A   158  ?   -8.47680  -16.54955  -64.21731  1.000  56.49040  O  ?  A  ?   135  1
  ATOM    1014  N    .  PRO  A   158  ?   -9.06572  -13.36259  -62.82049  1.000  50.18602  N  ?  A  ?   135  1
  ATOM    1015  CA   .  PRO  A   158  ?   -9.61658  -14.62871  -63.32179  1.000  51.82847  C  ?  A  ?   135  1
  ATOM    1016  C    .  PRO  A   158  ?   -8.59880  -15.32391  -64.21919  1.000  54.57986  C  ?  A  ?   135  1
  ATOM    1017  CB   .  PRO  A   158  ?  -10.86314  -14.21378  -64.10955  1.000  52.04444  C  ?  A  ?   135  1
  ATOM    1018  CG   .  PRO  A   158  ?  -11.03216  -12.75114  -63.91988  1.000  50.18940  C  ?  A  ?   135  1
  ATOM    1019  CD   .  PRO  A   158  ?   -9.84202  -12.18212  -63.23698  1.000  48.89130  C  ?  A  ?   135  1
  ATOM    1020  O    .  VAL  A   159  ?   -5.58425  -12.99060  -65.49134  1.000  54.17104  O  ?  A  ?   136  1
  ATOM    1021  N    .  VAL  A   159  ?   -7.87534  -14.52081  -64.99201  1.000  53.87337  N  ?  A  ?   136  1
  ATOM    1022  CA   .  VAL  A   159  ?   -6.80765  -15.02704  -65.84264  1.000  55.95021  C  ?  A  ?   136  1
  ATOM    1023  C    .  VAL  A   159  ?   -5.53718  -14.21405  -65.62434  1.000  55.06488  C  ?  A  ?   136  1
  ATOM    1024  CB   .  VAL  A   159  ?   -7.20241  -14.98027  -67.33225  1.000  58.65485  C  ?  A  ?   136  1
  ATOM    1025  CG2  .  VAL  A   159  ?   -7.86670  -13.64520  -67.66375  1.000  56.13607  C  ?  A  ?   136  1
  ATOM    1026  CG1  .  VAL  A   159  ?   -8.12999  -16.13898  -67.67394  1.000  59.63210  C  ?  A  ?   136  1
  ATOM    1027  O    .  GLY  A   160  ?   -3.45579  -14.54040  -63.01913  1.000  52.48111  O  ?  A  ?   137  1
  ATOM    1028  N    .  GLY  A   160  ?   -4.40465  -14.90642  -65.56009  1.000  52.92511  N  ?  A  ?   137  1
  ATOM    1029  CA   .  GLY  A   160  ?   -3.11970  -14.25950  -65.37214  1.000  52.73496  C  ?  A  ?   137  1
  ATOM    1030  C    .  GLY  A   160  ?   -2.85575  -13.94407  -63.91275  1.000  51.12417  C  ?  A  ?   137  1
  ATOM    1031  O    .  THR  A   161  ?   -1.67674  -10.40663  -63.38248  1.000  42.77597  O  ?  A  ?   138  1
  ATOM    1032  N    .  THR  A   161  ?   -1.94866  -13.00325  -63.67448  1.000  47.27629  N  ?  A  ?   138  1
  ATOM    1033  CA   .  THR  A   161  ?   -1.62478  -12.54859  -62.32607  1.000  45.68341  C  ?  A  ?   138  1
  ATOM    1034  C    .  THR  A   161  ?   -1.60588  -11.02747  -62.32342  1.000  43.24590  C  ?  A  ?   138  1
  ATOM    1035  CB   .  THR  A   161  ?   -0.27375  -13.08869  -61.83512  1.000  46.84700  C  ?  A  ?   138  1
  ATOM    1036  OG1  .  THR  A   161  ?    0.74593  -12.78464  -62.79382  1.000  49.48354  O  ?  A  ?   138  1
  ATOM    1037  CG2  .  THR  A   161  ?   -0.34877  -14.59220  -61.62912  1.000  50.32210  C  ?  A  ?   138  1
  ATOM    1038  O    .  ASP  A   162  ?   -0.00571   -7.23663  -61.85078  1.000  40.22202  O  ?  A  ?   139  1
  ATOM    1039  N    .  ASP  A   162  ?   -1.53400  -10.41874  -61.14536  1.000  45.09649  N  ?  A  ?   139  1
  ATOM    1040  CA   .  ASP  A   162  ?   -1.48213   -8.96138  -61.07894  1.000  42.63503  C  ?  A  ?   139  1
  ATOM    1041  C    .  ASP  A   162  ?   -0.14658   -8.43376  -61.61196  1.000  42.99509  C  ?  A  ?   139  1
  ATOM    1042  CB   .  ASP  A   162  ?   -1.71771   -8.46181  -59.64613  1.000  41.99821  C  ?  A  ?   139  1
  ATOM    1043  CG   .  ASP  A   162  ?   -0.73183   -9.04452  -58.64110  1.000  43.88920  C  ?  A  ?   139  1
  ATOM    1044  OD1  .  ASP  A   162  ?    0.04932   -9.94958  -59.00802  1.000  44.04548  O  ?  A  ?   139  1
  ATOM    1045  OD2  .  ASP  A   162  ?   -0.74318   -8.59390  -57.47390  1.000  44.03002  O  ?  A  ?   139  1
  ATOM    1046  N    .  MET  A   163  ?    0.83411   -9.32420  -61.76948  1.000  41.10236  N  ?  A  ?   140  1
  ATOM    1047  CA   .  MET  A   163  ?    2.17138   -8.94509  -62.24737  1.000  39.01631  C  ?  A  ?   140  1
  ATOM    1048  C    .  MET  A   163  ?    2.41259   -9.05076  -63.75278  1.000  39.58481  C  ?  A  ?   140  1
  ATOM    1049  O    .  MET  A   163  ?    3.43524   -8.56990  -64.23693  1.000  39.36843  O  ?  A  ?   140  1
  ATOM    1050  CB   .  MET  A   163  ?    3.23803   -9.78135  -61.53396  1.000  39.74376  C  ?  A  ?   140  1
  ATOM    1051  CG   .  MET  A   163  ?    3.52273   -9.33215  -60.12448  1.000  41.54921  C  ?  A  ?   140  1
  ATOM    1052  SD   .  MET  A   163  ?    4.37246   -7.73677  -60.09201  1.000  38.34886  S  ?  A  ?   140  1
  ATOM    1053  CE   .  MET  A   163  ?    5.67880   -8.00301  -61.28891  1.000  41.72726  C  ?  A  ?   140  1
  ATOM    1054  N    .  ASP  A   164  ?    1.48717   -9.65830  -64.48999  1.000  39.91662  N  ?  A  ?   141  1
  ATOM    1055  CA   .  ASP  A   164  ?    1.70200   -9.90867  -65.91936  1.000  41.82566  C  ?  A  ?   141  1
  ATOM    1056  C    .  ASP  A   164  ?    1.97136   -8.61698  -66.68459  1.000  41.02473  C  ?  A  ?   141  1
  ATOM    1057  O    .  ASP  A   164  ?    2.87463   -8.55021  -67.52034  1.000  43.42562  O  ?  A  ?   141  1
  ATOM    1058  CB   .  ASP  A   164  ?    0.50325  -10.64025  -66.52890  1.000  41.44923  C  ?  A  ?   141  1
  ATOM    1059  CG   .  ASP  A   164  ?    0.37498  -12.07412  -66.03468  1.000  44.02752  C  ?  A  ?   141  1
  ATOM    1060  OD2  .  ASP  A   164  ?   -0.58862  -12.76047  -66.44109  1.000  44.57546  O  ?  A  ?   141  1
  ATOM    1061  OD1  .  ASP  A   164  ?    1.24159  -12.51874  -65.25022  1.000  44.19232  O  ?  A  ?   141  1
  ATOM    1062  N    .  PHE  A   165  ?    1.19955   -7.58921  -66.35825  1.000  35.75127  N  ?  A  ?   142  1
  ATOM    1063  CA   .  PHE  A   165  ?    1.33348   -6.27590  -66.96437  1.000  34.96702  C  ?  A  ?   142  1
  ATOM    1064  C    .  PHE  A   165  ?    2.75946   -5.77413  -66.75405  1.000  35.39172  C  ?  A  ?   142  1
  ATOM    1065  O    .  PHE  A   165  ?    3.44637   -5.35624  -67.69510  1.000  36.02790  O  ?  A  ?   142  1
  ATOM    1066  CB   .  PHE  A   165  ?    0.31375   -5.32868  -66.32502  1.000  33.72026  C  ?  A  ?   142  1
  ATOM    1067  CG   .  PHE  A   165  ?    0.48055   -3.88817  -66.69958  1.000  33.31917  C  ?  A  ?   142  1
  ATOM    1068  CD1  .  PHE  A   165  ?   -0.09222   -3.38606  -67.85216  1.000  33.47628  C  ?  A  ?   142  1
  ATOM    1069  CD2  .  PHE  A   165  ?    1.20346   -3.03011  -65.88561  1.000  33.23151  C  ?  A  ?   142  1
  ATOM    1070  CE1  .  PHE  A   165  ?    0.04970   -2.05642  -68.18651  1.000  33.58576  C  ?  A  ?   142  1
  ATOM    1071  CE2  .  PHE  A   165  ?    1.35569   -1.70024  -66.21831  1.000  33.36518  C  ?  A  ?   142  1
  ATOM    1072  CZ   .  PHE  A   165  ?    0.77697   -1.21203  -67.37004  1.000  33.55943  C  ?  A  ?   142  1
  ATOM    1073  N    .  TYR  A   166  ?    3.20194   -5.86106  -65.50440  1.000  37.37432  N  ?  A  ?   143  1
  ATOM    1074  CA   .  TYR  A   166  ?    4.52827   -5.41945  -65.10337  1.000  39.09680  C  ?  A  ?   143  1
  ATOM    1075  C    .  TYR  A   166  ?    5.63363   -6.27719  -65.70378  1.000  41.82137  C  ?  A  ?   143  1
  ATOM    1076  O    .  TYR  A   166  ?    6.68912   -5.76017  -66.04159  1.000  44.38158  O  ?  A  ?   143  1
  ATOM    1077  CB   .  TYR  A   166  ?    4.62478   -5.39310  -63.58233  1.000  37.88075  C  ?  A  ?   143  1
  ATOM    1078  CG   .  TYR  A   166  ?    3.65493   -4.41428  -62.97269  1.000  34.99217  C  ?  A  ?   143  1
  ATOM    1079  CD1  .  TYR  A   166  ?    3.86117   -3.04696  -63.08998  1.000  35.93340  C  ?  A  ?   143  1
  ATOM    1080  CD2  .  TYR  A   166  ?    2.50992   -4.85083  -62.32403  1.000  33.00230  C  ?  A  ?   143  1
  ATOM    1081  CE1  .  TYR  A   166  ?    2.97392   -2.14333  -62.54866  1.000  34.04915  C  ?  A  ?   143  1
  ATOM    1082  CE2  .  TYR  A   166  ?    1.61497   -3.95342  -61.78506  1.000  32.31578  C  ?  A  ?   143  1
  ATOM    1083  CZ   .  TYR  A   166  ?    1.85289   -2.60257  -61.89928  1.000  32.18940  C  ?  A  ?   143  1
  ATOM    1084  OH   .  TYR  A   166  ?    0.96272   -1.70670  -61.36037  1.000  31.97287  O  ?  A  ?   143  1
  ATOM    1085  N    .  GLU  A   167  ?    5.40782   -7.58408  -65.80817  1.000  36.86353  N  ?  A  ?   144  1
  ATOM    1086  CA   .  GLU  A   167  ?    6.39936   -8.46906  -66.41478  1.000  40.40081  C  ?  A  ?   144  1
  ATOM    1087  C    .  GLU  A   167  ?    6.60900   -8.06840  -67.87669  1.000  41.29888  C  ?  A  ?   144  1
  ATOM    1088  O    .  GLU  A   167  ?    7.73619   -8.04605  -68.37918  1.000  44.68842  O  ?  A  ?   144  1
  ATOM    1089  CB   .  GLU  A   167  ?    5.96252   -9.93076  -66.31110  1.000  40.33695  C  ?  A  ?   144  1
  ATOM    1090  N    .  ARG  A   168  ?    5.50808   -7.74101  -68.54608  1.000  38.83404  N  ?  A  ?   145  1
  ATOM    1091  CA   .  ARG  A   168  ?    5.54947   -7.27441  -69.92765  1.000  40.43933  C  ?  A  ?   145  1
  ATOM    1092  C    .  ARG  A   168  ?    6.29603   -5.94814  -70.02490  1.000  41.44664  C  ?  A  ?   145  1
  ATOM    1093  O    .  ARG  A   168  ?    7.09755   -5.74333  -70.93799  1.000  43.60613  O  ?  A  ?   145  1
  ATOM    1094  CB   .  ARG  A   168  ?    4.13757   -7.13623  -70.49427  1.000  37.48628  C  ?  A  ?   145  1
  ATOM    1095  CG   .  ARG  A   168  ?    4.07622   -6.57931  -71.90916  1.000  37.43462  C  ?  A  ?   145  1
  ATOM    1096  CD   .  ARG  A   168  ?    4.82740   -7.41601  -72.91963  1.000  40.35658  C  ?  A  ?   145  1
  ATOM    1097  NE   .  ARG  A   168  ?    4.59656   -6.90595  -74.26906  1.000  42.47822  N  ?  A  ?   145  1
  ATOM    1098  CZ   .  ARG  A   168  ?    5.20803   -7.35409  -75.35997  1.000  45.92313  C  ?  A  ?   145  1
  ATOM    1099  NH1  .  ARG  A   168  ?    4.92217   -6.82181  -76.54048  1.000  45.38532  N  ?  A  ?   145  1
  ATOM    1100  NH2  .  ARG  A   168  ?    6.10778   -8.32602  -75.27087  1.000  46.50529  N  ?  A  ?   145  1
  ATOM    1101  N    .  VAL  A   169  ?    6.01856   -5.04701  -69.08648  1.000  39.02144  N  ?  A  ?   146  1
  ATOM    1102  CA   .  VAL  A   169  ?    6.64539   -3.73064  -69.08781  1.000  39.88594  C  ?  A  ?   146  1
  ATOM    1103  C    .  VAL  A   169  ?    8.15390   -3.88654  -68.86142  1.000  43.26710  C  ?  A  ?   146  1
  ATOM    1104  O    .  VAL  A   169  ?    8.96381   -3.15557  -69.43773  1.000  45.36042  O  ?  A  ?   146  1
  ATOM    1105  CB   .  VAL  A   169  ?    6.02918   -2.81566  -68.00052  1.000  38.21953  C  ?  A  ?   146  1
  ATOM    1106  CG1  .  VAL  A   169  ?    6.95535   -1.65723  -67.66636  1.000  38.79235  C  ?  A  ?   146  1
  ATOM    1107  CG2  .  VAL  A   169  ?    4.67788   -2.28929  -68.45133  1.000  35.32788  C  ?  A  ?   146  1
  ATOM    1108  N    .  GLU  A   170  ?    8.51924   -4.86105  -68.03283  1.000  39.65112  N  ?  A  ?   147  1
  ATOM    1109  CA   .  GLU  A   170  ?    9.91533   -5.17106  -67.74793  1.000  42.89347  C  ?  A  ?   147  1
  ATOM    1110  C    .  GLU  A   170  ?   10.64210   -5.71452  -68.96944  1.000  46.10029  C  ?  A  ?   147  1
  ATOM    1111  O    .  GLU  A   170  ?   11.71609   -5.23825  -69.33206  1.000  49.07681  O  ?  A  ?   147  1
  ATOM    1112  CB   .  GLU  A   170  ?   10.00386   -6.20416  -66.61721  1.000  42.92227  C  ?  A  ?   147  1
  ATOM    1113  CG   .  GLU  A   170  ?   10.92867   -5.83010  -65.47987  1.000  46.15132  C  ?  A  ?   147  1
  ATOM    1114  CD   .  GLU  A   170  ?   12.20091   -6.66240  -65.41409  1.000  51.31730  C  ?  A  ?   147  1
  ATOM    1115  OE1  .  GLU  A   170  ?   12.17444   -7.74952  -64.79414  1.000  55.12807  O  ?  A  ?   147  1
  ATOM    1116  OE2  .  GLU  A   170  ?   13.23477   -6.21805  -65.96307  1.000  52.62900  O  ?  A  ?   147  1
  ATOM    1117  N    .  ARG  A   171  ?   10.03135   -6.70229  -69.61219  1.000  40.90885  N  ?  A  ?   148  1
  ATOM    1118  CA   .  ARG  A   171  ?   10.64942   -7.37222  -70.74638  1.000  43.33323  C  ?  A  ?   148  1
  ATOM    1119  C    .  ARG  A   171  ?   10.82745   -6.49297  -71.98856  1.000  44.12653  C  ?  A  ?   148  1
  ATOM    1120  O    .  ARG  A   171  ?   11.71120   -6.74473  -72.80428  1.000  46.67902  O  ?  A  ?   148  1
  ATOM    1121  CB   .  ARG  A   171  ?    9.83565   -8.61712  -71.10817  1.000  43.66444  C  ?  A  ?   148  1
  ATOM    1122  N    .  THR  A   172  ?    9.99487   -5.46927  -72.13984  1.000  44.38745  N  ?  A  ?   149  1
  ATOM    1123  CA   .  THR  A   172  ?   10.04198   -4.63320  -73.34062  1.000  44.81110  C  ?  A  ?   149  1
  ATOM    1124  C    .  THR  A   172  ?   10.78047   -3.32173  -73.11188  1.000  43.64185  C  ?  A  ?   149  1
  ATOM    1125  O    .  THR  A   172  ?   10.84871   -2.47197  -73.99769  1.000  44.78376  O  ?  A  ?   149  1
  ATOM    1126  CB   .  THR  A   172  ?    8.62571   -4.30974  -73.85077  1.000  42.14611  C  ?  A  ?   149  1
  ATOM    1127  CG2  .  THR  A   172  ?    7.96066   -5.56303  -74.39311  1.000  42.20492  C  ?  A  ?   149  1
  ATOM    1128  OG1  .  THR  A   172  ?    7.83933   -3.76974  -72.78078  1.000  39.38128  O  ?  A  ?   149  1
  ATOM    1129  N    .  ALA  A   173  ?   11.32791   -3.16496  -71.91480  1.000  45.68432  N  ?  A  ?   150  1
  ATOM    1130  CA   .  ALA  A   173  ?   11.97532   -1.92461  -71.51312  1.000  44.47806  C  ?  A  ?   150  1
  ATOM    1131  C    .  ALA  A   173  ?   13.35814   -1.79796  -72.14306  1.000  47.69804  C  ?  A  ?   150  1
  ATOM    1132  O    .  ALA  A   173  ?   14.09886   -2.78038  -72.22985  1.000  50.10433  O  ?  A  ?   150  1
  ATOM    1133  CB   .  ALA  A   173  ?   12.06972   -1.84856  -70.00965  1.000  42.49889  C  ?  A  ?   150  1
  ATOM    1134  N    .  PRO  A   174  ?   13.70972   -0.58615  -72.59756  1.000  50.37519  N  ?  A  ?   151  1
  ATOM    1135  CA   .  PRO  A   174  ?   15.05020   -0.38946  -73.14831  1.000  54.91731  C  ?  A  ?   151  1
  ATOM    1136  C    .  PRO  A   174  ?   16.06979   -0.23645  -72.02970  1.000  56.93437  C  ?  A  ?   151  1
  ATOM    1137  O    .  PRO  A   174  ?   15.70131    0.09902  -70.89844  1.000  54.28946  O  ?  A  ?   151  1
  ATOM    1138  CB   .  PRO  A   174  ?   14.91905    0.91653  -73.95299  1.000  54.04368  C  ?  A  ?   151  1
  ATOM    1139  CG   .  PRO  A   174  ?   13.43926    1.22969  -73.98444  1.000  50.27552  C  ?  A  ?   151  1
  ATOM    1140  CD   .  PRO  A   174  ?   12.89338    0.62828  -72.72901  1.000  47.41907  C  ?  A  ?   151  1
  ATOM    1141  O    .  GLY  A   175  ?   18.31918    1.95791  -71.58880  1.000  56.39757  O  ?  A  ?   152  1
  ATOM    1142  N    .  GLY  A   175  ?   17.33583   -0.48815  -72.34277  1.000  54.89064  N  ?  A  ?   152  1
  ATOM    1143  CA   .  GLY  A   175  ?   18.38075   -0.41938  -71.34247  1.000  57.31867  C  ?  A  ?   152  1
  ATOM    1144  C    .  GLY  A   175  ?   18.53024    1.00073  -70.84219  1.000  55.60795  C  ?  A  ?   152  1
  ATOM    1145  O    .  GLY  A   176  ?   16.98681    1.99745  -67.81606  1.000  49.37528  O  ?  A  ?   153  1
  ATOM    1146  N    .  GLY  A   176  ?   18.86286    1.13880  -69.56593  1.000  54.33622  N  ?  A  ?   153  1
  ATOM    1147  CA   .  GLY  A   176  ?   19.02380    2.44651  -68.96654  1.000  55.29186  C  ?  A  ?   153  1
  ATOM    1148  C    .  GLY  A   176  ?   18.10190    2.51770  -67.77206  1.000  52.42807  C  ?  A  ?   153  1
  ATOM    1149  N    .  SER  A   177  ?   18.54343    3.17502  -66.70930  1.000  53.73202  N  ?  A  ?   154  1
  ATOM    1150  CA   .  SER  A   177  ?   17.73090    3.25160  -65.50939  1.000  51.57052  C  ?  A  ?   154  1
  ATOM    1151  C    .  SER  A   177  ?   16.62604    4.28511  -65.68893  1.000  50.09467  C  ?  A  ?   154  1
  ATOM    1152  O    .  SER  A   177  ?   15.43939    3.99995  -65.46123  1.000  47.11465  O  ?  A  ?   154  1
  ATOM    1153  CB   .  SER  A   177  ?   18.60701    3.58889  -64.30823  1.000  54.03382  C  ?  A  ?   154  1
  ATOM    1154  OG   .  SER  A   177  ?   19.38719    2.46706  -63.93100  1.000  55.00912  O  ?  A  ?   154  1
  ATOM    1155  N    .  ALA  A   178  ?   17.01284    5.47163  -66.14652  1.000  52.54948  N  ?  A  ?   155  1
  ATOM    1156  CA   .  ALA  A   178  ?   16.04330    6.52296  -66.40851  1.000  51.91677  C  ?  A  ?   155  1
  ATOM    1157  C    .  ALA  A   178  ?   15.13092    6.07533  -67.54329  1.000  49.63500  C  ?  A  ?   155  1
  ATOM    1158  O    .  ALA  A   178  ?   13.93999    6.37971  -67.55004  1.000  47.65508  O  ?  A  ?   155  1
  ATOM    1159  CB   .  ALA  A   178  ?   16.73677    7.82663  -66.75221  1.000  55.71566  C  ?  A  ?   155  1
  ATOM    1160  N    .  GLU  A   179  ?   15.70417    5.36082  -68.50797  1.000  52.02904  N  ?  A  ?   156  1
  ATOM    1161  CA   .  GLU  A   179  ?   14.93898    4.84144  -69.63363  1.000  50.43097  C  ?  A  ?   156  1
  ATOM    1162  C    .  GLU  A   179  ?   13.87854    3.85001  -69.16316  1.000  46.83893  C  ?  A  ?   156  1
  ATOM    1163  O    .  GLU  A   179  ?   12.77624    3.81458  -69.70564  1.000  45.08032  O  ?  A  ?   156  1
  ATOM    1164  CB   .  GLU  A   179  ?   15.86448    4.17858  -70.65659  1.000  52.41390  C  ?  A  ?   156  1
  ATOM    1165  N    .  LEU  A   180  ?   14.21480    3.04877  -68.15326  1.000  47.56999  N  ?  A  ?   157  1
  ATOM    1166  CA   .  LEU  A   180  ?   13.25860    2.10414  -67.57633  1.000  44.64953  C  ?  A  ?   157  1
  ATOM    1167  C    .  LEU  A   180  ?   12.14455    2.83302  -66.85138  1.000  42.95118  C  ?  A  ?   157  1
  ATOM    1168  O    .  LEU  A   180  ?   10.96898    2.51202  -67.00317  1.000  40.73414  O  ?  A  ?   157  1
  ATOM    1169  CB   .  LEU  A   180  ?   13.95168    1.13086  -66.61636  1.000  44.98435  C  ?  A  ?   157  1
  ATOM    1170  CG   .  LEU  A   180  ?   13.05100    0.18492  -65.80881  1.000  42.57968  C  ?  A  ?   157  1
  ATOM    1171  CD1  .  LEU  A   180  ?   12.23527   -0.68592  -66.72269  1.000  41.00576  C  ?  A  ?   157  1
  ATOM    1172  CD2  .  LEU  A   180  ?   13.87483   -0.69554  -64.87945  1.000  43.73208  C  ?  A  ?   157  1
  ATOM    1173  N    .  ILE  A   181  ?   12.52459    3.80543  -66.03550  1.000  45.79181  N  ?  A  ?   158  1
  ATOM    1174  CA   .  ILE  A   181  ?   11.52710    4.54538  -65.27849  1.000  43.97913  C  ?  A  ?   158  1
  ATOM    1175  C    .  ILE  A   181  ?   10.57670    5.34010  -66.19944  1.000  43.18799  C  ?  A  ?   158  1
  ATOM    1176  O    .  ILE  A   181  ?    9.36233    5.34734  -65.97208  1.000  42.52053  O  ?  A  ?   158  1
  ATOM    1177  CB   .  ILE  A   181  ?   12.20204    5.44957  -64.21544  1.000  45.67753  C  ?  A  ?   158  1
  ATOM    1178  CG1  .  ILE  A   181  ?   12.72064    4.58613  -63.06307  1.000  45.67622  C  ?  A  ?   158  1
  ATOM    1179  CG2  .  ILE  A   181  ?   11.21858    6.42017  -63.61961  1.000  45.43217  C  ?  A  ?   158  1
  ATOM    1180  CD1  .  ILE  A   181  ?   14.01659    5.05760  -62.50458  1.000  48.89285  C  ?  A  ?   158  1
  ATOM    1181  N    .  ARG  A   182  ?   11.10524    6.00320  -67.22600  1.000  43.60652  N  ?  A  ?   159  1
  ATOM    1182  CA   .  ARG  A   182  ?   10.23643    6.66507  -68.19790  1.000  43.62730  C  ?  A  ?   159  1
  ATOM    1183  C    .  ARG  A   182  ?    9.42774    5.65495  -69.00864  1.000  41.40447  C  ?  A  ?   159  1
  ATOM    1184  O    .  ARG  A   182  ?    8.30597    5.94992  -69.41099  1.000  40.52655  O  ?  A  ?   159  1
  ATOM    1185  CB   .  ARG  A   182  ?   11.00883    7.62562  -69.11518  1.000  46.93150  C  ?  A  ?   159  1
  ATOM    1186  CG   .  ARG  A   182  ?   11.37680    8.93028  -68.40652  1.000  49.50851  C  ?  A  ?   159  1
  ATOM    1187  CD   .  ARG  A   182  ?   11.95203    9.99220  -69.33730  1.000  53.18712  C  ?  A  ?   159  1
  ATOM    1188  NE   .  ARG  A   182  ?   13.36577    9.83565  -69.65153  1.000  55.64846  N  ?  A  ?   159  1
  ATOM    1189  CZ   .  ARG  A   182  ?   14.32886   10.49724  -69.01236  1.000  58.54936  C  ?  A  ?   159  1
  ATOM    1190  NH1  .  ARG  A   182  ?   14.00720   11.35576  -68.04966  1.000  59.35573  N  ?  A  ?   159  1
  ATOM    1191  NH2  .  ARG  A   182  ?   15.60350   10.32453  -69.34163  1.000  61.04273  N  ?  A  ?   159  1
  ATOM    1192  N    .  HIS  A   183  ?    9.98907    4.47936  -69.26938  1.000  42.89543  N  ?  A  ?   160  1
  ATOM    1193  CA   .  HIS  A   183  ?    9.23673    3.45805  -69.98861  1.000  41.20942  C  ?  A  ?   160  1
  ATOM    1194  C    .  HIS  A   183  ?    7.99360    3.06720  -69.18266  1.000  38.59030  C  ?  A  ?   160  1
  ATOM    1195  O    .  HIS  A   183  ?    6.87625    3.02001  -69.71946  1.000  37.56721  O  ?  A  ?   160  1
  ATOM    1196  CB   .  HIS  A   183  ?   10.09954    2.22478  -70.26466  1.000  41.60882  C  ?  A  ?   160  1
  ATOM    1197  CG   .  HIS  A   183  ?    9.43259    1.20709  -71.13890  1.000  40.68848  C  ?  A  ?   160  1
  ATOM    1198  CD2  .  HIS  A   183  ?    8.96910    1.29156  -72.40879  1.000  41.38452  C  ?  A  ?   160  1
  ATOM    1199  ND1  .  HIS  A   183  ?    9.17412   -0.08238  -70.72301  1.000  39.32179  N  ?  A  ?   160  1
  ATOM    1200  CE1  .  HIS  A   183  ?    8.58100   -0.74742  -71.69892  1.000  39.22659  C  ?  A  ?   160  1
  ATOM    1201  NE2  .  HIS  A   183  ?    8.44378    0.06414  -72.73237  1.000  40.43352  N  ?  A  ?   160  1
  ATOM    1202  N    .  TYR  A   184  ?    8.19038    2.82888  -67.88630  1.000  42.70007  N  ?  A  ?   161  1
  ATOM    1203  CA   .  TYR  A   184  ?    7.09278    2.45073  -66.99835  1.000  40.33741  C  ?  A  ?   161  1
  ATOM    1204  C    .  TYR  A   184  ?    6.07687    3.58355  -66.87324  1.000  40.32643  C  ?  A  ?   161  1
  ATOM    1205  O    .  TYR  A   184  ?    4.86165    3.35403  -66.91399  1.000  39.25582  O  ?  A  ?   161  1
  ATOM    1206  CB   .  TYR  A   184  ?    7.61422    2.06794  -65.61210  1.000  40.35395  C  ?  A  ?   161  1
  ATOM    1207  CG   .  TYR  A   184  ?    6.50608    1.89352  -64.59946  1.000  38.06276  C  ?  A  ?   161  1
  ATOM    1208  CD1  .  TYR  A   184  ?    5.62912    0.82273  -64.68605  1.000  36.22561  C  ?  A  ?   161  1
  ATOM    1209  CD2  .  TYR  A   184  ?    6.32032    2.81260  -63.57551  1.000  37.40557  C  ?  A  ?   161  1
  ATOM    1210  CE1  .  TYR  A   184  ?    4.61149    0.65929  -63.77587  1.000  34.18820  C  ?  A  ?   161  1
  ATOM    1211  CE2  .  TYR  A   184  ?    5.30161    2.65974  -62.65911  1.000  36.57204  C  ?  A  ?   161  1
  ATOM    1212  CZ   .  TYR  A   184  ?    4.44566    1.57982  -62.76524  1.000  34.67230  C  ?  A  ?   161  1
  ATOM    1213  OH   .  TYR  A   184  ?    3.41874    1.41106  -61.86119  1.000  32.77124  O  ?  A  ?   161  1
  ATOM    1214  N    .  HIS  A   185  ?    6.57698    4.80669  -66.72787  1.000  41.70651  N  ?  A  ?   162  1
  ATOM    1215  CA   .  HIS  A   185  ?    5.69300    5.95848  -66.64945  1.000  42.41633  C  ?  A  ?   162  1
  ATOM    1216  C    .  HIS  A   185  ?    4.84910    6.11104  -67.90071  1.000  42.91359  C  ?  A  ?   162  1
  ATOM    1217  O    .  HIS  A   185  ?    3.66847    6.41777  -67.81266  1.000  42.21327  O  ?  A  ?   162  1
  ATOM    1218  CB   .  HIS  A   185  ?    6.47948    7.24262  -66.41948  1.000  45.26002  C  ?  A  ?   162  1
  ATOM    1219  CG   .  HIS  A   185  ?    5.61258    8.45587  -66.30548  1.000  46.72528  C  ?  A  ?   162  1
  ATOM    1220  CD2  .  HIS  A   185  ?    5.39726    9.47554  -67.17089  1.000  47.72006  C  ?  A  ?   162  1
  ATOM    1221  ND1  .  HIS  A   185  ?    4.82315    8.71379  -65.20543  1.000  47.86940  N  ?  A  ?   162  1
  ATOM    1222  CE1  .  HIS  A   185  ?    4.16404    9.84349  -65.39567  1.000  49.82215  C  ?  A  ?   162  1
  ATOM    1223  NE2  .  HIS  A   185  ?    4.49680   10.32717  -66.57925  1.000  49.82671  N  ?  A  ?   162  1
  ATOM    1224  N    .  ALA  A   186  ?    5.44561    5.89003  -69.06493  1.000  41.16767  N  ?  A  ?   163  1
  ATOM    1225  CA   .  ALA  A   186  ?    4.69144    5.96583  -70.30631  1.000  40.27922  C  ?  A  ?   163  1
  ATOM    1226  C    .  ALA  A   186  ?    3.64346    4.85880  -70.34043  1.000  38.34363  C  ?  A  ?   163  1
  ATOM    1227  O    .  ALA  A   186  ?    2.53199    5.05330  -70.83314  1.000  37.65869  O  ?  A  ?   163  1
  ATOM    1228  CB   .  ALA  A   186  ?    5.62085    5.86297  -71.50364  1.000  41.25398  C  ?  A  ?   163  1
  ATOM    1229  N    .  ALA  A   187  ?    3.99643    3.70745  -69.77993  1.000  39.50942  N  ?  A  ?   164  1
  ATOM    1230  CA   .  ALA  A   187  ?    3.08493    2.57437  -69.74698  1.000  37.74730  C  ?  A  ?   164  1
  ATOM    1231  C    .  ALA  A   187  ?    1.85885    2.87604  -68.88992  1.000  36.63320  C  ?  A  ?   164  1
  ATOM    1232  O    .  ALA  A   187  ?    0.74971    2.44301  -69.20845  1.000  35.92207  O  ?  A  ?   164  1
  ATOM    1233  CB   .  ALA  A   187  ?    3.79169    1.33337  -69.23833  1.000  37.02030  C  ?  A  ?   164  1
  ATOM    1234  N    .  GLN  A   188  ?    2.05526    3.60278  -67.79279  1.000  41.55581  N  ?  A  ?   165  1
  ATOM    1235  CA   .  GLN  A   188  ?    0.95793    3.82017  -66.86039  1.000  38.39122  C  ?  A  ?   165  1
  ATOM    1236  C    .  GLN  A   188  ?    0.30123    5.20278  -66.89985  1.000  39.96632  C  ?  A  ?   165  1
  ATOM    1237  O    .  GLN  A   188  ?   -0.84876    5.34784  -66.48393  1.000  42.20373  O  ?  A  ?   165  1
  ATOM    1238  CB   .  GLN  A   188  ?    1.46094    3.55199  -65.44621  1.000  37.59378  C  ?  A  ?   165  1
  ATOM    1239  CG   .  GLN  A   188  ?    1.74364    2.09106  -65.17837  1.000  36.57978  C  ?  A  ?   165  1
  ATOM    1240  CD   .  GLN  A   188  ?    0.74041    1.46206  -64.24374  1.000  34.86146  C  ?  A  ?   165  1
  ATOM    1241  NE2  .  GLN  A   188  ?    1.12369    1.31669  -62.97871  1.000  33.67016  N  ?  A  ?   165  1
  ATOM    1242  OE1  .  GLN  A   188  ?   -0.36978    1.10994  -64.64861  1.000  34.80403  O  ?  A  ?   165  1
  ATOM    1243  N    .  ALA  A   189  ?    0.99589    6.20761  -67.42072  1.000  39.62285  N  ?  A  ?   166  1
  ATOM    1244  CA   .  ALA  A   189  ?    0.44689    7.56540  -67.42900  1.000  41.15372  C  ?  A  ?   166  1
  ATOM    1245  C    .  ALA  A   189  ?   -0.73451    7.71213  -68.38153  1.000  41.32122  C  ?  A  ?   166  1
  ATOM    1246  O    .  ALA  A   189  ?   -0.74233    7.13269  -69.46785  1.000  40.20033  O  ?  A  ?   166  1
  ATOM    1247  CB   .  ALA  A   189  ?    1.52383    8.57302  -67.78655  1.000  44.45053  C  ?  A  ?   166  1
  ATOM    1248  N    .  VAL  A   190  ?   -1.72964    8.49253  -67.96288  1.000  42.46911  N  ?  A  ?   167  1
  ATOM    1249  CA   .  VAL  A   190  ?   -2.91289    8.75009  -68.78343  1.000  42.66716  C  ?  A  ?   167  1
  ATOM    1250  C    .  VAL  A   190  ?   -3.08878   10.24850  -69.02801  1.000  45.24775  C  ?  A  ?   167  1
  ATOM    1251  O    .  VAL  A   190  ?   -3.36039   10.68082  -70.15196  1.000  45.83323  O  ?  A  ?   167  1
  ATOM    1252  CB   .  VAL  A   190  ?   -4.19784    8.19271  -68.12714  1.000  39.72015  C  ?  A  ?   167  1
  ATOM    1253  CG1  .  VAL  A   190  ?   -5.42870    8.62920  -68.90321  1.000  39.93872  C  ?  A  ?   167  1
  ATOM    1254  CG2  .  VAL  A   190  ?   -4.13664    6.67821  -68.02414  1.000  37.98233  C  ?  A  ?   167  1
  ATOM    1255  N    .  ASN  A   191  ?   -2.93225   11.03735  -67.96856  1.000  43.11611  N  ?  A  ?   168  1
  ATOM    1256  CA   .  ASN  A   191  ?   -3.02883   12.48862  -68.08020  1.000  46.65606  C  ?  A  ?   168  1
  ATOM    1257  C    .  ASN  A   191  ?   -1.73663   13.16966  -67.61925  1.000  48.32214  C  ?  A  ?   168  1
  ATOM    1258  O    .  ASN  A   191  ?   -1.72179   14.34656  -67.25531  1.000  51.41322  O  ?  A  ?   168  1
  ATOM    1259  CB   .  ASN  A   191  ?   -4.22729   12.98816  -67.26752  1.000  47.64043  C  ?  A  ?   168  1
  ATOM    1260  CG   .  ASN  A   191  ?   -4.63248   14.40036  -67.62910  1.000  51.70917  C  ?  A  ?   168  1
  ATOM    1261  ND2  .  ASN  A   191  ?   -4.74652   15.26220  -66.62257  1.000  53.88727  N  ?  A  ?   168  1
  ATOM    1262  OD1  .  ASN  A   191  ?   -4.85263   14.71195  -68.79955  1.000  53.25329  O  ?  A  ?   168  1
  ATOM    1263  N    .  GLU  A   192  ?   -0.64966   12.40897  -67.63842  1.000  51.41788  N  ?  A  ?   169  1
  ATOM    1264  CA   .  GLU  A   192  ?    0.63155   12.88198  -67.13054  1.000  52.54788  C  ?  A  ?   169  1
  ATOM    1265  C    .  GLU  A   192  ?    1.56435   13.34525  -68.24634  1.000  55.25084  C  ?  A  ?   169  1
  ATOM    1266  O    .  GLU  A   192  ?    1.39748   12.99463  -69.41744  1.000  54.29532  O  ?  A  ?   169  1
  ATOM    1267  CB   .  GLU  A   192  ?    1.31657   11.79985  -66.29282  1.000  49.96351  C  ?  A  ?   169  1
  ATOM    1268  N    .  GLY  A   193  ?    2.55391   14.13427  -67.85282  1.000  55.94644  N  ?  A  ?   170  1
  ATOM    1269  CA   .  GLY  A   193  ?    3.57712   14.64293  -68.74268  1.000  58.59845  C  ?  A  ?   170  1
  ATOM    1270  C    .  GLY  A   193  ?    4.85592   14.00892  -68.24174  1.000  59.01608  C  ?  A  ?   170  1
  ATOM    1271  O    .  GLY  A   193  ?    4.81000   13.23563  -67.28288  1.000  57.22820  O  ?  A  ?   170  1
  ATOM    1272  N    .  ASP  A   194  ?    5.98175   14.30062  -68.88806  1.000  61.87674  N  ?  A  ?   171  1
  ATOM    1273  CA   .  ASP  A   194  ?    7.25198   13.68851  -68.50541  1.000  62.05732  C  ?  A  ?   171  1
  ATOM    1274  C    .  ASP  A   194  ?    7.49074   13.89419  -67.00904  1.000  62.55822  C  ?  A  ?   171  1
  ATOM    1275  O    .  ASP  A   194  ?    7.09858   14.91811  -66.44239  1.000  62.87395  O  ?  A  ?   171  1
  ATOM    1276  CB   .  ASP  A   194  ?    8.40894   14.27601  -69.32036  1.000  64.36429  C  ?  A  ?   171  1
  ATOM    1277  N    .  LEU  A   195  ?    8.11895   12.90922  -66.37441  1.000  60.64418  N  ?  A  ?   172  1
  ATOM    1278  CA   .  LEU  A   195  ?    8.29398   12.91810  -64.92727  1.000  59.61575  C  ?  A  ?   172  1
  ATOM    1279  C    .  LEU  A   195  ?    9.17849   14.05993  -64.45374  1.000  63.21557  C  ?  A  ?   172  1
  ATOM    1280  O    .  LEU  A   195  ?   10.04948   14.52500  -65.19401  1.000  65.60963  O  ?  A  ?   172  1
  ATOM    1281  CB   .  LEU  A   195  ?    8.89180   11.58563  -64.46672  1.000  57.20337  C  ?  A  ?   172  1
  ATOM    1282  CG   .  LEU  A   195  ?    7.93854   10.40269  -64.29901  1.000  53.96067  C  ?  A  ?   172  1
  ATOM    1283  CD2  .  LEU  A   195  ?    6.78841   10.78098  -63.37741  1.000  52.79450  C  ?  A  ?   172  1
  ATOM    1284  CD1  .  LEU  A   195  ?    8.68718    9.19769  -63.75436  1.000  52.14394  C  ?  A  ?   172  1
  ATOM    1285  N    .  PRO  A   196  ?    8.94475   14.52392  -63.21483  1.000  59.10918  N  ?  A  ?   173  1
  ATOM    1286  CA   .  PRO  A   196  ?    9.81420   15.56345  -62.65836  1.000  63.64727  C  ?  A  ?   173  1
  ATOM    1287  C    .  PRO  A   196  ?   11.23808   15.03390  -62.52928  1.000  64.35659  C  ?  A  ?   173  1
  ATOM    1288  O    .  PRO  A   196  ?   11.42693   13.87807  -62.14687  1.000  61.45499  O  ?  A  ?   173  1
  ATOM    1289  CB   .  PRO  A   196  ?    9.21495   15.84146  -61.27488  1.000  64.17145  C  ?  A  ?   173  1
  ATOM    1290  CG   .  PRO  A   196  ?    7.83740   15.23888  -61.27769  1.000  60.41605  C  ?  A  ?   173  1
  ATOM    1291  CD   .  PRO  A   196  ?    7.63218   14.46379  -62.54659  1.000  57.34897  C  ?  A  ?   173  1
  ATOM    1292  N    .  GLU  A   197  ?   12.22265   15.86713  -62.84734  1.000  62.50303  N  ?  A  ?   174  1
  ATOM    1293  CA   .  GLU  A   197  ?   13.62450   15.45702  -62.81145  1.000  63.92601  C  ?  A  ?   174  1
  ATOM    1294  C    .  GLU  A   197  ?   14.04502   15.07132  -61.39697  1.000  62.12405  C  ?  A  ?   174  1
  ATOM    1295  O    .  GLU  A   197  ?   14.87971   14.17129  -61.19346  1.000  61.12843  O  ?  A  ?   174  1
  ATOM    1296  CB   .  GLU  A   197  ?   14.52104   16.57483  -63.34675  1.000  68.05823  C  ?  A  ?   174  1
  ATOM    1297  N    .  ASP  A   198  ?   13.43470   15.74604  -60.42619  1.000  62.45712  N  ?  A  ?   175  1
  ATOM    1298  CA   .  ASP  A   198  ?   13.73203   15.52250  -59.02229  1.000  61.50046  C  ?  A  ?   175  1
  ATOM    1299  C    .  ASP  A   198  ?   13.43899   14.06860  -58.67207  1.000  58.57301  C  ?  A  ?   175  1
  ATOM    1300  O    .  ASP  A   198  ?   14.25423   13.40321  -58.03340  1.000  58.37433  O  ?  A  ?   175  1
  ATOM    1301  CB   .  ASP  A   198  ?   12.90752   16.47175  -58.14680  1.000  61.12397  C  ?  A  ?   175  1
  ATOM    1302  CG   .  ASP  A   198  ?   13.45928   16.60071  -56.73725  1.000  65.66467  C  ?  A  ?   175  1
  ATOM    1303  OD1  .  ASP  A   198  ?   14.59904   16.14522  -56.49719  1.000  67.07830  O  ?  A  ?   175  1
  ATOM    1304  OD2  .  ASP  A   198  ?   12.75015   17.15186  -55.86660  1.000  64.58742  O  ?  A  ?   175  1
  ATOM    1305  N    .  TYR  A   199  ?   12.28373   13.57408  -59.10831  1.000  54.76298  N  ?  A  ?   176  1
  ATOM    1306  CA   .  TYR  A   199  ?   11.92304   12.17651  -58.88899  1.000  52.47606  C  ?  A  ?   176  1
  ATOM    1307  C    .  TYR  A   199  ?   12.85336   11.23278  -59.65115  1.000  52.66630  C  ?  A  ?   176  1
  ATOM    1308  O    .  TYR  A   199  ?   13.20368   10.15842  -59.15625  1.000  51.61734  O  ?  A  ?   176  1
  ATOM    1309  CB   .  TYR  A   199  ?   10.47552   11.90118  -59.29740  1.000  50.73999  C  ?  A  ?   176  1
  ATOM    1310  CG   .  TYR  A   199  ?   10.14578   10.42485  -59.27314  1.000  48.72578  C  ?  A  ?   176  1
  ATOM    1311  CD1  .  TYR  A   199  ?    9.96990    9.75333  -58.07037  1.000  47.38424  C  ?  A  ?   176  1
  ATOM    1312  CD2  .  TYR  A   199  ?   10.04544    9.69544  -60.45060  1.000  48.41086  C  ?  A  ?   176  1
  ATOM    1313  CE1  .  TYR  A   199  ?    9.68456    8.39976  -58.04232  1.000  45.81224  C  ?  A  ?   176  1
  ATOM    1314  CE2  .  TYR  A   199  ?    9.76188    8.34368  -60.43326  1.000  46.84996  C  ?  A  ?   176  1
  ATOM    1315  CZ   .  TYR  A   199  ?    9.58177    7.69825  -59.22921  1.000  45.57426  C  ?  A  ?   176  1
  ATOM    1316  OH   .  TYR  A   199  ?    9.29774    6.34737  -59.21767  1.000  44.57854  O  ?  A  ?   176  1
  ATOM    1317  N    .  ILE  A   200  ?   13.22322   11.62935  -60.86720  1.000  53.58828  N  ?  A  ?   177  1
  ATOM    1318  CA   .  ILE  A   200  ?   14.08958   10.81718  -61.71811  1.000  54.08909  C  ?  A  ?   177  1
  ATOM    1319  C    .  ILE  A   200  ?   15.45467   10.52951  -61.10451  1.000  55.04121  C  ?  A  ?   177  1
  ATOM    1320  O    .  ILE  A   200  ?   15.93145    9.39361  -61.16190  1.000  54.37845  O  ?  A  ?   177  1
  ATOM    1321  CB   .  ILE  A   200  ?   14.31107   11.49031  -63.08767  1.000  55.98905  C  ?  A  ?   177  1
  ATOM    1322  CG1  .  ILE  A   200  ?   12.99278   11.57782  -63.85115  1.000  55.93782  C  ?  A  ?   177  1
  ATOM    1323  CG2  .  ILE  A   200  ?   15.29679   10.69416  -63.92601  1.000  56.79095  C  ?  A  ?   177  1
  ATOM    1324  CD1  .  ILE  A   200  ?   12.49652   10.23336  -64.34282  1.000  54.41644  C  ?  A  ?   177  1
  ATOM    1325  N    .  GLY  A   201  ?   16.07253   11.53213  -60.48867  1.000  52.57149  N  ?  A  ?   178  1
  ATOM    1326  CA   .  GLY  A   201  ?   17.38000   11.30592  -59.89588  1.000  53.66953  C  ?  A  ?   178  1
  ATOM    1327  C    .  GLY  A   201  ?   17.31312   10.28288  -58.77558  1.000  51.83339  C  ?  A  ?   178  1
  ATOM    1328  O    .  GLY  A   201  ?   18.11074    9.33319  -58.71215  1.000  51.74626  O  ?  A  ?   178  1
  ATOM    1329  N    .  ILE  A   202  ?   16.31570   10.45912  -57.91581  1.000  52.34250  N  ?  A  ?   179  1
  ATOM    1330  CA   .  ILE  A   202  ?   16.11575    9.60341  -56.75920  1.000  50.73526  C  ?  A  ?   179  1
  ATOM    1331  C    .  ILE  A   202  ?   15.82425    8.17077  -57.19469  1.000  49.02746  C  ?  A  ?   179  1
  ATOM    1332  O    .  ILE  A   202  ?   16.38756    7.21112  -56.65989  1.000  48.61792  O  ?  A  ?   179  1
  ATOM    1333  CB   .  ILE  A   202  ?   14.95149   10.12029  -55.89275  1.000  49.68186  C  ?  A  ?   179  1
  ATOM    1334  CG1  .  ILE  A   202  ?   15.14299   11.60107  -55.54451  1.000  51.59137  C  ?  A  ?   179  1
  ATOM    1335  CG2  .  ILE  A   202  ?   14.78037    9.26020  -54.64874  1.000  48.27713  C  ?  A  ?   179  1
  ATOM    1336  CD1  .  ILE  A   202  ?   15.97220   11.85331  -54.29838  1.000  52.68757  C  ?  A  ?   179  1
  ATOM    1337  N    .  ALA  A   203  ?   14.95455    8.03912  -58.18915  1.000  50.25608  N  ?  A  ?   180  1
  ATOM    1338  CA   .  ALA  A   203  ?   14.54927    6.73394  -58.69072  1.000  48.82544  C  ?  A  ?   180  1
  ATOM    1339  C    .  ALA  A   203  ?   15.71497    6.01198  -59.37889  1.000  49.84334  C  ?  A  ?   180  1
  ATOM    1340  O    .  ALA  A   203  ?   15.85381    4.79243  -59.25762  1.000  49.03119  O  ?  A  ?   180  1
  ATOM    1341  CB   .  ALA  A   203  ?   13.36689    6.88340  -59.62986  1.000  48.07060  C  ?  A  ?   180  1
  ATOM    1342  N    .  THR  A   204  ?   16.54420    6.76339  -60.10115  1.000  49.30460  N  ?  A  ?   181  1
  ATOM    1343  CA   .  THR  A   204  ?   17.73273    6.19777  -60.74152  1.000  50.58776  C  ?  A  ?   181  1
  ATOM    1344  C    .  THR  A   204  ?   18.71164    5.66050  -59.70358  1.000  50.83588  C  ?  A  ?   181  1
  ATOM    1345  O    .  THR  A   204  ?   19.21567    4.52685  -59.81414  1.000  50.64103  O  ?  A  ?   181  1
  ATOM    1346  CB   .  THR  A   204  ?   18.46765    7.24715  -61.59911  1.000  52.93110  C  ?  A  ?   181  1
  ATOM    1347  CG2  .  THR  A   204  ?   19.47624    6.58001  -62.52194  1.000  54.18473  C  ?  A  ?   181  1
  ATOM    1348  OG1  .  THR  A   204  ?   17.51861    7.98489  -62.37915  1.000  52.90721  O  ?  A  ?   181  1
  ATOM    1349  N    .  LYS  A   205  ?   18.95477    6.47296  -58.67859  1.000  49.27513  N  ?  A  ?   182  1
  ATOM    1350  CA   .  LYS  A   205  ?   19.85086    6.06799  -57.61133  1.000  49.65942  C  ?  A  ?   182  1
  ATOM    1351  C    .  LYS  A   205  ?   19.32110    4.81554  -56.92753  1.000  47.71395  C  ?  A  ?   182  1
  ATOM    1352  O    .  LYS  A   205  ?   20.08731    3.90096  -56.62953  1.000  47.92010  O  ?  A  ?   182  1
  ATOM    1353  CB   .  LYS  A   205  ?   20.02421    7.19974  -56.60065  1.000  50.59922  C  ?  A  ?   182  1
  ATOM    1354  CG   .  LYS  A   205  ?   21.05664    6.93099  -55.51914  1.000  51.43163  C  ?  A  ?   182  1
  ATOM    1355  CD   .  LYS  A   205  ?   21.35927    8.20814  -54.75767  1.000  52.99024  C  ?  A  ?   182  1
  ATOM    1356  CE   .  LYS  A   205  ?   21.72445    9.33340  -55.71808  1.000  55.00235  C  ?  A  ?   182  1
  ATOM    1357  NZ   .  LYS  A   205  ?   21.82680   10.65174  -55.03776  1.000  56.61840  N  ?  A  ?   182  1
  ATOM    1358  N    .  TRP  A   206  ?   18.00763    4.76289  -56.71282  1.000  50.94103  N  ?  A  ?   183  1
  ATOM    1359  CA   .  TRP  A   206  ?   17.38821    3.58928  -56.10550  1.000  49.22355  C  ?  A  ?   183  1
  ATOM    1360  C    .  TRP  A   206  ?   17.55558    2.35183  -56.97305  1.000  48.95536  C  ?  A  ?   183  1
  ATOM    1361  O    .  TRP  A   206  ?   17.80824    1.25789  -56.47361  1.000  48.55163  O  ?  A  ?   183  1
  ATOM    1362  CB   .  TRP  A   206  ?   15.89630    3.81616  -55.87319  1.000  47.61263  C  ?  A  ?   183  1
  ATOM    1363  CG   .  TRP  A   206  ?   15.54376    4.71167  -54.73979  1.000  47.56050  C  ?  A  ?   183  1
  ATOM    1364  CD1  .  TRP  A   206  ?   16.36190    5.13642  -53.73297  1.000  49.06191  C  ?  A  ?   183  1
  ATOM    1365  CD2  .  TRP  A   206  ?   14.26184    5.29002  -54.48838  1.000  46.54173  C  ?  A  ?   183  1
  ATOM    1366  CE2  .  TRP  A   206  ?   14.37134    6.06015  -53.31501  1.000  47.06955  C  ?  A  ?   183  1
  ATOM    1367  CE3  .  TRP  A   206  ?   13.02803    5.23471  -55.14672  1.000  45.34244  C  ?  A  ?   183  1
  ATOM    1368  NE1  .  TRP  A   206  ?   15.66553    5.95107  -52.87185  1.000  48.62076  N  ?  A  ?   183  1
  ATOM    1369  CZ2  .  TRP  A   206  ?   13.29762    6.76721  -52.78260  1.000  46.45448  C  ?  A  ?   183  1
  ATOM    1370  CZ3  .  TRP  A   206  ?   11.96349    5.93770  -54.61921  1.000  44.68306  C  ?  A  ?   183  1
  ATOM    1371  CH2  .  TRP  A   206  ?   12.10661    6.69779  -53.45019  1.000  45.24340  C  ?  A  ?   183  1
  ATOM    1372  N    .  LEU  A   207  ?   17.39217    2.53365  -58.27778  1.000  49.49640  N  ?  A  ?   184  1
  ATOM    1373  CA   .  LEU  A   207  ?   17.44129    1.42098  -59.21409  1.000  49.39602  C  ?  A  ?   184  1
  ATOM    1374  C    .  LEU  A   207  ?   18.82846    0.80104  -59.28395  1.000  50.97083  C  ?  A  ?   184  1
  ATOM    1375  O    .  LEU  A   207  ?   18.97296   -0.42202  -59.26190  1.000  51.54989  O  ?  A  ?   184  1
  ATOM    1376  CB   .  LEU  A   207  ?   17.00331    1.87893  -60.60653  1.000  50.22867  C  ?  A  ?   184  1
  ATOM    1377  CG   .  LEU  A   207  ?   16.45064    0.81657  -61.56143  1.000  51.45729  C  ?  A  ?   184  1
  ATOM    1378  CD1  .  LEU  A   207  ?   15.58537   -0.20516  -60.83240  1.000  48.74205  C  ?  A  ?   184  1
  ATOM    1379  CD2  .  LEU  A   207  ?   15.66663    1.48171  -62.67680  1.000  49.95963  C  ?  A  ?   184  1
  ATOM    1380  N    .  GLU  A   208  ?   19.84924    1.64526  -59.38219  1.000  50.89731  N  ?  A  ?   185  1
  ATOM    1381  CA   .  GLU  A   208  ?   21.21919    1.14139  -59.46639  1.000  52.40963  C  ?  A  ?   185  1
  ATOM    1382  C    .  GLU  A   208  ?   21.80942    0.65980  -58.12796  1.000  52.35085  C  ?  A  ?   185  1
  ATOM    1383  O    .  GLU  A   208  ?   22.81434   -0.05307  -58.11589  1.000  53.34405  O  ?  A  ?   185  1
  ATOM    1384  CB   .  GLU  A   208  ?   22.11271    2.20660  -60.09622  1.000  54.47304  C  ?  A  ?   185  1
  ATOM    1385  CG   .  GLU  A   208  ?   21.98634    2.24280  -61.61043  1.000  55.16547  C  ?  A  ?   185  1
  ATOM    1386  CD   .  GLU  A   208  ?   22.30731    3.60325  -62.19376  1.000  56.84756  C  ?  A  ?   185  1
  ATOM    1387  OE1  .  GLU  A   208  ?   22.60529    4.52715  -61.40450  1.000  57.47812  O  ?  A  ?   185  1
  ATOM    1388  OE2  .  GLU  A   208  ?   22.25880    3.74940  -63.43745  1.000  57.71079  O  ?  A  ?   185  1
  ATOM    1389  N    .  SER  A   209  ?   21.20285    1.06285  -57.01327  1.000  50.55338  N  ?  A  ?   186  1
  ATOM    1390  CA   .  SER  A   209  ?   21.72512    0.73987  -55.68091  1.000  50.66390  C  ?  A  ?   186  1
  ATOM    1391  C    .  SER  A   209  ?   21.86425   -0.76839  -55.45254  1.000  50.15817  C  ?  A  ?   186  1
  ATOM    1392  O    .  SER  A   209  ?   21.15485   -1.56655  -56.07051  1.000  49.19237  O  ?  A  ?   186  1
  ATOM    1393  CB   .  SER  A   209  ?   20.83505    1.33558  -54.58728  1.000  49.56880  C  ?  A  ?   186  1
  ATOM    1394  OG   .  SER  A   209  ?   19.59039    0.66624  -54.51422  1.000  47.71123  O  ?  A  ?   186  1
  ATOM    1395  N    .  GLU  A   210  ?   22.79328   -1.14952  -54.57731  1.000  50.46902  N  ?  A  ?   187  1
  ATOM    1396  CA   .  GLU  A   210  ?   23.01267   -2.55599  -54.23762  1.000  50.28508  C  ?  A  ?   187  1
  ATOM    1397  C    .  GLU  A   210  ?   21.82527   -3.14617  -53.48034  1.000  48.97268  C  ?  A  ?   187  1
  ATOM    1398  O    .  GLU  A   210  ?   21.50980   -4.32600  -53.62216  1.000  50.00896  O  ?  A  ?   187  1
  ATOM    1399  CB   .  GLU  A   210  ?   24.29000   -2.71643  -53.41389  1.000  52.32681  C  ?  A  ?   187  1
  ATOM    1400  N    .  LYS  A   211  ?   21.17335   -2.31373  -52.67830  1.000  48.33640  N  ?  A  ?   188  1
  ATOM    1401  CA   .  LYS  A   211  ?   20.00462   -2.72872  -51.92000  1.000  47.88578  C  ?  A  ?   188  1
  ATOM    1402  C    .  LYS  A   211  ?   18.88781   -3.20806  -52.84816  1.000  47.92108  C  ?  A  ?   188  1
  ATOM    1403  O    .  LYS  A   211  ?   18.18528   -4.16803  -52.53550  1.000  48.39052  O  ?  A  ?   188  1
  ATOM    1404  CB   .  LYS  A   211  ?   19.52726   -1.58229  -51.03385  1.000  46.05150  C  ?  A  ?   188  1
  ATOM    1405  CG   .  LYS  A   211  ?   18.38086   -1.94173  -50.13977  1.000  45.88514  C  ?  A  ?   188  1
  ATOM    1406  CD   .  LYS  A   211  ?   17.65080   -0.70503  -49.69803  1.000  44.13606  C  ?  A  ?   188  1
  ATOM    1407  CE   .  LYS  A   211  ?   16.17285   -0.98646  -49.64615  1.000  45.65928  C  ?  A  ?   188  1
  ATOM    1408  NZ   .  LYS  A   211  ?   15.42916    0.12695  -49.01051  1.000  45.18176  N  ?  A  ?   188  1
  ATOM    1409  N    .  GLN  A   212  ?   18.73011   -2.53459  -53.98612  1.000  46.94112  N  ?  A  ?   189  1
  ATOM    1410  CA   .  GLN  A   212  ?   17.73945   -2.92748  -54.99315  1.000  46.31546  C  ?  A  ?   189  1
  ATOM    1411  C    .  GLN  A   212  ?   18.06379   -4.29545  -55.56133  1.000  47.81075  C  ?  A  ?   189  1
  ATOM    1412  O    .  GLN  A   212  ?   17.18033   -5.13070  -55.76016  1.000  48.08302  O  ?  A  ?   189  1
  ATOM    1413  CB   .  GLN  A   212  ?   17.66647   -1.90420  -56.13203  1.000  45.38458  C  ?  A  ?   189  1
  ATOM    1414  CG   .  GLN  A   212  ?   16.82704   -2.35286  -57.33915  1.000  45.67591  C  ?  A  ?   189  1
  ATOM    1415  CD   .  GLN  A   212  ?   15.32671   -2.40056  -57.06781  1.000  46.14857  C  ?  A  ?   189  1
  ATOM    1416  NE2  .  GLN  A   212  ?   14.55910   -2.84915  -58.06097  1.000  45.25194  N  ?  A  ?   189  1
  ATOM    1417  OE1  .  GLN  A   212  ?   14.86670   -2.05119  -55.98065  1.000  44.83697  O  ?  A  ?   189  1
  ATOM    1418  N    .  LEU  A   213  ?   19.34646   -4.50583  -55.82456  1.000  47.97574  N  ?  A  ?   190  1
  ATOM    1419  CA   .  LEU  A   213  ?   19.83713   -5.75871  -56.36659  1.000  49.07513  C  ?  A  ?   190  1
  ATOM    1420  C    .  LEU  A   213  ?   19.54725   -6.88330  -55.37587  1.000  50.13232  C  ?  A  ?   190  1
  ATOM    1421  O    .  LEU  A   213  ?   19.06509   -7.96259  -55.74819  1.000  50.78826  O  ?  A  ?   190  1
  ATOM    1422  CB   .  LEU  A   213  ?   21.33933   -5.63071  -56.65008  1.000  50.38236  C  ?  A  ?   190  1
  ATOM    1423  CG   .  LEU  A   213  ?   22.03646   -6.45213  -57.73638  1.000  51.56611  C  ?  A  ?   190  1
  ATOM    1424  CD1  .  LEU  A   213  ?   23.32025   -5.75289  -58.18699  1.000  50.88028  C  ?  A  ?   190  1
  ATOM    1425  CD2  .  LEU  A   213  ?   22.34669   -7.85467  -57.23925  1.000  52.75953  C  ?  A  ?   190  1
  ATOM    1426  N    .  ASP  A   214  ?   19.80164   -6.59427  -54.10318  1.000  47.02183  N  ?  A  ?   191  1
  ATOM    1427  CA   .  ASP  A   214  ?   19.56904   -7.53891  -53.01660  1.000  48.13536  C  ?  A  ?   191  1
  ATOM    1428  C    .  ASP  A   214  ?   18.08266   -7.85333  -52.85700  1.000  47.77138  C  ?  A  ?   191  1
  ATOM    1429  O    .  ASP  A   214  ?   17.70599   -8.98651  -52.54331  1.000  48.74491  O  ?  A  ?   191  1
  ATOM    1430  CB   .  ASP  A   214  ?   20.12084   -6.97826  -51.70379  1.000  49.05292  C  ?  A  ?   191  1
  ATOM    1431  CG   .  ASP  A   214  ?   21.63953   -7.04060  -51.62436  1.000  51.89215  C  ?  A  ?   191  1
  ATOM    1432  OD1  .  ASP  A   214  ?   22.29260   -7.18642  -52.68191  1.000  52.54342  O  ?  A  ?   191  1
  ATOM    1433  OD2  .  ASP  A   214  ?   22.18139   -6.94437  -50.49789  1.000  52.59416  O  ?  A  ?   191  1
  ATOM    1434  N    .  ALA  A   215  ?   17.24525   -6.84346  -53.08560  1.000  46.13379  N  ?  A  ?   192  1
  ATOM    1435  CA   .  ALA  A   215  ?   15.79670   -6.99751  -52.98570  1.000  44.79968  C  ?  A  ?   192  1
  ATOM    1436  C    .  ALA  A   215  ?   15.25177   -7.86442  -54.10544  1.000  44.73171  C  ?  A  ?   192  1
  ATOM    1437  O    .  ALA  A   215  ?   14.41699   -8.73038  -53.86335  1.000  44.31597  O  ?  A  ?   192  1
  ATOM    1438  CB   .  ALA  A   215  ?   15.11227   -5.63823  -52.98962  1.000  43.89390  C  ?  A  ?   192  1
  ATOM    1439  N    .  VAL  A   216  ?   15.71386   -7.62393  -55.32995  1.000  42.28913  N  ?  A  ?   193  1
  ATOM    1440  CA   .  VAL  A   216  ?   15.27440   -8.42734  -56.46811  1.000  42.49388  C  ?  A  ?   193  1
  ATOM    1441  C    .  VAL  A   216  ?   15.73025   -9.87540  -56.32316  1.000  43.49276  C  ?  A  ?   193  1
  ATOM    1442  O    .  VAL  A   216  ?   14.95487  -10.81516  -56.56244  1.000  43.42789  O  ?  A  ?   193  1
  ATOM    1443  CB   .  VAL  A   216  ?   15.78826   -7.85176  -57.80380  1.000  43.19802  C  ?  A  ?   193  1
  ATOM    1444  CG1  .  VAL  A   216  ?   15.35274   -8.72340  -58.96975  1.000  43.61930  C  ?  A  ?   193  1
  ATOM    1445  CG2  .  VAL  A   216  ?   15.29835   -6.42567  -57.98381  1.000  42.41926  C  ?  A  ?   193  1
  ATOM    1446  N    .  ALA  A   217  ?   16.97831  -10.05416  -55.90188  1.000  44.53179  N  ?  A  ?   194  1
  ATOM    1447  CA   .  ALA  A   217  ?   17.51014  -11.39647  -55.71465  1.000  45.69614  C  ?  A  ?   194  1
  ATOM    1448  C    .  ALA  A   217  ?   16.71590  -12.11844  -54.63341  1.000  45.18904  C  ?  A  ?   194  1
  ATOM    1449  O    .  ALA  A   217  ?   16.35875  -13.29157  -54.78496  1.000  45.76321  O  ?  A  ?   194  1
  ATOM    1450  CB   .  ALA  A   217  ?   18.97755  -11.34252  -55.35295  1.000  46.94632  C  ?  A  ?   194  1
  ATOM    1451  N    .  GLY  A   218  ?   16.41852  -11.39534  -53.55600  1.000  47.28501  N  ?  A  ?   195  1
  ATOM    1452  CA   .  GLY  A   218  ?   15.64687  -11.93765  -52.45548  1.000  47.57627  C  ?  A  ?   195  1
  ATOM    1453  C    .  GLY  A   218  ?   14.23959  -12.30281  -52.88213  1.000  48.54819  C  ?  A  ?   195  1
  ATOM    1454  O    .  GLY  A   218  ?   13.67845  -13.28640  -52.40315  1.000  50.64983  O  ?  A  ?   195  1
  ATOM    1455  N    .  TYR  A   219  ?   13.66188  -11.50402  -53.77503  1.000  47.66730  N  ?  A  ?   196  1
  ATOM    1456  CA   .  TYR  A   219  ?   12.32289  -11.77678  -54.28541  1.000  47.72525  C  ?  A  ?   196  1
  ATOM    1457  C    .  TYR  A   219  ?   12.35041  -13.08536  -55.04905  1.000  49.64398  C  ?  A  ?   196  1
  ATOM    1458  O    .  TYR  A   219  ?   11.54380  -13.97534  -54.78925  1.000  51.74291  O  ?  A  ?   196  1
  ATOM    1459  CB   .  TYR  A   219  ?   11.81178  -10.64878  -55.18209  1.000  46.29763  C  ?  A  ?   196  1
  ATOM    1460  CG   .  TYR  A   219  ?   10.41135  -10.89105  -55.70929  1.000  46.03101  C  ?  A  ?   196  1
  ATOM    1461  CD1  .  TYR  A   219  ?    9.29704  -10.54564  -54.95896  1.000  45.04323  C  ?  A  ?   196  1
  ATOM    1462  CD2  .  TYR  A   219  ?   10.20570  -11.47497  -56.95409  1.000  45.97217  C  ?  A  ?   196  1
  ATOM    1463  CE1  .  TYR  A   219  ?    8.01705  -10.76902  -55.43455  1.000  45.14364  C  ?  A  ?   196  1
  ATOM    1464  CE2  .  TYR  A   219  ?    8.93185  -11.70237  -57.43778  1.000  46.21859  C  ?  A  ?   196  1
  ATOM    1465  CZ   .  TYR  A   219  ?    7.84029  -11.34700  -56.67435  1.000  46.14981  C  ?  A  ?   196  1
  ATOM    1466  OH   .  TYR  A   219  ?    6.56662  -11.56948  -57.15039  1.000  46.58685  O  ?  A  ?   196  1
  ATOM    1467  N    .  ALA  A   220  ?   13.28777  -13.19578  -55.98897  1.000  48.29163  N  ?  A  ?   197  1
  ATOM    1468  CA   .  ALA  A   220  ?   13.41340  -14.40629  -56.79516  1.000  49.68105  C  ?  A  ?   197  1
  ATOM    1469  C    .  ALA  A   220  ?   13.60795  -15.61377  -55.87982  1.000  51.78609  C  ?  A  ?   197  1
  ATOM    1470  O    .  ALA  A   220  ?   13.13945  -16.71411  -56.17202  1.000  52.39193  O  ?  A  ?   197  1
  ATOM    1471  CB   .  ALA  A   220  ?   14.56245  -14.28293  -57.76999  1.000  48.08324  C  ?  A  ?   197  1
  ATOM    1472  N    .  ARG  A   221  ?   14.30971  -15.39450  -54.77233  1.000  52.52251  N  ?  A  ?   198  1
  ATOM    1473  CA   .  ARG  A   221  ?   14.53862  -16.43940  -53.78178  1.000  53.26873  C  ?  A  ?   198  1
  ATOM    1474  C    .  ARG  A   221  ?   13.28009  -16.86105  -53.01349  1.000  54.57944  C  ?  A  ?   198  1
  ATOM    1475  O    .  ARG  A   221  ?   13.04770  -18.05169  -52.80864  1.000  57.37442  O  ?  A  ?   198  1
  ATOM    1476  CB   .  ARG  A   221  ?   15.61134  -15.98605  -52.78746  1.000  53.59941  C  ?  A  ?   198  1
  ATOM    1477  CG   .  ARG  A   221  ?   15.72087  -16.87401  -51.55737  1.000  55.04738  C  ?  A  ?   198  1
  ATOM    1478  CD   .  ARG  A   221  ?   16.46781  -16.17507  -50.43058  1.000  55.12950  C  ?  A  ?   198  1
  ATOM    1479  NE   .  ARG  A   221  ?   17.79330  -15.71196  -50.83053  1.000  56.13333  N  ?  A  ?   198  1
  ATOM    1480  CZ   .  ARG  A   221  ?   18.80585  -16.52100  -51.13795  1.000  58.84614  C  ?  A  ?   198  1
  ATOM    1481  NH1  .  ARG  A   221  ?   18.66205  -17.83867  -51.05178  1.000  59.49450  N  ?  A  ?   198  1
  ATOM    1482  NH2  .  ARG  A   221  ?   19.97880  -16.01422  -51.49551  1.000  57.70685  N  ?  A  ?   198  1
  ATOM    1483  N    .  ASN  A   222  ?   12.46606  -15.88994  -52.60730  1.000  53.46387  N  ?  A  ?   199  1
  ATOM    1484  CA   .  ASN  A   222  ?   11.34754  -16.14549  -51.69928  1.000  54.04641  C  ?  A  ?   199  1
  ATOM    1485  C    .  ASN  A   222  ?    9.95048  -16.00047  -52.29145  1.000  53.96495  C  ?  A  ?   199  1
  ATOM    1486  O    .  ASN  A   222  ?    8.95839  -16.12073  -51.56839  1.000  53.57827  O  ?  A  ?   199  1
  ATOM    1487  CB   .  ASN  A   222  ?   11.44312  -15.20817  -50.49087  1.000  53.23454  C  ?  A  ?   199  1
  ATOM    1488  CG   .  ASN  A   222  ?   12.79814  -15.25213  -49.81823  1.000  54.10147  C  ?  A  ?   199  1
  ATOM    1489  ND2  .  ASN  A   222  ?   13.31810  -14.08505  -49.45898  1.000  52.69865  N  ?  A  ?   199  1
  ATOM    1490  OD1  .  ASN  A   222  ?   13.37905  -16.32024  -49.63866  1.000  55.67921  O  ?  A  ?   199  1
  ATOM    1491  N    .  ALA  A   223  ?    9.86023  -15.74206  -53.59006  1.000  53.53509  N  ?  A  ?   200  1
  ATOM    1492  CA   .  ALA  A   223  ?    8.56300  -15.49274  -54.20801  1.000  52.17131  C  ?  A  ?   200  1
  ATOM    1493  C    .  ALA  A   223  ?    7.61226  -16.68040  -54.08579  1.000  52.50029  C  ?  A  ?   200  1
  ATOM    1494  O    .  ALA  A   223  ?    6.53369  -16.56083  -53.51282  1.000  51.92495  O  ?  A  ?   200  1
  ATOM    1495  CB   .  ALA  A   223  ?    8.74081  -15.11683  -55.66993  1.000  52.09700  C  ?  A  ?   200  1
  ATOM    1496  N    .  GLU  A   224  ?    8.02415  -17.83521  -54.59371  1.000  54.25223  N  ?  A  ?   201  1
  ATOM    1497  CA   .  GLU  A   224  ?    7.13749  -18.99644  -54.63005  1.000  54.72738  C  ?  A  ?   201  1
  ATOM    1498  C    .  GLU  A   224  ?    6.82040  -19.59260  -53.25269  1.000  55.42389  C  ?  A  ?   201  1
  ATOM    1499  O    .  GLU  A   224  ?    5.67807  -19.97075  -52.99804  1.000  54.71682  O  ?  A  ?   201  1
  ATOM    1500  CB   .  GLU  A   224  ?    7.74040  -20.07442  -55.53318  1.000  56.56202  C  ?  A  ?   201  1
  ATOM    1501  CG   .  GLU  A   224  ?    7.96885  -19.61490  -56.97115  1.000  57.08736  C  ?  A  ?   201  1
  ATOM    1502  CD   .  GLU  A   224  ?    6.68217  -19.39691  -57.75826  1.000  57.44612  C  ?  A  ?   201  1
  ATOM    1503  OE1  .  GLU  A   224  ?    5.61616  -19.88748  -57.32926  1.000  58.51906  O  ?  A  ?   201  1
  ATOM    1504  OE2  .  GLU  A   224  ?    6.73730  -18.71453  -58.80415  1.000  54.96653  O  ?  A  ?   201  1
  ATOM    1505  N    .  GLU  A   225  ?    7.81890  -19.70570  -52.37772  1.000  55.80843  N  ?  A  ?   202  1
  ATOM    1506  CA   .  GLU  A   225  ?    7.58638  -20.30476  -51.05883  1.000  56.09518  C  ?  A  ?   202  1
  ATOM    1507  C    .  GLU  A   225  ?    6.86962  -19.39993  -50.05582  1.000  54.20911  C  ?  A  ?   202  1
  ATOM    1508  O    .  GLU  A   225  ?    5.99166  -19.85617  -49.31959  1.000  54.05456  O  ?  A  ?   202  1
  ATOM    1509  CB   .  GLU  A   225  ?    8.89117  -20.78713  -50.42159  1.000  58.60699  C  ?  A  ?   202  1
  ATOM    1510  CG   .  GLU  A   225  ?    8.63898  -21.48744  -49.08112  1.000  58.79083  C  ?  A  ?   202  1
  ATOM    1511  CD   .  GLU  A   225  ?    9.87401  -22.13096  -48.47775  1.000  63.27150  C  ?  A  ?   202  1
  ATOM    1512  OE1  .  GLU  A   225  ?   10.94112  -21.47806  -48.44446  1.000  63.69451  O  ?  A  ?   202  1
  ATOM    1513  OE2  .  GLU  A   225  ?    9.77019  -23.29457  -48.02734  1.000  63.71704  O  ?  A  ?   202  1
  ATOM    1514  N    .  HIS  A   226  ?    7.22925  -18.12131  -50.02366  1.000  54.61818  N  ?  A  ?   203  1
  ATOM    1515  CA   .  HIS  A   226  ?    6.75050  -17.26169  -48.94869  1.000  53.46091  C  ?  A  ?   203  1
  ATOM    1516  C    .  HIS  A   226  ?    5.81651  -16.14204  -49.40713  1.000  51.31117  C  ?  A  ?   203  1
  ATOM    1517  O    .  HIS  A   226  ?    4.69396  -16.03188  -48.91510  1.000  48.19886  O  ?  A  ?   203  1
  ATOM    1518  CB   .  HIS  A   226  ?    7.95140  -16.64731  -48.22687  1.000  55.10423  C  ?  A  ?   203  1
  ATOM    1519  CG   .  HIS  A   226  ?    8.84999  -17.65612  -47.57812  1.000  57.57598  C  ?  A  ?   203  1
  ATOM    1520  CD2  .  HIS  A   226  ?   10.09483  -18.07695  -47.90459  1.000  58.38169  C  ?  A  ?   203  1
  ATOM    1521  ND1  .  HIS  A   226  ?    8.49138  -18.36508  -46.45061  1.000  57.28472  N  ?  A  ?   203  1
  ATOM    1522  CE1  .  HIS  A   226  ?    9.47666  -19.17573  -46.11015  1.000  58.95027  C  ?  A  ?   203  1
  ATOM    1523  NE2  .  HIS  A   226  ?   10.46266  -19.02093  -46.97753  1.000  59.24653  N  ?  A  ?   203  1
  ATOM    1524  N    .  TRP  A   227  ?    6.27097  -15.32434  -50.35202  1.000  54.42039  N  ?  A  ?   204  1
  ATOM    1525  CA   .  TRP  A   227  ?    5.53389  -14.12294  -50.74449  1.000  51.35354  C  ?  A  ?   204  1
  ATOM    1526  C    .  TRP  A   227  ?    4.18124  -14.39150  -51.40055  1.000  49.64952  C  ?  A  ?   204  1
  ATOM    1527  O    .  TRP  A   227  ?    3.15771  -13.89656  -50.93813  1.000  47.05006  O  ?  A  ?   204  1
  ATOM    1528  CB   .  TRP  A   227  ?    6.38498  -13.27119  -51.68460  1.000  51.48038  C  ?  A  ?   204  1
  ATOM    1529  CG   .  TRP  A   227  ?    5.62574  -12.14883  -52.31546  1.000  48.54071  C  ?  A  ?   204  1
  ATOM    1530  CD1  .  TRP  A   227  ?    5.29493  -12.02585  -53.63232  1.000  49.35323  C  ?  A  ?   204  1
  ATOM    1531  CD2  .  TRP  A   227  ?    5.10885  -10.98435  -51.66311  1.000  44.80927  C  ?  A  ?   204  1
  ATOM    1532  CE2  .  TRP  A   227  ?    4.47061  -10.20144  -52.64488  1.000  43.32061  C  ?  A  ?   204  1
  ATOM    1533  CE3  .  TRP  A   227  ?    5.12077  -10.52604  -50.34271  1.000  43.88516  C  ?  A  ?   204  1
  ATOM    1534  NE1  .  TRP  A   227  ?    4.59718  -10.86217  -53.84076  1.000  46.54103  N  ?  A  ?   204  1
  ATOM    1535  CZ2  .  TRP  A   227  ?    3.85004   -8.98881  -52.35157  1.000  39.59308  C  ?  A  ?   204  1
  ATOM    1536  CZ3  .  TRP  A   227  ?    4.50631   -9.31942  -50.05352  1.000  40.42764  C  ?  A  ?   204  1
  ATOM    1537  CH2  .  TRP  A   227  ?    3.87833   -8.56630  -51.05294  1.000  37.69061  C  ?  A  ?   204  1
  ATOM    1538  N    .  LEU  A   228  ?    4.17962  -15.16445  -52.48096  1.000  50.70226  N  ?  A  ?   205  1
  ATOM    1539  CA   .  LEU  A   228  ?    2.95286  -15.41212  -53.23563  1.000  48.92713  C  ?  A  ?   205  1
  ATOM    1540  C    .  LEU  A   228  ?    1.87870  -16.18225  -52.44006  1.000  48.66742  C  ?  A  ?   205  1
  ATOM    1541  O    .  LEU  A   228  ?    0.68271  -15.85908  -52.54838  1.000  46.00296  O  ?  A  ?   205  1
  ATOM    1542  CB   .  LEU  A   228  ?    3.28216  -16.14156  -54.54322  1.000  49.82331  C  ?  A  ?   205  1
  ATOM    1543  CG   .  LEU  A   228  ?    4.15947  -15.36487  -55.52553  1.000  51.67993  C  ?  A  ?   205  1
  ATOM    1544  CD1  .  LEU  A   228  ?    4.31215  -16.12386  -56.83105  1.000  52.42223  C  ?  A  ?   205  1
  ATOM    1545  CD2  .  LEU  A   228  ?    3.57945  -13.98310  -55.78152  1.000  49.39583  C  ?  A  ?   205  1
  ATOM    1546  N    .  PRO  A   229  ?    2.28460  -17.19644  -51.64402  1.000  50.35560  N  ?  A  ?   206  1
  ATOM    1547  CA   .  PRO  A   229  ?    1.25411  -17.81162  -50.80022  1.000  48.30996  C  ?  A  ?   206  1
  ATOM    1548  C    .  PRO  A   229  ?    0.66061  -16.79363  -49.83797  1.000  45.97217  C  ?  A  ?   206  1
  ATOM    1549  O    .  PRO  A   229  ?   -0.53568  -16.81143  -49.56451  1.000  44.08053  O  ?  A  ?   206  1
  ATOM    1550  CB   .  PRO  A   229  ?    2.01353  -18.89033  -50.02931  1.000  51.74131  C  ?  A  ?   206  1
  ATOM    1551  CG   .  PRO  A   229  ?    3.20425  -19.20381  -50.84011  1.000  53.07970  C  ?  A  ?   206  1
  ATOM    1552  CD   .  PRO  A   229  ?    3.46923  -18.06416  -51.78266  1.000  52.63331  C  ?  A  ?   206  1
  ATOM    1553  N    .  SER  A   230  ?    1.50945  -15.90252  -49.34224  1.000  49.95736  N  ?  A  ?   207  1
  ATOM    1554  CA   .  SER  A   230  ?    1.07631  -14.85152  -48.43936  1.000  46.96142  C  ?  A  ?   207  1
  ATOM    1555  C    .  SER  A   230  ?    0.09486  -13.92403  -49.14428  1.000  44.57494  C  ?  A  ?   207  1
  ATOM    1556  O    .  SER  A   230  ?   -0.84243  -13.41717  -48.52878  1.000  41.67616  O  ?  A  ?   207  1
  ATOM    1557  CB   .  SER  A   230  ?    2.28145  -14.06788  -47.91819  1.000  47.39293  C  ?  A  ?   207  1
  ATOM    1558  OG   .  SER  A   230  ?    2.02186  -12.67733  -47.89338  1.000  46.36339  O  ?  A  ?   207  1
  ATOM    1559  N    .  LEU  A   231  ?    0.31963  -13.69723  -50.43530  1.000  47.99236  N  ?  A  ?   208  1
  ATOM    1560  CA   .  LEU  A   231  ?   -0.58240  -12.87372  -51.23336  1.000  45.20651  C  ?  A  ?   208  1
  ATOM    1561  C    .  LEU  A   231  ?   -1.95928  -13.51935  -51.40518  1.000  44.37517  C  ?  A  ?   208  1
  ATOM    1562  O    .  LEU  A   231  ?   -2.98554  -12.88736  -51.13663  1.000  42.55285  O  ?  A  ?   208  1
  ATOM    1563  CB   .  LEU  A   231  ?    0.03270  -12.57690  -52.60183  1.000  46.28470  C  ?  A  ?   208  1
  ATOM    1564  CG   .  LEU  A   231  ?   -0.61654  -11.38260  -53.30378  1.000  45.55154  C  ?  A  ?   208  1
  ATOM    1565  CD1  .  LEU  A   231  ?   -0.34063  -10.11827  -52.51321  1.000  43.18341  C  ?  A  ?   208  1
  ATOM    1566  CD2  .  LEU  A   231  ?   -0.11572  -11.24337  -54.73265  1.000  45.91804  C  ?  A  ?   208  1
  ATOM    1567  N    .  SER  A   232  ?   -1.97913  -14.77390  -51.85003  1.000  46.59107  N  ?  A  ?   209  1
  ATOM    1568  CA   .  SER  A   232  ?   -3.24249  -15.46970  -52.09046  1.000  45.11323  C  ?  A  ?   209  1
  ATOM    1569  C    .  SER  A   232  ?   -4.02541  -15.60226  -50.78304  1.000  44.06950  C  ?  A  ?   209  1
  ATOM    1570  O    .  SER  A   232  ?   -5.23535  -15.34785  -50.73059  1.000  42.26157  O  ?  A  ?   209  1
  ATOM    1571  CB   .  SER  A   232  ?   -2.99846  -16.84072  -52.72162  1.000  47.03982  C  ?  A  ?   209  1
  ATOM    1572  OG   .  SER  A   232  ?   -2.43981  -17.74590  -51.78542  1.000  49.52697  O  ?  A  ?   209  1
  ATOM    1573  N    .  GLU  A   233  ?   -3.31653  -15.98844  -49.72706  1.000  47.34859  N  ?  A  ?   210  1
  ATOM    1574  CA   .  GLU  A   233  ?   -3.90775  -16.12742  -48.40157  1.000  47.33518  C  ?  A  ?   210  1
  ATOM    1575  C    .  GLU  A   233  ?   -4.41816  -14.78413  -47.88431  1.000  45.90880  C  ?  A  ?   210  1
  ATOM    1576  O    .  GLU  A   233  ?   -5.45600  -14.71097  -47.21850  1.000  45.22516  O  ?  A  ?   210  1
  ATOM    1577  CB   .  GLU  A   233  ?   -2.88491  -16.71180  -47.42734  1.000  49.16642  C  ?  A  ?   210  1
  ATOM    1578  CG   .  GLU  A   233  ?   -3.21008  -16.51874  -45.95433  1.000  48.42610  C  ?  A  ?   210  1
  ATOM    1579  CD   .  GLU  A   233  ?   -4.53346  -17.12723  -45.53135  1.000  50.75941  C  ?  A  ?   210  1
  ATOM    1580  OE1  .  GLU  A   233  ?   -5.03398  -18.03788  -46.22492  1.000  51.85796  O  ?  A  ?   210  1
  ATOM    1581  OE2  .  GLU  A   233  ?   -5.08936  -16.67390  -44.50634  1.000  49.91149  O  ?  A  ?   210  1
  ATOM    1582  N    .  GLY  A   234  ?   -3.69767  -13.71643  -48.20719  1.000  47.49916  N  ?  A  ?   211  1
  ATOM    1583  CA   .  GLY  A   234  ?   -4.11245  -12.38730  -47.80565  1.000  44.77998  C  ?  A  ?   211  1
  ATOM    1584  C    .  GLY  A   234  ?   -5.42231  -12.02924  -48.47460  1.000  43.40461  C  ?  A  ?   211  1
  ATOM    1585  O    .  GLY  A   234  ?   -6.33199  -11.51323  -47.83084  1.000  41.96848  O  ?  A  ?   211  1
  ATOM    1586  N    .  ARG  A   235  ?   -5.51640  -12.30640  -49.77277  1.000  42.25308  N  ?  A  ?   212  1
  ATOM    1587  CA   .  ARG  A   235  ?   -6.72648  -12.00426  -50.53011  1.000  41.85732  C  ?  A  ?   212  1
  ATOM    1588  C    .  ARG  A   235  ?   -7.93435  -12.80004  -50.03313  1.000  41.92778  C  ?  A  ?   212  1
  ATOM    1589  O    .  ARG  A   235  ?   -9.03422  -12.25580  -49.87365  1.000  40.38899  O  ?  A  ?   212  1
  ATOM    1590  CB   .  ARG  A   235  ?   -6.49292  -12.28215  -52.01718  1.000  41.32246  C  ?  A  ?   212  1
  ATOM    1591  CG   .  ARG  A   235  ?   -5.44944  -11.37599  -52.63919  1.000  42.14708  C  ?  A  ?   212  1
  ATOM    1592  CD   .  ARG  A   235  ?   -5.71410  -11.11041  -54.11130  1.000  43.05581  C  ?  A  ?   212  1
  ATOM    1593  NE   .  ARG  A   235  ?   -4.54186  -11.39316  -54.93671  1.000  44.76559  N  ?  A  ?   212  1
  ATOM    1594  CZ   .  ARG  A   235  ?   -4.05342  -10.56056  -55.85067  1.000  45.01725  C  ?  A  ?   212  1
  ATOM    1595  NH1  .  ARG  A   235  ?   -4.61987   -9.37677  -56.04530  1.000  43.51327  N  ?  A  ?   212  1
  ATOM    1596  NH2  .  ARG  A   235  ?   -2.98584  -10.90262  -56.55885  1.000  49.04600  N  ?  A  ?   212  1
  ATOM    1597  N    .  ARG  A   236  ?   -7.70868  -14.08512  -49.77470  1.000  43.53341  N  ?  A  ?   213  1
  ATOM    1598  CA   .  ARG  A   236  ?   -8.75151  -14.97562  -49.28276  1.000  43.10635  C  ?  A  ?   213  1
  ATOM    1599  C    .  ARG  A   236  ?   -9.24533  -14.50632  -47.91266  1.000  42.30066  C  ?  A  ?   213  1
  ATOM    1600  O    .  ARG  A   236  ?  -10.44996  -14.47928  -47.64504  1.000  42.59147  O  ?  A  ?   213  1
  ATOM    1601  CB   .  ARG  A   236  ?   -8.21613  -16.40785  -49.20797  1.000  44.76643  C  ?  A  ?   213  1
  ATOM    1602  CG   .  ARG  A   236  ?   -9.27576  -17.50091  -49.18486  1.000  47.22204  C  ?  A  ?   213  1
  ATOM    1603  CD   .  ARG  A   236  ?   -9.06629  -18.45168  -48.01613  1.000  50.37529  C  ?  A  ?   213  1
  ATOM    1604  NE   .  ARG  A   236  ?   -9.09245  -17.72787  -46.74845  1.000  49.69578  N  ?  A  ?   213  1
  ATOM    1605  CZ   .  ARG  A   236  ?   -8.30788  -17.98395  -45.70870  1.000  50.60119  C  ?  A  ?   213  1
  ATOM    1606  NH1  .  ARG  A   236  ?   -7.40805  -18.95376  -45.77094  1.000  51.46585  N  ?  A  ?   213  1
  ATOM    1607  NH2  .  ARG  A   236  ?   -8.42510  -17.25658  -44.60712  1.000  52.49404  N  ?  A  ?   213  1
  ATOM    1608  N    .  TRP  A   237  ?   -8.30354  -14.10989  -47.06057  1.000  43.84036  N  ?  A  ?   214  1
  ATOM    1609  CA   .  TRP  A   237  ?   -8.62197  -13.62463  -45.72004  1.000  43.21215  C  ?  A  ?   214  1
  ATOM    1610  C    .  TRP  A   237  ?   -9.40383  -12.32246  -45.75593  1.000  41.65992  C  ?  A  ?   214  1
  ATOM    1611  O    .  TRP  A   237  ?  -10.41756  -12.17321  -45.06575  1.000  42.15612  O  ?  A  ?   214  1
  ATOM    1612  CB   .  TRP  A   237  ?   -7.34573  -13.41609  -44.90969  1.000  43.57200  C  ?  A  ?   214  1
  ATOM    1613  CG   .  TRP  A   237  ?   -7.59357  -13.13790  -43.46316  1.000  44.11797  C  ?  A  ?   214  1
  ATOM    1614  CD1  .  TRP  A   237  ?   -7.96712  -14.03620  -42.50694  1.000  45.83800  C  ?  A  ?   214  1
  ATOM    1615  CD2  .  TRP  A   237  ?   -7.50610  -11.86795  -42.80857  1.000  43.72884  C  ?  A  ?   214  1
  ATOM    1616  CE2  .  TRP  A   237  ?   -7.82732  -12.07251  -41.45278  1.000  44.80560  C  ?  A  ?   214  1
  ATOM    1617  CE3  .  TRP  A   237  ?   -7.18253  -10.57716  -43.23590  1.000  42.46985  C  ?  A  ?   214  1
  ATOM    1618  NE1  .  TRP  A   237  ?   -8.10266  -13.40642  -41.29373  1.000  46.17651  N  ?  A  ?   214  1
  ATOM    1619  CZ2  .  TRP  A   237  ?   -7.83415  -11.03736  -40.52086  1.000  44.54237  C  ?  A  ?   214  1
  ATOM    1620  CZ3  .  TRP  A   237  ?   -7.18861   -9.55057  -42.30894  1.000  43.85841  C  ?  A  ?   214  1
  ATOM    1621  CH2  .  TRP  A   237  ?   -7.51248   -9.78625  -40.96741  1.000  44.14013  C  ?  A  ?   214  1
  ATOM    1622  N    .  VAL  A   238  ?   -8.93130  -11.38417  -46.56991  1.000  41.40006  N  ?  A  ?   215  1
  ATOM    1623  CA   .  VAL  A   238  ?   -9.58045  -10.08651  -46.68761  1.000  39.40860  C  ?  A  ?   215  1
  ATOM    1624  C    .  VAL  A   238  ?  -11.00284  -10.30066  -47.17758  1.000  39.28493  C  ?  A  ?   215  1
  ATOM    1625  O    .  VAL  A   238  ?  -11.94073   -9.69049  -46.67260  1.000  39.93132  O  ?  A  ?   215  1
  ATOM    1626  CB   .  VAL  A   238  ?   -8.83332   -9.14715  -47.64254  1.000  38.71021  C  ?  A  ?   215  1
  ATOM    1627  CG1  .  VAL  A   238  ?   -9.72198   -7.98176  -48.03895  1.000  37.86863  C  ?  A  ?   215  1
  ATOM    1628  CG2  .  VAL  A   238  ?   -7.56458   -8.63463  -46.98499  1.000  39.63132  C  ?  A  ?   215  1
  ATOM    1629  N    .  GLN  A   239  ?  -11.15257  -11.18605  -48.15700  1.000  39.75924  N  ?  A  ?   216  1
  ATOM    1630  CA   .  GLN  A   239  ?  -12.46122  -11.51129  -48.70474  1.000  39.80369  C  ?  A  ?   216  1
  ATOM    1631  C    .  GLN  A   239  ?  -13.37029  -12.10528  -47.62580  1.000  41.04243  C  ?  A  ?   216  1
  ATOM    1632  O    .  GLN  A   239  ?  -14.56920  -11.80618  -47.56772  1.000  41.17179  O  ?  A  ?   216  1
  ATOM    1633  CB   .  GLN  A   239  ?  -12.30750  -12.47897  -49.87509  1.000  40.67371  C  ?  A  ?   216  1
  ATOM    1634  CG   .  GLN  A   239  ?  -12.02893  -11.78268  -51.20031  1.000  39.90323  C  ?  A  ?   216  1
  ATOM    1635  CD   .  GLN  A   239  ?  -11.63241  -12.75090  -52.29984  1.000  41.40994  C  ?  A  ?   216  1
  ATOM    1636  NE2  .  GLN  A   239  ?  -10.89923  -12.25119  -53.28610  1.000  41.39800  N  ?  A  ?   216  1
  ATOM    1637  OE1  .  GLN  A   239  ?  -11.97906  -13.93431  -52.26294  1.000  43.05135  O  ?  A  ?   216  1
  ATOM    1638  N    .  GLU  A   240  ?  -12.78626  -12.92972  -46.76071  1.000  40.59829  N  ?  A  ?   217  1
  ATOM    1639  CA   .  GLU  A   240  ?  -13.53140  -13.52861  -45.65945  1.000  42.01165  C  ?  A  ?   217  1
  ATOM    1640  C    .  GLU  A   240  ?  -14.06330  -12.46015  -44.71943  1.000  41.26362  C  ?  A  ?   217  1
  ATOM    1641  O    .  GLU  A   240  ?  -15.23563  -12.47278  -44.34136  1.000  41.95112  O  ?  A  ?   217  1
  ATOM    1642  CB   .  GLU  A   240  ?  -12.64669  -14.49073  -44.87115  1.000  43.24557  C  ?  A  ?   217  1
  ATOM    1643  CG   .  GLU  A   240  ?  -12.74902  -15.93739  -45.28482  1.000  45.33966  C  ?  A  ?   217  1
  ATOM    1644  CD   .  GLU  A   240  ?  -12.17649  -16.86668  -44.23350  1.000  48.68807  C  ?  A  ?   217  1
  ATOM    1645  OE1  .  GLU  A   240  ?  -12.49343  -16.67777  -43.03906  1.000  49.96361  O  ?  A  ?   217  1
  ATOM    1646  OE2  .  GLU  A   240  ?  -11.40043  -17.77494  -44.59802  1.000  50.47595  O  ?  A  ?   217  1
  ATOM    1647  N    .  ARG  A   241  ?  -13.19668  -11.52423  -44.35369  1.000  40.68174  N  ?  A  ?   218  1
  ATOM    1648  CA   .  ARG  A   241  ?  -13.59153  -10.46243  -43.44015  1.000  40.10852  C  ?  A  ?   218  1
  ATOM    1649  C    .  ARG  A   241  ?  -14.62421   -9.53630  -44.06590  1.000  39.25227  C  ?  A  ?   218  1
  ATOM    1650  O    .  ARG  A   241  ?  -15.56024   -9.09612  -43.39808  1.000  40.20814  O  ?  A  ?   218  1
  ATOM    1651  CB   .  ARG  A   241  ?  -12.36415   -9.67295  -42.98500  1.000  39.15413  C  ?  A  ?   218  1
  ATOM    1652  CG   .  ARG  A   241  ?  -11.26601  -10.56644  -42.44572  1.000  40.95143  C  ?  A  ?   218  1
  ATOM    1653  CD   .  ARG  A   241  ?  -11.29825  -10.60927  -40.92503  1.000  43.54825  C  ?  A  ?   218  1
  ATOM    1654  NE   .  ARG  A   241  ?  -12.59446  -11.05266  -40.41789  1.000  45.27926  N  ?  A  ?   218  1
  ATOM    1655  CZ   .  ARG  A   241  ?  -13.01662  -12.31329  -40.42605  1.000  46.15653  C  ?  A  ?   218  1
  ATOM    1656  NH1  .  ARG  A   241  ?  -14.21610  -12.61244  -39.94290  1.000  46.13565  N  ?  A  ?   218  1
  ATOM    1657  NH2  .  ARG  A   241  ?  -12.24653  -13.27420  -40.91975  1.000  45.46397  N  ?  A  ?   218  1
  ATOM    1658  N    .  LEU  A   242  ?  -14.44940   -9.24720  -45.34960  1.000  38.09274  N  ?  A  ?   219  1
  ATOM    1659  CA   .  LEU  A   242  ?  -15.36624   -8.38231  -46.07489  1.000  37.36081  C  ?  A  ?   219  1
  ATOM    1660  C    .  LEU  A   242  ?  -16.74723   -9.01227  -46.18659  1.000  38.49182  C  ?  A  ?   219  1
  ATOM    1661  O    .  LEU  A   242  ?  -17.76139   -8.31597  -46.16104  1.000  38.30794  O  ?  A  ?   219  1
  ATOM    1662  CB   .  LEU  A   242  ?  -14.81735   -8.08148  -47.46372  1.000  36.44733  C  ?  A  ?   219  1
  ATOM    1663  CG   .  LEU  A   242  ?  -13.66253   -7.09107  -47.52106  1.000  35.24705  C  ?  A  ?   219  1
  ATOM    1664  CD1  .  LEU  A   242  ?  -13.42077   -6.68182  -48.96071  1.000  34.53457  C  ?  A  ?   219  1
  ATOM    1665  CD2  .  LEU  A   242  ?  -13.96414   -5.88060  -46.65394  1.000  34.72288  C  ?  A  ?   219  1
  ATOM    1666  N    .  ALA  A   243  ?  -16.77166  -10.33605  -46.31508  1.000  38.96367  N  ?  A  ?   220  1
  ATOM    1667  CA   .  ALA  A   243  ?  -18.01923  -11.07675  -46.40862  1.000  40.39940  C  ?  A  ?   220  1
  ATOM    1668  C    .  ALA  A   243  ?  -18.59204  -11.33971  -45.02338  1.000  41.55891  C  ?  A  ?   220  1
  ATOM    1669  O    .  ALA  A   243  ?  -19.74496  -11.75553  -44.88712  1.000  42.81465  O  ?  A  ?   220  1
  ATOM    1670  CB   .  ALA  A   243  ?  -17.80741  -12.38187  -47.15044  1.000  41.63911  C  ?  A  ?   220  1
  ATOM    1671  N    .  ASP  A   244  ?  -17.79540  -11.08107  -43.99180  1.000  41.27837  N  ?  A  ?   221  1
  ATOM    1672  CA   .  ASP  A   244  ?  -18.24375  -11.33864  -42.63103  1.000  42.53131  C  ?  A  ?   221  1
  ATOM    1673  C    .  ASP  A   244  ?  -18.78021  -10.06748  -41.97706  1.000  41.75839  C  ?  A  ?   221  1
  ATOM    1674  O    .  ASP  A   244  ?  -19.99018   -9.85532  -41.93533  1.000  42.99447  O  ?  A  ?   221  1
  ATOM    1675  CB   .  ASP  A   244  ?  -17.10483  -11.92316  -41.79757  1.000  43.09510  C  ?  A  ?   221  1
  ATOM    1676  CG   .  ASP  A   244  ?  -17.51709  -12.21994  -40.37115  1.000  46.11622  C  ?  A  ?   221  1
  ATOM    1677  OD2  .  ASP  A   244  ?  -16.68176  -12.03443  -39.46020  1.000  47.41801  O  ?  A  ?   221  1
  ATOM    1678  OD1  .  ASP  A   244  ?  -18.67596  -12.63448  -40.15959  1.000  48.57181  O  ?  A  ?   221  1
  ATOM    1679  N    .  ALA  A   245  ?  -17.89263   -9.21610  -41.47842  1.000  40.39490  N  ?  A  ?   222  1
  ATOM    1680  CA   .  ALA  A   245  ?  -18.32982   -8.00192  -40.79821  1.000  39.88944  C  ?  A  ?   222  1
  ATOM    1681  C    .  ALA  A   245  ?  -17.89842   -6.74097  -41.54105  1.000  38.11599  C  ?  A  ?   222  1
  ATOM    1682  O    .  ALA  A   245  ?  -18.28986   -5.63199  -41.17595  1.000  37.68629  O  ?  A  ?   222  1
  ATOM    1683  CB   .  ALA  A   245  ?  -17.80225   -7.97916  -39.37333  1.000  40.60357  C  ?  A  ?   222  1
  ATOM    1684  N    .  GLY  A   246  ?  -17.09019   -6.91282  -42.58274  1.000  37.05008  N  ?  A  ?   223  1
  ATOM    1685  CA   .  GLY  A   246  ?  -16.58480   -5.78404  -43.34169  1.000  35.57576  C  ?  A  ?   223  1
  ATOM    1686  C    .  GLY  A   246  ?  -15.48541   -5.03931  -42.60333  1.000  35.07082  C  ?  A  ?   223  1
  ATOM    1687  O    .  GLY  A   246  ?  -14.95560   -5.51979  -41.60128  1.000  35.78527  O  ?  A  ?   223  1
  ATOM    1688  N    .  ILE  A   247  ?  -15.13323   -3.86467  -43.11316  1.000  34.46141  N  ?  A  ?   224  1
  ATOM    1689  CA   .  ILE  A   247  ?  -14.11870   -3.01920  -42.49548  1.000  35.39417  C  ?  A  ?   224  1
  ATOM    1690  C    .  ILE  A   247  ?  -14.72686   -2.17946  -41.37372  1.000  36.56895  C  ?  A  ?   224  1
  ATOM    1691  O    .  ILE  A   247  ?  -15.81097   -1.62308  -41.53824  1.000  36.91268  O  ?  A  ?   224  1
  ATOM    1692  CB   .  ILE  A   247  ?  -13.45989   -2.09066  -43.54890  1.000  33.78521  C  ?  A  ?   224  1
  ATOM    1693  CG1  .  ILE  A   247  ?  -13.13466   -2.87708  -44.81768  1.000  31.77411  C  ?  A  ?   224  1
  ATOM    1694  CG2  .  ILE  A   247  ?  -12.19431   -1.45387  -43.01485  1.000  32.89921  C  ?  A  ?   224  1
  ATOM    1695  CD1  .  ILE  A   247  ?  -12.52228   -2.03672  -45.91002  1.000  30.48763  C  ?  A  ?   224  1
  ATOM    1696  N    .  PRO  A   248  ?  -14.02132   -2.07276  -40.23403  1.000  36.19000  N  ?  A  ?   225  1
  ATOM    1697  CA   .  PRO  A   248  ?  -14.52977   -1.37243  -39.04796  1.000  39.11101  C  ?  A  ?   225  1
  ATOM    1698  C    .  PRO  A   248  ?  -14.37242    0.14776  -39.10044  1.000  39.85343  C  ?  A  ?   225  1
  ATOM    1699  O    .  PRO  A   248  ?  -14.63173    0.81236  -38.09889  1.000  42.31829  O  ?  A  ?   225  1
  ATOM    1700  CB   .  PRO  A   248  ?  -13.68436   -1.95612  -37.91475  1.000  39.89187  C  ?  A  ?   225  1
  ATOM    1701  CG   .  PRO  A   248  ?  -12.41105   -2.32318  -38.56884  1.000  38.29939  C  ?  A  ?   225  1
  ATOM    1702  CD   .  PRO  A   248  ?  -12.79429   -2.83039  -39.92657  1.000  36.17958  C  ?  A  ?   225  1
  ATOM    1703  N    .  VAL  A   249  ?  -13.92903    0.69165  -40.22820  1.000  36.99402  N  ?  A  ?   226  1
  ATOM    1704  CA   .  VAL  A   249  ?  -13.73953    2.13589  -40.32652  1.000  37.11201  C  ?  A  ?   226  1
  ATOM    1705  C    .  VAL  A   249  ?  -14.35176    2.66860  -41.60941  1.000  34.35488  C  ?  A  ?   226  1
  ATOM    1706  O    .  VAL  A   249  ?  -14.55276    1.90861  -42.54934  1.000  33.29960  O  ?  A  ?   226  1
  ATOM    1707  CB   .  VAL  A   249  ?  -12.23779    2.51701  -40.29677  1.000  37.07638  C  ?  A  ?   226  1
  ATOM    1708  CG1  .  VAL  A   249  ?  -11.64638    2.23342  -38.92702  1.000  38.98997  C  ?  A  ?   226  1
  ATOM    1709  CG2  .  VAL  A   249  ?  -11.47110    1.76894  -41.38094  1.000  32.66252  C  ?  A  ?   226  1
  ATOM    1710  N    .  PRO  A   250  ?  -14.65719    3.97477  -41.64867  1.000  33.75864  N  ?  A  ?   227  1
  ATOM    1711  CA   .  PRO  A   250  ?  -15.13633    4.58256  -42.89170  1.000  33.19847  C  ?  A  ?   227  1
  ATOM    1712  C    .  PRO  A   250  ?  -14.13334    4.35573  -44.02113  1.000  32.42963  C  ?  A  ?   227  1
  ATOM    1713  O    .  PRO  A   250  ?  -12.94234    4.61464  -43.85281  1.000  32.44551  O  ?  A  ?   227  1
  ATOM    1714  CB   .  PRO  A   250  ?  -15.24409    6.06479  -42.54306  1.000  33.75566  C  ?  A  ?   227  1
  ATOM    1715  CG   .  PRO  A   250  ?  -15.47138    6.09898  -41.07519  1.000  34.70338  C  ?  A  ?   227  1
  ATOM    1716  CD   .  PRO  A   250  ?  -14.91806    4.82749  -40.47764  1.000  34.70646  C  ?  A  ?   227  1
  ATOM    1717  N    .  THR  A   251  ?  -14.61762    3.89323  -45.16529  1.000  32.28610  N  ?  A  ?   228  1
  ATOM    1718  CA   .  THR  A   251  ?  -13.73827    3.49559  -46.25007  1.000  30.81752  C  ?  A  ?   228  1
  ATOM    1719  C    .  THR  A   251  ?  -14.02251    4.24177  -47.54803  1.000  31.44589  C  ?  A  ?   228  1
  ATOM    1720  O    .  THR  A   251  ?  -15.17482    4.46196  -47.92546  1.000  32.69829  O  ?  A  ?   228  1
  ATOM    1721  CB   .  THR  A   251  ?  -13.85087    1.98051  -46.50829  1.000  30.39320  C  ?  A  ?   228  1
  ATOM    1722  CG2  .  THR  A   251  ?  -12.77145    1.50531  -47.46722  1.000  29.21187  C  ?  A  ?   228  1
  ATOM    1723  OG1  .  THR  A   251  ?  -13.70845    1.27837  -45.26853  1.000  30.82438  O  ?  A  ?   228  1
  ATOM    1724  N    .  LEU  A   252  ?  -12.95171    4.62365  -48.23089  1.000  29.94227  N  ?  A  ?   229  1
  ATOM    1725  CA   .  LEU  A   252  ?  -13.06411    5.24595  -49.53125  1.000  29.81649  C  ?  A  ?   229  1
  ATOM    1726  C    .  LEU  A   252  ?  -12.19061    4.47515  -50.49029  1.000  29.46507  C  ?  A  ?   229  1
  ATOM    1727  O    .  LEU  A   252  ?  -11.01312    4.24404  -50.22699  1.000  29.80420  O  ?  A  ?   229  1
  ATOM    1728  CB   .  LEU  A   252  ?  -12.64444    6.71623  -49.48570  1.000  30.27994  C  ?  A  ?   229  1
  ATOM    1729  CG   .  LEU  A   252  ?  -12.49200    7.42043  -50.83702  1.000  30.37913  C  ?  A  ?   229  1
  ATOM    1730  CD1  .  LEU  A   252  ?  -13.83172    7.53293  -51.55063  1.000  32.16379  C  ?  A  ?   229  1
  ATOM    1731  CD2  .  LEU  A   252  ?  -11.86132    8.79127  -50.66925  1.000  31.11041  C  ?  A  ?   229  1
  ATOM    1732  N    .  VAL  A   253  ?  -12.76844    4.08004  -51.61168  1.000  28.22965  N  ?  A  ?   230  1
  ATOM    1733  CA   .  VAL  A   253  ?  -12.01592    3.37296  -52.61931  1.000  28.07274  C  ?  A  ?   230  1
  ATOM    1734  C    .  VAL  A   253  ?  -11.90026    4.32867  -53.77924  1.000  28.25751  C  ?  A  ?   230  1
  ATOM    1735  O    .  VAL  A   253  ?  -12.90215    4.83690  -54.25380  1.000  28.42259  O  ?  A  ?   230  1
  ATOM    1736  CB   .  VAL  A   253  ?  -12.70728    2.07678  -53.04367  1.000  28.04702  C  ?  A  ?   230  1
  ATOM    1737  CG1  .  VAL  A   253  ?  -11.97159    1.43020  -54.20090  1.000  28.08080  C  ?  A  ?   230  1
  ATOM    1738  CG2  .  VAL  A   253  ?  -12.81029    1.12954  -51.86121  1.000  28.10591  C  ?  A  ?   230  1
  ATOM    1739  N    .  VAL  A   254  ?  -10.68232    4.57658  -54.24111  1.000  28.10028  N  ?  A  ?   231  1
  ATOM    1740  CA   .  VAL  A   254  ?  -10.48741    5.52462  -55.32421  1.000  28.50769  C  ?  A  ?   231  1
  ATOM    1741  C    .  VAL  A   254  ?   -9.89302    4.79379  -56.49903  1.000  28.56736  C  ?  A  ?   231  1
  ATOM    1742  O    .  VAL  A   254  ?   -9.03528    3.92887  -56.33143  1.000  28.41055  O  ?  A  ?   231  1
  ATOM    1743  CB   .  VAL  A   254  ?   -9.56882    6.68772  -54.92790  1.000  28.97354  C  ?  A  ?   231  1
  ATOM    1744  CG1  .  VAL  A   254  ?   -9.64877    7.79556  -55.96432  1.000  29.65185  C  ?  A  ?   231  1
  ATOM    1745  CG2  .  VAL  A   254  ?   -9.94827    7.21908  -53.56632  1.000  29.03346  C  ?  A  ?   231  1
  ATOM    1746  N    .  TRP  A   255  ?  -10.35350    5.12812  -57.69538  1.000  29.50680  N  ?  A  ?   232  1
  ATOM    1747  CA   .  TRP  A   255  ?   -9.84563    4.43883  -58.86178  1.000  30.32723  C  ?  A  ?   232  1
  ATOM    1748  C    .  TRP  A   255  ?   -9.85915    5.33749  -60.07940  1.000  33.68525  C  ?  A  ?   232  1
  ATOM    1749  O    .  TRP  A   255  ?  -10.68423    6.25060  -60.19259  1.000  34.80961  O  ?  A  ?   232  1
  ATOM    1750  CB   .  TRP  A   255  ?  -10.67334    3.18735  -59.12586  1.000  30.50306  C  ?  A  ?   232  1
  ATOM    1751  CG   .  TRP  A   255  ?   -9.87473    2.00270  -59.53151  1.000  30.78477  C  ?  A  ?   232  1
  ATOM    1752  CD1  .  TRP  A   255  ?   -9.36440    1.73226  -60.76980  1.000  33.47133  C  ?  A  ?   232  1
  ATOM    1753  CD2  .  TRP  A   255  ?   -9.49669    0.90811  -58.69334  1.000  29.90969  C  ?  A  ?   232  1
  ATOM    1754  CE2  .  TRP  A   255  ?   -8.75760    0.00683  -59.48598  1.000  31.39082  C  ?  A  ?   232  1
  ATOM    1755  CE3  .  TRP  A   255  ?   -9.71285    0.59931  -57.34408  1.000  28.35130  C  ?  A  ?   232  1
  ATOM    1756  NE1  .  TRP  A   255  ?   -8.69249    0.53295  -60.75216  1.000  33.39961  N  ?  A  ?   232  1
  ATOM    1757  CZ2  .  TRP  A   255  ?   -8.23278   -1.18010  -58.97839  1.000  31.22851  C  ?  A  ?   232  1
  ATOM    1758  CZ3  .  TRP  A   255  ?   -9.19034   -0.57981  -56.83952  1.000  28.23167  C  ?  A  ?   232  1
  ATOM    1759  CH2  .  TRP  A   255  ?   -8.45941   -1.45489  -57.65534  1.000  29.42216  C  ?  A  ?   232  1
  ATOM    1760  N    .  GLY  A   256  ?   -8.95566    5.04340  -61.00609  1.000  30.29819  N  ?  A  ?   233  1
  ATOM    1761  CA   .  GLY  A   256  ?   -8.86939    5.78289  -62.24254  1.000  32.32687  C  ?  A  ?   233  1
  ATOM    1762  C    .  GLY  A   256  ?   -9.52875    4.89417  -63.26319  1.000  33.89302  C  ?  A  ?   233  1
  ATOM    1763  O    .  GLY  A   256  ?   -9.27474    3.69172  -63.30594  1.000  34.18012  O  ?  A  ?   233  1
  ATOM    1764  N    .  VAL  A   257  ?  -10.40549    5.48208  -64.06454  1.000  33.25648  N  ?  A  ?   234  1
  ATOM    1765  CA   .  VAL  A   257  ?  -11.18047    4.72090  -65.03290  1.000  34.17462  C  ?  A  ?   234  1
  ATOM    1766  C    .  VAL  A   257  ?  -10.27451    4.08120  -66.08062  1.000  34.70513  C  ?  A  ?   234  1
  ATOM    1767  O    .  VAL  A   257  ?  -10.55451    2.99235  -66.58596  1.000  35.14189  O  ?  A  ?   234  1
  ATOM    1768  CB   .  VAL  A   257  ?  -12.23065    5.61439  -65.72738  1.000  34.62545  C  ?  A  ?   234  1
  ATOM    1769  CG1  .  VAL  A   257  ?  -12.99447    4.83516  -66.79236  1.000  34.12003  C  ?  A  ?   234  1
  ATOM    1770  CG2  .  VAL  A   257  ?  -13.19479    6.20071  -64.69595  1.000  34.52513  C  ?  A  ?   234  1
  ATOM    1771  N    .  ASN  A   258  ?   -9.16950    4.74668  -66.38808  1.000  32.12490  N  ?  A  ?   235  1
  ATOM    1772  CA   .  ASN  A   258  ?   -8.29263    4.27813  -67.44971  1.000  33.00808  C  ?  A  ?   235  1
  ATOM    1773  C    .  ASN  A   258  ?   -7.06886    3.52869  -66.92715  1.000  32.64493  C  ?  A  ?   235  1
  ATOM    1774  O    .  ASN  A   258  ?   -6.04440    3.44482  -67.60888  1.000  33.43241  O  ?  A  ?   235  1
  ATOM    1775  CB   .  ASN  A   258  ?   -7.87875    5.46679  -68.31192  1.000  34.17496  C  ?  A  ?   235  1
  ATOM    1776  CG   .  ASN  A   258  ?   -9.07123    6.30146  -68.73738  1.000  34.62809  C  ?  A  ?   235  1
  ATOM    1777  ND2  .  ASN  A   258  ?   -9.55099    6.08138  -69.95625  1.000  35.61605  N  ?  A  ?   235  1
  ATOM    1778  OD1  .  ASN  A   258  ?   -9.57725    7.11160  -67.96013  1.000  34.18660  O  ?  A  ?   235  1
  ATOM    1779  N    .  ASN  A   259  ?   -7.18689    2.99848  -65.71175  1.000  32.49765  N  ?  A  ?   236  1
  ATOM    1780  CA   .  ASN  A   259  ?   -6.12252    2.21291  -65.09699  1.000  32.16233  C  ?  A  ?   236  1
  ATOM    1781  C    .  ASN  A   259  ?   -5.77773    1.00279  -65.97255  1.000  32.81869  C  ?  A  ?   236  1
  ATOM    1782  O    .  ASN  A   259  ?   -6.65014    0.20542  -66.32358  1.000  32.95185  O  ?  A  ?   236  1
  ATOM    1783  CB   .  ASN  A   259  ?   -6.54496    1.79133  -63.68646  1.000  35.63616  C  ?  A  ?   236  1
  ATOM    1784  CG   .  ASN  A   259  ?   -5.39872    1.25303  -62.85617  1.000  35.33144  C  ?  A  ?   236  1
  ATOM    1785  OD1  .  ASN  A   259  ?   -4.39662    0.78503  -63.38459  1.000  35.88233  O  ?  A  ?   236  1
  ATOM    1786  ND2  .  ASN  A   259  ?   -5.54007    1.33198  -61.53849  1.000  34.56693  N  ?  A  ?   236  1
  ATOM    1787  N    .  ARG  A   260  ?   -4.49809    0.88371  -66.32303  1.000  35.18341  N  ?  A  ?   237  1
  ATOM    1788  CA   .  ARG  A   260  ?   -4.03558   -0.13324  -67.26681  1.000  35.38211  C  ?  A  ?   237  1
  ATOM    1789  C    .  ARG  A   260  ?   -3.51145   -1.40585  -66.60749  1.000  36.12446  C  ?  A  ?   237  1
  ATOM    1790  O    .  ARG  A   260  ?   -3.68605   -2.50683  -67.14028  1.000  35.92734  O  ?  A  ?   237  1
  ATOM    1791  CB   .  ARG  A   260  ?   -2.96177    0.48113  -68.14949  1.000  34.83564  C  ?  A  ?   237  1
  ATOM    1792  CG   .  ARG  A   260  ?   -3.51926    1.63157  -68.95198  1.000  36.36994  C  ?  A  ?   237  1
  ATOM    1793  CD   .  ARG  A   260  ?   -2.43026    2.51892  -69.48707  1.000  38.01390  C  ?  A  ?   237  1
  ATOM    1794  NE   .  ARG  A   260  ?   -2.95358    3.54083  -70.38498  1.000  39.91794  N  ?  A  ?   237  1
  ATOM    1795  CZ   .  ARG  A   260  ?   -2.18974    4.39397  -71.06153  1.000  39.39476  C  ?  A  ?   237  1
  ATOM    1796  NH1  .  ARG  A   260  ?   -0.86524    4.34768  -70.94391  1.000  39.02004  N  ?  A  ?   237  1
  ATOM    1797  NH2  .  ARG  A   260  ?   -2.74661    5.29028  -71.86497  1.000  39.59112  N  ?  A  ?   237  1
  ATOM    1798  N    .  SER  A   261  ?   -2.84348   -1.24658  -65.46779  1.000  35.69520  N  ?  A  ?   238  1
  ATOM    1799  CA   .  SER  A   261  ?   -2.38002   -2.38715  -64.68571  1.000  34.55088  C  ?  A  ?   238  1
  ATOM    1800  C    .  SER  A   261  ?   -3.56819   -3.07965  -64.02718  1.000  34.64135  C  ?  A  ?   238  1
  ATOM    1801  O    .  SER  A   261  ?   -3.74734   -4.28992  -64.16530  1.000  36.10998  O  ?  A  ?   238  1
  ATOM    1802  CB   .  SER  A   261  ?   -1.34834   -1.95408  -63.63887  1.000  34.17316  C  ?  A  ?   238  1
  ATOM    1803  OG   .  SER  A   261  ?   -1.58347   -0.63256  -63.18278  1.000  34.21359  O  ?  A  ?   238  1
  ATOM    1804  N    .  ALA  A   262  ?   -4.39298   -2.30137  -63.33188  1.000  36.59209  N  ?  A  ?   239  1
  ATOM    1805  CA   .  ALA  A   262  ?   -5.55856   -2.85744  -62.65536  1.000  35.58915  C  ?  A  ?   239  1
  ATOM    1806  C    .  ALA  A   262  ?   -6.84373   -2.23314  -63.17839  1.000  36.10705  C  ?  A  ?   239  1
  ATOM    1807  O    .  ALA  A   262  ?   -7.15194   -1.08830  -62.86031  1.000  34.85557  O  ?  A  ?   239  1
  ATOM    1808  CB   .  ALA  A   262  ?   -5.44631   -2.63446  -61.16360  1.000  33.43150  C  ?  A  ?   239  1
  ATOM    1809  N    .  PRO  A   263  ?   -7.63536   -3.01782  -63.92415  1.000  37.69243  N  ?  A  ?   240  1
  ATOM    1810  CA   .  PRO  A   263  ?   -8.84531   -2.50670  -64.57568  1.000  37.61439  C  ?  A  ?   240  1
  ATOM    1811  C    .  PRO  A   263  ?   -9.87855   -2.02511  -63.57174  1.000  35.39925  C  ?  A  ?   240  1
  ATOM    1812  O    .  PRO  A   263  ?   -9.90616   -2.52314  -62.44753  1.000  33.78064  O  ?  A  ?   240  1
  ATOM    1813  CB   .  PRO  A   263  ?   -9.35765   -3.72403  -65.35027  1.000  38.69705  C  ?  A  ?   240  1
  ATOM    1814  CG   .  PRO  A   263  ?   -8.12058   -4.53627  -65.60571  1.000  39.59194  C  ?  A  ?   240  1
  ATOM    1815  CD   .  PRO  A   263  ?   -7.34149   -4.40169  -64.33490  1.000  37.75380  C  ?  A  ?   240  1
  ATOM    1816  N    .  VAL  A   264  ?  -10.71478   -1.07444  -63.97900  1.000  36.12820  N  ?  A  ?   241  1
  ATOM    1817  CA   .  VAL  A   264  ?  -11.72618   -0.51934  -63.09012  1.000  34.20753  C  ?  A  ?   241  1
  ATOM    1818  C    .  VAL  A   264  ?  -12.70612   -1.58603  -62.64262  1.000  32.43197  C  ?  A  ?   241  1
  ATOM    1819  O    .  VAL  A   264  ?  -13.23886   -1.50076  -61.55189  1.000  31.88822  O  ?  A  ?   241  1
  ATOM    1820  CB   .  VAL  A   264  ?  -12.52110    0.62727  -63.74303  1.000  34.76355  C  ?  A  ?   241  1
  ATOM    1821  CG1  .  VAL  A   264  ?  -12.22700    1.94217  -63.03993  1.000  34.01887  C  ?  A  ?   241  1
  ATOM    1822  CG2  .  VAL  A   264  ?  -12.22299    0.71461  -65.22057  1.000  35.96790  C  ?  A  ?   241  1
  ATOM    1823  N    .  SER  A   265  ?  -12.95413   -2.57334  -63.49659  1.000  35.50927  N  ?  A  ?   242  1
  ATOM    1824  CA   .  SER  A   265  ?  -13.90916   -3.62676  -63.18475  1.000  34.20614  C  ?  A  ?   242  1
  ATOM    1825  C    .  SER  A   265  ?  -13.56004   -4.35472  -61.88774  1.000  33.63634  C  ?  A  ?   242  1
  ATOM    1826  O    .  SER  A   265  ?  -14.43831   -4.60851  -61.06125  1.000  32.55979  O  ?  A  ?   242  1
  ATOM    1827  CB   .  SER  A   265  ?  -13.98871   -4.63105  -64.33381  1.000  35.27967  C  ?  A  ?   242  1
  ATOM    1828  OG   .  SER  A   265  ?  -12.69869   -5.09421  -64.68219  1.000  38.45701  O  ?  A  ?   242  1
  ATOM    1829  N    .  MET  A   266  ?  -12.28227   -4.67758  -61.70096  1.000  37.63896  N  ?  A  ?   243  1
  ATOM    1830  CA   .  MET  A   266  ?  -11.85225   -5.36246  -60.48192  1.000  36.72806  C  ?  A  ?   243  1
  ATOM    1831  C    .  MET  A   266  ?  -11.89931   -4.40754  -59.28951  1.000  34.73539  C  ?  A  ?   243  1
  ATOM    1832  O    .  MET  A   266  ?  -12.06965   -4.83546  -58.14584  1.000  34.23862  O  ?  A  ?   243  1
  ATOM    1833  CB   .  MET  A   266  ?  -10.45387   -5.98184  -60.64416  1.000  38.70247  C  ?  A  ?   243  1
  ATOM    1834  CG   .  MET  A   266  ?   -9.25977   -5.04146  -60.49836  1.000  39.88283  C  ?  A  ?   243  1
  ATOM    1835  SD   .  MET  A   266  ?   -7.72020   -5.78015  -61.13049  1.000  42.87588  S  ?  A  ?   243  1
  ATOM    1836  CE   .  MET  A   266  ?   -7.33135   -6.97796  -59.85005  1.000  41.47196  C  ?  A  ?   243  1
  ATOM    1837  N    .  GLY  A   267  ?  -11.73200   -3.11746  -59.56035  1.000  34.18891  N  ?  A  ?   244  1
  ATOM    1838  CA   .  GLY  A   267  ?  -11.84730   -2.10661  -58.52799  1.000  32.64251  C  ?  A  ?   244  1
  ATOM    1839  C    .  GLY  A   267  ?  -13.27079   -2.03373  -58.01702  1.000  32.71205  C  ?  A  ?   244  1
  ATOM    1840  O    .  GLY  A   267  ?  -13.51599   -1.97650  -56.80813  1.000  32.31806  O  ?  A  ?   244  1
  ATOM    1841  N    .  LYS  A   268  ?  -14.20964   -2.03463  -58.95876  1.000  33.42569  N  ?  A  ?   245  1
  ATOM    1842  CA   .  LYS  A   268  ?  -15.63320   -2.02318  -58.66579  1.000  32.06300  C  ?  A  ?   245  1
  ATOM    1843  C    .  LYS  A   268  ?  -15.99805   -3.28293  -57.91929  1.000  31.38678  C  ?  A  ?   245  1
  ATOM    1844  O    .  LYS  A   268  ?  -16.80121   -3.24438  -56.99961  1.000  30.92340  O  ?  A  ?   245  1
  ATOM    1845  CB   .  LYS  A   268  ?  -16.47115   -1.93092  -59.94144  1.000  32.30296  C  ?  A  ?   245  1
  ATOM    1846  CG   .  LYS  A   268  ?  -16.30660   -0.66159  -60.74576  1.000  34.26436  C  ?  A  ?   245  1
  ATOM    1847  CD   .  LYS  A   268  ?  -17.31625   -0.63315  -61.88833  1.000  36.82022  C  ?  A  ?   245  1
  ATOM    1848  CE   .  LYS  A   268  ?  -16.92085    0.36376  -62.96704  1.000  38.58608  C  ?  A  ?   245  1
  ATOM    1849  NZ   .  LYS  A   268  ?  -18.07609    0.70388  -63.84545  1.000  42.38277  N  ?  A  ?   245  1
  ATOM    1850  N    .  GLY  A   269  ?  -15.41491   -4.40188  -58.33670  1.000  32.55632  N  ?  A  ?   246  1
  ATOM    1851  CA   .  GLY  A   269  ?  -15.67755   -5.67358  -57.69461  1.000  33.25919  C  ?  A  ?   246  1
  ATOM    1852  C    .  GLY  A   269  ?  -15.22232   -5.61826  -56.25325  1.000  32.71943  C  ?  A  ?   246  1
  ATOM    1853  O    .  GLY  A   269  ?  -15.89798   -6.12603  -55.35114  1.000  33.13503  O  ?  A  ?   246  1
  ATOM    1854  N    .  LEU  A   270  ?  -14.07677   -4.98405  -56.02960  1.000  32.50528  N  ?  A  ?   247  1
  ATOM    1855  CA   .  LEU  A   270  ?  -13.58440   -4.82693  -54.67272  1.000  32.10288  C  ?  A  ?   247  1
  ATOM    1856  C    .  LEU  A   270  ?  -14.54164   -3.95839  -53.85796  1.000  31.73941  C  ?  A  ?   247  1
  ATOM    1857  O    .  LEU  A   270  ?  -14.86071   -4.28935  -52.71280  1.000  31.95835  O  ?  A  ?   247  1
  ATOM    1858  CB   .  LEU  A   270  ?  -12.18139   -4.21537  -54.65965  1.000  32.99991  C  ?  A  ?   247  1
  ATOM    1859  CG   .  LEU  A   270  ?  -11.68972   -3.81933  -53.26268  1.000  31.45881  C  ?  A  ?   247  1
  ATOM    1860  CD1  .  LEU  A   270  ?  -11.35727   -5.05989  -52.44624  1.000  31.63974  C  ?  A  ?   247  1
  ATOM    1861  CD2  .  LEU  A   270  ?  -10.49971   -2.87687  -53.33348  1.000  31.54052  C  ?  A  ?   247  1
  ATOM    1862  N    .  PHE  A   271  ?  -15.02695   -2.87097  -54.45615  1.000  31.23984  N  ?  A  ?   248  1
  ATOM    1863  CA   .  PHE  A   271  ?  -15.96659   -2.00045  -53.74965  1.000  31.53469  C  ?  A  ?   248  1
  ATOM    1864  C    .  PHE  A   271  ?  -17.26908   -2.72016  -53.42466  1.000  31.45854  C  ?  A  ?   248  1
  ATOM    1865  O    .  PHE  A   271  ?  -17.86646   -2.47783  -52.38979  1.000  31.54589  O  ?  A  ?   248  1
  ATOM    1866  CB   .  PHE  A   271  ?  -16.28508   -0.73673  -54.54737  1.000  32.43779  C  ?  A  ?   248  1
  ATOM    1867  CG   .  PHE  A   271  ?  -17.29141    0.15244  -53.87061  1.000  32.13766  C  ?  A  ?   248  1
  ATOM    1868  CD1  .  PHE  A   271  ?  -17.03441    0.68043  -52.61476  1.000  31.10891  C  ?  A  ?   248  1
  ATOM    1869  CD2  .  PHE  A   271  ?  -18.51211    0.42700  -54.47010  1.000  33.05694  C  ?  A  ?   248  1
  ATOM    1870  CE1  .  PHE  A   271  ?  -17.96869    1.48973  -51.98147  1.000  32.44388  C  ?  A  ?   248  1
  ATOM    1871  CE2  .  PHE  A   271  ?  -19.44891    1.23446  -53.84294  1.000  32.97297  C  ?  A  ?   248  1
  ATOM    1872  CZ   .  PHE  A   271  ?  -19.17680    1.76587  -52.59673  1.000  32.68512  C  ?  A  ?   248  1
  ATOM    1873  N    .  ASP  A   272  ?  -17.72017   -3.57371  -54.33384  1.000  32.92862  N  ?  A  ?   249  1
  ATOM    1874  CA   .  ASP  A   272  ?  -18.91632   -4.37315  -54.12317  1.000  33.96987  C  ?  A  ?   249  1
  ATOM    1875  C    .  ASP  A   272  ?  -18.69290   -5.32331  -52.95256  1.000  34.22077  C  ?  A  ?   249  1
  ATOM    1876  O    .  ASP  A   272  ?  -19.58490   -5.54450  -52.13360  1.000  34.81018  O  ?  A  ?   249  1
  ATOM    1877  CB   .  ASP  A   272  ?  -19.28334   -5.14948  -55.39376  1.000  34.56604  C  ?  A  ?   249  1
  ATOM    1878  CG   .  ASP  A   272  ?  -19.68365   -4.23506  -56.54747  1.000  37.51379  C  ?  A  ?   249  1
  ATOM    1879  OD1  .  ASP  A   272  ?  -19.79059   -3.00696  -56.33478  1.000  37.07606  O  ?  A  ?   249  1
  ATOM    1880  OD2  .  ASP  A   272  ?  -19.88494   -4.74345  -57.67358  1.000  40.58569  O  ?  A  ?   249  1
  ATOM    1881  N    .  LEU  A   273  ?  -17.49070   -5.88638  -52.88444  1.000  33.89239  N  ?  A  ?   250  1
  ATOM    1882  CA   .  LEU  A   273  ?  -17.13683   -6.79213  -51.79742  1.000  34.46430  C  ?  A  ?   250  1
  ATOM    1883  C    .  LEU  A   273  ?  -17.11947   -6.06717  -50.44750  1.000  34.00537  C  ?  A  ?   250  1
  ATOM    1884  O    .  LEU  A   273  ?  -17.53719   -6.61846  -49.42945  1.000  34.75916  O  ?  A  ?   250  1
  ATOM    1885  CB   .  LEU  A   273  ?  -15.77687   -7.44047  -52.06022  1.000  34.45427  C  ?  A  ?   250  1
  ATOM    1886  CG   .  LEU  A   273  ?  -15.82930   -8.73461  -52.87150  1.000  35.62783  C  ?  A  ?   250  1
  ATOM    1887  CD1  .  LEU  A   273  ?  -14.43407   -9.28095  -53.09394  1.000  35.64181  C  ?  A  ?   250  1
  ATOM    1888  CD2  .  LEU  A   273  ?  -16.73032   -9.77044  -52.22239  1.000  37.03784  C  ?  A  ?   250  1
  ATOM    1889  N    .  ILE  A   274  ?  -16.61260   -4.83887  -50.44714  1.000  32.38906  N  ?  A  ?   251  1
  ATOM    1890  CA   .  ILE  A   274  ?  -16.55911   -4.02228  -49.24102  1.000  32.06577  C  ?  A  ?   251  1
  ATOM    1891  C    .  ILE  A   274  ?  -17.93100   -3.53499  -48.78184  1.000  32.40197  C  ?  A  ?   251  1
  ATOM    1892  O    .  ILE  A   274  ?  -18.28238   -3.65051  -47.60559  1.000  33.23434  O  ?  A  ?   251  1
  ATOM    1893  CB   .  ILE  A   274  ?  -15.64125   -2.80327  -49.45017  1.000  31.11073  C  ?  A  ?   251  1
  ATOM    1894  CG1  .  ILE  A   274  ?  -14.20064   -3.27039  -49.69551  1.000  30.89852  C  ?  A  ?   251  1
  ATOM    1895  CG2  .  ILE  A   274  ?  -15.67972   -1.89247  -48.24274  1.000  31.00032  C  ?  A  ?   251  1
  ATOM    1896  CD1  .  ILE  A   274  ?  -13.26055   -2.19109  -50.21814  1.000  30.17647  C  ?  A  ?   251  1
  ATOM    1897  N    .  ALA  A   275  ?  -18.71172   -3.02877  -49.72993  1.000  31.54007  N  ?  A  ?   252  1
  ATOM    1898  CA   .  ALA  A   275  ?  -20.00544   -2.40366  -49.46336  1.000  31.83929  C  ?  A  ?   252  1
  ATOM    1899  C    .  ALA  A   275  ?  -21.03631   -3.36629  -48.88651  1.000  32.98560  C  ?  A  ?   252  1
  ATOM    1900  O    .  ALA  A   275  ?  -22.03459   -2.93583  -48.31013  1.000  33.41087  O  ?  A  ?   252  1
  ATOM    1901  CB   .  ALA  A   275  ?  -20.54594   -1.77396  -50.73358  1.000  31.59705  C  ?  A  ?   252  1
  ATOM    1902  N    .  ALA  A   276  ?  -20.78803   -4.66200  -49.03974  1.000  31.52053  N  ?  A  ?   253  1
  ATOM    1903  CA   .  ALA  A   276  ?  -21.71332   -5.68281  -48.57786  1.000  32.90071  C  ?  A  ?   253  1
  ATOM    1904  C    .  ALA  A   276  ?  -22.02009   -5.50830  -47.09759  1.000  33.36122  C  ?  A  ?   253  1
  ATOM    1905  O    .  ALA  A   276  ?  -23.18399   -5.52345  -46.69235  1.000  34.23751  O  ?  A  ?   253  1
  ATOM    1906  CB   .  ALA  A   276  ?  -21.14722   -7.06764  -48.84006  1.000  33.67600  C  ?  A  ?   253  1
  ATOM    1907  N    .  ASN  A   277  ?  -20.97874   -5.31699  -46.29450  1.000  35.62115  N  ?  A  ?   254  1
  ATOM    1908  CA   .  ASN  A   277  ?  -21.16380   -5.15999  -44.85844  1.000  36.24152  C  ?  A  ?   254  1
  ATOM    1909  C    .  ASN  A   277  ?  -20.53572   -3.89247  -44.28007  1.000  36.66458  C  ?  A  ?   254  1
  ATOM    1910  O    .  ASN  A   277  ?  -20.63417   -3.64021  -43.07802  1.000  38.68136  O  ?  A  ?   254  1
  ATOM    1911  CB   .  ASN  A   277  ?  -20.61007   -6.38464  -44.13748  1.000  37.16761  C  ?  A  ?   254  1
  ATOM    1912  CG   .  ASN  A   277  ?  -21.33247   -7.65586  -44.51941  1.000  38.53857  C  ?  A  ?   254  1
  ATOM    1913  ND2  .  ASN  A   277  ?  -20.65889   -8.51273  -45.27442  1.000  38.62816  N  ?  A  ?   254  1
  ATOM    1914  OD1  .  ASN  A   277  ?  -22.48241   -7.87157  -44.13396  1.000  40.34489  O  ?  A  ?   254  1
  ATOM    1915  N    .  THR  A   278  ?  -19.90643   -3.08777  -45.13057  1.000  34.28633  N  ?  A  ?   255  1
  ATOM    1916  CA   .  THR  A   278  ?  -19.33983   -1.82203  -44.67590  1.000  34.48005  C  ?  A  ?   255  1
  ATOM    1917  C    .  THR  A   278  ?  -20.28194   -0.69682  -45.06715  1.000  35.25271  C  ?  A  ?   255  1
  ATOM    1918  O    .  THR  A   278  ?  -20.25932   -0.21700  -46.19771  1.000  35.35451  O  ?  A  ?   255  1
  ATOM    1919  CB   .  THR  A   278  ?  -17.93501   -1.56311  -45.27189  1.000  32.91217  C  ?  A  ?   255  1
  ATOM    1920  CG2  .  THR  A   278  ?  -17.28560   -0.34610  -44.63027  1.000  33.04166  C  ?  A  ?   255  1
  ATOM    1921  OG1  .  THR  A   278  ?  -17.10102   -2.70627  -45.05234  1.000  32.43074  O  ?  A  ?   255  1
  ATOM    1922  N    .  LEU  A   279  ?  -21.10128   -0.26941  -44.11588  1.000  34.01701  N  ?  A  ?   256  1
  ATOM    1923  CA   .  LEU  A   279  ?  -22.11613    0.73958  -44.37890  1.000  36.03316  C  ?  A  ?   256  1
  ATOM    1924  C    .  LEU  A   279  ?  -21.48178    2.06723  -44.74498  1.000  36.00256  C  ?  A  ?   256  1
  ATOM    1925  O    .  LEU  A   279  ?  -21.91459    2.74788  -45.67685  1.000  35.38643  O  ?  A  ?   256  1
  ATOM    1926  CB   .  LEU  A   279  ?  -23.02112    0.90746  -43.15826  1.000  38.87523  C  ?  A  ?   256  1
  ATOM    1927  CG   .  LEU  A   279  ?  -23.80918   -0.34030  -42.76206  1.000  38.17296  C  ?  A  ?   256  1
  ATOM    1928  CD1  .  LEU  A   279  ?  -24.71965   -0.04606  -41.58333  1.000  40.83568  C  ?  A  ?   256  1
  ATOM    1929  CD2  .  LEU  A   279  ?  -24.60820   -0.84192  -43.95384  1.000  36.78902  C  ?  A  ?   256  1
  ATOM    1930  N    .  ASP  A   280  ?  -20.44143    2.42205  -44.00381  1.000  37.87723  N  ?  A  ?   257  1
  ATOM    1931  CA   .  ASP  A   280  ?  -19.75466    3.68071  -44.21284  1.000  37.58700  C  ?  A  ?   257  1
  ATOM    1932  C    .  ASP  A   280  ?  -18.64695    3.49539  -45.24909  1.000  34.73525  C  ?  A  ?   257  1
  ATOM    1933  O    .  ASP  A   280  ?  -17.46563    3.42774  -44.90745  1.000  33.69642  O  ?  A  ?   257  1
  ATOM    1934  CB   .  ASP  A   280  ?  -19.18947    4.17694  -42.88085  1.000  38.20595  C  ?  A  ?   257  1
  ATOM    1935  CG   .  ASP  A   280  ?  -19.21800    5.68222  -42.75680  1.000  40.75823  C  ?  A  ?   257  1
  ATOM    1936  OD1  .  ASP  A   280  ?  -19.10014    6.36712  -43.78708  1.000  40.34126  O  ?  A  ?   257  1
  ATOM    1937  OD2  .  ASP  A   280  ?  -19.35592    6.18325  -41.62049  1.000  45.16955  O  ?  A  ?   257  1
  ATOM    1938  N    .  SER  A   281  ?  -19.03003    3.42742  -46.52026  1.000  33.46064  N  ?  A  ?   258  1
  ATOM    1939  CA   .  SER  A   281  ?  -18.05411    3.24331  -47.58494  1.000  31.61981  C  ?  A  ?   258  1
  ATOM    1940  C    .  SER  A   281  ?  -18.47216    3.96322  -48.85232  1.000  31.95351  C  ?  A  ?   258  1
  ATOM    1941  O    .  SER  A   281  ?  -19.65312    4.22126  -49.07862  1.000  33.05810  O  ?  A  ?   258  1
  ATOM    1942  CB   .  SER  A   281  ?  -17.84563    1.76046  -47.88792  1.000  30.49127  C  ?  A  ?   258  1
  ATOM    1943  OG   .  SER  A   281  ?  -19.07480    1.11990  -48.16455  1.000  31.13813  O  ?  A  ?   258  1
  ATOM    1944  N    .  SER  A   282  ?  -17.48823    4.27119  -49.68733  1.000  31.40677  N  ?  A  ?   259  1
  ATOM    1945  CA   .  SER  A   282  ?  -17.74428    4.97459  -50.93088  1.000  31.28744  C  ?  A  ?   259  1
  ATOM    1946  C    .  SER  A   282  ?  -16.73255    4.58310  -51.98159  1.000  30.46367  C  ?  A  ?   259  1
  ATOM    1947  O    .  SER  A   282  ?  -15.66125    4.07260  -51.66969  1.000  29.39769  O  ?  A  ?   259  1
  ATOM    1948  CB   .  SER  A   282  ?  -17.70302    6.48944  -50.72908  1.000  33.13404  C  ?  A  ?   259  1
  ATOM    1949  OG   .  SER  A   282  ?  -18.54905    6.89910  -49.67374  1.000  35.52834  O  ?  A  ?   259  1
  ATOM    1950  N    .  LEU  A   283  ?  -17.10414    4.80876  -53.23448  1.000  29.46755  N  ?  A  ?   260  1
  ATOM    1951  CA   .  LEU  A   283  ?  -16.23153    4.55384  -54.35829  1.000  29.32399  C  ?  A  ?   260  1
  ATOM    1952  C    .  LEU  A   283  ?  -16.20030    5.80724  -55.20340  1.000  29.78275  C  ?  A  ?   260  1
  ATOM    1953  O    .  LEU  A   283  ?  -17.23989    6.35993  -55.54519  1.000  32.12660  O  ?  A  ?   260  1
  ATOM    1954  CB   .  LEU  A   283  ?  -16.71278    3.35951  -55.17204  1.000  29.40890  C  ?  A  ?   260  1
  ATOM    1955  CG   .  LEU  A   283  ?  -16.04800    3.20385  -56.53487  1.000  29.53817  C  ?  A  ?   260  1
  ATOM    1956  CD1  .  LEU  A   283  ?  -14.65890    2.61276  -56.36578  1.000  29.23373  C  ?  A  ?   260  1
  ATOM    1957  CD2  .  LEU  A   283  ?  -16.89070    2.33539  -57.44576  1.000  31.21585  C  ?  A  ?   260  1
  ATOM    1958  N    .  TYR  A   284  ?  -14.99998    6.25967  -55.52948  1.000  28.53749  N  ?  A  ?   261  1
  ATOM    1959  CA   .  TYR  A   284  ?  -14.82506    7.42384  -56.36951  1.000  29.93258  C  ?  A  ?   261  1
  ATOM    1960  C    .  TYR  A   284  ?  -14.06700    7.01670  -57.62362  1.000  30.93386  C  ?  A  ?   261  1
  ATOM    1961  O    .  TYR  A   284  ?  -12.92260    6.55281  -57.56397  1.000  29.65727  O  ?  A  ?   261  1
  ATOM    1962  CB   .  TYR  A   284  ?  -14.08722    8.52758  -55.61199  1.000  29.49774  C  ?  A  ?   261  1
  ATOM    1963  CG   .  TYR  A   284  ?  -14.13405    9.87700  -56.28846  1.000  31.77277  C  ?  A  ?   261  1
  ATOM    1964  CD1  .  TYR  A   284  ?  -15.34507   10.46397  -56.62382  1.000  34.05712  C  ?  A  ?   261  1
  ATOM    1965  CD2  .  TYR  A   284  ?  -12.96979   10.57551  -56.57289  1.000  31.87954  C  ?  A  ?   261  1
  ATOM    1966  CE1  .  TYR  A   284  ?  -15.39502   11.70377  -57.24006  1.000  36.18655  C  ?  A  ?   261  1
  ATOM    1967  CE2  .  TYR  A   284  ?  -13.01182   11.81613  -57.18755  1.000  33.83748  C  ?  A  ?   261  1
  ATOM    1968  CZ   .  TYR  A   284  ?  -14.22508   12.37542  -57.51883  1.000  36.88964  C  ?  A  ?   261  1
  ATOM    1969  OH   .  TYR  A   284  ?  -14.27147   13.60987  -58.13097  1.000  38.07757  O  ?  A  ?   261  1
  ATOM    1970  N    .  LEU  A   285  ?  -14.71825    7.19131  -58.76459  1.000  29.45223  N  ?  A  ?   262  1
  ATOM    1971  CA   .  LEU  A   285  ?  -14.10210    6.85784  -60.02704  1.000  30.71540  C  ?  A  ?   262  1
  ATOM    1972  C    .  LEU  A   285  ?  -13.78204    8.15748  -60.71636  1.000  33.56718  C  ?  A  ?   262  1
  ATOM    1973  O    .  LEU  A   285  ?  -14.65369    9.01042  -60.88595  1.000  34.55454  O  ?  A  ?   262  1
  ATOM    1974  CB   .  LEU  A   285  ?  -15.02608    6.00562  -60.89115  1.000  31.81790  C  ?  A  ?   262  1
  ATOM    1975  CG   .  LEU  A   285  ?  -15.40701    4.64609  -60.31176  1.000  30.88392  C  ?  A  ?   262  1
  ATOM    1976  CD1  .  LEU  A   285  ?  -16.01858    3.75592  -61.38279  1.000  30.92647  C  ?  A  ?   262  1
  ATOM    1977  CD2  .  LEU  A   285  ?  -14.21175    3.97620  -59.65987  1.000  28.27867  C  ?  A  ?   262  1
  ATOM    1978  N    .  ILE  A   286  ?  -12.52941    8.30206  -61.12594  1.000  32.92365  N  ?  A  ?   263  1
  ATOM    1979  CA   .  ILE  A   286  ?  -12.10587    9.51418  -61.79079  1.000  34.20792  C  ?  A  ?   263  1
  ATOM    1980  C    .  ILE  A   286  ?  -11.76614    9.18062  -63.22935  1.000  36.32012  C  ?  A  ?   263  1
  ATOM    1981  O    .  ILE  A   286  ?  -10.96295    8.28621  -63.50185  1.000  35.67182  O  ?  A  ?   263  1
  ATOM    1982  CB   .  ILE  A   286  ?  -10.89285   10.14509  -61.10114  1.000  33.39079  C  ?  A  ?   263  1
  ATOM    1983  CG1  .  ILE  A   286  ?  -11.04155   10.06434  -59.57969  1.000  31.30981  C  ?  A  ?   263  1
  ATOM    1984  CG2  .  ILE  A   286  ?  -10.70566   11.58454  -61.56868  1.000  35.59910  C  ?  A  ?   263  1
  ATOM    1985  CD1  .  ILE  A   286  ?  -10.15389   11.03141  -58.82647  1.000  31.17247  C  ?  A  ?   263  1
  ATOM    1986  N    .  ASN  A   287  ?  -12.37828    9.91061  -64.15134  1.000  33.06282  N  ?  A  ?   264  1
  ATOM    1987  CA   .  ASN  A   287  ?  -12.11616    9.70557  -65.56121  1.000  33.92016  C  ?  A  ?   264  1
  ATOM    1988  C    .  ASN  A   287  ?  -10.79664   10.34709  -65.92130  1.000  34.78675  C  ?  A  ?   264  1
  ATOM    1989  O    .  ASN  A   287  ?  -10.32530   11.23306  -65.20768  1.000  35.00863  O  ?  A  ?   264  1
  ATOM    1990  CB   .  ASN  A   287  ?  -13.23843   10.29502  -66.41050  1.000  34.82161  C  ?  A  ?   264  1
  ATOM    1991  CG   .  ASN  A   287  ?  -13.36134    9.62842  -67.75944  1.000  35.48474  C  ?  A  ?   264  1
  ATOM    1992  ND2  .  ASN  A   287  ?  -13.77030   10.39878  -68.75792  1.000  36.79916  N  ?  A  ?   264  1
  ATOM    1993  OD1  .  ASN  A   287  ?  -13.09174    8.43679  -67.90699  1.000  34.98109  O  ?  A  ?   264  1
  ATOM    1994  N    .  ASN  A   288  ?  -10.20914    9.88662  -67.02193  1.000  35.45749  N  ?  A  ?   265  1
  ATOM    1995  CA   .  ASN  A   288  ?   -8.95979   10.42879  -67.52826  1.000  36.52637  C  ?  A  ?   265  1
  ATOM    1996  C    .  ASN  A   288  ?   -7.85266   10.30193  -66.48155  1.000  35.88505  C  ?  A  ?   265  1
  ATOM    1997  O    .  ASN  A   288  ?   -7.06554   11.22348  -66.27324  1.000  36.69201  O  ?  A  ?   265  1
  ATOM    1998  CB   .  ASN  A   288  ?   -9.15293   11.88961  -67.95236  1.000  37.98514  C  ?  A  ?   265  1
  ATOM    1999  CG   .  ASN  A   288  ?   -8.07006   12.37831  -68.89312  1.000  39.56728  C  ?  A  ?   265  1
  ATOM    2000  ND2  .  ASN  A   288  ?   -7.92690   13.69420  -68.98974  1.000  40.96433  N  ?  A  ?   265  1
  ATOM    2001  OD1  .  ASN  A   288  ?   -7.37382   11.58583  -69.53027  1.000  39.69924  O  ?  A  ?   265  1
  ATOM    2002  N    .  ALA  A   289  ?   -7.82687    9.16025  -65.80046  1.000  36.28341  N  ?  A  ?   266  1
  ATOM    2003  CA   .  ALA  A   289  ?   -6.79775    8.87163  -64.80796  1.000  35.67920  C  ?  A  ?   266  1
  ATOM    2004  C    .  ALA  A   289  ?   -6.42767    7.39150  -64.82742  1.000  34.93973  C  ?  A  ?   266  1
  ATOM    2005  O    .  ALA  A   289  ?   -7.24661    6.53987  -65.17433  1.000  34.87837  O  ?  A  ?   266  1
  ATOM    2006  CB   .  ALA  A   289  ?   -7.26488    9.28651  -63.41948  1.000  34.90585  C  ?  A  ?   266  1
  ATOM    2007  N    .  GLY  A   290  ?   -5.19793    7.08423  -64.43421  1.000  35.95614  N  ?  A  ?   267  1
  ATOM    2008  CA   .  GLY  A   290  ?   -4.72930    5.71142  -64.44409  1.000  36.76923  C  ?  A  ?   267  1
  ATOM    2009  C    .  GLY  A   290  ?   -4.42651    5.14733  -63.06997  1.000  34.75964  C  ?  A  ?   267  1
  ATOM    2010  O    .  GLY  A   290  ?   -5.14565    5.40791  -62.10798  1.000  32.83941  O  ?  A  ?   267  1
  ATOM    2011  N    .  HIS  A   291  ?   -3.35031    4.37104  -62.98529  1.000  36.42608  N  ?  A  ?   268  1
  ATOM    2012  CA   .  HIS  A   291  ?   -2.94418    3.74835  -61.73308  1.000  34.79712  C  ?  A  ?   268  1
  ATOM    2013  C    .  HIS  A   291  ?   -2.51828    4.79227  -60.70538  1.000  33.22059  C  ?  A  ?   268  1
  ATOM    2014  O    .  HIS  A   291  ?   -2.85079    4.68694  -59.52511  1.000  31.92811  O  ?  A  ?   268  1
  ATOM    2015  CB   .  HIS  A   291  ?   -1.80266    2.76345  -61.98475  1.000  35.80288  C  ?  A  ?   268  1
  ATOM    2016  CG   .  HIS  A   291  ?   -1.57271    1.80268  -60.86143  1.000  34.47744  C  ?  A  ?   268  1
  ATOM    2017  CD2  .  HIS  A   291  ?   -0.52017    1.64683  -60.02449  1.000  33.99144  C  ?  A  ?   268  1
  ATOM    2018  ND1  .  HIS  A   291  ?   -2.49817    0.84990  -60.49502  1.000  33.97582  N  ?  A  ?   268  1
  ATOM    2019  CE1  .  HIS  A   291  ?   -2.02467    0.14659  -59.48261  1.000  33.32418  C  ?  A  ?   268  1
  ATOM    2020  NE2  .  HIS  A   291  ?   -0.82649    0.61081  -59.17680  1.000  33.90256  N  ?  A  ?   268  1
  ATOM    2021  N    .  HIS  A   292  ?   -1.77990    5.79737  -61.16147  1.000  36.58907  N  ?  A  ?   269  1
  ATOM    2022  CA   .  HIS  A   292  ?   -1.36233    6.89251  -60.29830  1.000  35.08272  C  ?  A  ?   269  1
  ATOM    2023  C    .  HIS  A   292  ?   -2.37176    8.03260  -60.40549  1.000  35.50681  C  ?  A  ?   269  1
  ATOM    2024  O    .  HIS  A   292  ?   -2.10341    9.05776  -61.03293  1.000  36.77553  O  ?  A  ?   269  1
  ATOM    2025  CB   .  HIS  A   292  ?    0.05017    7.36794  -60.65921  1.000  35.82714  C  ?  A  ?   269  1
  ATOM    2026  CG   .  HIS  A   292  ?    1.07113    6.26935  -60.69152  1.000  35.79010  C  ?  A  ?   269  1
  ATOM    2027  CD2  .  HIS  A   292  ?    1.92084    5.81294  -59.74038  1.000  35.26735  C  ?  A  ?   269  1
  ATOM    2028  ND1  .  HIS  A   292  ?    1.30337    5.49924  -61.81151  1.000  37.92680  N  ?  A  ?   269  1
  ATOM    2029  CE1  .  HIS  A   292  ?    2.25152    4.61583  -61.54898  1.000  37.21575  C  ?  A  ?   269  1
  ATOM    2030  NE2  .  HIS  A   292  ?    2.64069    4.78314  -60.29744  1.000  36.39077  N  ?  A  ?   269  1
  ATOM    2031  N    .  VAL  A   293  ?   -3.53048    7.84432  -59.78021  1.000  35.12141  N  ?  A  ?   270  1
  ATOM    2032  CA   .  VAL  A   293  ?   -4.63770    8.79704  -59.86208  1.000  35.62477  C  ?  A  ?   270  1
  ATOM    2033  C    .  VAL  A   293  ?   -4.22974   10.16252  -59.33129  1.000  35.65508  C  ?  A  ?   270  1
  ATOM    2034  O    .  VAL  A   293  ?   -4.58572   11.19754  -59.90213  1.000  36.79814  O  ?  A  ?   270  1
  ATOM    2035  CB   .  VAL  A   293  ?   -5.87130    8.30965  -59.06600  1.000  34.32893  C  ?  A  ?   270  1
  ATOM    2036  CG1  .  VAL  A   293  ?   -7.13964    8.96411  -59.59375  1.000  36.06766  C  ?  A  ?   270  1
  ATOM    2037  CG2  .  VAL  A   293  ?   -5.98629    6.79262  -59.12078  1.000  34.32880  C  ?  A  ?   270  1
  ATOM    2038  N    .  PHE  A   294  ?   -3.48148   10.14522  -58.23209  1.000  35.58168  N  ?  A  ?   271  1
  ATOM    2039  CA   .  PHE  A   294  ?   -3.01688   11.35384  -57.56225  1.000  36.32724  C  ?  A  ?   271  1
  ATOM    2040  C    .  PHE  A   294  ?   -2.14049   12.23198  -58.44881  1.000  37.89802  C  ?  A  ?   271  1
  ATOM    2041  O    .  PHE  A   294  ?   -2.11963   13.45048  -58.29356  1.000  39.14278  O  ?  A  ?   271  1
  ATOM    2042  CB   .  PHE  A   294  ?   -2.24495   10.97809  -56.29312  1.000  36.03454  C  ?  A  ?   271  1
  ATOM    2043  CG   .  PHE  A   294  ?   -1.31674    9.80446  -56.46524  1.000  35.53499  C  ?  A  ?   271  1
  ATOM    2044  CD1  .  PHE  A   294  ?   -1.77250    8.50517  -56.28431  1.000  34.27196  C  ?  A  ?   271  1
  ATOM    2045  CD2  .  PHE  A   294  ?    0.01214   10.00143  -56.80491  1.000  36.51257  C  ?  A  ?   271  1
  ATOM    2046  CE1  .  PHE  A   294  ?   -0.91608    7.42730  -56.44153  1.000  34.00152  C  ?  A  ?   271  1
  ATOM    2047  CE2  .  PHE  A   294  ?    0.86792    8.92845  -56.96233  1.000  36.17039  C  ?  A  ?   271  1
  ATOM    2048  CZ   .  PHE  A   294  ?    0.40387    7.64068  -56.77865  1.000  34.91533  C  ?  A  ?   271  1
  ATOM    2049  N    .  SER  A   295  ?   -1.42205   11.60793  -59.37351  1.000  36.89412  N  ?  A  ?   272  1
  ATOM    2050  CA   .  SER  A   295  ?   -0.61561   12.33583  -60.34039  1.000  38.50023  C  ?  A  ?   272  1
  ATOM    2051  C    .  SER  A   295  ?   -1.48824   12.83249  -61.49720  1.000  39.06945  C  ?  A  ?   272  1
  ATOM    2052  O    .  SER  A   295  ?   -1.47902   14.01756  -61.84337  1.000  40.57273  O  ?  A  ?   272  1
  ATOM    2053  CB   .  SER  A   295  ?    0.51884   11.44576  -60.85935  1.000  38.54407  C  ?  A  ?   272  1
  ATOM    2054  OG   .  SER  A   295  ?    0.96701   11.87749  -62.13809  1.000  39.97334  O  ?  A  ?   272  1
  ATOM    2055  N    .  ASP  A   296  ?   -2.22828   11.89648  -62.08439  1.000  38.36045  N  ?  A  ?   273  1
  ATOM    2056  CA   .  ASP  A   296  ?   -3.08094   12.13943  -63.24210  1.000  39.43556  C  ?  A  ?   273  1
  ATOM    2057  C    .  ASP  A   296  ?   -4.16095   13.20010  -63.03204  1.000  40.85654  C  ?  A  ?   273  1
  ATOM    2058  O    .  ASP  A   296  ?   -4.36621   14.06615  -63.88374  1.000  42.71057  O  ?  A  ?   273  1
  ATOM    2059  CB   .  ASP  A   296  ?   -3.75680   10.83141  -63.65354  1.000  38.77053  C  ?  A  ?   273  1
  ATOM    2060  CG   .  ASP  A   296  ?   -2.88716    9.97403  -64.55719  1.000  41.84212  C  ?  A  ?   273  1
  ATOM    2061  OD1  .  ASP  A   296  ?   -1.69151   10.30450  -64.74984  1.000  43.85342  O  ?  A  ?   273  1
  ATOM    2062  OD2  .  ASP  A   296  ?   -3.39543    8.93833  -65.04595  1.000  41.63819  O  ?  A  ?   273  1
  ATOM    2063  N    .  GLN  A   297  ?   -4.84325   13.14360  -61.89400  1.000  38.00444  N  ?  A  ?   274  1
  ATOM    2064  CA   .  GLN  A   297  ?   -5.90429   14.10450  -61.60860  1.000  38.41342  C  ?  A  ?   274  1
  ATOM    2065  C    .  GLN  A   297  ?   -5.71986   14.67303  -60.22256  1.000  38.47505  C  ?  A  ?   274  1
  ATOM    2066  O    .  GLN  A   297  ?   -6.54717   14.47029  -59.34071  1.000  37.54515  O  ?  A  ?   274  1
  ATOM    2067  CB   .  GLN  A   297  ?   -7.28067   13.44810  -61.73459  1.000  37.25336  C  ?  A  ?   274  1
  ATOM    2068  CG   .  GLN  A   297  ?   -7.62237   13.00386  -63.13952  1.000  37.47167  C  ?  A  ?   274  1
  ATOM    2069  CD   .  GLN  A   297  ?   -7.82935   14.16811  -64.08214  1.000  39.16304  C  ?  A  ?   274  1
  ATOM    2070  NE2  .  GLN  A   297  ?   -7.89354   13.87621  -65.37700  1.000  39.71484  N  ?  A  ?   274  1
  ATOM    2071  OE1  .  GLN  A   297  ?   -7.93269   15.31823  -63.65378  1.000  40.12832  O  ?  A  ?   274  1
  ATOM    2072  N    .  ARG  A   298  ?   -4.65106   15.44276  -60.07234  1.000  39.42139  N  ?  A  ?   275  1
  ATOM    2073  CA   .  ARG  A   298  ?   -4.18445   15.91878  -58.77879  1.000  39.57926  C  ?  A  ?   275  1
  ATOM    2074  C    .  ARG  A   298  ?   -5.21275   16.74209  -58.01484  1.000  39.88240  C  ?  A  ?   275  1
  ATOM    2075  O    .  ARG  A   298  ?   -5.49446   16.46473  -56.84911  1.000  39.06616  O  ?  A  ?   275  1
  ATOM    2076  CB   .  ARG  A   298  ?   -2.91346   16.74056  -58.99214  1.000  41.43391  C  ?  A  ?   275  1
  ATOM    2077  CG   .  ARG  A   298  ?   -2.30549   17.36625  -57.75581  1.000  42.25648  C  ?  A  ?   275  1
  ATOM    2078  CD   .  ARG  A   298  ?   -1.36842   18.47499  -58.19235  1.000  44.63232  C  ?  A  ?   275  1
  ATOM    2079  NE   .  ARG  A   298  ?   -0.66985   19.11108  -57.08402  1.000  45.78264  N  ?  A  ?   275  1
  ATOM    2080  CZ   .  ARG  A   298  ?    0.15882   20.14056  -57.23064  1.000  48.12361  C  ?  A  ?   275  1
  ATOM    2081  NH1  .  ARG  A   298  ?    0.38879   20.64102  -58.43889  1.000  49.52992  N  ?  A  ?   275  1
  ATOM    2082  NH2  .  ARG  A   298  ?    0.75979   20.66965  -56.17368  1.000  49.24298  N  ?  A  ?   275  1
  ATOM    2083  N    .  GLU  A   299  ?   -5.79230   17.73088  -58.68454  1.000  41.34102  N  ?  A  ?   276  1
  ATOM    2084  CA   .  GLU  A   299  ?   -6.72243   18.64206  -58.03475  1.000  41.99371  C  ?  A  ?   276  1
  ATOM    2085  C    .  GLU  A   299  ?   -8.00756   17.94151  -57.56953  1.000  40.32385  C  ?  A  ?   276  1
  ATOM    2086  O    .  GLU  A   299  ?   -8.43462   18.12274  -56.42687  1.000  40.13584  O  ?  A  ?   276  1
  ATOM    2087  CB   .  GLU  A   299  ?   -7.05008   19.79786  -58.98098  1.000  43.88271  C  ?  A  ?   276  1
  ATOM    2088  CG   .  GLU  A   299  ?   -6.18085   19.84499  -60.24701  1.000  45.01123  C  ?  A  ?   276  1
  ATOM    2089  CD   .  GLU  A   299  ?   -4.74296   20.30091  -59.99286  1.000  46.68762  C  ?  A  ?   276  1
  ATOM    2090  OE1  .  GLU  A   299  ?   -4.48739   20.93800  -58.94607  1.000  47.05881  O  ?  A  ?   276  1
  ATOM    2091  OE2  .  GLU  A   299  ?   -3.86702   20.02323  -60.84687  1.000  46.70179  O  ?  A  ?   276  1
  ATOM    2092  N    .  LYS  A   300  ?   -8.60026   17.12803  -58.44377  1.000  39.11716  N  ?  A  ?   277  1
  ATOM    2093  CA   .  LYS  A   300  ?   -9.81152   16.37134  -58.11371  1.000  38.55020  C  ?  A  ?   277  1
  ATOM    2094  C    .  LYS  A   300  ?   -9.55360   15.38043  -56.99558  1.000  36.50001  C  ?  A  ?   277  1
  ATOM    2095  O    .  LYS  A   300  ?  -10.37344   15.19882  -56.09792  1.000  35.42460  O  ?  A  ?   277  1
  ATOM    2096  CB   .  LYS  A   300  ?  -10.32720   15.59019  -59.32112  1.000  39.26967  C  ?  A  ?   277  1
  ATOM    2097  CG   .  LYS  A   300  ?  -10.90030   16.39218  -60.45964  1.000  40.60775  C  ?  A  ?   277  1
  ATOM    2098  CD   .  LYS  A   300  ?  -11.87365   15.51420  -61.22606  1.000  42.29245  C  ?  A  ?   277  1
  ATOM    2099  CE   .  LYS  A   300  ?  -11.67513   15.65174  -62.72602  1.000  46.17474  C  ?  A  ?   277  1
  ATOM    2100  NZ   .  LYS  A   300  ?  -11.60453   14.31513  -63.38978  1.000  45.25686  N  ?  A  ?   277  1
  ATOM    2101  N    .  PHE  A   301  ?   -8.40129   14.72923  -57.08130  1.000  37.14698  N  ?  A  ?   278  1
  ATOM    2102  CA   .  PHE  A   301  ?   -8.01071   13.70444  -56.13264  1.000  35.96707  C  ?  A  ?   278  1
  ATOM    2103  C    .  PHE  A   301  ?   -7.87565   14.33687  -54.75193  1.000  36.45984  C  ?  A  ?   278  1
  ATOM    2104  O    .  PHE  A   301  ?   -8.41357   13.82584  -53.76424  1.000  35.66083  O  ?  A  ?   278  1
  ATOM    2105  CB   .  PHE  A   301  ?   -6.70286   13.04930  -56.58135  1.000  35.83936  C  ?  A  ?   278  1
  ATOM    2106  CG   .  PHE  A   301  ?   -6.21187   11.98232  -55.66300  1.000  34.80795  C  ?  A  ?   278  1
  ATOM    2107  CD1  .  PHE  A   301  ?   -6.68187   10.68661  -55.78591  1.000  33.55692  C  ?  A  ?   278  1
  ATOM    2108  CD2  .  PHE  A   301  ?   -5.27948   12.26604  -54.68266  1.000  35.27715  C  ?  A  ?   278  1
  ATOM    2109  CE1  .  PHE  A   301  ?   -6.23657    9.69576  -54.94519  1.000  32.80073  C  ?  A  ?   278  1
  ATOM    2110  CE2  .  PHE  A   301  ?   -4.83160   11.27914  -53.83702  1.000  34.45769  C  ?  A  ?   278  1
  ATOM    2111  CZ   .  PHE  A   301  ?   -5.30865    9.99195  -53.96938  1.000  33.22261  C  ?  A  ?   278  1
  ATOM    2112  N    .  ASN  A   302  ?   -7.17007   15.46380  -54.69591  1.000  36.56125  N  ?  A  ?   279  1
  ATOM    2113  CA   .  ASN  A   302  ?   -6.96366   16.16821  -53.43850  1.000  37.39800  C  ?  A  ?   279  1
  ATOM    2114  C    .  ASN  A   302  ?   -8.28801   16.65778  -52.87232  1.000  37.50998  C  ?  A  ?   279  1
  ATOM    2115  O    .  ASN  A   302  ?   -8.52452   16.58896  -51.66509  1.000  37.37159  O  ?  A  ?   279  1
  ATOM    2116  CB   .  ASN  A   302  ?   -6.00956   17.34724  -53.62267  1.000  39.35317  C  ?  A  ?   279  1
  ATOM    2117  CG   .  ASN  A   302  ?   -4.59207   16.90771  -53.91740  1.000  39.45196  C  ?  A  ?   279  1
  ATOM    2118  ND2  .  ASN  A   302  ?   -3.82936   17.77600  -54.56800  1.000  41.12692  N  ?  A  ?   279  1
  ATOM    2119  OD1  .  ASN  A   302  ?   -4.18119   15.80717  -53.55062  1.000  38.18902  O  ?  A  ?   279  1
  ATOM    2120  N    .  ALA  A   303  ?   -9.14259   17.16752  -53.75272  1.000  38.15268  N  ?  A  ?   280  1
  ATOM    2121  CA   .  ALA  A   303  ?  -10.44641   17.66613  -53.34378  1.000  38.39400  C  ?  A  ?   280  1
  ATOM    2122  C    .  ALA  A   303  ?  -11.29762   16.56355  -52.71788  1.000  36.78058  C  ?  A  ?   280  1
  ATOM    2123  O    .  ALA  A   303  ?  -11.82759   16.71613  -51.61546  1.000  36.89493  O  ?  A  ?   280  1
  ATOM    2124  CB   .  ALA  A   303  ?  -11.16760   18.28102  -54.53572  1.000  39.09239  C  ?  A  ?   280  1
  ATOM    2125  N    .  ALA  A   304  ?  -11.40911   15.44686  -53.42561  1.000  38.15278  N  ?  A  ?   281  1
  ATOM    2126  CA   .  ALA  A   304  ?  -12.26664   14.35135  -53.00168  1.000  37.16149  C  ?  A  ?   281  1
  ATOM    2127  C    .  ALA  A   304  ?  -11.74785   13.67536  -51.74525  1.000  36.35371  C  ?  A  ?   281  1
  ATOM    2128  O    .  ALA  A   304  ?  -12.45027   13.60780  -50.72474  1.000  37.21693  O  ?  A  ?   281  1
  ATOM    2129  CB   .  ALA  A   304  ?  -12.40210   13.33482  -54.12072  1.000  36.66461  C  ?  A  ?   281  1
  ATOM    2130  N    .  VAL  A   305  ?  -10.50908   13.19730  -51.81619  1.000  37.28935  N  ?  A  ?   282  1
  ATOM    2131  CA   .  VAL  A   305  ?   -9.91900   12.47220  -50.70246  1.000  35.87262  C  ?  A  ?   282  1
  ATOM    2132  C    .  VAL  A   305  ?   -9.80267   13.38763  -49.49350  1.000  37.22241  C  ?  A  ?   282  1
  ATOM    2133  O    .  VAL  A   305  ?  -10.08142   12.98092  -48.37092  1.000  37.41273  O  ?  A  ?   282  1
  ATOM    2134  CB   .  VAL  A   305  ?   -8.53773   11.89775  -51.06688  1.000  35.60789  C  ?  A  ?   282  1
  ATOM    2135  CG1  .  VAL  A   305  ?   -7.92773   11.16996  -49.87633  1.000  34.83916  C  ?  A  ?   282  1
  ATOM    2136  CG2  .  VAL  A   305  ?   -8.64872   10.97377  -52.27861  1.000  34.30133  C  ?  A  ?   282  1
  ATOM    2137  N    .  GLY  A   306  ?   -9.42136   14.63529  -49.73615  1.000  37.52485  N  ?  A  ?   283  1
  ATOM    2138  CA   .  GLY  A   306  ?   -9.30113   15.61235  -48.67279  1.000  38.87013  C  ?  A  ?   283  1
  ATOM    2139  C    .  GLY  A   306  ?  -10.62676   15.89686  -47.99334  1.000  39.57257  C  ?  A  ?   283  1
  ATOM    2140  O    .  GLY  A   306  ?  -10.68865   16.02980  -46.76921  1.000  41.84970  O  ?  A  ?   283  1
  ATOM    2141  N    .  ALA  A   307  ?  -11.68962   16.00648  -48.78571  1.000  39.51144  N  ?  A  ?   284  1
  ATOM    2142  CA   .  ALA  A   307  ?  -13.02413   16.20855  -48.23130  1.000  39.66528  C  ?  A  ?   284  1
  ATOM    2143  C    .  ALA  A   307  ?  -13.45181   15.01254  -47.38579  1.000  38.53529  C  ?  A  ?   284  1
  ATOM    2144  O    .  ALA  A   307  ?  -14.03803   15.17450  -46.31621  1.000  39.09789  O  ?  A  ?   284  1
  ATOM    2145  CB   .  ALA  A   307  ?  -14.02829   16.45423  -49.33839  1.000  39.68886  C  ?  A  ?   284  1
  ATOM    2146  N    .  PHE  A   308  ?  -13.13576   13.81412  -47.86667  1.000  38.69570  N  ?  A  ?   285  1
  ATOM    2147  CA   .  PHE  A   308  ?  -13.48240   12.58554  -47.15953  1.000  37.67960  C  ?  A  ?   285  1
  ATOM    2148  C    .  PHE  A   308  ?  -12.74257   12.44017  -45.83477  1.000  38.49457  C  ?  A  ?   285  1
  ATOM    2149  O    .  PHE  A   308  ?  -13.30238   11.97344  -44.84240  1.000  39.01740  O  ?  A  ?   285  1
  ATOM    2150  CB   .  PHE  A   308  ?  -13.17798   11.37743  -48.03992  1.000  36.43390  C  ?  A  ?   285  1
  ATOM    2151  CG   .  PHE  A   308  ?  -13.30030   10.06359  -47.32972  1.000  35.85724  C  ?  A  ?   285  1
  ATOM    2152  CD1  .  PHE  A   308  ?  -14.54233    9.55095  -46.99846  1.000  36.80116  C  ?  A  ?   285  1
  ATOM    2153  CD2  .  PHE  A   308  ?  -12.16785    9.34803  -46.97654  1.000  34.85825  C  ?  A  ?   285  1
  ATOM    2154  CE1  .  PHE  A   308  ?  -14.65513    8.33716  -46.34502  1.000  36.73636  C  ?  A  ?   285  1
  ATOM    2155  CE2  .  PHE  A   308  ?  -12.27255    8.13656  -46.31728  1.000  34.89864  C  ?  A  ?   285  1
  ATOM    2156  CZ   .  PHE  A   308  ?  -13.52030    7.62891  -46.00177  1.000  35.61258  C  ?  A  ?   285  1
  ATOM    2157  N    .  ILE  A   309  ?  -11.47692   12.83680  -45.82628  1.000  40.37338  N  ?  A  ?   286  1
  ATOM    2158  CA   .  ILE  A   309  ?  -10.65858   12.71538  -44.62993  1.000  41.16197  C  ?  A  ?   286  1
  ATOM    2159  C    .  ILE  A   309  ?  -11.12594   13.68919  -43.55111  1.000  43.49428  C  ?  A  ?   286  1
  ATOM    2160  O    .  ILE  A   309  ?  -10.94579   13.43846  -42.35759  1.000  44.12537  O  ?  A  ?   286  1
  ATOM    2161  CB   .  ILE  A   309  ?   -9.15738   12.93896  -44.95122  1.000  38.48615  C  ?  A  ?   286  1
  ATOM    2162  CG1  .  ILE  A   309  ?   -8.67189   11.85391  -45.91249  1.000  36.60782  C  ?  A  ?   286  1
  ATOM    2163  CG2  .  ILE  A   309  ?   -8.30598   12.89447  -43.69309  1.000  39.34332  C  ?  A  ?   286  1
  ATOM    2164  CD1  .  ILE  A   309  ?   -7.17418   11.74941  -46.02037  1.000  36.67900  C  ?  A  ?   286  1
  ATOM    2165  N    .  SER  A   310  ?  -11.76198   14.78191  -43.95719  1.000  42.10906  N  ?  A  ?   287  1
  ATOM    2166  CA   .  SER  A   310  ?  -12.15009   15.78405  -42.97861  1.000  44.69117  C  ?  A  ?   287  1
  ATOM    2167  C    .  SER  A   310  ?  -13.60785   15.73678  -42.51018  1.000  46.27428  C  ?  A  ?   287  1
  ATOM    2168  O    .  SER  A   310  ?  -14.33214   16.72173  -42.65368  1.000  49.10728  O  ?  A  ?   287  1
  ATOM    2169  CB   .  SER  A   310  ?  -11.86835   17.16682  -43.56626  1.000  46.09146  C  ?  A  ?   287  1
  ATOM    2170  OG   .  SER  A   310  ?  -10.55802   17.22775  -44.10249  1.000  44.34667  O  ?  A  ?   287  1
  ATOM    2171  N    .  LEU  A   311  ?  -14.03183   14.62693  -41.91116  1.000  45.64125  N  ?  A  ?   288  1
  ATOM    2172  CA   .  LEU  A   311  ?  -15.39444   14.54679  -41.37823  1.000  48.74112  C  ?  A  ?   288  1
  ATOM    2173  C    .  LEU  A   311  ?  -15.51719   13.54566  -40.22704  1.000  50.88550  C  ?  A  ?   288  1
  ATOM    2174  O    .  LEU  A   311  ?  -16.38389   13.67470  -39.35418  1.000  51.76608  O  ?  A  ?   288  1
  ATOM    2175  CB   .  LEU  A   311  ?  -16.40761   14.22071  -42.48671  1.000  46.78664  C  ?  A  ?   288  1
  ATOM    2176  CG   .  LEU  A   311  ?  -16.17407   13.19835  -43.59995  1.000  44.39523  C  ?  A  ?   288  1
  ATOM    2177  CD1  .  LEU  A   311  ?  -16.08584   11.77627  -43.06537  1.000  45.24519  C  ?  A  ?   288  1
  ATOM    2178  CD2  .  LEU  A   311  ?  -17.29443   13.31550  -44.62582  1.000  44.30377  C  ?  A  ?   288  1
  ATOM    2179  OXT  .  LEU  A   311  ?  -14.75965   12.57849  -40.14773  1.000  48.66048  O  ?  A  ?   288  1
  HETATM  2180  OAH  .  PHT  A  1000  ?   -2.35380   -2.41156  -57.99557  1.000  33.45771  O  ?  A  ?   289  1
  HETATM  2181  CAG  .  PHT  A  1000  ?   -1.75236   -3.25150  -57.27796  1.000  34.41771  C  ?  A  ?   289  1
  HETATM  2182  OAI  .  PHT  A  1000  ?   -2.22559   -3.54395  -56.14927  1.000  36.64771  O  ?  A  ?   289  1
  HETATM  2183  CAF  .  PHT  A  1000  ?   -0.46790   -3.89166  -57.77410  1.000  36.97771  C  ?  A  ?   289  1
  HETATM  2184  CAA  .  PHT  A  1000  ?   -0.52412   -5.10636  -58.43987  1.000  36.94771  C  ?  A  ?   289  1
  HETATM  2185  CAB  .  PHT  A  1000  ?    0.64190   -5.69987  -58.90306  1.000  35.50771  C  ?  A  ?   289  1
  HETATM  2186  CAC  .  PHT  A  1000  ?    1.86585   -5.08415  -58.70377  1.000  31.69771  C  ?  A  ?   289  1
  HETATM  2187  CAD  .  PHT  A  1000  ?    1.92257   -3.86811  -58.04753  1.000  31.00771  C  ?  A  ?   289  1
  HETATM  2188  CAE  .  PHT  A  1000  ?    0.76261   -3.27004  -57.58314  1.000  30.75771  C  ?  A  ?   289  1
  HETATM  2189  CAJ  .  PHT  A  1000  ?    0.87073   -1.94557  -56.85742  1.000  35.73771  C  ?  A  ?   289  1
  HETATM  2190  OAL  .  PHT  A  1000  ?    0.08872   -0.99070  -57.08707  1.000  41.32771  O  ?  A  ?   289  1
  HETATM  2191  OAK  .  PHT  A  1000  ?    1.76127   -1.78521  -55.98655  1.000  34.94771  O  ?  A  ?   289  1
  HETATM  2192  CAE  .  1BO  A  1500  ?    3.21336    3.89149  -56.05534  1.000  35.53677  C  ?  B  ?   290  1
  HETATM  2193  CAD  .  1BO  A  1500  ?    3.45351    3.31335  -57.43527  1.000  35.53677  C  ?  B  ?   290  1
  HETATM  2194  CAC  .  1BO  A  1500  ?    3.26509    1.80894  -57.41140  1.000  35.53677  C  ?  B  ?   290  1
  HETATM  2195  CAB  .  1BO  A  1500  ?    2.94441    1.31911  -58.80811  1.000  35.53677  C  ?  B  ?   290  1
  HETATM  2196  OAA  .  1BO  A  1500  ?    2.70257   -0.07242  -58.79951  1.000  35.53677  O  ?  B  ?   290  1
  ATOM    2197  N    .  PHE  B    24  ?    2.64438   20.57934  -30.79294  1.000  65.46626  N  ?  C  ?   291  1
  ATOM    2198  CA   .  PHE  B    24  ?    3.22537   19.47805  -30.02167  1.000  64.71823  C  ?  C  ?   291  1
  ATOM    2199  C    .  PHE  B    24  ?    2.79615   18.09170  -30.46551  1.000  65.63695  C  ?  C  ?   291  1
  ATOM    2200  O    .  PHE  B    24  ?    2.05477   17.94396  -31.43441  1.000  66.86307  O  ?  C  ?   291  1
  ATOM    2201  CB   .  PHE  B    24  ?    2.89978   19.63929  -28.53935  1.000  64.32503  C  ?  C  ?   291  1
  ATOM    2202  CG   .  PHE  B    24  ?    3.83161   20.55133  -27.82075  1.000  63.02869  C  ?  C  ?   291  1
  ATOM    2203  CD1  .  PHE  B    24  ?    3.75424   21.92473  -27.97116  1.000  62.99114  C  ?  C  ?   291  1
  ATOM    2204  CD2  .  PHE  B    24  ?    4.79277   20.02287  -26.98441  1.000  61.98102  C  ?  C  ?   291  1
  ATOM    2205  CE1  .  PHE  B    24  ?    4.62825   22.75071  -27.29462  1.000  61.90116  C  ?  C  ?   291  1
  ATOM    2206  CE2  .  PHE  B    24  ?    5.65695   20.83376  -26.30875  1.000  60.89704  C  ?  C  ?   291  1
  ATOM    2207  CZ   .  PHE  B    24  ?    5.58226   22.20113  -26.46139  1.000  60.83877  C  ?  C  ?   291  1
  ATOM    2208  N    .  HIS  B    25  ?    3.24404   17.08319  -29.72127  1.000  62.15840  N  ?  C  ?   292  1
  ATOM    2209  CA   .  HIS  B    25  ?    2.93068   15.68483  -29.99969  1.000  63.05917  C  ?  C  ?   292  1
  ATOM    2210  C    .  HIS  B    25  ?    2.73345   14.92325  -28.71624  1.000  63.03099  C  ?  C  ?   292  1
  ATOM    2211  O    .  HIS  B    25  ?    3.12284   15.38315  -27.65705  1.000  62.09844  O  ?  C  ?   292  1
  ATOM    2212  CB   .  HIS  B    25  ?    4.01461   15.00778  -30.83044  1.000  62.74693  C  ?  C  ?   292  1
  ATOM    2213  CG   .  HIS  B    25  ?    4.00727   15.37818  -32.27328  1.000  63.33801  C  ?  C  ?   292  1
  ATOM    2214  CD2  .  HIS  B    25  ?    4.56392   14.76648  -33.33698  1.000  63.70821  C  ?  C  ?   292  1
  ATOM    2215  ND1  .  HIS  B    25  ?    3.32658   16.47124  -32.76766  1.000  63.82562  N  ?  C  ?   292  1
  ATOM    2216  CE1  .  HIS  B    25  ?    3.49129   16.52586  -34.08085  1.000  64.45342  C  ?  C  ?   292  1
  ATOM    2217  NE2  .  HIS  B    25  ?    4.23916   15.49831  -34.44699  1.000  64.38094  N  ?  C  ?   292  1
  ATOM    2218  N    .  THR  B    26  ?    2.05553   13.78937  -28.83783  1.000  64.45758  N  ?  C  ?   293  1
  ATOM    2219  CA   .  THR  B    26  ?    1.73424   12.94933  -27.72216  1.000  64.82682  C  ?  C  ?   293  1
  ATOM    2220  C    .  THR  B    26  ?    1.95050   11.51784  -28.22013  1.000  65.60780  C  ?  C  ?   293  1
  ATOM    2221  O    .  THR  B    26  ?    1.49025   11.19872  -29.31319  1.000  66.62626  O  ?  C  ?   293  1
  ATOM    2222  CB   .  THR  B    26  ?    0.28774   13.23342  -27.28829  1.000  66.00601  C  ?  C  ?   293  1
  ATOM    2223  CG2  .  THR  B    26  ?    0.09919   12.76012  -25.91775  1.000  66.11329  C  ?  C  ?   293  1
  ATOM    2224  OG1  .  THR  B    26  ?    0.04041   14.64531  -27.29668  1.000  65.56655  O  ?  C  ?   293  1
  ATOM    2225  N    .  VAL  B    27  ?    2.59462   10.66097  -27.42268  1.000  64.70220  N  ?  C  ?   294  1
  ATOM    2226  CA   .  VAL  B    27  ?    2.94734    9.30312  -27.86193  1.000  65.45602  C  ?  C  ?   294  1
  ATOM    2227  C    .  VAL  B    27  ?    2.83688    8.33177  -26.67190  1.000  66.00075  C  ?  C  ?   294  1
  ATOM    2228  O    .  VAL  B    27  ?    2.89095    8.75994  -25.52255  1.000  65.38387  O  ?  C  ?   294  1
  ATOM    2229  CB   .  VAL  B    27  ?    4.39043    9.26061  -28.44285  1.000  64.39973  C  ?  C  ?   294  1
  ATOM    2230  CG1  .  VAL  B    27  ?    5.39603    9.56256  -27.34102  1.000  63.03763  C  ?  C  ?   294  1
  ATOM    2231  CG2  .  VAL  B    27  ?    4.68875    7.91470  -29.07532  1.000  65.38887  C  ?  C  ?   294  1
  ATOM    2232  N    .  ASP  B    28  ?    2.71589    7.02686  -26.91324  1.000  69.27370  N  ?  C  ?   295  1
  ATOM    2233  CA   .  ASP  B    28  ?    2.59800    6.09479  -25.78825  1.000  69.99985  C  ?  C  ?   295  1
  ATOM    2234  C    .  ASP  B    28  ?    3.93067    5.39528  -25.57148  1.000  69.43513  C  ?  C  ?   295  1
  ATOM    2235  O    .  ASP  B    28  ?    4.42183    4.66190  -26.43014  1.000  69.87629  O  ?  C  ?   295  1
  ATOM    2236  CB   .  ASP  B    28  ?    1.47949    5.06891  -26.01694  1.000  72.07154  C  ?  C  ?   295  1
  ATOM    2237  CG   .  ASP  B    28  ?    1.26948    4.15831  -24.81909  1.000  73.03565  C  ?  C  ?   295  1
  ATOM    2238  OD2  .  ASP  B    28  ?    1.74481    3.00240  -24.84341  1.000  73.79713  O  ?  C  ?   295  1
  ATOM    2239  OD1  .  ASP  B    28  ?    0.62532    4.60669  -23.84752  1.000  73.15267  O  ?  C  ?   295  1
  ATOM    2240  N    .  VAL  B    29  ?    4.49910    5.61671  -24.39608  1.000  67.35709  N  ?  C  ?   296  1
  ATOM    2241  CA   .  VAL  B    29  ?    5.77341    5.02883  -24.02750  1.000  66.87627  C  ?  C  ?   296  1
  ATOM    2242  C    .  VAL  B    29  ?    5.55857    4.04755  -22.87776  1.000  67.99817  C  ?  C  ?   296  1
  ATOM    2243  O    .  VAL  B    29  ?    5.30472    4.45989  -21.74240  1.000  67.77108  O  ?  C  ?   296  1
  ATOM    2244  CB   .  VAL  B    29  ?    6.79162    6.10866  -23.62000  1.000  65.03066  C  ?  C  ?   296  1
  ATOM    2245  CG1  .  VAL  B    29  ?    8.10487    5.46550  -23.19993  1.000  64.71604  C  ?  C  ?   296  1
  ATOM    2246  CG2  .  VAL  B    29  ?    7.02574    7.07322  -24.77151  1.000  64.09567  C  ?  C  ?   296  1
  ATOM    2247  N    .  LYS  B    30  ?    5.62845    2.75357  -23.19145  1.000  68.57631  N  ?  C  ?   297  1
  ATOM    2248  CA   .  LYS  B    30  ?    5.41185    1.67803  -22.21912  1.000  69.99688  C  ?  C  ?   297  1
  ATOM    2249  C    .  LYS  B    30  ?    4.11439    1.84952  -21.44120  1.000  70.90003  C  ?  C  ?   297  1
  ATOM    2250  O    .  LYS  B    30  ?    4.07989    1.65138  -20.23031  1.000  71.28573  O  ?  C  ?   297  1
  ATOM    2251  CB   .  LYS  B    30  ?    6.58856    1.57986  -21.24669  1.000  69.27274  C  ?  C  ?   297  1
  ATOM    2252  CG   .  LYS  B    30  ?    7.93017    1.32464  -21.90298  1.000  68.60239  C  ?  C  ?   297  1
  ATOM    2253  CD   .  LYS  B    30  ?    7.90999    0.01404  -22.66560  1.000  70.21918  C  ?  C  ?   297  1
  ATOM    2254  CE   .  LYS  B    30  ?    9.08844   -0.11826  -23.61247  1.000  69.63845  C  ?  C  ?   297  1
  ATOM    2255  NZ   .  LYS  B    30  ?    9.95511   -1.27075  -23.23115  1.000  70.63817  N  ?  C  ?   297  1
  ATOM    2256  N    .  GLY  B    31  ?    3.05707    2.23755  -22.14599  1.000  72.10716  N  ?  C  ?   298  1
  ATOM    2257  CA   .  GLY  B    31  ?    1.74278    2.37674  -21.54803  1.000  73.20971  C  ?  C  ?   298  1
  ATOM    2258  C    .  GLY  B    31  ?    1.51557    3.71542  -20.87642  1.000  71.98157  C  ?  C  ?   298  1
  ATOM    2259  O    .  GLY  B    31  ?    0.49573    3.91619  -20.20624  1.000  72.86070  O  ?  C  ?   298  1
  ATOM    2260  N    .  VAL  B    32  ?    2.46424    4.63330  -21.04661  1.000  72.96802  N  ?  C  ?   299  1
  ATOM    2261  CA   .  VAL  B    32  ?    2.32998    5.96389  -20.45577  1.000  71.79324  C  ?  C  ?   299  1
  ATOM    2262  C    .  VAL  B    32  ?    2.20238    7.05063  -21.51003  1.000  70.83418  C  ?  C  ?   299  1
  ATOM    2263  O    .  VAL  B    32  ?    3.00402    7.12793  -22.44342  1.000  70.01414  O  ?  C  ?   299  1
  ATOM    2264  CB   .  VAL  B    32  ?    3.51529    6.30936  -19.55114  1.000  70.44977  C  ?  C  ?   299  1
  ATOM    2265  CG1  .  VAL  B    32  ?    3.26473    7.64252  -18.84210  1.000  69.50997  C  ?  C  ?   299  1
  ATOM    2266  CG2  .  VAL  B    32  ?    3.74777    5.19757  -18.55572  1.000  71.50064  C  ?  C  ?   299  1
  ATOM    2267  N    .  GLN  B    33  ?    1.19291    7.89911  -21.36114  1.000  71.65211  N  ?  C  ?   300  1
  ATOM    2268  CA   .  GLN  B    33  ?    0.98737    8.94285  -22.34652  1.000  70.99125  C  ?  C  ?   300  1
  ATOM    2269  C    .  GLN  B    33  ?    1.99919   10.07684  -22.10896  1.000  69.09714  C  ?  C  ?   300  1
  ATOM    2270  O    .  GLN  B    33  ?    2.01227   10.72402  -21.06149  1.000  68.59309  O  ?  C  ?   300  1
  ATOM    2271  CB   .  GLN  B    33  ?   -0.46623    9.41045  -22.31645  1.000  72.15062  C  ?  C  ?   300  1
  ATOM    2272  CG   .  GLN  B    33  ?   -0.91085   10.04235  -23.61299  1.000  72.24249  C  ?  C  ?   300  1
  ATOM    2273  CD   .  GLN  B    33  ?   -0.60414    9.16835  -24.82901  1.000  72.70251  C  ?  C  ?   300  1
  ATOM    2274  NE2  .  GLN  B    33  ?    0.49562    9.44094  -25.44934  1.000  71.42501  N  ?  C  ?   300  1
  ATOM    2275  OE1  .  GLN  B    33  ?   -1.33655    8.27376  -25.18885  1.000  74.26833  O  ?  C  ?   300  1
  ATOM    2276  N    .  THR  B    34  ?    2.87281   10.27199  -23.09195  1.000  67.83216  N  ?  C  ?   301  1
  ATOM    2277  CA   .  THR  B    34  ?    3.97414   11.22265  -22.99637  1.000  66.15943  C  ?  C  ?   301  1
  ATOM    2278  C    .  THR  B    34  ?    3.85863   12.33600  -24.03074  1.000  65.65519  C  ?  C  ?   301  1
  ATOM    2279  O    .  THR  B    34  ?    3.81447   12.06272  -25.22571  1.000  66.06628  O  ?  C  ?   301  1
  ATOM    2280  CB   .  THR  B    34  ?    5.32597   10.51381  -23.20417  1.000  65.54206  C  ?  C  ?   301  1
  ATOM    2281  CG2  .  THR  B    34  ?    6.49411   11.46156  -22.97020  1.000  63.94675  C  ?  C  ?   301  1
  ATOM    2282  OG1  .  THR  B    34  ?    5.42106    9.39077  -22.32533  1.000  66.25422  O  ?  C  ?   301  1
  ATOM    2283  N    .  ARG  B    35  ?    3.85221   13.58892  -23.58604  1.000  62.45096  N  ?  C  ?   302  1
  ATOM    2284  CA   .  ARG  B    35  ?    3.81672   14.69323  -24.53485  1.000  62.05773  C  ?  C  ?   302  1
  ATOM    2285  C    .  ARG  B    35  ?    5.23746   15.14031  -24.84289  1.000  60.69808  C  ?  C  ?   302  1
  ATOM    2286  O    .  ARG  B    35  ?    6.07201   15.21846  -23.94706  1.000  59.82548  O  ?  C  ?   302  1
  ATOM    2287  CB   .  ARG  B    35  ?    3.00091   15.87593  -24.00771  1.000  62.15290  C  ?  C  ?   302  1
  ATOM    2288  CG   .  ARG  B    35  ?    2.96668   17.02550  -25.00338  1.000  61.92755  C  ?  C  ?   302  1
  ATOM    2289  CD   .  ARG  B    35  ?    2.20160   18.24466  -24.54695  1.000  62.14174  C  ?  C  ?   302  1
  ATOM    2290  NE   .  ARG  B    35  ?    2.86570   18.94973  -23.45896  1.000  61.08355  N  ?  C  ?   302  1
  ATOM    2291  CZ   .  ARG  B    35  ?    2.89952   20.27343  -23.34945  1.000  60.70499  C  ?  C  ?   302  1
  ATOM    2292  NH1  .  ARG  B    35  ?    2.32452   21.02753  -24.27538  1.000  61.30743  N  ?  C  ?   302  1
  ATOM    2293  NH2  .  ARG  B    35  ?    3.51644   20.84388  -22.32296  1.000  59.84365  N  ?  C  ?   302  1
  ATOM    2294  N    .  TYR  B    36  ?    5.51434   15.43039  -26.11024  1.000  59.95935  N  ?  C  ?   303  1
  ATOM    2295  CA   .  TYR  B    36  ?    6.83651   15.88940  -26.49845  1.000  58.85854  C  ?  C  ?   303  1
  ATOM    2296  C    .  TYR  B    36  ?    6.79513   16.93950  -27.60574  1.000  58.84557  C  ?  C  ?   303  1
  ATOM    2297  O    .  TYR  B    36  ?    5.79199   17.12613  -28.29549  1.000  59.79878  O  ?  C  ?   303  1
  ATOM    2298  CB   .  TYR  B    36  ?    7.72030   14.71039  -26.92788  1.000  58.88373  C  ?  C  ?   303  1
  ATOM    2299  CG   .  TYR  B    36  ?    7.47695   14.14012  -28.31747  1.000  59.78998  C  ?  C  ?   303  1
  ATOM    2300  CD2  .  TYR  B    36  ?    6.68816   13.01224  -28.50313  1.000  61.00412  C  ?  C  ?   303  1
  ATOM    2301  CD1  .  TYR  B    36  ?    8.08395   14.70110  -29.43778  1.000  59.54871  C  ?  C  ?   303  1
  ATOM    2302  CE2  .  TYR  B    36  ?    6.48893   12.47934  -29.76304  1.000  61.92671  C  ?  C  ?   303  1
  ATOM    2303  CE1  .  TYR  B    36  ?    7.88263   14.17819  -30.69842  1.000  60.48175  C  ?  C  ?   303  1
  ATOM    2304  CZ   .  TYR  B    36  ?    7.08849   13.06697  -30.85399  1.000  61.65027  C  ?  C  ?   303  1
  ATOM    2305  OH   .  TYR  B    36  ?    6.89035   12.54259  -32.10747  1.000  62.68012  O  ?  C  ?   303  1
  ATOM    2306  N    .  PHE  B    37  ?    7.92699   17.61184  -27.75155  1.000  59.94989  N  ?  C  ?   304  1
  ATOM    2307  CA   .  PHE  B    37  ?    8.13945   18.69184  -28.69515  1.000  59.87234  C  ?  C  ?   304  1
  ATOM    2308  C    .  PHE  B    37  ?    9.23021   18.27466  -29.67005  1.000  59.71199  C  ?  C  ?   304  1
  ATOM    2309  O    .  PHE  B    37  ?   10.23228   17.68470  -29.26463  1.000  59.10447  O  ?  C  ?   304  1
  ATOM    2310  CB   .  PHE  B    37  ?    8.53258   19.97201  -27.95717  1.000  59.02069  C  ?  C  ?   304  1
  ATOM    2311  CG   .  PHE  B    37  ?    9.09566   21.03812  -28.84608  1.000  58.86619  C  ?  C  ?   304  1
  ATOM    2312  CD1  .  PHE  B    37  ?    8.26085   21.95281  -29.46116  1.000  59.60169  C  ?  C  ?   304  1
  ATOM    2313  CD2  .  PHE  B    37  ?   10.46203   21.13222  -29.05872  1.000  58.13954  C  ?  C  ?   304  1
  ATOM    2314  CE1  .  PHE  B    37  ?    8.77520   22.93667  -30.27485  1.000  59.63274  C  ?  C  ?   304  1
  ATOM    2315  CE2  .  PHE  B    37  ?   10.98320   22.11136  -29.87537  1.000  58.15800  C  ?  C  ?   304  1
  ATOM    2316  CZ   .  PHE  B    37  ?   10.14016   23.01732  -30.48298  1.000  58.91089  C  ?  C  ?   304  1
  ATOM    2317  N    .  ASP  B    38  ?    9.02998   18.58321  -30.94758  1.000  59.87029  N  ?  C  ?   305  1
  ATOM    2318  CA   .  ASP  B    38  ?    9.95835   18.18602  -31.99918  1.000  59.98687  C  ?  C  ?   305  1
  ATOM    2319  C    .  ASP  B    38  ?   10.18693   19.30029  -33.02067  1.000  60.22553  C  ?  C  ?   305  1
  ATOM    2320  O    .  ASP  B    38  ?    9.23309   19.86313  -33.55849  1.000  61.03508  O  ?  C  ?   305  1
  ATOM    2321  CB   .  ASP  B    38  ?    9.43976   16.93228  -32.70706  1.000  61.04958  C  ?  C  ?   305  1
  ATOM    2322  CG   .  ASP  B    38  ?   10.49256   16.26488  -33.57612  1.000  61.19152  C  ?  C  ?   305  1
  ATOM    2323  OD1  .  ASP  B    38  ?   11.42730   16.95051  -34.04043  1.000  60.78558  O  ?  C  ?   305  1
  ATOM    2324  OD2  .  ASP  B    38  ?   10.37238   15.04420  -33.81248  1.000  61.85033  O  ?  C  ?   305  1
  ATOM    2325  N    .  ASP  B    39  ?   11.45385   19.61967  -33.27449  1.000  60.68566  N  ?  C  ?   306  1
  ATOM    2326  CA   .  ASP  B    39  ?   11.80844   20.61241  -34.28338  1.000  61.05215  C  ?  C  ?   306  1
  ATOM    2327  C    .  ASP  B    39  ?   11.53785   20.03728  -35.66905  1.000  62.25638  C  ?  C  ?   306  1
  ATOM    2328  O    .  ASP  B    39  ?   11.24627   20.76783  -36.61789  1.000  63.06819  O  ?  C  ?   306  1
  ATOM    2329  CB   .  ASP  B    39  ?   13.29270   20.99732  -34.16826  1.000  60.26974  C  ?  C  ?   306  1
  ATOM    2330  CG   .  ASP  B    39  ?   13.50412   22.44419  -33.75174  1.000  59.81282  C  ?  C  ?   306  1
  ATOM    2331  OD1  .  ASP  B    39  ?   12.52382   23.10372  -33.34665  1.000  59.95224  O  ?  C  ?   306  1
  ATOM    2332  OD2  .  ASP  B    39  ?   14.65911   22.91769  -33.81867  1.000  59.42042  O  ?  C  ?   306  1
  ATOM    2333  N    .  GLY  B    40  ?   11.62939   18.71404  -35.76686  1.000  60.52435  N  ?  C  ?   307  1
  ATOM    2334  CA   .  GLY  B    40  ?   11.36176   17.99847  -36.99977  1.000  61.74951  C  ?  C  ?   307  1
  ATOM    2335  C    .  GLY  B    40  ?   12.51435   18.10168  -37.98203  1.000  61.99444  C  ?  C  ?   307  1
  ATOM    2336  O    .  GLY  B    40  ?   12.43584   17.58703  -39.09588  1.000  63.09835  O  ?  C  ?   307  1
  ATOM    2337  N    .  GLN  B    41  ?   13.58961   18.76210  -37.56334  1.000  63.47367  N  ?  C  ?   308  1
  ATOM    2338  CA   .  GLN  B    41  ?   14.76158   18.96685  -38.41076  1.000  63.74401  C  ?  C  ?   308  1
  ATOM    2339  C    .  GLN  B    41  ?   15.55238   17.67926  -38.64425  1.000  63.95024  C  ?  C  ?   308  1
  ATOM    2340  O    .  GLN  B    41  ?   15.51023   16.76821  -37.82228  1.000  63.49140  O  ?  C  ?   308  1
  ATOM    2341  CB   .  GLN  B    41  ?   15.67642   20.02591  -37.78985  1.000  62.78469  C  ?  C  ?   308  1
  ATOM    2342  CG   .  GLN  B    41  ?   15.05966   21.41382  -37.69813  1.000  62.78903  C  ?  C  ?   308  1
  ATOM    2343  CD   .  GLN  B    41  ?   16.10182   22.51662  -37.57840  1.000  62.36607  C  ?  C  ?   308  1
  ATOM    2344  NE2  .  GLN  B    41  ?   15.77494   23.69468  -38.09941  1.000  62.97827  N  ?  C  ?   308  1
  ATOM    2345  OE1  .  GLN  B    41  ?   17.18716   22.31127  -37.02963  1.000  61.62771  O  ?  C  ?   308  1
  ATOM    2346  N    .  ASP  B    42  ?   16.26683   17.59977  -39.76498  1.000  60.97639  N  ?  C  ?   309  1
  ATOM    2347  CA   .  ASP  B    42  ?   17.14906   16.46100  -40.00813  1.000  61.28292  C  ?  C  ?   309  1
  ATOM    2348  C    .  ASP  B    42  ?   18.55998   16.82424  -39.57040  1.000  60.54377  C  ?  C  ?   309  1
  ATOM    2349  O    .  ASP  B    42  ?   19.43161   17.11710  -40.39280  1.000  61.13834  O  ?  C  ?   309  1
  ATOM    2350  CB   .  ASP  B    42  ?   17.14556   16.03246  -41.47398  1.000  62.80547  C  ?  C  ?   309  1
  ATOM    2351  CG   .  ASP  B    42  ?   17.56257   14.58085  -41.65054  1.000  63.36658  C  ?  C  ?   309  1
  ATOM    2352  OD1  .  ASP  B    42  ?   17.75235   13.89372  -40.62250  1.000  62.61258  O  ?  C  ?   309  1
  ATOM    2353  OD2  .  ASP  B    42  ?   17.71739   14.13212  -42.80789  1.000  64.66761  O  ?  C  ?   309  1
  ATOM    2354  N    .  LYS  B    43  ?   18.77386   16.79392  -38.26109  1.000  60.98440  N  ?  C  ?   310  1
  ATOM    2355  CA   .  LYS  B    43  ?   20.04463   17.17315  -37.66237  1.000  60.25109  C  ?  C  ?   310  1
  ATOM    2356  C    .  LYS  B    43  ?   20.28147   16.21519  -36.50776  1.000  59.59183  C  ?  C  ?   310  1
  ATOM    2357  O    .  LYS  B    43  ?   19.42191   15.38819  -36.21310  1.000  59.72276  O  ?  C  ?   310  1
  ATOM    2358  CB   .  LYS  B    43  ?   20.00234   18.62660  -37.16845  1.000  59.50836  C  ?  C  ?   310  1
  ATOM    2359  CG   .  LYS  B    43  ?   19.59994   19.65118  -38.23293  1.000  60.28324  C  ?  C  ?   310  1
  ATOM    2360  CD   .  LYS  B    43  ?   20.20369   21.02674  -37.99113  1.000  59.88643  C  ?  C  ?   310  1
  ATOM    2361  CE   .  LYS  B    43  ?   21.72271   20.99391  -38.04412  1.000  59.89155  C  ?  C  ?   310  1
  ATOM    2362  NZ   .  LYS  B    43  ?   22.30947   22.35575  -38.22416  1.000  60.02218  N  ?  C  ?   310  1
  ATOM    2363  N    .  ASP  B    44  ?   21.43226   16.30253  -35.85308  1.000  59.54760  N  ?  C  ?   311  1
  ATOM    2364  CA   .  ASP  B    44  ?   21.64737   15.46511  -34.68262  1.000  59.00708  C  ?  C  ?   311  1
  ATOM    2365  C    .  ASP  B    44  ?   20.70483   15.95408  -33.59396  1.000  58.11496  C  ?  C  ?   311  1
  ATOM    2366  O    .  ASP  B    44  ?   20.55828   17.16020  -33.38468  1.000  57.57857  O  ?  C  ?   311  1
  ATOM    2367  CB   .  ASP  B    44  ?   23.10063   15.50048  -34.21512  1.000  58.73582  C  ?  C  ?   311  1
  ATOM    2368  CG   .  ASP  B    44  ?   23.98173   14.52492  -34.97598  1.000  59.74730  C  ?  C  ?   311  1
  ATOM    2369  OD1  .  ASP  B    44  ?   23.54528   14.03246  -36.04112  1.000  60.68116  O  ?  C  ?   311  1
  ATOM    2370  OD2  .  ASP  B    44  ?   25.10870   14.24688  -34.50505  1.000  59.71662  O  ?  C  ?   311  1
  ATOM    2371  N    .  PRO  B    45  ?   20.04758   15.01543  -32.90446  1.000  56.75860  N  ?  C  ?   312  1
  ATOM    2372  CA   .  PRO  B    45  ?   19.01814   15.38384  -31.93139  1.000  56.14417  C  ?  C  ?   312  1
  ATOM    2373  C    .  PRO  B    45  ?   19.57064   15.98146  -30.64112  1.000  55.15046  C  ?  C  ?   312  1
  ATOM    2374  O    .  PRO  B    45  ?   20.63352   15.59245  -30.15898  1.000  54.98551  O  ?  C  ?   312  1
  ATOM    2375  CB   .  PRO  B    45  ?   18.31507   14.05242  -31.65228  1.000  56.68753  C  ?  C  ?   312  1
  ATOM    2376  CG   .  PRO  B    45  ?   19.34268   13.01418  -31.93891  1.000  57.23082  C  ?  C  ?   312  1
  ATOM    2377  CD   .  PRO  B    45  ?   20.22307   13.55777  -33.01822  1.000  57.48535  C  ?  C  ?   312  1
  ATOM    2378  N    .  ILE  B    46  ?   18.82173   16.92799  -30.09077  1.000  56.22564  N  ?  C  ?   313  1
  ATOM    2379  CA   .  ILE  B    46  ?   19.14091   17.54378  -28.81670  1.000  55.37840  C  ?  C  ?   313  1
  ATOM    2380  C    .  ILE  B    46  ?   17.93958   17.35432  -27.90975  1.000  55.25752  C  ?  C  ?   313  1
  ATOM    2381  O    .  ILE  B    46  ?   16.89354   17.95407  -28.13333  1.000  55.37856  O  ?  C  ?   313  1
  ATOM    2382  CB   .  ILE  B    46  ?   19.43344   19.04200  -28.96518  1.000  54.97298  C  ?  C  ?   313  1
  ATOM    2383  CG1  .  ILE  B    46  ?   20.54020   19.27390  -29.99561  1.000  55.31788  C  ?  C  ?   313  1
  ATOM    2384  CG2  .  ILE  B    46  ?   19.76780   19.65456  -27.61431  1.000  54.19739  C  ?  C  ?   313  1
  ATOM    2385  CD1  .  ILE  B    46  ?   20.90013   20.73007  -30.18817  1.000  55.11682  C  ?  C  ?   313  1
  ATOM    2386  N    .  LEU  B    47  ?   18.08524   16.56096  -26.86048  1.000  54.49359  N  ?  C  ?   314  1
  ATOM    2387  CA   .  LEU  B    47  ?   16.93912   16.29145  -26.01271  1.000  54.57763  C  ?  C  ?   314  1
  ATOM    2388  C    .  LEU  B    47  ?   17.02176   17.11505  -24.73519  1.000  53.87487  C  ?  C  ?   314  1
  ATOM    2389  O    .  LEU  B    47  ?   18.01807   17.07445  -24.01630  1.000  53.50242  O  ?  C  ?   314  1
  ATOM    2390  CB   .  LEU  B    47  ?   16.84895   14.79860  -25.70226  1.000  55.19414  C  ?  C  ?   314  1
  ATOM    2391  CG   .  LEU  B    47  ?   15.66685   14.31237  -24.86820  1.000  55.56139  C  ?  C  ?   314  1
  ATOM    2392  CD1  .  LEU  B    47  ?   14.35913   14.92580  -25.37202  1.000  55.80968  C  ?  C  ?   314  1
  ATOM    2393  CD2  .  LEU  B    47  ?   15.59996   12.79668  -24.92126  1.000  56.45333  C  ?  C  ?   314  1
  ATOM    2394  N    .  LEU  B    48  ?   15.95791   17.86182  -24.46379  1.000  55.20642  N  ?  C  ?   315  1
  ATOM    2395  CA   .  LEU  B    48  ?   15.88788   18.73447  -23.30108  1.000  54.68007  C  ?  C  ?   315  1
  ATOM    2396  C    .  LEU  B    48  ?   15.07412   18.07417  -22.20157  1.000  54.97954  C  ?  C  ?   315  1
  ATOM    2397  O    .  LEU  B    48  ?   13.91609   17.70894  -22.40720  1.000  55.57540  O  ?  C  ?   315  1
  ATOM    2398  CB   .  LEU  B    48  ?   15.25758   20.08120  -23.66159  1.000  54.58427  C  ?  C  ?   315  1
  ATOM    2399  CG   .  LEU  B    48  ?   15.88161   20.92889  -24.76420  1.000  54.48419  C  ?  C  ?   315  1
  ATOM    2400  CD1  .  LEU  B    48  ?   15.00283   22.12996  -25.03270  1.000  54.66562  C  ?  C  ?   315  1
  ATOM    2401  CD2  .  LEU  B    48  ?   17.27408   21.37144  -24.38187  1.000  53.91770  C  ?  C  ?   315  1
  ATOM    2402  N    .  ILE  B    49  ?   15.67781   17.93233  -21.03053  1.000  52.68498  N  ?  C  ?   316  1
  ATOM    2403  CA   .  ILE  B    49  ?   14.97750   17.36567  -19.89173  1.000  53.07639  C  ?  C  ?   316  1
  ATOM    2404  C    .  ILE  B    49  ?   14.79903   18.45311  -18.84317  1.000  52.69788  C  ?  C  ?   316  1
  ATOM    2405  O    .  ILE  B    49  ?   15.77311   18.95320  -18.28399  1.000  52.18919  O  ?  C  ?   316  1
  ATOM    2406  CB   .  ILE  B    49  ?   15.73201   16.17207  -19.29958  1.000  53.35363  C  ?  C  ?   316  1
  ATOM    2407  CG1  .  ILE  B    49  ?   16.17476   15.22219  -20.41466  1.000  53.71790  C  ?  C  ?   316  1
  ATOM    2408  CG2  .  ILE  B    49  ?   14.85686   15.44838  -18.30880  1.000  54.04800  C  ?  C  ?   316  1
  ATOM    2409  CD1  .  ILE  B    49  ?   17.10419   14.12511  -19.95042  1.000  54.06830  C  ?  C  ?   316  1
  ATOM    2410  N    .  HIS  B    50  ?   13.54651   18.80499  -18.57023  1.000  55.74446  N  ?  C  ?   317  1
  ATOM    2411  CA   .  HIS  B    50  ?   13.24713   19.94148  -17.70757  1.000  55.52972  C  ?  C  ?   317  1
  ATOM    2412  C    .  HIS  B    50  ?   13.47592   19.64118  -16.23530  1.000  55.63880  C  ?  C  ?   317  1
  ATOM    2413  O    .  HIS  B    50  ?   13.72220   18.50115  -15.84606  1.000  55.99568  O  ?  C  ?   317  1
  ATOM    2414  CB   .  HIS  B    50  ?   11.80189   20.40506  -17.91685  1.000  56.08677  C  ?  C  ?   317  1
  ATOM    2415  CG   .  HIS  B    50  ?   10.77637   19.35297  -17.62406  1.000  56.97442  C  ?  C  ?   317  1
  ATOM    2416  CD2  .  HIS  B    50  ?   10.14497   18.47281  -18.43695  1.000  57.60984  C  ?  C  ?   317  1
  ATOM    2417  ND1  .  HIS  B    50  ?   10.27613   19.13031  -16.35876  1.000  57.45341  N  ?  C  ?   317  1
  ATOM    2418  CE1  .  HIS  B    50  ?    9.38840   18.15350  -16.40319  1.000  58.36122  C  ?  C  ?   317  1
  ATOM    2419  NE2  .  HIS  B    50  ?    9.28910   17.73778  -17.65245  1.000  58.46493  N  ?  C  ?   317  1
  ATOM    2420  N    .  GLY  B    51  ?   13.40059   20.68776  -15.42315  1.000  54.02199  N  ?  C  ?   318  1
  ATOM    2421  CA   .  GLY  B    51  ?   13.61567   20.56599  -13.99687  1.000  54.20659  C  ?  C  ?   318  1
  ATOM    2422  C    .  GLY  B    51  ?   12.38350   20.09725  -13.25670  1.000  55.10070  C  ?  C  ?   318  1
  ATOM    2423  O    .  GLY  B    51  ?   11.33398   19.86231  -13.85409  1.000  55.59202  O  ?  C  ?   318  1
  ATOM    2424  N    .  GLY  B    52  ?   12.52624   19.91980  -11.94987  1.000  56.20471  N  ?  C  ?   319  1
  ATOM    2425  CA   .  GLY  B    52  ?   11.39797   19.56219  -11.11856  1.000  57.19746  C  ?  C  ?   319  1
  ATOM    2426  C    .  GLY  B    52  ?   11.15771   18.07163  -11.07225  1.000  57.97332  C  ?  C  ?   319  1
  ATOM    2427  O    .  GLY  B    52  ?   11.79021   17.29394  -11.78967  1.000  57.74786  O  ?  C  ?   319  1
  ATOM    2428  N    .  HIS  B    53  ?   10.21936   17.68111  -10.22309  1.000  58.47215  N  ?  C  ?   320  1
  ATOM    2429  CA   .  HIS  B    53  ?    9.81183   16.29391  -10.09871  1.000  59.49811  C  ?  C  ?   320  1
  ATOM    2430  C    .  HIS  B    53  ?    8.29535   16.25713  -10.02429  1.000  60.55588  C  ?  C  ?   320  1
  ATOM    2431  O    .  HIS  B    53  ?    7.65906   17.29283   -9.83838  1.000  60.54275  O  ?  C  ?   320  1
  ATOM    2432  CB   .  HIS  B    53  ?   10.44520   15.64564   -8.86158  1.000  60.05145  C  ?  C  ?   320  1
  ATOM    2433  CG   .  HIS  B    53  ?   10.21489   16.40716   -7.58771  1.000  60.39276  C  ?  C  ?   320  1
  ATOM    2434  CD2  .  HIS  B    53  ?    9.43926   17.48255   -7.31557  1.000  60.43930  C  ?  C  ?   320  1
  ATOM    2435  ND1  .  HIS  B    53  ?   10.83522   16.07508   -6.40357  1.000  60.88538  N  ?  C  ?   320  1
  ATOM    2436  CE1  .  HIS  B    53  ?   10.45155   16.91568   -5.45553  1.000  61.19620  C  ?  C  ?   320  1
  ATOM    2437  NE2  .  HIS  B    53  ?    9.60563   17.77924   -5.98557  1.000  60.93202  N  ?  C  ?   320  1
  ATOM    2438  N    .  PHE  B    54  ?    7.71335   15.07447  -10.17923  1.000  59.90737  N  ?  C  ?   321  1
  ATOM    2439  CA   .  PHE  B    54  ?    6.26664   14.94084  -10.07494  1.000  61.13754  C  ?  C  ?   321  1
  ATOM    2440  C    .  PHE  B    54  ?    5.81684   15.31392   -8.66583  1.000  61.94471  C  ?  C  ?   321  1
  ATOM    2441  O    .  PHE  B    54  ?    6.40102   14.87381   -7.67643  1.000  62.27610  O  ?  C  ?   321  1
  ATOM    2442  CB   .  PHE  B    54  ?    5.79998   13.52435  -10.43748  1.000  62.28017  C  ?  C  ?   321  1
  ATOM    2443  CG   .  PHE  B    54  ?    6.80128   12.43692  -10.13274  1.000  62.41070  C  ?  C  ?   321  1
  ATOM    2444  CD1  .  PHE  B    54  ?    7.46212   12.38166   -8.91305  1.000  62.55970  C  ?  C  ?   321  1
  ATOM    2445  CD2  .  PHE  B    54  ?    7.04670   11.44038  -11.06059  1.000  62.57493  C  ?  C  ?   321  1
  ATOM    2446  CE1  .  PHE  B    54  ?    8.37045   11.37568   -8.64224  1.000  62.85455  C  ?  C  ?   321  1
  ATOM    2447  CE2  .  PHE  B    54  ?    7.94955   10.42795  -10.79486  1.000  62.86842  C  ?  C  ?   321  1
  ATOM    2448  CZ   .  PHE  B    54  ?    8.61212   10.39492   -9.58352  1.000  63.02285  C  ?  C  ?   321  1
  ATOM    2449  N    .  GLY  B    55  ?    4.79001   16.14774   -8.57420  1.000  62.58076  N  ?  C  ?   322  1
  ATOM    2450  CA   .  GLY  B    55  ?    4.30014   16.57084   -7.27794  1.000  63.46856  C  ?  C  ?   322  1
  ATOM    2451  C    .  GLY  B    55  ?    4.99898   17.81747   -6.78074  1.000  62.46881  C  ?  C  ?   322  1
  ATOM    2452  O    .  GLY  B    55  ?    4.77822   18.24590   -5.65019  1.000  63.12114  O  ?  C  ?   322  1
  ATOM    2453  N    .  PHE  B    56  ?    5.84585   18.39730   -7.62606  1.000  65.47308  N  ?  C  ?   323  1
  ATOM    2454  CA   .  PHE  B    56  ?    6.55882   19.61787   -7.27310  1.000  64.54746  C  ?  C  ?   323  1
  ATOM    2455  C    .  PHE  B    56  ?    5.51700   20.69557   -7.02573  1.000  65.12716  C  ?  C  ?   323  1
  ATOM    2456  O    .  PHE  B    56  ?    4.48991   20.73951   -7.70253  1.000  65.66015  O  ?  C  ?   323  1
  ATOM    2457  CB   .  PHE  B    56  ?    7.52743   20.02920   -8.38973  1.000  63.08066  C  ?  C  ?   323  1
  ATOM    2458  CG   .  PHE  B    56  ?    8.54939   21.06398   -7.98152  1.000  62.16972  C  ?  C  ?   323  1
  ATOM    2459  CD1  .  PHE  B    56  ?    9.56632   20.74669   -7.09719  1.000  62.03095  C  ?  C  ?   323  1
  ATOM    2460  CD2  .  PHE  B    56  ?    8.52208   22.33878   -8.52427  1.000  61.56556  C  ?  C  ?   323  1
  ATOM    2461  CE1  .  PHE  B    56  ?   10.51570   21.68929   -6.74137  1.000  61.30348  C  ?  C  ?   323  1
  ATOM    2462  CE2  .  PHE  B    56  ?    9.46770   23.28520   -8.17288  1.000  60.85455  C  ?  C  ?   323  1
  ATOM    2463  CZ   .  PHE  B    56  ?   10.46597   22.96017   -7.28092  1.000  60.71029  C  ?  C  ?   323  1
  ATOM    2464  N    .  PHE  B    57  ?    5.77696   21.56039   -6.05324  1.000  63.86031  N  ?  C  ?   324  1
  ATOM    2465  CA   .  PHE  B    57  ?    4.80631   22.57422   -5.66953  1.000  64.62359  C  ?  C  ?   324  1
  ATOM    2466  C    .  PHE  B    57  ?    4.59885   23.59456   -6.78973  1.000  63.95941  C  ?  C  ?   324  1
  ATOM    2467  O    .  PHE  B    57  ?    3.67118   24.40036   -6.74613  1.000  64.69233  O  ?  C  ?   324  1
  ATOM    2468  CB   .  PHE  B    57  ?    5.24167   23.24999   -4.36354  1.000  64.85072  C  ?  C  ?   324  1
  ATOM    2469  CG   .  PHE  B    57  ?    6.24067   24.35832   -4.54105  1.000  63.65304  C  ?  C  ?   324  1
  ATOM    2470  CD1  .  PHE  B    57  ?    7.55672   24.08154   -4.88440  1.000  62.45754  C  ?  C  ?   324  1
  ATOM    2471  CD2  .  PHE  B    57  ?    5.87588   25.67558   -4.31503  1.000  63.89146  C  ?  C  ?   324  1
  ATOM    2472  CE1  .  PHE  B    57  ?    8.48092   25.10380   -5.03301  1.000  61.51002  C  ?  C  ?   324  1
  ATOM    2473  CE2  .  PHE  B    57  ?    6.79560   26.70153   -4.45597  1.000  62.95179  C  ?  C  ?   324  1
  ATOM    2474  CZ   .  PHE  B    57  ?    8.10035   26.41494   -4.81680  1.000  61.75933  C  ?  C  ?   324  1
  ATOM    2475  N    .  ILE  B    58  ?    5.47045   23.54853   -7.79089  1.000  66.88478  N  ?  C  ?   325  1
  ATOM    2476  CA   .  ILE  B    58  ?    5.33470   24.36624   -8.98944  1.000  66.33622  C  ?  C  ?   325  1
  ATOM    2477  C    .  ILE  B    58  ?    5.37989   23.47212  -10.22852  1.000  65.96384  C  ?  C  ?   325  1
  ATOM    2478  O    .  ILE  B    58  ?    6.25595   22.62001  -10.35355  1.000  65.35989  O  ?  C  ?   325  1
  ATOM    2479  CB   .  ILE  B    58  ?    6.43829   25.43620   -9.06391  1.000  65.26120  C  ?  C  ?   325  1
  ATOM    2480  CG1  .  ILE  B    58  ?    6.31341   26.39908   -7.87742  1.000  65.78737  C  ?  C  ?   325  1
  ATOM    2481  CG2  .  ILE  B    58  ?    6.40129   26.16754  -10.40242  1.000  64.76385  C  ?  C  ?   325  1
  ATOM    2482  CD1  .  ILE  B    58  ?    6.14300   27.85305   -8.25287  1.000  65.75366  C  ?  C  ?   325  1
  ATOM    2483  N    .  PRO  B    59  ?    4.44223   23.66447  -11.16118  1.000  67.98342  N  ?  C  ?   326  1
  ATOM    2484  CA   .  PRO  B    59  ?    4.48170   22.78151  -12.32894  1.000  67.75371  C  ?  C  ?   326  1
  ATOM    2485  C    .  PRO  B    59  ?    5.57855   23.15303  -13.32236  1.000  66.48948  C  ?  C  ?   326  1
  ATOM    2486  O    .  PRO  B    59  ?    5.79011   24.32813  -13.62837  1.000  66.09152  O  ?  C  ?   326  1
  ATOM    2487  CB   .  PRO  B    59  ?    3.09699   22.95769  -12.94555  1.000  68.84066  C  ?  C  ?   326  1
  ATOM    2488  CG   .  PRO  B    59  ?    2.64315   24.31040  -12.50914  1.000  69.20171  C  ?  C  ?   326  1
  ATOM    2489  CD   .  PRO  B    59  ?    3.37117   24.67262  -11.24543  1.000  68.81703  C  ?  C  ?   326  1
  ATOM    2490  N    .  VAL  B    60  ?    6.28555   22.13677  -13.80233  1.000  62.99200  N  ?  C  ?   327  1
  ATOM    2491  CA   .  VAL  B    60  ?    7.33948   22.32802  -14.78782  1.000  61.95172  C  ?  C  ?   327  1
  ATOM    2492  C    .  VAL  B    60  ?    7.07468   21.41109  -15.97208  1.000  62.17766  C  ?  C  ?   327  1
  ATOM    2493  O    .  VAL  B    60  ?    6.72265   20.24369  -15.80373  1.000  62.77500  O  ?  C  ?   327  1
  ATOM    2494  CB   .  VAL  B    60  ?    8.74466   22.03858  -14.21312  1.000  61.11227  C  ?  C  ?   327  1
  ATOM    2495  CG1  .  VAL  B    60  ?    9.80807   22.26963  -15.27284  1.000  60.19663  C  ?  C  ?   327  1
  ATOM    2496  CG2  .  VAL  B    60  ?    9.01624   22.90988  -12.99650  1.000  61.01126  C  ?  C  ?   327  1
  ATOM    2497  N    .  GLY  B    61  ?    7.24418   21.94946  -17.17176  1.000  62.79371  N  ?  C  ?   328  1
  ATOM    2498  CA   .  GLY  B    61  ?    6.96333   21.21434  -18.38637  1.000  63.10857  C  ?  C  ?   328  1
  ATOM    2499  C    .  GLY  B    61  ?    7.88444   21.66046  -19.49736  1.000  62.35747  C  ?  C  ?   328  1
  ATOM    2500  O    .  GLY  B    61  ?    8.88338   22.33538  -19.25173  1.000  61.54775  O  ?  C  ?   328  1
  ATOM    2501  N    .  ILE  B    62  ?    7.56454   21.25062  -20.71761  1.000  60.83951  N  ?  C  ?   329  1
  ATOM    2502  CA   .  ILE  B    62  ?    8.35083   21.61631  -21.88461  1.000  60.36060  C  ?  C  ?   329  1
  ATOM    2503  C    .  ILE  B    62  ?    8.41909   23.13348  -22.06373  1.000  60.14958  C  ?  C  ?   329  1
  ATOM    2504  O    .  ILE  B    62  ?    9.48196   23.69299  -22.35390  1.000  59.46656  O  ?  C  ?   329  1
  ATOM    2505  CB   .  ILE  B    62  ?    7.76303   20.95672  -23.14090  1.000  61.10060  C  ?  C  ?   329  1
  ATOM    2506  CG1  .  ILE  B    62  ?    7.90402   19.43748  -23.02190  1.000  61.32627  C  ?  C  ?   329  1
  ATOM    2507  CG2  .  ILE  B    62  ?    8.45853   21.46195  -24.38776  1.000  60.81933  C  ?  C  ?   329  1
  ATOM    2508  CD1  .  ILE  B    62  ?    7.07163   18.65333  -24.00148  1.000  62.33248  C  ?  C  ?   329  1
  ATOM    2509  N    .  GLU  B    63  ?    7.29864   23.79891  -21.81072  1.000  62.73923  N  ?  C  ?   330  1
  ATOM    2510  CA   .  GLU  B    63  ?    7.19945   25.24141  -21.98898  1.000  62.82156  C  ?  C  ?   330  1
  ATOM    2511  C    .  GLU  B    63  ?    8.14450   26.00273  -21.05808  1.000  62.01193  C  ?  C  ?   330  1
  ATOM    2512  O    .  GLU  B    63  ?    8.50259   27.14921  -21.33344  1.000  61.90371  O  ?  C  ?   330  1
  ATOM    2513  CB   .  GLU  B    63  ?    5.75707   25.70491  -21.76978  1.000  63.92149  C  ?  C  ?   330  1
  ATOM    2514  CG   .  GLU  B    63  ?    4.78444   25.33654  -22.89781  1.000  64.94216  C  ?  C  ?   330  1
  ATOM    2515  CD   .  GLU  B    63  ?    4.29815   23.89172  -22.84017  1.000  65.34757  C  ?  C  ?   330  1
  ATOM    2516  OE1  .  GLU  B    63  ?    4.90332   23.07275  -22.11594  1.000  64.73909  O  ?  C  ?   330  1
  ATOM    2517  OE2  .  GLU  B    63  ?    3.29975   23.57453  -23.52249  1.000  66.40847  O  ?  C  ?   330  1
  ATOM    2518  N    .  SER  B    64  ?    8.55068   25.36204  -19.96359  1.000  62.37206  N  ?  C  ?   331  1
  ATOM    2519  CA   .  SER  B    64  ?    9.47531   25.97470  -19.00994  1.000  61.69566  C  ?  C  ?   331  1
  ATOM    2520  C    .  SER  B    64  ?   10.82786   26.25396  -19.65683  1.000  60.93835  C  ?  C  ?   331  1
  ATOM    2521  O    .  SER  B    64  ?   11.56810   27.13310  -19.21477  1.000  60.54455  O  ?  C  ?   331  1
  ATOM    2522  CB   .  SER  B    64  ?    9.67101   25.08094  -17.78294  1.000  61.53302  C  ?  C  ?   331  1
  ATOM    2523  OG   .  SER  B    64  ?    8.70662   24.04671  -17.73423  1.000  62.22162  O  ?  C  ?   331  1
  ATOM    2524  N    .  TRP  B    65  ?   11.14615   25.49711  -20.70308  1.000  57.60312  N  ?  C  ?   332  1
  ATOM    2525  CA   .  TRP  B    65  ?   12.38852   25.70023  -21.43601  1.000  57.07352  C  ?  C  ?   332  1
  ATOM    2526  C    .  TRP  B    65  ?   12.36897   27.01424  -22.20911  1.000  57.32874  C  ?  C  ?   332  1
  ATOM    2527  O    .  TRP  B    65  ?   13.42106   27.55451  -22.56838  1.000  56.98693  O  ?  C  ?   332  1
  ATOM    2528  CB   .  TRP  B    65  ?   12.63902   24.53547  -22.39172  1.000  57.12721  C  ?  C  ?   332  1
  ATOM    2529  CG   .  TRP  B    65  ?   13.23554   23.33491  -21.72887  1.000  56.79284  C  ?  C  ?   332  1
  ATOM    2530  CD1  .  TRP  B    65  ?   12.63637   22.12218  -21.52627  1.000  57.18209  C  ?  C  ?   332  1
  ATOM    2531  CD2  .  TRP  B    65  ?   14.55471   23.22644  -21.18560  1.000  56.17220  C  ?  C  ?   332  1
  ATOM    2532  NE1  .  TRP  B    65  ?   13.50378   21.26754  -20.88850  1.000  56.86021  N  ?  C  ?   332  1
  ATOM    2533  CE2  .  TRP  B    65  ?   14.68851   21.92252  -20.66836  1.000  56.23519  C  ?  C  ?   332  1
  ATOM    2534  CE3  .  TRP  B    65  ?   15.63602   24.10675  -21.08265  1.000  55.70063  C  ?  C  ?   332  1
  ATOM    2535  CZ2  .  TRP  B    65  ?   15.85929   21.47937  -20.06013  1.000  55.85555  C  ?  C  ?   332  1
  ATOM    2536  CZ3  .  TRP  B    65  ?   16.79741   23.66342  -20.47976  1.000  55.29880  C  ?  C  ?   332  1
  ATOM    2537  CH2  .  TRP  B    65  ?   16.90012   22.36300  -19.97687  1.000  55.38116  C  ?  C  ?   332  1
  ATOM    2538  N    .  GLY  B    66  ?   11.16691   27.50882  -22.48577  1.000  58.32767  N  ?  C  ?   333  1
  ATOM    2539  CA   .  GLY  B    66  ?   11.00213   28.79169  -23.14269  1.000  58.81195  C  ?  C  ?   333  1
  ATOM    2540  C    .  GLY  B    66  ?   11.80894   28.92518  -24.42199  1.000  58.79933  C  ?  C  ?   333  1
  ATOM    2541  O    .  GLY  B    66  ?   11.76277   28.05786  -25.31009  1.000  58.95469  O  ?  C  ?   333  1
  ATOM    2542  N    .  ASN  B    67  ?   12.60258   29.99181  -24.48438  1.000  57.78301  N  ?  C  ?   334  1
  ATOM    2543  CA   .  ASN  B    67  ?   13.36051   30.32259  -25.68489  1.000  57.98876  C  ?  C  ?   334  1
  ATOM    2544  C    .  ASN  B    67  ?   14.33510   29.21521  -26.06478  1.000  57.42654  C  ?  C  ?   334  1
  ATOM    2545  O    .  ASN  B    67  ?   14.66448   29.04950  -27.24566  1.000  57.78377  O  ?  C  ?   334  1
  ATOM    2546  CB   .  ASN  B    67  ?   14.11724   31.63638  -25.49156  1.000  58.03632  C  ?  C  ?   334  1
  ATOM    2547  CG   .  ASN  B    67  ?   13.19845   32.84040  -25.48019  1.000  58.91809  C  ?  C  ?   334  1
  ATOM    2548  ND2  .  ASN  B    67  ?   13.08066   33.47827  -24.32050  1.000  58.79221  N  ?  C  ?   334  1
  ATOM    2549  OD1  .  ASN  B    67  ?   12.60071   33.19559  -26.49884  1.000  59.81713  O  ?  C  ?   334  1
  ATOM    2550  N    .  VAL  B    68  ?   14.74875   28.42358  -25.07522  1.000  56.78509  N  ?  C  ?   335  1
  ATOM    2551  CA   .  VAL  B    68  ?   15.73395   27.37846  -25.31974  1.000  56.34760  C  ?  C  ?   335  1
  ATOM    2552  C    .  VAL  B    68  ?   15.19094   26.41246  -26.36452  1.000  56.80980  C  ?  C  ?   335  1
  ATOM    2553  O    .  VAL  B    68  ?   15.94707   25.86433  -27.16947  1.000  56.84983  O  ?  C  ?   335  1
  ATOM    2554  CB   .  VAL  B    68  ?   16.08332   26.60562  -24.02693  1.000  55.70276  C  ?  C  ?   335  1
  ATOM    2555  CG1  .  VAL  B    68  ?   17.02918   25.44473  -24.31905  1.000  55.44638  C  ?  C  ?   335  1
  ATOM    2556  CG2  .  VAL  B    68  ?   16.68294   27.54307  -22.99394  1.000  55.33609  C  ?  C  ?   335  1
  ATOM    2557  N    .  LEU  B    69  ?   13.87114   26.23296  -26.37320  1.000  58.84723  N  ?  C  ?   336  1
  ATOM    2558  CA   .  LEU  B    69  ?   13.25462   25.34007  -27.34687  1.000  59.43981  C  ?  C  ?   336  1
  ATOM    2559  C    .  LEU  B    69  ?   13.49081   25.77403  -28.78290  1.000  60.05331  C  ?  C  ?   336  1
  ATOM    2560  O    .  LEU  B    69  ?   13.80746   24.95875  -29.65285  1.000  60.30541  O  ?  C  ?   336  1
  ATOM    2561  CB   .  LEU  B    69  ?   11.74962   25.23455  -27.11335  1.000  60.04393  C  ?  C  ?   336  1
  ATOM    2562  CG   .  LEU  B    69  ?   11.31550   24.35660  -25.94807  1.000  59.78191  C  ?  C  ?   336  1
  ATOM    2563  CD1  .  LEU  B    69  ?    9.84396   24.57374  -25.62874  1.000  60.50814  C  ?  C  ?   336  1
  ATOM    2564  CD2  .  LEU  B    69  ?   11.59890   22.91016  -26.28682  1.000  59.79674  C  ?  C  ?   336  1
  ATOM    2565  N    .  GLU  B    70  ?   13.31559   27.06568  -29.02991  1.000  61.01338  N  ?  C  ?   337  1
  ATOM    2566  CA   .  GLU  B    70  ?   13.44217   27.58039  -30.38371  1.000  61.81922  C  ?  C  ?   337  1
  ATOM    2567  C    .  GLU  B    70  ?   14.91096   27.88048  -30.75337  1.000  64.15743  C  ?  C  ?   337  1
  ATOM    2568  O    .  GLU  B    70  ?   15.35922   27.54571  -31.85558  1.000  64.82835  O  ?  C  ?   337  1
  ATOM    2569  CB   .  GLU  B    70  ?   12.50197   28.78354  -30.52046  1.000  62.97721  C  ?  C  ?   337  1
  ATOM    2570  CG   .  GLU  B    70  ?   12.13663   29.20628  -31.92795  1.000  67.98007  C  ?  C  ?   337  1
  ATOM    2571  CD   .  GLU  B    70  ?   10.95241   30.16817  -31.93112  1.000  70.66399  C  ?  C  ?   337  1
  ATOM    2572  OE1  .  GLU  B    70  ?   11.03232   31.20310  -31.23964  1.000  71.51641  O  ?  C  ?   337  1
  ATOM    2573  OE2  .  GLU  B    70  ?    9.93409   29.87802  -32.59831  1.000  70.27492  O  ?  C  ?   337  1
  ATOM    2574  N    .  ASP  B    71  ?   15.66040   28.47920  -29.82695  1.000  58.39638  N  ?  C  ?   338  1
  ATOM    2575  CA   .  ASP  B    71  ?   17.02685   28.93874  -30.10441  1.000  58.73530  C  ?  C  ?   338  1
  ATOM    2576  C    .  ASP  B    71  ?   17.98047   27.79385  -30.47066  1.000  59.24001  C  ?  C  ?   338  1
  ATOM    2577  O    .  ASP  B    71  ?   18.79684   27.90383  -31.40650  1.000  61.49538  O  ?  C  ?   338  1
  ATOM    2578  CB   .  ASP  B    71  ?   17.58675   29.68954  -28.89299  1.000  58.34259  C  ?  C  ?   338  1
  ATOM    2579  CG   .  ASP  B    71  ?   16.94330   31.04550  -28.70006  1.000  59.96150  C  ?  C  ?   338  1
  ATOM    2580  OD1  .  ASP  B    71  ?   16.00396   31.36734  -29.45745  1.000  60.61226  O  ?  C  ?   338  1
  ATOM    2581  OD2  .  ASP  B    71  ?   17.36325   31.78182  -27.78265  1.000  60.60939  O  ?  C  ?   338  1
  ATOM    2582  N    .  PHE  B    72  ?   17.81267   26.65589  -29.80219  1.000  56.52869  N  ?  C  ?   339  1
  ATOM    2583  CA   .  PHE  B    72  ?   18.71839   25.53382  -30.00844  1.000  56.33802  C  ?  C  ?   339  1
  ATOM    2584  C    .  PHE  B    72  ?   18.40601   24.88429  -31.34559  1.000  57.13310  C  ?  C  ?   339  1
  ATOM    2585  O    .  PHE  B    72  ?   19.01479   23.88004  -31.71953  1.000  57.22062  O  ?  C  ?   339  1
  ATOM    2586  CB   .  PHE  B    72  ?   18.58232   24.49454  -28.89256  1.000  55.69334  C  ?  C  ?   339  1
  ATOM    2587  CG   .  PHE  B    72  ?   19.32615   24.83716  -27.63527  1.000  54.98082  C  ?  C  ?   339  1
  ATOM    2588  CD1  .  PHE  B    72  ?   19.63240   26.14992  -27.32308  1.000  54.88553  C  ?  C  ?   339  1
  ATOM    2589  CD2  .  PHE  B    72  ?   19.72574   23.83656  -26.76483  1.000  54.54624  C  ?  C  ?   339  1
  ATOM    2590  CE1  .  PHE  B    72  ?   20.31802   26.45951  -26.15979  1.000  54.33573  C  ?  C  ?   339  1
  ATOM    2591  CE2  .  PHE  B    72  ?   20.41282   24.13841  -25.60354  1.000  54.01798  C  ?  C  ?   339  1
  ATOM    2592  CZ   .  PHE  B    72  ?   20.70966   25.45049  -25.30142  1.000  53.89662  C  ?  C  ?   339  1
  ATOM    2593  N    .  GLY  B    73  ?   17.45878   25.48432  -32.06404  1.000  58.85880  N  ?  C  ?   340  1
  ATOM    2594  CA   .  GLY  B    73  ?   17.11824   25.08316  -33.41036  1.000  59.81545  C  ?  C  ?   340  1
  ATOM    2595  C    .  GLY  B    73  ?   18.35268   25.25265  -34.26369  1.000  60.21154  C  ?  C  ?   340  1
  ATOM    2596  O    .  GLY  B    73  ?   18.56100   24.52126  -35.23355  1.000  60.84994  O  ?  C  ?   340  1
  ATOM    2597  N    .  GLU  B    74  ?   19.16205   26.24940  -33.91199  1.000  61.25075  N  ?  C  ?   341  1
  ATOM    2598  CA   .  GLU  B    74  ?   20.37362   26.53287  -34.67163  1.000  63.52059  C  ?  C  ?   341  1
  ATOM    2599  C    .  GLU  B    74  ?   21.37055   25.36577  -34.63589  1.000  62.14953  C  ?  C  ?   341  1
  ATOM    2600  O    .  GLU  B    74  ?   22.01654   25.04545  -35.63401  1.000  62.87745  O  ?  C  ?   341  1
  ATOM    2601  CB   .  GLU  B    74  ?   21.04154   27.79158  -34.11925  1.000  64.16014  C  ?  C  ?   341  1
  ATOM    2602  CG   .  GLU  B    74  ?   20.27211   29.06895  -34.40347  1.000  66.51148  C  ?  C  ?   341  1
  ATOM    2603  CD   .  GLU  B    74  ?   20.87854   30.27258  -33.70640  1.000  69.80219  C  ?  C  ?   341  1
  ATOM    2604  OE1  .  GLU  B    74  ?   22.02362   30.16314  -33.20748  1.000  69.74638  O  ?  C  ?   341  1
  ATOM    2605  OE2  .  GLU  B    74  ?   20.18765   31.31088  -33.61429  1.000  70.47964  O  ?  C  ?   341  1
  ATOM    2606  N    .  TYR  B    75  ?   21.49530   24.75634  -33.46364  1.000  58.20038  N  ?  C  ?   342  1
  ATOM    2607  CA   .  TYR  B    75  ?   22.48577   23.71544  -33.19819  1.000  57.96036  C  ?  C  ?   342  1
  ATOM    2608  C    .  TYR  B    75  ?   22.06463   22.28593  -33.54710  1.000  58.21119  C  ?  C  ?   342  1
  ATOM    2609  O    .  TYR  B    75  ?   22.91032   21.40460  -33.69006  1.000  58.72527  O  ?  C  ?   342  1
  ATOM    2610  CB   .  TYR  B    75  ?   22.89746   23.81656  -31.72975  1.000  56.99270  C  ?  C  ?   342  1
  ATOM    2611  CG   .  TYR  B    75  ?   23.11182   25.26116  -31.34060  1.000  56.82834  C  ?  C  ?   342  1
  ATOM    2612  CD1  .  TYR  B    75  ?   24.04009   26.04499  -32.01582  1.000  57.42732  C  ?  C  ?   342  1
  ATOM    2613  CD2  .  TYR  B    75  ?   22.35771   25.85639  -30.34224  1.000  56.63680  C  ?  C  ?   342  1
  ATOM    2614  CE1  .  TYR  B    75  ?   24.23030   27.37155  -31.68831  1.000  57.82518  C  ?  C  ?   342  1
  ATOM    2615  CE2  .  TYR  B    75  ?   22.53984   27.18720  -30.00671  1.000  56.70294  C  ?  C  ?   342  1
  ATOM    2616  CZ   .  TYR  B    75  ?   23.47780   27.93844  -30.68362  1.000  58.17825  C  ?  C  ?   342  1
  ATOM    2617  OH   .  TYR  B    75  ?   23.66778   29.26072  -30.35585  1.000  59.42803  O  ?  C  ?   342  1
  ATOM    2618  N    .  GLY  B    76  ?   20.76539   22.04422  -33.65877  1.000  55.42755  N  ?  C  ?   343  1
  ATOM    2619  CA   .  GLY  B    76  ?   20.29528   20.71874  -34.01690  1.000  55.82247  C  ?  C  ?   343  1
  ATOM    2620  C    .  GLY  B    76  ?   18.78995   20.55003  -33.99379  1.000  55.98700  C  ?  C  ?   343  1
  ATOM    2621  O    .  GLY  B    76  ?   18.03986   21.52081  -33.88543  1.000  55.93619  O  ?  C  ?   343  1
  ATOM    2622  N    .  ARG  B    77  ?   18.35074   19.30016  -34.08435  1.000  55.61655  N  ?  C  ?   344  1
  ATOM    2623  CA   .  ARG  B    77  ?   16.93205   18.98899  -34.03746  1.000  55.92370  C  ?  C  ?   344  1
  ATOM    2624  C    .  ARG  B    77  ?   16.50709   18.94819  -32.58434  1.000  55.09086  C  ?  C  ?   344  1
  ATOM    2625  O    .  ARG  B    77  ?   16.84634   18.02064  -31.85749  1.000  54.80041  O  ?  C  ?   344  1
  ATOM    2626  CB   .  ARG  B    77  ?   16.64285   17.65255  -34.72998  1.000  56.78192  C  ?  C  ?   344  1
  ATOM    2627  CG   .  ARG  B    77  ?   15.26684   17.04458  -34.45109  1.000  57.13711  C  ?  C  ?   344  1
  ATOM    2628  CD   .  ARG  B    77  ?   15.18773   15.63550  -35.03364  1.000  58.02406  C  ?  C  ?   344  1
  ATOM    2629  NE   .  ARG  B    77  ?   13.95060   14.93030  -34.71050  1.000  58.49112  N  ?  C  ?   344  1
  ATOM    2630  CZ   .  ARG  B    77  ?   13.82400   13.60616  -34.71757  1.000  59.11686  C  ?  C  ?   344  1
  ATOM    2631  NH1  .  ARG  B    77  ?   14.85842   12.84069  -35.03625  1.000  59.34243  N  ?  C  ?   344  1
  ATOM    2632  NH2  .  ARG  B    77  ?   12.65980   13.04512  -34.42140  1.000  59.66233  N  ?  C  ?   344  1
  ATOM    2633  N    .  VAL  B    78  ?   15.76130   19.96067  -32.16210  1.000  56.81320  N  ?  C  ?   345  1
  ATOM    2634  CA   .  VAL  B    78  ?   15.39814   20.08092  -30.76127  1.000  56.09759  C  ?  C  ?   345  1
  ATOM    2635  C    .  VAL  B    78  ?   14.20261   19.20743  -30.43340  1.000  56.50618  C  ?  C  ?   345  1
  ATOM    2636  O    .  VAL  B    78  ?   13.19241   19.21064  -31.13498  1.000  57.27964  O  ?  C  ?   345  1
  ATOM    2637  CB   .  VAL  B    78  ?   15.07487   21.53717  -30.38075  1.000  55.79544  C  ?  C  ?   345  1
  ATOM    2638  CG1  .  VAL  B    78  ?   14.80574   21.65590  -28.88259  1.000  55.11529  C  ?  C  ?   345  1
  ATOM    2639  CG2  .  VAL  B    78  ?   16.20695   22.44676  -30.79720  1.000  55.60922  C  ?  C  ?   345  1
  ATOM    2640  N    .  LEU  B    79  ?   14.33658   18.46394  -29.34623  1.000  55.79140  N  ?  C  ?   346  1
  ATOM    2641  CA   .  LEU  B    79  ?   13.26110   17.65074  -28.82522  1.000  56.21854  C  ?  C  ?   346  1
  ATOM    2642  C    .  LEU  B    79  ?   13.14972   17.93820  -27.34926  1.000  55.58797  C  ?  C  ?   346  1
  ATOM    2643  O    .  LEU  B    79  ?   14.15513   18.07812  -26.66504  1.000  54.89585  O  ?  C  ?   346  1
  ATOM    2644  CB   .  LEU  B    79  ?   13.51120   16.16019  -29.05949  1.000  56.74024  C  ?  C  ?   346  1
  ATOM    2645  CG   .  LEU  B    79  ?   13.38960   15.64658  -30.49242  1.000  57.64596  C  ?  C  ?   346  1
  ATOM    2646  CD1  .  LEU  B    79  ?   14.73225   15.72792  -31.18398  1.000  57.46138  C  ?  C  ?   346  1
  ATOM    2647  CD2  .  LEU  B    79  ?   12.85413   14.22419  -30.52748  1.000  58.50936  C  ?  C  ?   346  1
  ATOM    2648  N    .  ALA  B    80  ?   11.92774   18.05755  -26.85889  1.000  58.04968  N  ?  C  ?   347  1
  ATOM    2649  CA   .  ALA  B    80  ?   11.73436   18.22917  -25.42653  1.000  57.64555  C  ?  C  ?   347  1
  ATOM    2650  C    .  ALA  B    80  ?   10.68591   17.24778  -24.96716  1.000  58.41127  C  ?  C  ?   347  1
  ATOM    2651  O    .  ALA  B    80  ?    9.73830   16.97184  -25.68469  1.000  59.24570  O  ?  C  ?   347  1
  ATOM    2652  CB   .  ALA  B    80  ?   11.33195   19.64018  -25.09296  1.000  57.36544  C  ?  C  ?   347  1
  ATOM    2653  N    .  VAL  B    81  ?   10.86041   16.69306  -23.78061  1.000  57.91282  N  ?  C  ?   348  1
  ATOM    2654  CA   .  VAL  B    81  ?    9.91609   15.69759  -23.32703  1.000  58.80297  C  ?  C  ?   348  1
  ATOM    2655  C    .  VAL  B    81  ?    9.38372   16.09862  -21.96750  1.000  58.76587  C  ?  C  ?   348  1
  ATOM    2656  O    .  VAL  B    81  ?   10.11579   16.62145  -21.12700  1.000  58.01993  O  ?  C  ?   348  1
  ATOM    2657  CB   .  VAL  B    81  ?   10.57402   14.29371  -23.27403  1.000  59.11778  C  ?  C  ?   348  1
  ATOM    2658  CG1  .  VAL  B    81  ?   11.76289   14.28154  -22.32273  1.000  58.37788  C  ?  C  ?   348  1
  ATOM    2659  CG2  .  VAL  B    81  ?    9.56721   13.23025  -22.89774  1.000  60.25351  C  ?  C  ?   348  1
  ATOM    2660  N    .  ASP  B    82  ?    8.09286   15.87904  -21.76052  1.000  60.26029  N  ?  C  ?   349  1
  ATOM    2661  CA   .  ASP  B    82  ?    7.51341   16.14368  -20.46318  1.000  60.46762  C  ?  C  ?   349  1
  ATOM    2662  C    .  ASP  B    82  ?    7.83563   14.91474  -19.63080  1.000  60.84690  C  ?  C  ?   349  1
  ATOM    2663  O    .  ASP  B    82  ?    7.58872   13.78651  -20.06200  1.000  61.64702  O  ?  C  ?   349  1
  ATOM    2664  CB   .  ASP  B    82  ?    6.00920   16.39036  -20.56058  1.000  61.48975  C  ?  C  ?   349  1
  ATOM    2665  CG   .  ASP  B    82  ?    5.66250   17.86577  -20.64782  1.000  61.16996  C  ?  C  ?   349  1
  ATOM    2666  OD1  .  ASP  B    82  ?    6.48850   18.69659  -20.21666  1.000  60.20834  O  ?  C  ?   349  1
  ATOM    2667  OD2  .  ASP  B    82  ?    4.56036   18.19469  -21.14307  1.000  62.00323  O  ?  C  ?   349  1
  ATOM    2668  N    .  LYS  B    83  ?    8.38404   15.11957  -18.44060  1.000  60.03878  N  ?  C  ?   350  1
  ATOM    2669  CA   .  LYS  B    83  ?    8.82417   13.99006  -17.63982  1.000  60.46194  C  ?  C  ?   350  1
  ATOM    2670  C    .  LYS  B    83  ?    7.63465   13.28366  -17.02187  1.000  61.79549  C  ?  C  ?   350  1
  ATOM    2671  O    .  LYS  B    83  ?    6.50819   13.78055  -17.06812  1.000  62.30942  O  ?  C  ?   350  1
  ATOM    2672  CB   .  LYS  B    83  ?    9.80393   14.43395  -16.54955  1.000  59.72567  C  ?  C  ?   350  1
  ATOM    2673  CG   .  LYS  B    83  ?   11.14402   14.92893  -17.07226  1.000  58.59429  C  ?  C  ?   350  1
  ATOM    2674  CD   .  LYS  B    83  ?   12.28293   14.52909  -16.13181  1.000  58.37596  C  ?  C  ?   350  1
  ATOM    2675  CE   .  LYS  B    83  ?   12.64779   15.62756  -15.13943  1.000  57.75572  C  ?  C  ?   350  1
  ATOM    2676  NZ   .  LYS  B    83  ?   11.48680   16.25265  -14.45047  1.000  58.15617  N  ?  C  ?   350  1
  ATOM    2677  N    .  LEU  B    84  ?    7.90138   12.11256  -16.45580  1.000  60.62891  N  ?  C  ?   351  1
  ATOM    2678  CA   .  LEU  B    84  ?    6.87432   11.29859  -15.82896  1.000  62.09627  C  ?  C  ?   351  1
  ATOM    2679  C    .  LEU  B    84  ?    6.15345   12.09935  -14.75236  1.000  62.32213  C  ?  C  ?   351  1
  ATOM    2680  O    .  LEU  B    84  ?    6.78152   12.66499  -13.86003  1.000  61.68586  O  ?  C  ?   351  1
  ATOM    2681  CB   .  LEU  B    84  ?    7.49759   10.03509  -15.23434  1.000  62.78412  C  ?  C  ?   351  1
  ATOM    2682  CG   .  LEU  B    84  ?    6.68726    8.74369  -15.29229  1.000  64.47452  C  ?  C  ?   351  1
  ATOM    2683  CD1  .  LEU  B    84  ?    6.16013    8.52351  -16.69663  1.000  64.73166  C  ?  C  ?   351  1
  ATOM    2684  CD2  .  LEU  B    84  ?    7.53892    7.56837  -14.85338  1.000  65.06424  C  ?  C  ?   351  1
  ATOM    2685  N    .  GLY  B    85  ?    4.83304   12.16275  -14.85578  1.000  65.03895  N  ?  C  ?   352  1
  ATOM    2686  CA   .  GLY  B    85  ?    4.02187   12.84761  -13.86821  1.000  65.54596  C  ?  C  ?   352  1
  ATOM    2687  C    .  GLY  B    85  ?    4.23568   14.34682  -13.79123  1.000  64.40275  C  ?  C  ?   352  1
  ATOM    2688  O    .  GLY  B    85  ?    3.92779   14.97526  -12.77656  1.000  64.61753  O  ?  C  ?   352  1
  ATOM    2689  N    .  GLN  B    86  ?    4.76188   14.92409  -14.86366  1.000  62.43012  N  ?  C  ?   353  1
  ATOM    2690  CA   .  GLN  B    86  ?    4.98638   16.35993  -14.91517  1.000  61.45607  C  ?  C  ?   353  1
  ATOM    2691  C    .  GLN  B    86  ?    4.55809   16.86053  -16.28293  1.000  61.32628  C  ?  C  ?   353  1
  ATOM    2692  O    .  GLN  B    86  ?    4.61076   16.11478  -17.26163  1.000  61.49928  O  ?  C  ?   353  1
  ATOM    2693  CB   .  GLN  B    86  ?    6.45221   16.69874  -14.64057  1.000  60.15485  C  ?  C  ?   353  1
  ATOM    2694  N    .  GLY  B    87  ?    4.17145   18.12868  -16.36286  1.000  62.12230  N  ?  C  ?   354  1
  ATOM    2695  CA   .  GLY  B    87  ?    3.66901   18.67660  -17.60855  1.000  62.23239  C  ?  C  ?   354  1
  ATOM    2696  C    .  GLY  B    87  ?    2.42403   17.91536  -18.03144  1.000  63.65338  C  ?  C  ?   354  1
  ATOM    2697  O    .  GLY  B    87  ?    1.48993   17.76018  -17.24518  1.000  64.71634  O  ?  C  ?   354  1
  ATOM    2698  N    .  GLU  B    88  ?    2.39974   17.44771  -19.27513  1.000  65.09227  N  ?  C  ?   355  1
  ATOM    2699  CA   .  GLU  B    88  ?    1.25814   16.68514  -19.76788  1.000  66.53679  C  ?  C  ?   355  1
  ATOM    2700  C    .  GLU  B    88  ?    1.54401   15.19137  -19.95384  1.000  66.94317  C  ?  C  ?   355  1
  ATOM    2701  O    .  GLU  B    88  ?    0.77679   14.49697  -20.62201  1.000  68.08611  O  ?  C  ?   355  1
  ATOM    2702  CB   .  GLU  B    88  ?    0.76094   17.28369  -21.08510  1.000  66.83579  C  ?  C  ?   355  1
  ATOM    2703  CG   .  GLU  B    88  ?    0.67785   18.80237  -21.07304  1.000  66.39641  C  ?  C  ?   355  1
  ATOM    2704  CD   .  GLU  B    88  ?   -0.74438   19.31555  -20.98519  1.000  67.78625  C  ?  C  ?   355  1
  ATOM    2705  OE1  .  GLU  B    88  ?   -1.67945   18.48750  -20.96997  1.000  69.10338  O  ?  C  ?   355  1
  ATOM    2706  OE2  .  GLU  B    88  ?   -0.92576   20.55065  -20.93097  1.000  67.68187  O  ?  C  ?   355  1
  ATOM    2707  N    .  THR  B    89  ?    2.63160   14.69129  -19.37163  1.000  64.46694  N  ?  C  ?   356  1
  ATOM    2708  CA   .  THR  B    89  ?    2.92930   13.26211  -19.46795  1.000  65.00375  C  ?  C  ?   356  1
  ATOM    2709  C    .  THR  B    89  ?    2.34231   12.53945  -18.24964  1.000  66.12335  C  ?  C  ?   356  1
  ATOM    2710  O    .  THR  B    89  ?    2.32866   13.08964  -17.15068  1.000  65.92838  O  ?  C  ?   356  1
  ATOM    2711  CB   .  THR  B    89  ?    4.45927   13.01373  -19.58191  1.000  63.77772  C  ?  C  ?   356  1
  ATOM    2712  CG2  .  THR  B    89  ?    4.80712   11.53886  -19.44438  1.000  64.47118  C  ?  C  ?   356  1
  ATOM    2713  OG1  .  THR  B    89  ?    4.91956   13.47079  -20.85822  1.000  63.08974  O  ?  C  ?   356  1
  ATOM    2714  N    .  GLY  B    90  ?    1.91295   11.29148  -18.43011  1.000  65.00766  N  ?  C  ?   357  1
  ATOM    2715  CA   .  GLY  B    90  ?    1.20956   10.56458  -17.38658  1.000  66.40765  C  ?  C  ?   357  1
  ATOM    2716  C    .  GLY  B    90  ?    2.02563   10.13812  -16.17869  1.000  66.17089  C  ?  C  ?   357  1
  ATOM    2717  O    .  GLY  B    90  ?    3.24950   10.02781  -16.24380  1.000  65.08021  O  ?  C  ?   357  1
  ATOM    2718  N    .  LEU  B    91  ?    1.32973    9.89824  -15.06847  1.000  66.90129  N  ?  C  ?   358  1
  ATOM    2719  CA   .  LEU  B    91  ?    1.95634    9.45108  -13.82890  1.000  67.03775  C  ?  C  ?   358  1
  ATOM    2720  C    .  LEU  B    91  ?    2.43955    8.01311  -14.00353  1.000  67.79718  C  ?  C  ?   358  1
  ATOM    2721  O    .  LEU  B    91  ?    1.98432    7.32141  -14.91564  1.000  68.59378  O  ?  C  ?   358  1
  ATOM    2722  CB   .  LEU  B    91  ?    0.96697    9.53936  -12.66181  1.000  68.39588  C  ?  C  ?   358  1
  ATOM    2723  CG   .  LEU  B    91  ?    0.17631   10.83126  -12.42853  1.000  68.25046  C  ?  C  ?   358  1
  ATOM    2724  CD1  .  LEU  B    91  ?   -0.74470   10.67265  -11.22845  1.000  69.90533  C  ?  C  ?   358  1
  ATOM    2725  CD2  .  LEU  B    91  ?    1.07691   12.03154  -12.23927  1.000  66.44427  C  ?  C  ?   358  1
  ATOM    2726  N    .  PRO  B    92  ?    3.36026    7.55386  -13.13549  1.000  69.78449  N  ?  C  ?   359  1
  ATOM    2727  CA   .  PRO  B    92  ?    3.80814    6.16039  -13.24458  1.000  70.73481  C  ?  C  ?   359  1
  ATOM    2728  C    .  PRO  B    92  ?    2.65262    5.17319  -13.08851  1.000  72.91479  C  ?  C  ?   359  1
  ATOM    2729  O    .  PRO  B    92  ?    1.72161    5.42820  -12.32388  1.000  73.87357  O  ?  C  ?   359  1
  ATOM    2730  CB   .  PRO  B    92  ?    4.79858    6.01954  -12.08665  1.000  70.50728  C  ?  C  ?   359  1
  ATOM    2731  CG   .  PRO  B    92  ?    5.32789    7.39148  -11.87721  1.000  68.74975  C  ?  C  ?   359  1
  ATOM    2732  CD   .  PRO  B    92  ?    4.19843    8.33367  -12.20478  1.000  68.66302  C  ?  C  ?   359  1
  ATOM    2733  N    .  LEU  B    93  ?    2.71604    4.06474  -13.81791  1.000  73.23702  N  ?  C  ?   360  1
  ATOM    2734  CA   .  LEU  B    93  ?    1.65246    3.06677  -13.80516  1.000  75.43480  C  ?  C  ?   360  1
  ATOM    2735  C    .  LEU  B    93  ?    1.55138    2.38181  -12.44486  1.000  76.96419  C  ?  C  ?   360  1
  ATOM    2736  O    .  LEU  B    93  ?    0.45915    2.01704  -12.00403  1.000  78.75491  O  ?  C  ?   360  1
  ATOM    2737  CB   .  LEU  B    93  ?    1.86806    2.04316  -14.91881  1.000  76.03435  C  ?  C  ?   360  1
  ATOM    2738  CG   .  LEU  B    93  ?    1.93391    2.66384  -16.31879  1.000  74.75638  C  ?  C  ?   360  1
  ATOM    2739  CD2  .  LEU  B    93  ?    0.73825    3.57770  -16.56636  1.000  74.82215  C  ?  C  ?   360  1
  ATOM    2740  CD1  .  LEU  B    93  ?    2.03358    1.59044  -17.39521  1.000  75.66103  C  ?  C  ?   360  1
  ATOM    2741  N    .  ASN  B    94  ?    2.69564    2.20205  -11.78874  1.000  77.00430  N  ?  C  ?   361  1
  ATOM    2742  CA   .  ASN  B    94  ?    2.72834    1.57044  -10.47576  1.000  78.48112  C  ?  C  ?   361  1
  ATOM    2743  C    .  ASN  B    94  ?    3.47707    2.44670   -9.47949  1.000  77.24083  C  ?  C  ?   361  1
  ATOM    2744  O    .  ASN  B    94  ?    4.26581    3.30733   -9.86334  1.000  75.24078  O  ?  C  ?   361  1
  ATOM    2745  CB   .  ASN  B    94  ?    3.38160    0.18470  -10.53628  1.000  79.69392  C  ?  C  ?   361  1
  ATOM    2746  CG   .  ASN  B    94  ?    3.61794   -0.29834  -11.95510  1.000  79.37374  C  ?  C  ?   361  1
  ATOM    2747  ND2  .  ASN  B    94  ?    3.52531   -1.61011  -12.15273  1.000  81.21493  N  ?  C  ?   361  1
  ATOM    2748  OD1  .  ASN  B    94  ?    3.88779    0.49225  -12.86143  1.000  77.61308  O  ?  C  ?   361  1
  ATOM    2749  N    .  ASP  B    95  ?    3.22169    2.21922   -8.19674  1.000  77.67471  N  ?  C  ?   362  1
  ATOM    2750  CA   .  ASP  B    95  ?    3.85857    2.98324   -7.13073  1.000  76.84172  C  ?  C  ?   362  1
  ATOM    2751  C    .  ASP  B    95  ?    5.35625    2.71592   -7.01852  1.000  75.96745  C  ?  C  ?   362  1
  ATOM    2752  O    .  ASP  B    95  ?    6.11678    3.58309   -6.58602  1.000  74.56528  O  ?  C  ?   362  1
  ATOM    2753  CB   .  ASP  B    95  ?    3.17957    2.67619   -5.78955  1.000  78.83668  C  ?  C  ?   362  1
  ATOM    2754  CG   .  ASP  B    95  ?    1.76949    3.23459   -5.70521  1.000  79.55745  C  ?  C  ?   362  1
  ATOM    2755  OD1  .  ASP  B    95  ?    1.57561    4.42468   -6.03351  1.000  78.04641  O  ?  C  ?   362  1
  ATOM    2756  OD2  .  ASP  B    95  ?    0.85335    2.48040   -5.31560  1.000  81.76700  O  ?  C  ?   362  1
  ATOM    2757  N    .  GLU  B    96  ?    5.77626    1.51782   -7.41334  1.000  77.20493  N  ?  C  ?   363  1
  ATOM    2758  CA   .  GLU  B    96  ?    7.18341    1.13323   -7.32670  1.000  76.70328  C  ?  C  ?   363  1
  ATOM    2759  C    .  GLU  B    96  ?    8.04852    1.90211   -8.31946  1.000  74.38951  C  ?  C  ?   363  1
  ATOM    2760  O    .  GLU  B    96  ?    9.26627    1.99293   -8.15988  1.000  73.56820  O  ?  C  ?   363  1
  ATOM    2761  CB   .  GLU  B    96  ?    7.33764   -0.37255   -7.55420  1.000  78.53884  C  ?  C  ?   363  1
  ATOM    2762  N    .  ASP  B    97  ?    7.40600    2.46005   -9.33853  1.000  76.33970  N  ?  C  ?   364  1
  ATOM    2763  CA   .  ASP  B    97  ?    8.10317    3.17135  -10.40099  1.000  74.35385  C  ?  C  ?   364  1
  ATOM    2764  C    .  ASP  B    97  ?    8.31428    4.65005  -10.07554  1.000  72.62290  C  ?  C  ?   364  1
  ATOM    2765  O    .  ASP  B    97  ?    8.73378    5.42470  -10.93238  1.000  71.02130  O  ?  C  ?   364  1
  ATOM    2766  CB   .  ASP  B    97  ?    7.34550    3.01807  -11.72033  1.000  74.39634  C  ?  C  ?   364  1
  ATOM    2767  CG   .  ASP  B    97  ?    7.53210    1.64271  -12.34003  1.000  75.69353  C  ?  C  ?   364  1
  ATOM    2768  OD1  .  ASP  B    97  ?    8.08249    0.75068  -11.65787  1.000  76.81910  O  ?  C  ?   364  1
  ATOM    2769  OD2  .  ASP  B    97  ?    7.12800    1.45245  -13.50650  1.000  75.70684  O  ?  C  ?   364  1
  ATOM    2770  N    .  TRP  B    98  ?    8.01444    5.04749   -8.84306  1.000  68.49654  N  ?  C  ?   365  1
  ATOM    2771  CA   .  TRP  B    98  ?    8.28173    6.41947   -8.41900  1.000  67.03666  C  ?  C  ?   365  1
  ATOM    2772  C    .  TRP  B    98  ?    9.73577    6.53921   -7.98338  1.000  66.22296  C  ?  C  ?   365  1
  ATOM    2773  O    .  TRP  B    98  ?   10.03373    6.92523   -6.85725  1.000  66.34226  O  ?  C  ?   365  1
  ATOM    2774  CB   .  TRP  B    98  ?    7.35136    6.85502   -7.28173  1.000  67.93944  C  ?  C  ?   365  1
  ATOM    2775  CG   .  TRP  B    98  ?    5.94149    7.13507   -7.71168  1.000  68.45476  C  ?  C  ?   365  1
  ATOM    2776  CD1  .  TRP  B    98  ?    5.02490    6.23230   -8.16198  1.000  69.89294  C  ?  C  ?   365  1
  ATOM    2777  CD2  .  TRP  B    98  ?    5.29777    8.41595   -7.75485  1.000  67.65970  C  ?  C  ?   365  1
  ATOM    2778  CE2  .  TRP  B    98  ?    3.98986    8.21020   -8.22973  1.000  68.70916  C  ?  C  ?   365  1
  ATOM    2779  CE3  .  TRP  B    98  ?    5.70005    9.71496   -7.43204  1.000  66.29520  C  ?  C  ?   365  1
  ATOM    2780  NE1  .  TRP  B    98  ?    3.84677    6.86886   -8.46888  1.000  70.05689  N  ?  C  ?   365  1
  ATOM    2781  CZ2  .  TRP  B    98  ?    3.08158    9.25396   -8.39036  1.000  68.45683  C  ?  C  ?   365  1
  ATOM    2782  CZ3  .  TRP  B    98  ?    4.79595   10.74968   -7.59305  1.000  66.04221  C  ?  C  ?   365  1
  ATOM    2783  CH2  .  TRP  B    98  ?    3.50329   10.51300   -8.06786  1.000  67.12399  C  ?  C  ?   365  1
  ATOM    2784  N    .  THR  B    99  ?   10.63779    6.20299   -8.89695  1.000  69.24283  N  ?  C  ?   366  1
  ATOM    2785  CA   .  THR  B    99  ?   12.06447    6.23109   -8.62449  1.000  68.60463  C  ?  C  ?   366  1
  ATOM    2786  C    .  THR  B    99  ?   12.75579    7.09520   -9.67135  1.000  66.76598  C  ?  C  ?   366  1
  ATOM    2787  O    .  THR  B    99  ?   12.19982    7.34796  -10.74161  1.000  66.23528  O  ?  C  ?   366  1
  ATOM    2788  CB   .  THR  B    99  ?   12.67123    4.81373   -8.62755  1.000  69.91213  C  ?  C  ?   366  1
  ATOM    2789  CG2  .  THR  B    99  ?   11.92583    3.90384   -7.66167  1.000  71.96518  C  ?  C  ?   366  1
  ATOM    2790  OG1  .  THR  B    99  ?   12.60719    4.26204   -9.94870  1.000  69.84046  O  ?  C  ?   366  1
  ATOM    2791  N    .  VAL  B   100  ?   13.96072    7.55634   -9.35368  1.000  68.89397  N  ?  C  ?   367  1
  ATOM    2792  CA   .  VAL  B   100  ?   14.72952    8.40352  -10.26052  1.000  67.28747  C  ?  C  ?   367  1
  ATOM    2793  C    .  VAL  B   100  ?   15.09651    7.66022  -11.56233  1.000  67.29118  C  ?  C  ?   367  1
  ATOM    2794  O    .  VAL  B   100  ?   14.98808    8.21937  -12.67179  1.000  66.33367  O  ?  C  ?   367  1
  ATOM    2795  CB   .  VAL  B   100  ?   15.99752    8.96346   -9.52206  1.000  66.68111  C  ?  C  ?   367  1
  ATOM    2796  CG1  .  VAL  B   100  ?   17.27151    8.17565   -9.83292  1.000  66.93249  C  ?  C  ?   367  1
  ATOM    2797  CG2  .  VAL  B   100  ?   16.18500   10.44119   -9.81819  1.000  65.12851  C  ?  C  ?   367  1
  ATOM    2798  N    .  ASP  B   101  ?   15.49882    6.39622  -11.43574  1.000  67.72199  N  ?  C  ?   368  1
  ATOM    2799  CA   .  ASP  B   101  ?   15.85989    5.60689  -12.60408  1.000  67.96241  C  ?  C  ?   368  1
  ATOM    2800  C    .  ASP  B   101  ?   14.64257    5.29768  -13.46030  1.000  68.37904  C  ?  C  ?   368  1
  ATOM    2801  O    .  ASP  B   101  ?   14.77598    5.17739  -14.65547  1.000  68.05167  O  ?  C  ?   368  1
  ATOM    2802  CB   .  ASP  B   101  ?   16.59171    4.31305  -12.22847  1.000  69.37165  C  ?  C  ?   368  1
  ATOM    2803  CG   .  ASP  B   101  ?   16.18991    3.77608  -10.88168  1.000  73.70685  C  ?  C  ?   368  1
  ATOM    2804  OD1  .  ASP  B   101  ?   15.13842    4.19471  -10.36396  1.000  72.68295  O  ?  C  ?   368  1
  ATOM    2805  OD2  .  ASP  B   101  ?   16.92940    2.92428  -10.34307  1.000  77.32510  O  ?  C  ?   368  1
  ATOM    2806  N    .  ALA  B   102  ?   13.46812    5.13504  -12.86016  1.000  68.54145  N  ?  C  ?   369  1
  ATOM    2807  CA   .  ALA  B   102  ?   12.26422    4.88513  -13.65283  1.000  69.05619  C  ?  C  ?   369  1
  ATOM    2808  C    .  ALA  B   102  ?   11.97344    6.08801  -14.54586  1.000  67.58848  C  ?  C  ?   369  1
  ATOM    2809  O    .  ALA  B   102  ?   11.58858    5.94266  -15.71612  1.000  67.58716  O  ?  C  ?   369  1
  ATOM    2810  CB   .  ALA  B   102  ?   11.07992    4.58487  -12.75733  1.000  70.34953  C  ?  C  ?   369  1
  ATOM    2811  N    .  VAL  B   103  ?   12.17867    7.27518  -13.98529  1.000  67.16503  N  ?  C  ?   370  1
  ATOM    2812  CA   .  VAL  B   103  ?   12.02378    8.51067  -14.73395  1.000  65.82914  C  ?  C  ?   370  1
  ATOM    2813  C    .  VAL  B   103  ?   13.03408    8.51491  -15.87639  1.000  65.05232  C  ?  C  ?   370  1
  ATOM    2814  O    .  VAL  B   103  ?   12.70590    8.89124  -17.00079  1.000  64.62844  O  ?  C  ?   370  1
  ATOM    2815  CB   .  VAL  B   103  ?   12.21581    9.75545  -13.83889  1.000  64.89672  C  ?  C  ?   370  1
  ATOM    2816  CG1  .  VAL  B   103  ?   12.08332   11.03589  -14.65558  1.000  63.66557  C  ?  C  ?   370  1
  ATOM    2817  CG2  .  VAL  B   103  ?   11.22411    9.73927  -12.68365  1.000  65.81780  C  ?  C  ?   370  1
  ATOM    2818  N    .  ALA  B   104  ?   14.26452    8.09990  -15.58673  1.000  64.74119  N  ?  C  ?   371  1
  ATOM    2819  CA   .  ALA  B   104  ?   15.29103    8.04229  -16.63080  1.000  64.19354  C  ?  C  ?   371  1
  ATOM    2820  C    .  ALA  B   104  ?   14.97350    7.02056  -17.74314  1.000  65.06944  C  ?  C  ?   371  1
  ATOM    2821  O    .  ALA  B   104  ?   15.13236    7.30961  -18.93498  1.000  64.57886  O  ?  C  ?   371  1
  ATOM    2822  CB   .  ALA  B   104  ?   16.64280    7.73059  -16.01031  1.000  64.21876  C  ?  C  ?   371  1
  ATOM    2823  N    .  GLU  B   105  ?   14.50152    5.84259  -17.34157  1.000  64.69718  N  ?  C  ?   372  1
  ATOM    2824  CA   .  GLU  B   105  ?   14.18017    4.74100  -18.24736  1.000  65.82174  C  ?  C  ?   372  1
  ATOM    2825  C    .  GLU  B   105  ?   13.01915    5.12462  -19.14614  1.000  65.75121  C  ?  C  ?   372  1
  ATOM    2826  O    .  GLU  B   105  ?   12.92200    4.66756  -20.28293  1.000  66.16459  O  ?  C  ?   372  1
  ATOM    2827  CB   .  GLU  B   105  ?   13.85008    3.45998  -17.46942  1.000  67.52831  C  ?  C  ?   372  1
  ATOM    2828  CG   .  GLU  B   105  ?   14.99508    2.89530  -16.62495  1.000  69.24989  C  ?  C  ?   372  1
  ATOM    2829  CD   .  GLU  B   105  ?   16.19872    2.45691  -17.44534  1.000  71.20862  C  ?  C  ?   372  1
  ATOM    2830  OE1  .  GLU  B   105  ?   16.01996    2.12166  -18.63629  1.000  72.85565  O  ?  C  ?   372  1
  ATOM    2831  OE2  .  GLU  B   105  ?   17.32690    2.44597  -16.89796  1.000  70.96385  O  ?  C  ?   372  1
  ATOM    2832  N    .  HIS  B   106  ?   12.12253    5.94416  -18.60982  1.000  64.18554  N  ?  C  ?   373  1
  ATOM    2833  CA   .  HIS  B   106  ?   11.00935    6.46818  -19.38528  1.000  64.12972  C  ?  C  ?   373  1
  ATOM    2834  C    .  HIS  B   106  ?   11.52141    7.30449  -20.55361  1.000  62.98486  C  ?  C  ?   373  1
  ATOM    2835  O    .  HIS  B   106  ?   11.06937    7.15516  -21.69395  1.000  63.33477  O  ?  C  ?   373  1
  ATOM    2836  CB   .  HIS  B   106  ?   10.10742    7.31390  -18.49225  1.000  63.92495  C  ?  C  ?   373  1
  ATOM    2837  CG   .  HIS  B   106  ?    9.14539    8.17164  -19.24792  1.000  63.63036  C  ?  C  ?   373  1
  ATOM    2838  CD2  .  HIS  B   106  ?    8.06001    7.85872  -19.99298  1.000  64.55270  C  ?  C  ?   373  1
  ATOM    2839  ND1  .  HIS  B   106  ?    9.24936    9.54583  -19.27918  1.000  62.39140  N  ?  C  ?   373  1
  ATOM    2840  CE1  .  HIS  B   106  ?    8.27272   10.04204  -20.01658  1.000  62.57700  C  ?  C  ?   373  1
  ATOM    2841  NE2  .  HIS  B   106  ?    7.53588    9.03880  -20.46066  1.000  63.87126  N  ?  C  ?   373  1
  ATOM    2842  N    .  VAL  B   107  ?   12.48683    8.16974  -20.25980  1.000  62.91274  N  ?  C  ?   374  1
  ATOM    2843  CA   .  VAL  B   107  ?   13.09441    9.02548  -21.27113  1.000  61.89152  C  ?  C  ?   374  1
  ATOM    2844  C    .  VAL  B   107  ?   13.88051    8.20236  -22.28693  1.000  62.29943  C  ?  C  ?   374  1
  ATOM    2845  O    .  VAL  B   107  ?   13.84743    8.48609  -23.48299  1.000  62.16271  O  ?  C  ?   374  1
  ATOM    2846  CB   .  VAL  B   107  ?   14.02404   10.07535  -20.63489  1.000  60.66287  C  ?  C  ?   374  1
  ATOM    2847  CG1  .  VAL  B   107  ?   14.56863   11.01421  -21.70057  1.000  59.77403  C  ?  C  ?   374  1
  ATOM    2848  CG2  .  VAL  B   107  ?   13.28216   10.85836  -19.56525  1.000  60.39142  C  ?  C  ?   374  1
  ATOM    2849  N    .  ALA  B   108  ?   14.58271    7.18122  -21.80425  1.000  61.73863  N  ?  C  ?   375  1
  ATOM    2850  CA   .  ALA  B   108  ?   15.36503    6.31237  -22.67848  1.000  62.33018  C  ?  C  ?   375  1
  ATOM    2851  C    .  ALA  B   108  ?   14.45792    5.55727  -23.64616  1.000  63.43382  C  ?  C  ?   375  1
  ATOM    2852  O    .  ALA  B   108  ?   14.75842    5.44455  -24.83537  1.000  63.57568  O  ?  C  ?   375  1
  ATOM    2853  CB   .  ALA  B   108  ?   16.18718    5.34141  -21.86029  1.000  63.02990  C  ?  C  ?   375  1
  ATOM    2854  N    .  ASN  B   109  ?   13.35437    5.03550  -23.11669  1.000  62.94445  N  ?  C  ?   376  1
  ATOM    2855  CA   .  ASN  B   109  ?   12.36143    4.32114  -23.90858  1.000  64.16190  C  ?  C  ?   376  1
  ATOM    2856  C    .  ASN  B   109  ?   11.71546    5.23747  -24.93591  1.000  63.64022  C  ?  C  ?   376  1
  ATOM    2857  O    .  ASN  B   109  ?   11.45892    4.83815  -26.07517  1.000  64.34151  O  ?  C  ?   376  1
  ATOM    2858  CB   .  ASN  B   109  ?   11.28641    3.72961  -22.99839  1.000  65.25417  C  ?  C  ?   376  1
  ATOM    2859  CG   .  ASN  B   109  ?   11.75978    2.49577  -22.26381  1.000  66.39631  C  ?  C  ?   376  1
  ATOM    2860  ND2  .  ASN  B   109  ?   11.25017    2.29552  -21.05105  1.000  66.92971  N  ?  C  ?   376  1
  ATOM    2861  OD1  .  ASN  B   109  ?   12.58515    1.73660  -22.77236  1.000  66.90796  O  ?  C  ?   376  1
  ATOM    2862  N    .  PHE  B   110  ?   11.45401    6.47209  -24.51911  1.000  61.96357  N  ?  C  ?   377  1
  ATOM    2863  CA   .  PHE  B   110  ?   10.89454    7.47612  -25.41172  1.000  61.48189  C  ?  C  ?   377  1
  ATOM    2864  C    .  PHE  B   110  ?   11.84537    7.78660  -26.56879  1.000  60.97621  C  ?  C  ?   377  1
  ATOM    2865  O    .  PHE  B   110  ?   11.43069    7.83675  -27.72831  1.000  61.43395  O  ?  C  ?   377  1
  ATOM    2866  CB   .  PHE  B   110  ?   10.56757    8.75149  -24.63799  1.000  60.46054  C  ?  C  ?   377  1
  ATOM    2867  CG   .  PHE  B   110  ?   10.40515    9.95647  -25.50900  1.000  59.77170  C  ?  C  ?   377  1
  ATOM    2868  CD1  .  PHE  B   110  ?    9.21923   10.17621  -26.18460  1.000  60.44690  C  ?  C  ?   377  1
  ATOM    2869  CD2  .  PHE  B   110  ?   11.43156   10.87635  -25.64529  1.000  58.60111  C  ?  C  ?   377  1
  ATOM    2870  CE1  .  PHE  B   110  ?    9.06174   11.27993  -26.98797  1.000  59.99111  C  ?  C  ?   377  1
  ATOM    2871  CE2  .  PHE  B   110  ?   11.27881   11.98610  -26.45069  1.000  58.14297  C  ?  C  ?   377  1
  ATOM    2872  CZ   .  PHE  B   110  ?   10.09099   12.18776  -27.12283  1.000  58.84782  C  ?  C  ?   377  1
  ATOM    2873  N    .  ALA  B   111  ?   13.11880    7.99550  -26.24524  1.000  59.87518  N  ?  C  ?   378  1
  ATOM    2874  CA   .  ALA  B   111  ?   14.12981    8.30549  -27.24987  1.000  59.47394  C  ?  C  ?   378  1
  ATOM    2875  C    .  ALA  B   111  ?   14.32832    7.12826  -28.20065  1.000  60.66488  C  ?  C  ?   378  1
  ATOM    2876  O    .  ALA  B   111  ?   14.54433    7.30941  -29.40059  1.000  60.83369  O  ?  C  ?   378  1
  ATOM    2877  CB   .  ALA  B   111  ?   15.44285    8.67897  -26.58112  1.000  58.56075  C  ?  C  ?   378  1
  ATOM    2878  N    .  THR  B   112  ?   14.25619    5.92143  -27.65010  1.000  61.08052  N  ?  C  ?   379  1
  ATOM    2879  CA   .  THR  B   112  ?   14.37977    4.70712  -28.44251  1.000  62.42532  C  ?  C  ?   379  1
  ATOM    2880  C    .  THR  B   112  ?   13.21571    4.59311  -29.41336  1.000  63.27092  C  ?  C  ?   379  1
  ATOM    2881  O    .  THR  B   112  ?   13.39494    4.20306  -30.56708  1.000  63.99583  O  ?  C  ?   379  1
  ATOM    2882  CB   .  THR  B   112  ?   14.42188    3.45136  -27.55461  1.000  63.46181  C  ?  C  ?   379  1
  ATOM    2883  CG2  .  THR  B   112  ?   14.72794    2.21600  -28.38915  1.000  64.91780  C  ?  C  ?   379  1
  ATOM    2884  OG1  .  THR  B   112  ?   15.43066    3.60854  -26.54805  1.000  62.75372  O  ?  C  ?   379  1
  ATOM    2885  N    .  GLN  B   113  ?   12.02511    4.94958  -28.93850  1.000  63.27973  N  ?  C  ?   380  1
  ATOM    2886  CA   .  GLN  B   113  ?   10.81565    4.87064  -29.74954  1.000  64.20867  C  ?  C  ?   380  1
  ATOM    2887  C    .  GLN  B   113  ?   10.88398    5.77937  -30.97449  1.000  63.78678  C  ?  C  ?   380  1
  ATOM    2888  O    .  GLN  B   113  ?   10.37281    5.43467  -32.03921  1.000  64.82168  O  ?  C  ?   380  1
  ATOM    2889  CB   .  GLN  B   113  ?    9.59124    5.22654  -28.90830  1.000  64.26296  C  ?  C  ?   380  1
  ATOM    2890  CG   .  GLN  B   113  ?    8.72233    4.03743  -28.54904  1.000  65.84232  C  ?  C  ?   380  1
  ATOM    2891  CD   .  GLN  B   113  ?    7.67176    4.38384  -27.51745  1.000  65.90757  C  ?  C  ?   380  1
  ATOM    2892  NE2  .  GLN  B   113  ?    6.94364    5.46852  -27.75918  1.000  65.41401  N  ?  C  ?   380  1
  ATOM    2893  OE1  .  GLN  B   113  ?    7.51364    3.68618  -26.51328  1.000  66.52186  O  ?  C  ?   380  1
  ATOM    2894  N    .  LEU  B   114  ?   11.51270    6.94001  -30.82027  1.000  62.39773  N  ?  C  ?   381  1
  ATOM    2895  CA   .  LEU  B   114  ?   11.64506    7.88455  -31.92398  1.000  62.05190  C  ?  C  ?   381  1
  ATOM    2896  C    .  LEU  B   114  ?   12.92428    7.62351  -32.71607  1.000  62.08019  C  ?  C  ?   381  1
  ATOM    2897  O    .  LEU  B   114  ?   13.25328    8.36332  -33.64378  1.000  61.87086  O  ?  C  ?   381  1
  ATOM    2898  CB   .  LEU  B   114  ?   11.61690    9.32524  -31.41241  1.000  60.74420  C  ?  C  ?   381  1
  ATOM    2899  CG   .  LEU  B   114  ?   10.26603   10.03817  -31.50669  1.000  60.98417  C  ?  C  ?   381  1
  ATOM    2900  CD1  .  LEU  B   114  ?    9.16874    9.26794  -30.77818  1.000  61.82412  C  ?  C  ?   381  1
  ATOM    2901  CD2  .  LEU  B   114  ?   10.37725   11.45783  -30.97398  1.000  59.76364  C  ?  C  ?   381  1
  ATOM    2902  N    .  GLY  B   115  ?   13.63880    6.56614  -32.34107  1.000  62.85022  N  ?  C  ?   382  1
  ATOM    2903  CA   .  GLY  B   115  ?   14.86374    6.17966  -33.01865  1.000  63.09941  C  ?  C  ?   382  1
  ATOM    2904  C    .  GLY  B   115  ?   15.96476    7.21183  -32.91032  1.000  61.85752  C  ?  C  ?   382  1
  ATOM    2905  O    .  GLY  B   115  ?   16.76597    7.38606  -33.83164  1.000  62.02213  O  ?  C  ?   382  1
  ATOM    2906  N    .  LEU  B   116  ?   16.00183    7.90709  -31.78082  1.000  63.68811  N  ?  C  ?   383  1
  ATOM    2907  CA   .  LEU  B   116  ?   17.02857    8.90885  -31.56688  1.000  62.57062  C  ?  C  ?   383  1
  ATOM    2908  C    .  LEU  B   116  ?   18.36436    8.23263  -31.29726  1.000  62.71980  C  ?  C  ?   383  1
  ATOM    2909  O    .  LEU  B   116  ?   18.46381    7.31340  -30.48301  1.000  63.09563  O  ?  C  ?   383  1
  ATOM    2910  CB   .  LEU  B   116  ?   16.65304    9.83068  -30.40465  1.000  61.45609  C  ?  C  ?   383  1
  ATOM    2911  CG   .  LEU  B   116  ?   15.28819   10.51896  -30.49546  1.000  61.39038  C  ?  C  ?   383  1
  ATOM    2912  CD1  .  LEU  B   116  ?   15.12276   11.51689  -29.36381  1.000  60.31833  C  ?  C  ?   383  1
  ATOM    2913  CD2  .  LEU  B   116  ?   15.11347   11.20180  -31.84290  1.000  61.64151  C  ?  C  ?   383  1
  ATOM    2914  N    .  LYS  B   117  ?   19.38801    8.70722  -31.99229  1.000  62.72239  N  ?  C  ?   384  1
  ATOM    2915  CA   .  LYS  B   117  ?   20.74716    8.20848  -31.84922  1.000  62.94861  C  ?  C  ?   384  1
  ATOM    2916  C    .  LYS  B   117  ?   21.66166    9.40720  -32.04611  1.000  62.60390  C  ?  C  ?   384  1
  ATOM    2917  O    .  LYS  B   117  ?   21.23000   10.41556  -32.60660  1.000  62.40502  O  ?  C  ?   384  1
  ATOM    2918  CB   .  LYS  B   117  ?   21.04599    7.10035  -32.86005  1.000  64.35353  C  ?  C  ?   384  1
  ATOM    2919  N    .  ASN  B   118  ?   22.90140    9.31353  -31.57535  1.000  62.61306  N  ?  C  ?   385  1
  ATOM    2920  CA   .  ASN  B   118  ?   23.83433   10.42999  -31.66843  1.000  63.33251  C  ?  C  ?   385  1
  ATOM    2921  C    .  ASN  B   118  ?   23.26434   11.62962  -30.90618  1.000  60.37351  C  ?  C  ?   385  1
  ATOM    2922  O    .  ASN  B   118  ?   23.44894   12.78618  -31.28706  1.000  59.69813  O  ?  C  ?   385  1
  ATOM    2923  CB   .  ASN  B   118  ?   24.11586   10.77893  -33.13821  1.000  65.99719  C  ?  C  ?   385  1
  ATOM    2924  CG   .  ASN  B   118  ?   24.96236    9.72640  -33.83587  1.000  68.99901  C  ?  C  ?   385  1
  ATOM    2925  ND2  .  ASN  B   118  ?   25.29912    9.97548  -35.09633  1.000  69.60277  N  ?  C  ?   385  1
  ATOM    2926  OD1  .  ASN  B   118  ?   25.28353    8.68795  -33.25536  1.000  70.08788  O  ?  C  ?   385  1
  ATOM    2927  N    .  LEU  B   119  ?   22.56807   11.31281  -29.81845  1.000  60.50462  N  ?  C  ?   386  1
  ATOM    2928  CA   .  LEU  B   119  ?   21.81138   12.26305  -29.00541  1.000  59.54693  C  ?  C  ?   386  1
  ATOM    2929  C    .  LEU  B   119  ?   22.67179   13.23445  -28.19598  1.000  58.68417  C  ?  C  ?   386  1
  ATOM    2930  O    .  LEU  B   119  ?   23.74774   12.87692  -27.73095  1.000  59.04742  O  ?  C  ?   386  1
  ATOM    2931  CB   .  LEU  B   119  ?   20.91793   11.48096  -28.03784  1.000  59.68565  C  ?  C  ?   386  1
  ATOM    2932  CG   .  LEU  B   119  ?   19.39740   11.45639  -28.19427  1.000  59.86885  C  ?  C  ?   386  1
  ATOM    2933  CD1  .  LEU  B   119  ?   18.78973   10.59804  -27.09429  1.000  60.16754  C  ?  C  ?   386  1
  ATOM    2934  CD2  .  LEU  B   119  ?   18.82185   12.86256  -28.15755  1.000  59.06453  C  ?  C  ?   386  1
  ATOM    2935  N    .  THR  B   120  ?   22.19925   14.46486  -28.02420  1.000  57.44050  N  ?  C  ?   387  1
  ATOM    2936  CA   .  THR  B   120  ?   22.84010   15.37842  -27.08058  1.000  56.90168  C  ?  C  ?   387  1
  ATOM    2937  C    .  THR  B   120  ?   21.85258   15.70053  -25.96819  1.000  56.14024  C  ?  C  ?   387  1
  ATOM    2938  O    .  THR  B   120  ?   20.77660   16.24954  -26.21451  1.000  56.00602  O  ?  C  ?   387  1
  ATOM    2939  CB   .  THR  B   120  ?   23.31736   16.67853  -27.74118  1.000  58.00019  C  ?  C  ?   387  1
  ATOM    2940  CG2  .  THR  B   120  ?   23.80928   17.65270  -26.68255  1.000  57.17019  C  ?  C  ?   387  1
  ATOM    2941  OG1  .  THR  B   120  ?   24.39629   16.38857  -28.63688  1.000  60.72026  O  ?  C  ?   387  1
  ATOM    2942  N    .  LEU  B   121  ?   22.23425   15.37773  -24.73758  1.000  55.48234  N  ?  C  ?   388  1
  ATOM    2943  CA   .  LEU  B   121  ?   21.32941   15.52765  -23.60710  1.000  55.16971  C  ?  C  ?   388  1
  ATOM    2944  C    .  LEU  B   121  ?   21.56873   16.81014  -22.82477  1.000  54.43144  C  ?  C  ?   388  1
  ATOM    2945  O    .  LEU  B   121  ?   22.66613   17.06444  -22.32560  1.000  54.24208  O  ?  C  ?   388  1
  ATOM    2946  CB   .  LEU  B   121  ?   21.45169   14.32227  -22.67783  1.000  55.64057  C  ?  C  ?   388  1
  ATOM    2947  CG   .  LEU  B   121  ?   21.11188   12.98860  -23.34313  1.000  56.53827  C  ?  C  ?   388  1
  ATOM    2948  CD1  .  LEU  B   121  ?   21.30875   11.82850  -22.38104  1.000  57.16568  C  ?  C  ?   388  1
  ATOM    2949  CD2  .  LEU  B   121  ?   19.69415   13.00851  -23.89119  1.000  56.72334  C  ?  C  ?   388  1
  ATOM    2950  N    .  VAL  B   122  ?   20.50963   17.60006  -22.70470  1.000  52.42919  N  ?  C  ?   389  1
  ATOM    2951  CA   .  VAL  B   122  ?   20.54210   18.85290  -21.97090  1.000  51.85825  C  ?  C  ?   389  1
  ATOM    2952  C    .  VAL  B   122  ?   19.52275   18.77873  -20.85009  1.000  51.85226  C  ?  C  ?   389  1
  ATOM    2953  O    .  VAL  B   122  ?   18.32044   18.78656  -21.10269  1.000  52.07039  O  ?  C  ?   389  1
  ATOM    2954  CB   .  VAL  B   122  ?   20.21990   20.04619  -22.88562  1.000  51.69729  C  ?  C  ?   389  1
  ATOM    2955  CG1  .  VAL  B   122  ?   20.48843   21.35779  -22.17889  1.000  51.23542  C  ?  C  ?   389  1
  ATOM    2956  CG2  .  VAL  B   122  ?   21.00771   19.95000  -24.18953  1.000  51.96502  C  ?  C  ?   389  1
  ATOM    2957  N    .  GLY  B   123  ?   19.99875   18.70789  -19.61291  1.000  51.77879  N  ?  C  ?   390  1
  ATOM    2958  CA   .  GLY  B   123  ?   19.10741   18.56839  -18.47969  1.000  51.93165  C  ?  C  ?   390  1
  ATOM    2959  C    .  GLY  B   123  ?   19.26553   19.68886  -17.47706  1.000  51.54008  C  ?  C  ?   390  1
  ATOM    2960  O    .  GLY  B   123  ?   20.36949   20.17399  -17.23759  1.000  51.25557  O  ?  C  ?   390  1
  ATOM    2961  N    .  HIS  B   124  ?   18.14926   20.09737  -16.88703  1.000  52.69649  N  ?  C  ?   391  1
  ATOM    2962  CA   .  HIS  B   124  ?   18.14449   21.17851  -15.91343  1.000  52.47032  C  ?  C  ?   391  1
  ATOM    2963  C    .  HIS  B   124  ?   17.59415   20.68312  -14.58389  1.000  52.91543  C  ?  C  ?   391  1
  ATOM    2964  O    .  HIS  B   124  ?   16.61645   19.93552  -14.56254  1.000  53.41935  O  ?  C  ?   391  1
  ATOM    2965  CB   .  HIS  B   124  ?   17.31394   22.35222  -16.43059  1.000  52.35170  C  ?  C  ?   391  1
  ATOM    2966  CG   .  HIS  B   124  ?   17.16404   23.46634  -15.44470  1.000  52.28383  C  ?  C  ?   391  1
  ATOM    2967  CD2  .  HIS  B   124  ?   17.95662   24.52686  -15.16979  1.000  51.98380  C  ?  C  ?   391  1
  ATOM    2968  ND1  .  HIS  B   124  ?   16.08165   23.56744  -14.59839  1.000  52.69233  N  ?  C  ?   391  1
  ATOM    2969  CE1  .  HIS  B   124  ?   16.21364   24.64397  -13.84484  1.000  52.63096  C  ?  C  ?   391  1
  ATOM    2970  NE2  .  HIS  B   124  ?   17.34402   25.24473  -14.17231  1.000  52.19887  N  ?  C  ?   391  1
  ATOM    2971  N    .  SER  B   125  ?   18.22374   21.10290  -13.48592  1.000  52.20587  N  ?  C  ?   392  1
  ATOM    2972  CA   .  SER  B   125  ?   17.80633   20.70569  -12.13978  1.000  52.75027  C  ?  C  ?   392  1
  ATOM    2973  C    .  SER  B   125  ?   17.68740   19.18672  -12.02926  1.000  53.36216  C  ?  C  ?   392  1
  ATOM    2974  O    .  SER  B   125  ?   18.65283   18.46038  -12.26486  1.000  53.38876  O  ?  C  ?   392  1
  ATOM    2975  CB   .  SER  B   125  ?   16.48216   21.37044  -11.75360  1.000  53.01585  C  ?  C  ?   392  1
  ATOM    2976  N    .  ARG  B   126  ?   16.49140   18.70982  -11.69638  1.000  54.27634  N  ?  C  ?   393  1
  ATOM    2977  CA   .  ARG  B   126  ?   16.26209   17.27682  -11.56127  1.000  55.05839  C  ?  C  ?   393  1
  ATOM    2978  C    .  ARG  B   126  ?   16.53290   16.56029  -12.87251  1.000  54.93835  C  ?  C  ?   393  1
  ATOM    2979  O    .  ARG  B   126  ?   16.99940   15.41982  -12.88301  1.000  55.44130  O  ?  C  ?   393  1
  ATOM    2980  CB   .  ARG  B   126  ?   14.82636   17.00160  -11.11421  1.000  55.85110  C  ?  C  ?   393  1
  ATOM    2981  CG   .  ARG  B   126  ?   14.46211   17.56217   -9.75249  1.000  56.23977  C  ?  C  ?   393  1
  ATOM    2982  CD   .  ARG  B   126  ?   14.52677   16.46255   -8.70255  1.000  57.27396  C  ?  C  ?   393  1
  ATOM    2983  NE   .  ARG  B   126  ?   13.94326   16.87036   -7.43019  1.000  57.92665  N  ?  C  ?   393  1
  ATOM    2984  CZ   .  ARG  B   126  ?   14.64745   17.02438   -6.31320  1.000  58.16652  C  ?  C  ?   393  1
  ATOM    2985  NH1  .  ARG  B   126  ?   15.96094   16.82422   -6.32317  1.000  57.79240  N  ?  C  ?   393  1
  ATOM    2986  NH2  .  ARG  B   126  ?   14.04687   17.38863   -5.18778  1.000  58.88944  N  ?  C  ?   393  1
  ATOM    2987  N    .  GLY  B   127  ?   16.28719   17.25773  -13.97719  1.000  55.09172  N  ?  C  ?   394  1
  ATOM    2988  CA   .  GLY  B   127  ?   16.50287   16.68832  -15.29184  1.000  55.04014  C  ?  C  ?   394  1
  ATOM    2989  C    .  GLY  B   127  ?   17.96770   16.37344  -15.51110  1.000  54.79226  C  ?  C  ?   394  1
  ATOM    2990  O    .  GLY  B   127  ?   18.30578   15.40354  -16.19831  1.000  55.13713  O  ?  C  ?   394  1
  ATOM    2991  N    .  GLY  B   128  ?   18.83918   17.16401  -14.88942  1.000  53.82686  N  ?  C  ?   395  1
  ATOM    2992  CA   .  GLY  B   128  ?   20.26238   16.93674  -15.02019  1.000  53.71279  C  ?  C  ?   395  1
  ATOM    2993  C    .  GLY  B   128  ?   20.55523   15.55013  -14.49263  1.000  54.52687  C  ?  C  ?   395  1
  ATOM    2994  O    .  GLY  B   128  ?   21.27560   14.77614  -15.13127  1.000  54.80209  O  ?  C  ?   395  1
  ATOM    2995  N    .  MET  B   129  ?   19.91399   15.20531  -13.37736  1.000  55.74326  N  ?  C  ?   396  1
  ATOM    2996  CA   .  MET  B   129  ?   20.11920   13.90519  -12.75815  1.000  56.72428  C  ?  C  ?   396  1
  ATOM    2997  C    .  MET  B   129  ?   19.71794   12.82505  -13.74512  1.000  57.23662  C  ?  C  ?   396  1
  ATOM    2998  O    .  MET  B   129  ?   20.39295   11.80382  -13.87364  1.000  57.88666  O  ?  C  ?   396  1
  ATOM    2999  CB   .  MET  B   129  ?   19.31427   13.77524  -11.46669  1.000  57.35743  C  ?  C  ?   396  1
  ATOM    3000  CG   .  MET  B   129  ?   19.30795   12.37495  -10.89174  1.000  58.60276  C  ?  C  ?   396  1
  ATOM    3001  SD   .  MET  B   129  ?   20.98376   11.83547  -10.49073  1.000  59.00399  S  ?  C  ?   396  1
  ATOM    3002  CE   .  MET  B   129  ?   20.67040   10.16980   -9.91627  1.000  60.69912  C  ?  C  ?   396  1
  ATOM    3003  N    .  THR  B   130  ?   18.60031   13.04921  -14.42854  1.000  56.81847  N  ?  C  ?   397  1
  ATOM    3004  CA   .  THR  B   130  ?   18.13347   12.09240  -15.41600  1.000  57.36997  C  ?  C  ?   397  1
  ATOM    3005  C    .  THR  B   130  ?   19.17041   11.97071  -16.52676  1.000  57.07258  C  ?  C  ?   397  1
  ATOM    3006  O    .  THR  B   130  ?   19.58451   10.86007  -16.88384  1.000  57.80675  O  ?  C  ?   397  1
  ATOM    3007  CB   .  THR  B   130  ?   16.77153   12.49698  -16.01337  1.000  57.27836  C  ?  C  ?   397  1
  ATOM    3008  CG2  .  THR  B   130  ?   15.74317   12.68604  -14.91546  1.000  57.67456  C  ?  C  ?   397  1
  ATOM    3009  OG1  .  THR  B   130  ?   16.91250   13.72328  -16.73597  1.000  56.29856  O  ?  C  ?   397  1
  ATOM    3010  N    .  ALA  B   131  ?   19.63814   13.12023  -17.01447  1.000  55.73067  N  ?  C  ?   398  1
  ATOM    3011  CA   .  ALA  B   131  ?   20.50270   13.14134  -18.18768  1.000  55.51059  C  ?  C  ?   398  1
  ATOM    3012  C    .  ALA  B   131  ?   21.76540   12.33731  -17.92593  1.000  56.01849  C  ?  C  ?   398  1
  ATOM    3013  O    .  ALA  B   131  ?   22.13722   11.46309  -18.72570  1.000  56.59083  O  ?  C  ?   398  1
  ATOM    3014  CB   .  ALA  B   131  ?   20.84030   14.57318  -18.57182  1.000  54.57262  C  ?  C  ?   398  1
  ATOM    3015  N    .  VAL  B   132  ?   22.34392   12.55572  -16.74825  1.000  56.08201  N  ?  C  ?   399  1
  ATOM    3016  CA   .  VAL  B   132  ?   23.56988   11.88498  -16.35754  1.000  56.67330  C  ?  C  ?   399  1
  ATOM    3017  C    .  VAL  B   132  ?   23.34898   10.38910  -16.42616  1.000  57.82519  C  ?  C  ?   399  1
  ATOM    3018  O    .  VAL  B   132  ?   24.13261    9.66699  -17.05923  1.000  58.39374  O  ?  C  ?   399  1
  ATOM    3019  CB   .  VAL  B   132  ?   23.99918   12.27411  -14.92056  1.000  56.68642  C  ?  C  ?   399  1
  ATOM    3020  CG1  .  VAL  B   132  ?   25.20739   11.46200  -14.47022  1.000  57.55047  C  ?  C  ?   399  1
  ATOM    3021  CG2  .  VAL  B   132  ?   24.26602   13.76648  -14.82003  1.000  55.67902  C  ?  C  ?   399  1
  ATOM    3022  N    .  LEU  B   133  ?   22.22695    9.94518  -15.86052  1.000  58.48655  N  ?  C  ?   400  1
  ATOM    3023  CA   .  LEU  B   133  ?   21.95308    8.52046  -15.77436  1.000  59.77094  C  ?  C  ?   400  1
  ATOM    3024  C    .  LEU  B   133  ?   21.92388    7.94345  -17.17269  1.000  60.04093  C  ?  C  ?   400  1
  ATOM    3025  O    .  LEU  B   133  ?   22.56714    6.92256  -17.43940  1.000  61.17037  O  ?  C  ?   400  1
  ATOM    3026  CB   .  LEU  B   133  ?   20.63261    8.24514  -15.05008  1.000  60.25535  C  ?  C  ?   400  1
  ATOM    3027  CG   .  LEU  B   133  ?   20.62451    8.39061  -13.52816  1.000  60.56210  C  ?  C  ?   400  1
  ATOM    3028  CD1  .  LEU  B   133  ?   19.20768    8.31590  -12.98075  1.000  60.97827  C  ?  C  ?   400  1
  ATOM    3029  CD2  .  LEU  B   133  ?   21.48670    7.30008  -12.91783  1.000  61.90692  C  ?  C  ?   400  1
  ATOM    3030  N    .  LEU  B   134  ?   21.25137    8.64691  -18.08141  1.000  59.71678  N  ?  C  ?   401  1
  ATOM    3031  CA   .  LEU  B   134  ?   21.10042    8.13803  -19.43278  1.000  60.05940  C  ?  C  ?   401  1
  ATOM    3032  C    .  LEU  B   134  ?   22.48400    7.98307  -20.03995  1.000  60.16243  C  ?  C  ?   401  1
  ATOM    3033  O    .  LEU  B   134  ?   22.82330    6.91877  -20.57455  1.000  61.15962  O  ?  C  ?   401  1
  ATOM    3034  CB   .  LEU  B   134  ?   20.22127    9.06644  -20.26665  1.000  59.26302  C  ?  C  ?   401  1
  ATOM    3035  CG   .  LEU  B   134  ?   18.77867    9.09865  -19.76545  1.000  59.42326  C  ?  C  ?   401  1
  ATOM    3036  CD1  .  LEU  B   134  ?   17.93617   10.07741  -20.56133  1.000  58.74865  C  ?  C  ?   401  1
  ATOM    3037  CD2  .  LEU  B   134  ?   18.18403    7.69959  -19.81436  1.000  60.76200  C  ?  C  ?   401  1
  ATOM    3038  N    .  ALA  B   135  ?   23.30772    9.01437  -19.86014  1.000  59.70362  N  ?  C  ?   402  1
  ATOM    3039  CA   .  ALA  B   135  ?   24.64738    9.02366  -20.42509  1.000  59.81972  C  ?  C  ?   402  1
  ATOM    3040  C    .  ALA  B   135  ?   25.42265    7.83118  -19.89014  1.000  61.01355  C  ?  C  ?   402  1
  ATOM    3041  O    .  ALA  B   135  ?   26.14921    7.16444  -20.63199  1.000  61.76385  O  ?  C  ?   402  1
  ATOM    3042  CB   .  ALA  B   135  ?   25.36066   10.32437  -20.10064  1.000  58.84966  C  ?  C  ?   402  1
  ATOM    3043  N    .  LEU  B   136  ?   25.25031    7.55754  -18.60004  1.000  59.66732  N  ?  C  ?   403  1
  ATOM    3044  CA   .  LEU  B   136  ?   25.92061    6.42612  -17.98072  1.000  60.97361  C  ?  C  ?   403  1
  ATOM    3045  C    .  LEU  B   136  ?   25.33432    5.10496  -18.46697  1.000  62.19195  C  ?  C  ?   403  1
  ATOM    3046  O    .  LEU  B   136  ?   26.06708    4.15733  -18.75178  1.000  63.34216  O  ?  C  ?   403  1
  ATOM    3047  CB   .  LEU  B   136  ?   25.84035    6.52465  -16.45728  1.000  61.11206  C  ?  C  ?   403  1
  ATOM    3048  CG   .  LEU  B   136  ?   26.80818    7.52332  -15.81731  1.000  60.44274  C  ?  C  ?   403  1
  ATOM    3049  CD1  .  LEU  B   136  ?   26.52143    7.67680  -14.33647  1.000  60.59805  C  ?  C  ?   403  1
  ATOM    3050  CD2  .  LEU  B   136  ?   28.25192    7.08883  -16.03947  1.000  61.21317  C  ?  C  ?   403  1
  ATOM    3051  N    .  LYS  B   137  ?   24.00826    5.04576  -18.55254  1.000  63.99096  N  ?  C  ?   404  1
  ATOM    3052  CA   .  LYS  B   137  ?   23.32441    3.78582  -18.83419  1.000  65.07837  C  ?  C  ?   404  1
  ATOM    3053  C    .  LYS  B   137  ?   23.25151    3.45122  -20.32203  1.000  65.95541  C  ?  C  ?   404  1
  ATOM    3054  O    .  LYS  B   137  ?   23.29246    2.28082  -20.70425  1.000  68.25935  O  ?  C  ?   404  1
  ATOM    3055  CB   .  LYS  B   137  ?   21.92294    3.82824  -18.22639  1.000  65.06096  C  ?  C  ?   404  1
  ATOM    3056  CG   .  LYS  B   137  ?   21.94108    3.71680  -16.71086  1.000  65.47823  C  ?  C  ?   404  1
  ATOM    3057  CD   .  LYS  B   137  ?   20.62128    4.13081  -16.09673  1.000  65.18726  C  ?  C  ?   404  1
  ATOM    3058  CE   .  LYS  B   137  ?   20.33299    3.33811  -14.84189  1.000  66.49303  C  ?  C  ?   404  1
  ATOM    3059  NZ   .  LYS  B   137  ?   19.03585    3.73508  -14.24194  1.000  66.76967  N  ?  C  ?   404  1
  ATOM    3060  N    .  TYR  B   138  ?   23.14593    4.47941  -21.15690  1.000  67.08602  N  ?  C  ?   405  1
  ATOM    3061  CA   .  TYR  B   138  ?   23.01953    4.27908  -22.59565  1.000  68.50924  C  ?  C  ?   405  1
  ATOM    3062  C    .  TYR  B   138  ?   24.00293    5.10513  -23.41947  1.000  69.02409  C  ?  C  ?   405  1
  ATOM    3063  O    .  TYR  B   138  ?   23.59383    5.98811  -24.17504  1.000  66.81563  O  ?  C  ?   405  1
  ATOM    3064  CB   .  TYR  B   138  ?   21.58540    4.58465  -23.03042  1.000  66.80967  C  ?  C  ?   405  1
  ATOM    3065  CG   .  TYR  B   138  ?   20.56211    3.86722  -22.18975  1.000  67.76558  C  ?  C  ?   405  1
  ATOM    3066  CD1  .  TYR  B   138  ?   20.35177    2.50400  -22.34723  1.000  71.13825  C  ?  C  ?   405  1
  ATOM    3067  CD2  .  TYR  B   138  ?   19.85088    4.53252  -21.19865  1.000  66.79556  C  ?  C  ?   405  1
  ATOM    3068  CE1  .  TYR  B   138  ?   19.43212    1.82997  -21.57471  1.000  71.97166  C  ?  C  ?   405  1
  ATOM    3069  CE2  .  TYR  B   138  ?   18.93088    3.86303  -20.41003  1.000  67.50995  C  ?  C  ?   405  1
  ATOM    3070  CZ   .  TYR  B   138  ?   18.72581    2.51180  -20.60641  1.000  70.51816  C  ?  C  ?   405  1
  ATOM    3071  OH   .  TYR  B   138  ?   17.81538    1.83212  -19.83529  1.000  71.32478  O  ?  C  ?   405  1
  ATOM    3072  N    .  PRO  B   139  ?   25.30702    4.80390  -23.29217  1.000  68.10369  N  ?  C  ?   406  1
  ATOM    3073  CA   .  PRO  B   139  ?   26.34366    5.51714  -24.04185  1.000  67.85987  C  ?  C  ?   406  1
  ATOM    3074  C    .  PRO  B   139  ?   26.21004    5.33954  -25.55227  1.000  68.18686  C  ?  C  ?   406  1
  ATOM    3075  O    .  PRO  B   139  ?   26.68097    6.19623  -26.29874  1.000  68.09376  O  ?  C  ?   406  1
  ATOM    3076  CB   .  PRO  B   139  ?   27.64105    4.89053  -23.52290  1.000  70.54248  C  ?  C  ?   406  1
  ATOM    3077  CG   .  PRO  B   139  ?   27.24399    3.52734  -23.09775  1.000  73.03009  C  ?  C  ?   406  1
  ATOM    3078  CD   .  PRO  B   139  ?   25.88486    3.71226  -22.48725  1.000  70.01394  C  ?  C  ?   406  1
  ATOM    3079  N    .  GLU  B   140  ?   25.60361    4.24088  -25.99657  1.000  69.88129  N  ?  C  ?   407  1
  ATOM    3080  CA   .  GLU  B   140  ?   25.50131    3.96542  -27.42996  1.000  70.30439  C  ?  C  ?   407  1
  ATOM    3081  C    .  GLU  B   140  ?   24.68338    4.99963  -28.20767  1.000  67.74506  C  ?  C  ?   407  1
  ATOM    3082  O    .  GLU  B   140  ?   25.08315    5.42230  -29.29097  1.000  67.67675  O  ?  C  ?   407  1
  ATOM    3083  CB   .  GLU  B   140  ?   24.89346    2.56620  -27.65652  1.000  71.83031  C  ?  C  ?   407  1
  ATOM    3084  CG   .  GLU  B   140  ?   23.47737    2.36193  -27.09405  1.000  73.85926  C  ?  C  ?   407  1
  ATOM    3085  CD   .  GLU  B   140  ?   23.44263    2.03990  -25.60846  1.000  73.85769  C  ?  C  ?   407  1
  ATOM    3086  OE1  .  GLU  B   140  ?   24.35843    2.47422  -24.88278  1.000  73.00397  O  ?  C  ?   407  1
  ATOM    3087  OE2  .  GLU  B   140  ?   22.48969    1.36015  -25.16890  1.000  73.32884  O  ?  C  ?   407  1
  ATOM    3088  N    .  MET  B   141  ?   23.54077    5.39750  -27.65791  1.000  72.69391  N  ?  C  ?   408  1
  ATOM    3089  CA   .  MET  B   141  ?   22.67727    6.38938  -28.29643  1.000  70.01814  C  ?  C  ?   408  1
  ATOM    3090  C    .  MET  B   141  ?   23.14404    7.81978  -28.01448  1.000  68.06008  C  ?  C  ?   408  1
  ATOM    3091  O    .  MET  B   141  ?   22.98803    8.70400  -28.85507  1.000  65.98760  O  ?  C  ?   408  1
  ATOM    3092  CB   .  MET  B   141  ?   21.21150    6.18272  -27.88563  1.000  68.77008  C  ?  C  ?   408  1
  ATOM    3093  CG   .  MET  B   141  ?   20.74784    6.90043  -26.63950  1.000  67.82756  C  ?  C  ?   408  1
  ATOM    3094  SD   .  MET  B   141  ?   19.02229    6.48699  -26.29119  1.000  67.86996  S  ?  C  ?   408  1
  ATOM    3095  CE   .  MET  B   141  ?   19.13548    4.70215  -26.14701  1.000  69.33200  C  ?  C  ?   408  1
  ATOM    3096  N    .  VAL  B   142  ?   23.71542    8.03847  -26.83170  1.000  65.61064  N  ?  C  ?   409  1
  ATOM    3097  CA   .  VAL  B   142  ?   24.10941    9.37814  -26.39895  1.000  63.48941  C  ?  C  ?   409  1
  ATOM    3098  C    .  VAL  B   142  ?   25.55166    9.69839  -26.78926  1.000  64.39275  C  ?  C  ?   409  1
  ATOM    3099  O    .  VAL  B   142  ?   26.44202    8.86706  -26.63669  1.000  68.17306  O  ?  C  ?   409  1
  ATOM    3100  CB   .  VAL  B   142  ?   23.95886    9.52800  -24.86950  1.000  61.81757  C  ?  C  ?   409  1
  ATOM    3101  CG1  .  VAL  B   142  ?   24.22539   10.96037  -24.43296  1.000  59.55486  C  ?  C  ?   409  1
  ATOM    3102  CG2  .  VAL  B   142  ?   22.57684    9.07488  -24.42643  1.000  60.38919  C  ?  C  ?   409  1
  ATOM    3103  N    .  LYS  B   143  ?   25.77054   10.91199  -27.29101  1.000  59.79754  N  ?  C  ?   410  1
  ATOM    3104  CA   .  LYS  B   143  ?   27.09285   11.35562  -27.73179  1.000  60.03427  C  ?  C  ?   410  1
  ATOM    3105  C    .  LYS  B   143  ?   27.65646   12.52573  -26.91030  1.000  59.13896  C  ?  C  ?   410  1
  ATOM    3106  O    .  LYS  B   143  ?   28.86944   12.66492  -26.77901  1.000  60.33029  O  ?  C  ?   410  1
  ATOM    3107  CB   .  LYS  B   143  ?   27.04250   11.72820  -29.22160  1.000  60.26574  C  ?  C  ?   410  1
  ATOM    3108  CG   .  LYS  B   143  ?   26.78309   13.20104  -29.51088  1.000  59.44044  C  ?  C  ?   410  1
  ATOM    3109  CD   .  LYS  B   143  ?   27.25003   13.58717  -30.90590  1.000  60.02353  C  ?  C  ?   410  1
  ATOM    3110  CE   .  LYS  B   143  ?   26.88013   15.02643  -31.24024  1.000  59.65496  C  ?  C  ?   410  1
  ATOM    3111  NZ   .  LYS  B   143  ?   25.41332   15.28067  -31.13497  1.000  59.78885  N  ?  C  ?   410  1
  ATOM    3112  N    .  LYS  B   144  ?   26.77590   13.35935  -26.36311  1.000  57.43733  N  ?  C  ?   411  1
  ATOM    3113  CA   .  LYS  B   144  ?   27.18133   14.51355  -25.56099  1.000  56.17590  C  ?  C  ?   411  1
  ATOM    3114  C    .  LYS  B   144  ?   26.21282   14.72828  -24.40793  1.000  55.53767  C  ?  C  ?   411  1
  ATOM    3115  O    .  LYS  B   144  ?   25.05936   14.30758  -24.47138  1.000  55.57107  O  ?  C  ?   411  1
  ATOM    3116  CB   .  LYS  B   144  ?   27.25216   15.78921  -26.40346  1.000  56.05418  C  ?  C  ?   411  1
  ATOM    3117  CG   .  LYS  B   144  ?   28.62485   16.12044  -26.95981  1.000  59.49259  C  ?  C  ?   411  1
  ATOM    3118  CD   .  LYS  B   144  ?   28.57356   17.40314  -27.78525  1.000  60.07458  C  ?  C  ?   411  1
  ATOM    3119  CE   .  LYS  B   144  ?   29.72049   17.49324  -28.78223  1.000  63.20821  C  ?  C  ?   411  1
  ATOM    3120  NZ   .  LYS  B   144  ?   29.48052   16.69428  -30.01899  1.000  62.45887  N  ?  C  ?   411  1
  ATOM    3121  N    .  LEU  B   145  ?   26.68396   15.39067  -23.35663  1.000  56.34682  N  ?  C  ?   412  1
  ATOM    3122  CA   .  LEU  B   145  ?   25.86046   15.63186  -22.17733  1.000  53.86075  C  ?  C  ?   412  1
  ATOM    3123  C    .  LEU  B   145  ?   26.00069   17.06283  -21.65102  1.000  53.14330  C  ?  C  ?   412  1
  ATOM    3124  O    .  LEU  B   145  ?   27.11115   17.56949  -21.49313  1.000  53.14565  O  ?  C  ?   412  1
  ATOM    3125  CB   .  LEU  B   145  ?   26.23015   14.63034  -21.08306  1.000  54.34474  C  ?  C  ?   412  1
  ATOM    3126  CG   .  LEU  B   145  ?   25.74165   14.93438  -19.67064  1.000  54.00581  C  ?  C  ?   412  1
  ATOM    3127  CD1  .  LEU  B   145  ?   24.22370   14.91646  -19.62890  1.000  53.80653  C  ?  C  ?   412  1
  ATOM    3128  CD2  .  LEU  B   145  ?   26.33451   13.94575  -18.67422  1.000  54.70865  C  ?  C  ?   412  1
  ATOM    3129  N    .  VAL  B   146  ?   24.86962   17.70344  -21.36494  1.000  51.35867  N  ?  C  ?   413  1
  ATOM    3130  CA   .  VAL  B   146  ?   24.87379   19.04586  -20.78615  1.000  50.79407  C  ?  C  ?   413  1
  ATOM    3131  C    .  VAL  B   146  ?   24.04631   19.10248  -19.49782  1.000  50.58347  C  ?  C  ?   413  1
  ATOM    3132  O    .  VAL  B   146  ?   22.87092   18.74292  -19.48862  1.000  50.64518  O  ?  C  ?   413  1
  ATOM    3133  CB   .  VAL  B   146  ?   24.32576   20.08858  -21.77879  1.000  50.54690  C  ?  C  ?   413  1
  ATOM    3134  CG1  .  VAL  B   146  ?   24.36713   21.47804  -21.16356  1.000  50.11925  C  ?  C  ?   413  1
  ATOM    3135  CG2  .  VAL  B   146  ?   25.11595   20.05553  -23.07303  1.000  50.90112  C  ?  C  ?   413  1
  ATOM    3136  N    .  ILE  B   147  ?   24.67234   19.55499  -18.41479  1.000  49.90786  N  ?  C  ?   414  1
  ATOM    3137  CA   .  ILE  B   147  ?   24.00961   19.68796  -17.11829  1.000  49.82749  C  ?  C  ?   414  1
  ATOM    3138  C    .  ILE  B   147  ?   23.93268   21.14724  -16.68254  1.000  49.40164  C  ?  C  ?   414  1
  ATOM    3139  O    .  ILE  B   147  ?   24.95431   21.82576  -16.61925  1.000  49.32941  O  ?  C  ?   414  1
  ATOM    3140  CB   .  ILE  B   147  ?   24.75183   18.89876  -16.02999  1.000  50.26911  C  ?  C  ?   414  1
  ATOM    3141  CG1  .  ILE  B   147  ?   24.96285   17.44700  -16.45852  1.000  50.87111  C  ?  C  ?   414  1
  ATOM    3142  CG2  .  ILE  B   147  ?   24.01523   18.98722  -14.70909  1.000  50.34334  C  ?  C  ?   414  1
  ATOM    3143  CD1  .  ILE  B   147  ?   26.08980   16.75902  -15.70931  1.000  51.46436  C  ?  C  ?   414  1
  ATOM    3144  N    .  ILE  B   148  ?   22.73545   21.63552  -16.37744  1.000  49.59910  N  ?  C  ?   415  1
  ATOM    3145  CA   .  ILE  B   148  ?   22.58983   23.02254  -15.94007  1.000  49.33827  C  ?  C  ?   415  1
  ATOM    3146  C    .  ILE  B   148  ?   21.96945   23.13211  -14.55808  1.000  49.47416  C  ?  C  ?   415  1
  ATOM    3147  O    .  ILE  B   148  ?   20.83330   22.70527  -14.34691  1.000  49.65798  O  ?  C  ?   415  1
  ATOM    3148  CB   .  ILE  B   148  ?   21.71874   23.85286  -16.89399  1.000  49.18704  C  ?  C  ?   415  1
  ATOM    3149  CG1  .  ILE  B   148  ?   22.08700   23.58163  -18.34823  1.000  49.21819  C  ?  C  ?   415  1
  ATOM    3150  CG2  .  ILE  B   148  ?   21.80800   25.33579  -16.54075  1.000  49.06485  C  ?  C  ?   415  1
  ATOM    3151  CD1  .  ILE  B   148  ?   21.07239   22.73709  -19.04516  1.000  49.41660  C  ?  C  ?   415  1
  ATOM    3152  N    .  SER  B   149  ?   22.71595   23.71866  -13.62832  1.000  51.21806  N  ?  C  ?   416  1
  ATOM    3153  CA   .  SER  B   149  ?   22.19514   24.04163  -12.30509  1.000  51.43696  C  ?  C  ?   416  1
  ATOM    3154  C    .  SER  B   149  ?   21.49600   22.86840  -11.62604  1.000  51.86169  C  ?  C  ?   416  1
  ATOM    3155  O    .  SER  B   149  ?   20.43308   23.03695  -11.03639  1.000  52.08787  O  ?  C  ?   416  1
  ATOM    3156  CB   .  SER  B   149  ?   21.22461   25.22380  -12.40511  1.000  51.31999  C  ?  C  ?   416  1
  ATOM    3157  OG   .  SER  B   149  ?   21.91777   26.43877  -12.63773  1.000  51.15414  O  ?  C  ?   416  1
  ATOM    3158  N    .  SER  B   150  ?   22.08929   21.68303  -11.71463  1.000  50.04255  N  ?  C  ?   417  1
  ATOM    3159  CA   .  SER  B   150  ?   21.47207   20.49641  -11.13900  1.000  50.61827  C  ?  C  ?   417  1
  ATOM    3160  C    .  SER  B   150  ?   22.03552   20.12622   -9.77124  1.000  51.19914  C  ?  C  ?   417  1
  ATOM    3161  O    .  SER  B   150  ?   23.03021   19.41277   -9.66770  1.000  51.51422  O  ?  C  ?   417  1
  ATOM    3162  CB   .  SER  B   150  ?   21.62947   19.30729  -12.08290  1.000  50.77540  C  ?  C  ?   417  1
  ATOM    3163  OG   .  SER  B   150  ?   21.17870   18.11574  -11.46403  1.000  51.51022  O  ?  C  ?   417  1
  ATOM    3164  N    .  ALA  B   151  ?   21.36139   20.57759   -8.72157  1.000  53.94842  N  ?  C  ?   418  1
  ATOM    3165  CA   .  ALA  B   151  ?   21.69505   20.16335   -7.36726  1.000  54.70037  C  ?  C  ?   418  1
  ATOM    3166  C    .  ALA  B   151  ?   21.35685   18.69049   -7.22423  1.000  55.44502  C  ?  C  ?   418  1
  ATOM    3167  O    .  ALA  B   151  ?   21.91813   17.98414   -6.38989  1.000  56.20728  O  ?  C  ?   418  1
  ATOM    3168  CB   .  ALA  B   151  ?   20.93990   20.98288   -6.34768  1.000  54.95768  C  ?  C  ?   418  1
  ATOM    3169  N    .  THR  B   152  ?   20.42730   18.23932   -8.05802  1.000  55.53991  N  ?  C  ?   419  1
  ATOM    3170  CA   .  THR  B   152  ?   19.97774   16.86054   -8.04076  1.000  56.33511  C  ?  C  ?   419  1
  ATOM    3171  C    .  THR  B   152  ?   21.10143   15.91068   -8.44882  1.000  56.57641  C  ?  C  ?   419  1
  ATOM    3172  O    .  THR  B   152  ?   21.32989   14.89370   -7.79135  1.000  57.53989  O  ?  C  ?   419  1
  ATOM    3173  CB   .  THR  B   152  ?   18.77721   16.67275   -8.97508  1.000  56.19674  C  ?  C  ?   419  1
  ATOM    3174  CG2  .  THR  B   152  ?   17.98512   15.43787   -8.58296  1.000  57.28405  C  ?  C  ?   419  1
  ATOM    3175  OG1  .  THR  B   152  ?   17.93373   17.83013   -8.90024  1.000  55.79295  O  ?  C  ?   419  1
  ATOM    3176  N    .  ALA  B   153  ?   21.80457   16.25082   -9.52635  1.000  56.97608  N  ?  C  ?   420  1
  ATOM    3177  CA   .  ALA  B   153  ?   22.93985   15.45463   -9.98454  1.000  57.25102  C  ?  C  ?   420  1
  ATOM    3178  C    .  ALA  B   153  ?   24.11911   15.57317   -9.02770  1.000  57.63930  C  ?  C  ?   420  1
  ATOM    3179  O    .  ALA  B   153  ?   24.86451   14.61393   -8.81803  1.000  58.43108  O  ?  C  ?   420  1
  ATOM    3180  CB   .  ALA  B   153  ?   23.35652   15.87143  -11.38147  1.000  56.48264  C  ?  C  ?   420  1
  ATOM    3181  N    .  ALA  B   154  ?   24.27642   16.75354   -8.43910  1.000  57.64497  N  ?  C  ?   421  1
  ATOM    3182  CA   .  ALA  B   154  ?   25.39907   17.01670   -7.54789  1.000  58.03738  C  ?  C  ?   421  1
  ATOM    3183  C    .  ALA  B   154  ?   25.23878   16.19456   -6.27582  1.000  59.18550  C  ?  C  ?   421  1
  ATOM    3184  O    .  ALA  B   154  ?   24.17495   15.62690   -6.04722  1.000  59.58120  O  ?  C  ?   421  1
  ATOM    3185  CB   .  ALA  B   154  ?   25.48315   18.51051   -7.22946  1.000  57.40924  C  ?  C  ?   421  1
  ATOM    3186  N    .  PRO  B   155  ?   26.28792   16.13050   -5.43799  1.000  60.17737  N  ?  C  ?   422  1
  ATOM    3187  CA   .  PRO  B   155  ?   26.12694   15.39749   -4.18037  1.000  61.43127  C  ?  C  ?   422  1
  ATOM    3188  C    .  PRO  B   155  ?   25.05822   16.00892   -3.28673  1.000  61.48700  C  ?  C  ?   422  1
  ATOM    3189  O    .  PRO  B   155  ?   24.72729   17.18661   -3.43680  1.000  60.60806  O  ?  C  ?   422  1
  ATOM    3190  CB   .  PRO  B   155  ?   27.50560   15.52590   -3.53017  1.000  62.04582  C  ?  C  ?   422  1
  ATOM    3191  CG   .  PRO  B   155  ?   28.43128   15.60283   -4.67051  1.000  61.46895  C  ?  C  ?   422  1
  ATOM    3192  CD   .  PRO  B   155  ?   27.70725   16.42035   -5.71264  1.000  60.11981  C  ?  C  ?   422  1
  ATOM    3193  O    .  ALA  B   156  ?   25.33284   16.67333   -0.26884  1.000  61.34885  O  ?  C  ?   423  1
  ATOM    3194  N    .  ALA  B   156  ?   24.50627   15.20282   -2.38707  1.000  60.61129  N  ?  C  ?   423  1
  ATOM    3195  CA   .  ALA  B   156  ?   23.50320   15.69292   -1.45614  1.000  60.93138  C  ?  C  ?   423  1
  ATOM    3196  C    .  ALA  B   156  ?   24.14177   16.75503   -0.56898  1.000  60.95330  C  ?  C  ?   423  1
  ATOM    3197  CB   .  ALA  B   156  ?   22.93881   14.55299   -0.62258  1.000  62.43143  C  ?  C  ?   423  1
  ATOM    3198  O    .  PRO  B   157  ?   24.03690   17.25146    2.45681  1.000  64.61936  O  ?  C  ?   424  1
  ATOM    3199  N    .  PRO  B   157  ?   23.35346   17.75699   -0.15097  1.000  61.97499  N  ?  C  ?   424  1
  ATOM    3200  CA   .  PRO  B   157  ?   23.89055   18.83544    0.68377  1.000  62.06549  C  ?  C  ?   424  1
  ATOM    3201  C    .  PRO  B   157  ?   24.49069   18.28964    1.97539  1.000  63.54707  C  ?  C  ?   424  1
  ATOM    3202  CB   .  PRO  B   157  ?   22.65848   19.69762    0.96813  1.000  61.84868  C  ?  C  ?   424  1
  ATOM    3203  CG   .  PRO  B   157  ?   21.76433   19.46631   -0.20632  1.000  61.02984  C  ?  C  ?   424  1
  ATOM    3204  CD   .  PRO  B   157  ?   21.95809   18.01398   -0.55573  1.000  61.52505  C  ?  C  ?   424  1
  ATOM    3205  O    .  PRO  B   158  ?   25.08127   17.53484    5.70529  1.000  70.45569  O  ?  C  ?   425  1
  ATOM    3206  N    .  PRO  B   158  ?   25.51888   18.96123    2.51446  1.000  66.40016  N  ?  C  ?   425  1
  ATOM    3207  CA   .  PRO  B   158  ?   26.13131   18.46545    3.75430  1.000  67.95385  C  ?  C  ?   425  1
  ATOM    3208  C    .  PRO  B   158  ?   25.11162   18.46041    4.89085  1.000  68.99749  C  ?  C  ?   425  1
  ATOM    3209  CB   .  PRO  B   158  ?   27.27050   19.45512    4.03255  1.000  67.83807  C  ?  C  ?   425  1
  ATOM    3210  CG   .  PRO  B   158  ?   27.09538   20.59060    3.09329  1.000  66.30593  C  ?  C  ?   425  1
  ATOM    3211  CD   .  PRO  B   158  ?   26.08197   20.24165    2.05320  1.000  65.36644  C  ?  C  ?   425  1
  ATOM    3212  O    .  VAL  B   159  ?   21.92097   20.85016    4.29203  1.000  67.73742  O  ?  C  ?   426  1
  ATOM    3213  N    .  VAL  B   159  ?   24.28551   19.50008    4.93379  1.000  69.05305  N  ?  C  ?   426  1
  ATOM    3214  CA   .  VAL  B   159  ?   23.19155   19.58206    5.89117  1.000  70.00344  C  ?  C  ?   426  1
  ATOM    3215  C    .  VAL  B   159  ?   21.90399   19.99942    5.18312  1.000  69.08027  C  ?  C  ?   426  1
  ATOM    3216  CB   .  VAL  B   159  ?   23.50671   20.56150    7.03895  1.000  70.73044  C  ?  C  ?   426  1
  ATOM    3217  CG1  .  VAL  B   159  ?   24.40635   19.89701    8.07761  1.000  72.30032  C  ?  C  ?   426  1
  ATOM    3218  CG2  .  VAL  B   159  ?   24.13473   21.84131    6.50134  1.000  69.52030  C  ?  C  ?   426  1
  ATOM    3219  O    .  GLY  B   160  ?   19.90723   17.94837    3.42082  1.000  64.88237  O  ?  C  ?   427  1
  ATOM    3220  N    .  GLY  B   160  ?   20.79485   19.38113    5.57311  1.000  66.12311  N  ?  C  ?   427  1
  ATOM    3221  CA   .  GLY  B   160  ?   19.49720   19.69179    5.00314  1.000  65.55620  C  ?  C  ?   427  1
  ATOM    3222  C    .  GLY  B   160  ?   19.24424   18.94751    3.70724  1.000  64.69583  C  ?  C  ?   427  1
  ATOM    3223  O    .  THR  B   161  ?   17.94063   21.03652    0.71780  1.000  58.58942  O  ?  C  ?   428  1
  ATOM    3224  N    .  THR  B   161  ?   18.30783   19.45097    2.90578  1.000  61.23211  N  ?  C  ?   428  1
  ATOM    3225  CA   .  THR  B   161  ?   17.97776   18.81950    1.63249  1.000  60.47042  C  ?  C  ?   428  1
  ATOM    3226  C    .  THR  B   161  ?   17.94303   19.82538    0.49343  1.000  58.95562  C  ?  C  ?   428  1
  ATOM    3227  CB   .  THR  B   161  ?   16.60940   18.10852    1.68331  1.000  61.31957  C  ?  C  ?   428  1
  ATOM    3228  OG1  .  THR  B   161  ?   15.59978   19.02791    2.11802  1.000  61.55505  O  ?  C  ?   428  1
  ATOM    3229  CG2  .  THR  B   161  ?   16.65876   16.90921    2.61644  1.000  62.93372  C  ?  C  ?   428  1
  ATOM    3230  O    .  ASP  B   162  ?   16.30741   21.77890   -2.79083  1.000  59.17807  O  ?  C  ?   429  1
  ATOM    3231  N    .  ASP  B   162  ?   17.90854   19.31171   -0.73206  1.000  61.29180  N  ?  C  ?   429  1
  ATOM    3232  CA   .  ASP  B   162  ?   17.84354   20.16306   -1.90902  1.000  59.99942  C  ?  C  ?   429  1
  ATOM    3233  C    .  ASP  B   162  ?   16.48178   20.84203   -2.00750  1.000  60.03331  C  ?  C  ?   429  1
  ATOM    3234  CB   .  ASP  B   162  ?   18.14226   19.36183   -3.18271  1.000  59.38985  C  ?  C  ?   429  1
  ATOM    3235  CG   .  ASP  B   162  ?   17.23932   18.14375   -3.34973  1.000  60.12992  C  ?  C  ?   429  1
  ATOM    3236  OD1  .  ASP  B   162  ?   16.03379   18.21612   -3.02660  1.000  60.69303  O  ?  C  ?   429  1
  ATOM    3237  OD2  .  ASP  B   162  ?   17.74335   17.10231   -3.82050  1.000  60.25862  O  ?  C  ?   429  1
  ATOM    3238  N    .  MET  B   163  ?   15.51679   20.36252   -1.21713  1.000  58.93159  N  ?  C  ?   430  1
  ATOM    3239  CA   .  MET  B   163  ?   14.15601   20.90409   -1.26802  1.000  59.21636  C  ?  C  ?   430  1
  ATOM    3240  C    .  MET  B   163  ?   13.95891   22.05974   -0.29540  1.000  59.62078  C  ?  C  ?   430  1
  ATOM    3241  O    .  MET  B   163  ?   12.91580   22.70717   -0.32609  1.000  59.87638  O  ?  C  ?   430  1
  ATOM    3242  CB   .  MET  B   163  ?   13.09544   19.83107   -0.95406  1.000  60.42715  C  ?  C  ?   430  1
  ATOM    3243  CG   .  MET  B   163  ?   12.92500   18.79939   -2.04658  1.000  60.16996  C  ?  C  ?   430  1
  ATOM    3244  SD   .  MET  B   163  ?   12.27024   19.51660   -3.56268  1.000  59.06886  S  ?  C  ?   430  1
  ATOM    3245  CE   .  MET  B   163  ?   10.89140   20.48212   -2.97557  1.000  59.82930  C  ?  C  ?   430  1
  ATOM    3246  N    .  ASP  B   164  ?   14.94224   22.30659    0.56905  1.000  59.17354  N  ?  C  ?   431  1
  ATOM    3247  CA   .  ASP  B   164  ?   14.80546   23.29127    1.64783  1.000  59.68771  C  ?  C  ?   431  1
  ATOM    3248  C    .  ASP  B   164  ?   14.49522   24.70729    1.16270  1.000  61.31632  C  ?  C  ?   431  1
  ATOM    3249  O    .  ASP  B   164  ?   13.63098   25.38904    1.71807  1.000  62.19098  O  ?  C  ?   431  1
  ATOM    3250  CB   .  ASP  B   164  ?   16.07960   23.31116    2.49456  1.000  58.80374  C  ?  C  ?   431  1
  ATOM    3251  CG   .  ASP  B   164  ?   16.28025   22.02470    3.27785  1.000  57.33776  C  ?  C  ?   431  1
  ATOM    3252  OD2  .  ASP  B   164  ?   17.32284   21.88848    3.95931  1.000  56.56367  O  ?  C  ?   431  1
  ATOM    3253  OD1  .  ASP  B   164  ?   15.39628   21.14317    3.19680  1.000  57.00196  O  ?  C  ?   431  1
  ATOM    3254  N    .  PHE  B   165  ?   15.19643   25.13772    0.12166  1.000  57.63642  N  ?  C  ?   432  1
  ATOM    3255  CA   .  PHE  B   165  ?   14.99380   26.45932   -0.45841  1.000  59.22946  C  ?  C  ?   432  1
  ATOM    3256  C    .  PHE  B   165  ?   13.54458   26.59501   -0.90873  1.000  60.33517  C  ?  C  ?   432  1
  ATOM    3257  O    .  PHE  B   165  ?   12.86191   27.57882   -0.60593  1.000  61.55932  O  ?  C  ?   432  1
  ATOM    3258  CB   .  PHE  B   165  ?   15.94518   26.66988   -1.64542  1.000  59.46310  C  ?  C  ?   432  1
  ATOM    3259  CG   .  PHE  B   165  ?   15.68049   27.92522   -2.43407  1.000  61.18103  C  ?  C  ?   432  1
  ATOM    3260  CD1  .  PHE  B   165  ?   16.23208   29.13449   -2.04577  1.000  61.88342  C  ?  C  ?   432  1
  ATOM    3261  CD2  .  PHE  B   165  ?   14.87164   27.89649   -3.55675  1.000  62.15905  C  ?  C  ?   432  1
  ATOM    3262  CE1  .  PHE  B   165  ?   15.99253   30.29067   -2.76885  1.000  63.52619  C  ?  C  ?   432  1
  ATOM    3263  CE2  .  PHE  B   165  ?   14.62170   29.04804   -4.27994  1.000  63.82987  C  ?  C  ?   432  1
  ATOM    3264  CZ   .  PHE  B   165  ?   15.18371   30.24699   -3.88691  1.000  64.51549  C  ?  C  ?   432  1
  ATOM    3265  N    .  TYR  B   166  ?   13.08889   25.57599   -1.62845  1.000  59.92467  N  ?  C  ?   433  1
  ATOM    3266  CA   .  TYR  B   166  ?   11.74869   25.54178   -2.18566  1.000  60.89706  C  ?  C  ?   433  1
  ATOM    3267  C    .  TYR  B   166  ?   10.70437   25.46083   -1.08213  1.000  60.88220  C  ?  C  ?   433  1
  ATOM    3268  O    .  TYR  B   166  ?    9.64841   26.07995   -1.17966  1.000  62.16517  O  ?  C  ?   433  1
  ATOM    3269  CB   .  TYR  B   166  ?   11.61416   24.36160   -3.14844  1.000  60.31600  C  ?  C  ?   433  1
  ATOM    3270  CG   .  TYR  B   166  ?   12.59830   24.42805   -4.29314  1.000  60.45737  C  ?  C  ?   433  1
  ATOM    3271  CD1  .  TYR  B   166  ?   12.47087   25.38289   -5.29282  1.000  62.00093  C  ?  C  ?   433  1
  ATOM    3272  CD2  .  TYR  B   166  ?   13.66728   23.54604   -4.36471  1.000  59.11875  C  ?  C  ?   433  1
  ATOM    3273  CE1  .  TYR  B   166  ?   13.37781   25.45168   -6.33632  1.000  62.18458  C  ?  C  ?   433  1
  ATOM    3274  CE2  .  TYR  B   166  ?   14.57919   23.60782   -5.40571  1.000  59.29950  C  ?  C  ?   433  1
  ATOM    3275  CZ   .  TYR  B   166  ?   14.42879   24.56041   -6.38885  1.000  60.82285  C  ?  C  ?   433  1
  ATOM    3276  OH   .  TYR  B   166  ?   15.33374   24.62149   -7.42669  1.000  61.05431  O  ?  C  ?   433  1
  ATOM    3277  N    .  GLU  B   167  ?   11.00034   24.69411   -0.03514  1.000  60.27691  N  ?  C  ?   434  1
  ATOM    3278  CA   .  GLU  B   167  ?   10.07820   24.56515    1.08794  1.000  60.19628  C  ?  C  ?   434  1
  ATOM    3279  C    .  GLU  B   167  ?    9.88748   25.92722    1.74275  1.000  61.41512  C  ?  C  ?   434  1
  ATOM    3280  O    .  GLU  B   167  ?    8.77238   26.30433    2.10309  1.000  62.32540  O  ?  C  ?   434  1
  ATOM    3281  CB   .  GLU  B   167  ?   10.59040   23.54285    2.10469  1.000  58.52746  C  ?  C  ?   434  1
  ATOM    3282  N    .  ARG  B   168  ?   10.98165   26.66946    1.87646  1.000  62.49571  N  ?  C  ?   435  1
  ATOM    3283  CA   .  ARG  B   168  ?   10.92793   28.00958    2.45451  1.000  63.70203  C  ?  C  ?   435  1
  ATOM    3284  C    .  ARG  B   168  ?   10.14933   29.00030    1.57587  1.000  65.55027  C  ?  C  ?   435  1
  ATOM    3285  O    .  ARG  B   168  ?    9.28441   29.75008    2.06651  1.000  66.73047  O  ?  C  ?   435  1
  ATOM    3286  CB   .  ARG  B   168  ?   12.34764   28.50812    2.72545  1.000  63.29507  C  ?  C  ?   435  1
  ATOM    3287  CG   .  ARG  B   168  ?   12.43270   29.90079    3.30822  1.000  64.51805  C  ?  C  ?   435  1
  ATOM    3288  CD   .  ARG  B   168  ?   13.85658   30.20451    3.74386  1.000  63.86456  C  ?  C  ?   435  1
  ATOM    3289  NE   .  ARG  B   168  ?   14.33793   29.18583    4.67835  1.000  62.25613  N  ?  C  ?   435  1
  ATOM    3290  CZ   .  ARG  B   168  ?   15.29724   28.30112    4.41021  1.000  60.91280  C  ?  C  ?   435  1
  ATOM    3291  NH1  .  ARG  B   168  ?   15.65375   27.41343    5.33067  1.000  59.60080  N  ?  C  ?   435  1
  ATOM    3292  NH2  .  ARG  B   168  ?   15.90763   28.30319    3.22917  1.000  60.94735  N  ?  C  ?   435  1
  ATOM    3293  N    .  VAL  B   169  ?   10.43132   28.97176    0.27460  1.000  64.07492  N  ?  C  ?   436  1
  ATOM    3294  CA   .  VAL  B   169  ?    9.80263   29.89378   -0.66625  1.000  65.87800  C  ?  C  ?   436  1
  ATOM    3295  C    .  VAL  B   169  ?    8.30331   29.62543   -0.73236  1.000  66.58638  C  ?  C  ?   436  1
  ATOM    3296  O    .  VAL  B   169  ?    7.49681   30.54897   -0.84809  1.000  68.22233  O  ?  C  ?   436  1
  ATOM    3297  CB   .  VAL  B   169  ?   10.42389   29.76549   -2.07218  1.000  65.99474  C  ?  C  ?   436  1
  ATOM    3298  CG1  .  VAL  B   169  ?    9.47308   30.29636   -3.14982  1.000  67.73286  C  ?  C  ?   436  1
  ATOM    3299  CG2  .  VAL  B   169  ?   11.75587   30.49061   -2.12586  1.000  65.96419  C  ?  C  ?   436  1
  ATOM    3300  N    .  GLU  B   170  ?    7.94637   28.34890   -0.64716  1.000  66.30769  N  ?  C  ?   437  1
  ATOM    3301  CA   .  GLU  B   170  ?    6.55372   27.92104   -0.60797  1.000  66.72827  C  ?  C  ?   437  1
  ATOM    3302  C    .  GLU  B   170  ?    5.91450   28.40194    0.69362  1.000  67.11996  C  ?  C  ?   437  1
  ATOM    3303  O    .  GLU  B   170  ?    4.76922   28.85136    0.70535  1.000  68.40532  O  ?  C  ?   437  1
  ATOM    3304  CB   .  GLU  B   170  ?    6.43836   26.40433   -0.76108  1.000  65.22311  C  ?  C  ?   437  1
  ATOM    3305  CG   .  GLU  B   170  ?    5.00881   25.89223   -0.70282  1.000  65.56638  C  ?  C  ?   437  1
  ATOM    3306  CD   .  GLU  B   170  ?    4.92971   24.38023   -0.76868  1.000  64.03406  C  ?  C  ?   437  1
  ATOM    3307  OE1  .  GLU  B   170  ?    5.95595   23.71954   -0.48011  1.000  62.57855  O  ?  C  ?   437  1
  ATOM    3308  OE2  .  GLU  B   170  ?    3.84042   23.85743   -1.10446  1.000  64.33455  O  ?  C  ?   437  1
  ATOM    3309  N    .  ARG  B   171  ?    6.66053   28.28538    1.79051  1.000  65.11999  N  ?  C  ?   438  1
  ATOM    3310  CA   .  ARG  B   171  ?    6.17057   28.69438    3.10197  1.000  65.42201  C  ?  C  ?   438  1
  ATOM    3311  C    .  ARG  B   171  ?    5.88412   30.19200    3.11683  1.000  67.32795  C  ?  C  ?   438  1
  ATOM    3312  O    .  ARG  B   171  ?    5.09758   30.66291    3.93057  1.000  68.15697  O  ?  C  ?   438  1
  ATOM    3313  CB   .  ARG  B   171  ?    7.17462   28.33700    4.20085  1.000  64.00292  C  ?  C  ?   438  1
  ATOM    3314  N    .  THR  B   172  ?    6.53678   30.94728    2.23993  1.000  68.07108  N  ?  C  ?   439  1
  ATOM    3315  CA   .  THR  B   172  ?    6.28005   32.38551    2.18309  1.000  69.97873  C  ?  C  ?   439  1
  ATOM    3316  C    .  THR  B   172  ?    5.32335   32.72386    1.04545  1.000  71.52335  C  ?  C  ?   439  1
  ATOM    3317  O    .  THR  B   172  ?    4.99959   33.89020    0.82421  1.000  73.29629  O  ?  C  ?   439  1
  ATOM    3318  CB   .  THR  B   172  ?    7.57803   33.21002    1.95961  1.000  70.12568  C  ?  C  ?   439  1
  ATOM    3319  CG2  .  THR  B   172  ?    7.84391   34.14041    3.13440  1.000  70.64728  C  ?  C  ?   439  1
  ATOM    3320  OG1  .  THR  B   172  ?    8.69833   32.33569    1.76201  1.000  68.38181  O  ?  C  ?   439  1
  ATOM    3321  N    .  ALA  B   173  ?    4.85233   31.70245    0.33828  1.000  70.92315  N  ?  C  ?   440  1
  ATOM    3322  CA   .  ALA  B   173  ?    4.09660   31.94083   -0.88585  1.000  72.31621  C  ?  C  ?   440  1
  ATOM    3323  C    .  ALA  B   173  ?    2.64390   32.35181   -0.70583  1.000  73.84394  C  ?  C  ?   440  1
  ATOM    3324  O    .  ALA  B   173  ?    1.88162   31.69640    0.00900  1.000  73.29074  O  ?  C  ?   440  1
  ATOM    3325  CB   .  ALA  B   173  ?    4.15363   30.70692   -1.74947  1.000  71.19829  C  ?  C  ?   440  1
  ATOM    3326  N    .  PRO  B   174  ?    2.25412   33.43587   -1.39216  1.000  75.84107  N  ?  C  ?   441  1
  ATOM    3327  CA   .  PRO  B   174  ?    0.87077   33.90625   -1.47785  1.000  77.60544  C  ?  C  ?   441  1
  ATOM    3328  C    .  PRO  B   174  ?    0.10661   33.19583   -2.59203  1.000  77.87077  C  ?  C  ?   441  1
  ATOM    3329  O    .  PRO  B   174  ?    0.56644   32.14572   -3.04492  1.000  76.38792  O  ?  C  ?   441  1
  ATOM    3330  CB   .  PRO  B   174  ?    1.02021   35.41197   -1.75570  1.000  79.60285  C  ?  C  ?   441  1
  ATOM    3331  CG   .  PRO  B   174  ?    2.49322   35.72100   -1.54709  1.000  78.68655  C  ?  C  ?   441  1
  ATOM    3332  CD   .  PRO  B   174  ?    3.19487   34.45271   -1.88509  1.000  76.63299  C  ?  C  ?   441  1
  ATOM    3333  N    .  SER  B   177  ?   -2.41773   28.88908   -8.20789  1.000  77.89973  N  ?  C  ?   442  1
  ATOM    3334  CA   .  SER  B   177  ?   -2.33860   30.34185   -8.10852  1.000  79.58412  C  ?  C  ?   442  1
  ATOM    3335  C    .  SER  B   177  ?   -1.13223   30.88443   -8.87694  1.000  79.81127  C  ?  C  ?   442  1
  ATOM    3336  O    .  SER  B   177  ?   -0.00379   30.42121   -8.69604  1.000  78.18844  O  ?  C  ?   442  1
  ATOM    3337  CB   .  SER  B   177  ?   -2.27206   30.77540   -6.64178  1.000  79.09538  C  ?  C  ?   442  1
  ATOM    3338  OG   .  SER  B   177  ?   -2.08972   32.17647   -6.52938  1.000  80.67620  O  ?  C  ?   442  1
  ATOM    3339  N    .  ALA  B   178  ?   -1.38640   31.86463   -9.74018  1.000  81.89351  N  ?  C  ?   443  1
  ATOM    3340  CA   .  ALA  B   178  ?   -0.34394   32.51853  -10.53108  1.000  82.44355  C  ?  C  ?   443  1
  ATOM    3341  C    .  ALA  B   178  ?    0.63001   33.30278   -9.65086  1.000  81.98098  C  ?  C  ?   443  1
  ATOM    3342  O    .  ALA  B   178  ?    1.83450   33.38667   -9.94296  1.000  81.30269  O  ?  C  ?   443  1
  ATOM    3343  CB   .  ALA  B   178  ?   -0.97268   33.43267  -11.56963  1.000  84.96176  C  ?  C  ?   443  1
  ATOM    3344  N    .  GLU  B   179  ?    0.09715   33.86095   -8.56621  1.000  82.38123  N  ?  C  ?   444  1
  ATOM    3345  CA   .  GLU  B   179  ?    0.87204   34.67117   -7.63276  1.000  82.14988  C  ?  C  ?   444  1
  ATOM    3346  C    .  GLU  B   179  ?    2.05846   33.86774   -7.10375  1.000  79.77478  C  ?  C  ?   444  1
  ATOM    3347  O    .  GLU  B   179  ?    3.12303   34.42144   -6.82610  1.000  79.43729  O  ?  C  ?   444  1
  ATOM    3348  CB   .  GLU  B   179  ?   -0.01247   35.15516   -6.47995  1.000  82.79771  C  ?  C  ?   444  1
  ATOM    3349  N    .  LEU  B   180  ?    1.85658   32.55916   -6.97271  1.000  78.19522  N  ?  C  ?   445  1
  ATOM    3350  CA   .  LEU  B   180  ?    2.90536   31.62754   -6.57286  1.000  75.95910  C  ?  C  ?   445  1
  ATOM    3351  C    .  LEU  B   180  ?    4.00643   31.54380   -7.61924  1.000  75.68908  C  ?  C  ?   445  1
  ATOM    3352  O    .  LEU  B   180  ?    5.19402   31.59008   -7.27732  1.000  74.62669  O  ?  C  ?   445  1
  ATOM    3353  CB   .  LEU  B   180  ?    2.32164   30.23536   -6.32867  1.000  74.56616  C  ?  C  ?   445  1
  ATOM    3354  CG   .  LEU  B   180  ?    3.34876   29.12396   -6.09943  1.000  72.34042  C  ?  C  ?   445  1
  ATOM    3355  CD1  .  LEU  B   180  ?    4.21182   29.40020   -4.89848  1.000  71.31073  C  ?  C  ?   445  1
  ATOM    3356  CD2  .  LEU  B   180  ?    2.65948   27.77875   -5.94946  1.000  71.19370  C  ?  C  ?   445  1
  ATOM    3357  N    .  ILE  B   181  ?    3.60522   31.43140   -8.88830  1.000  76.72278  N  ?  C  ?   446  1
  ATOM    3358  CA   .  ILE  B   181  ?    4.55551   31.32070   -9.99302  1.000  76.65392  C  ?  C  ?   446  1
  ATOM    3359  C    .  ILE  B   181  ?    5.43585   32.55259  -10.01380  1.000  77.47222  C  ?  C  ?   446  1
  ATOM    3360  O    .  ILE  B   181  ?    6.67141   32.45916  -10.11782  1.000  76.50539  O  ?  C  ?   446  1
  ATOM    3361  CB   .  ILE  B   181  ?    3.85160   31.19417  -11.38439  1.000  78.08278  C  ?  C  ?   446  1
  ATOM    3362  CG1  .  ILE  B   181  ?    2.96241   29.93924  -11.45380  1.000  77.32791  C  ?  C  ?   446  1
  ATOM    3363  CG2  .  ILE  B   181  ?    4.85782   31.32998  -12.52695  1.000  78.37343  C  ?  C  ?   446  1
  ATOM    3364  CD1  .  ILE  B   181  ?    3.70883   28.62477  -11.39311  1.000  75.19587  C  ?  C  ?   446  1
  ATOM    3365  N    .  ARG  B   182  ?    4.79298   33.70533   -9.85565  1.000  79.25949  N  ?  C  ?   447  1
  ATOM    3366  CA   .  ARG  B   182  ?    5.51727   34.96644   -9.82623  1.000  80.23263  C  ?  C  ?   447  1
  ATOM    3367  C    .  ARG  B   182  ?    6.42764   35.06881   -8.60817  1.000  78.79451  C  ?  C  ?   447  1
  ATOM    3368  O    .  ARG  B   182  ?    7.55329   35.56741   -8.70103  1.000  78.60124  O  ?  C  ?   447  1
  ATOM    3369  CB   .  ARG  B   182  ?    4.53644   36.13769   -9.84832  1.000  82.52826  C  ?  C  ?   447  1
  ATOM    3370  N    .  HIS  B   183  ?    5.94895   34.55479   -7.48015  1.000  77.78210  N  ?  C  ?   448  1
  ATOM    3371  CA   .  HIS  B   183  ?    6.71267   34.57289   -6.23949  1.000  76.43706  C  ?  C  ?   448  1
  ATOM    3372  C    .  HIS  B   183  ?    8.00914   33.77510   -6.36643  1.000  74.57533  C  ?  C  ?   448  1
  ATOM    3373  O    .  HIS  B   183  ?    9.06650   34.23388   -5.94705  1.000  74.09736  O  ?  C  ?   448  1
  ATOM    3374  CB   .  HIS  B   183  ?    5.86394   34.01855   -5.09368  1.000  75.72191  C  ?  C  ?   448  1
  ATOM    3375  CG   .  HIS  B   183  ?    6.50283   34.14472   -3.74554  1.000  74.63961  C  ?  C  ?   448  1
  ATOM    3376  CD2  .  HIS  B   183  ?    6.86985   35.23504   -3.03124  1.000  75.33432  C  ?  C  ?   448  1
  ATOM    3377  ND1  .  HIS  B   183  ?    6.80871   33.05299   -2.96069  1.000  72.67250  N  ?  C  ?   448  1
  ATOM    3378  CE1  .  HIS  B   183  ?    7.34787   33.46530   -1.82751  1.000  72.21043  C  ?  C  ?   448  1
  ATOM    3379  NE2  .  HIS  B   183  ?    7.39487   34.78496   -1.84431  1.000  73.79113  N  ?  C  ?   448  1
  ATOM    3380  N    .  TYR  B   184  ?    7.90882   32.57000   -6.91956  1.000  73.56466  N  ?  C  ?   449  1
  ATOM    3381  CA   .  TYR  B   184  ?    9.06266   31.69772   -7.12002  1.000  71.86742  C  ?  C  ?   449  1
  ATOM    3382  C    .  TYR  B   184  ?   10.05887   32.18891   -8.16561  1.000  72.41045  C  ?  C  ?   449  1
  ATOM    3383  O    .  TYR  B   184  ?   11.28089   32.20939   -7.92312  1.000  71.44109  O  ?  C  ?   449  1
  ATOM    3384  CB   .  TYR  B   184  ?    8.57312   30.29759   -7.50212  1.000  70.87232  C  ?  C  ?   449  1
  ATOM    3385  CG   .  TYR  B   184  ?    9.64127   29.34969   -8.01024  1.000  69.44939  C  ?  C  ?   449  1
  ATOM    3386  CD1  .  TYR  B   184  ?   10.63898   28.87108   -7.17107  1.000  67.75157  C  ?  C  ?   449  1
  ATOM    3387  CD2  .  TYR  B   184  ?    9.62817   28.90484   -9.32710  1.000  69.87485  C  ?  C  ?   449  1
  ATOM    3388  CE1  .  TYR  B   184  ?   11.61130   27.99650   -7.63685  1.000  66.53422  C  ?  C  ?   449  1
  ATOM    3389  CE2  .  TYR  B   184  ?   10.59508   28.02822   -9.80152  1.000  68.66590  C  ?  C  ?   449  1
  ATOM    3390  CZ   .  TYR  B   184  ?   11.58411   27.57697   -8.95271  1.000  66.99830  C  ?  C  ?   449  1
  ATOM    3391  OH   .  TYR  B   184  ?   12.54450   26.70599   -9.42502  1.000  65.88188  O  ?  C  ?   449  1
  ATOM    3392  N    .  HIS  B   185  ?    9.54249   32.60339   -9.32084  1.000  74.02510  N  ?  C  ?   450  1
  ATOM    3393  CA   .  HIS  B   185  ?   10.43818   33.05584  -10.37431  1.000  74.65707  C  ?  C  ?   450  1
  ATOM    3394  C    .  HIS  B   185  ?   11.16213   34.30032   -9.85603  1.000  75.20757  C  ?  C  ?   450  1
  ATOM    3395  O    .  HIS  B   185  ?   12.34121   34.49341  -10.12626  1.000  74.79115  O  ?  C  ?   450  1
  ATOM    3396  CB   .  HIS  B   185  ?    9.70188   33.32614  -11.68488  1.000  76.46341  C  ?  C  ?   450  1
  ATOM    3397  CG   .  HIS  B   185  ?   10.62148   33.48936  -12.85475  1.000  76.90081  C  ?  C  ?   450  1
  ATOM    3398  CD2  .  HIS  B   185  ?   11.14475   32.57138  -13.70215  1.000  76.17573  C  ?  C  ?   450  1
  ATOM    3399  ND1  .  HIS  B   185  ?   11.13196   34.70736  -13.24776  1.000  78.25204  N  ?  C  ?   450  1
  ATOM    3400  CE1  .  HIS  B   185  ?   11.92098   34.53458  -14.29454  1.000  78.33839  C  ?  C  ?   450  1
  ATOM    3401  NE2  .  HIS  B   185  ?   11.94659   33.24686  -14.58971  1.000  77.10803  N  ?  C  ?   450  1
  ATOM    3402  N    .  ALA  B   186  ?   10.44156   35.14487   -9.11949  1.000  76.20579  N  ?  C  ?   451  1
  ATOM    3403  CA   .  ALA  B   186  ?   11.05306   36.31154   -8.49101  1.000  76.72985  C  ?  C  ?   451  1
  ATOM    3404  C    .  ALA  B   186  ?   12.06272   35.89031   -7.42045  1.000  74.80658  C  ?  C  ?   451  1
  ATOM    3405  O    .  ALA  B   186  ?   13.06387   36.57641   -7.19516  1.000  74.76541  O  ?  C  ?   451  1
  ATOM    3406  CB   .  ALA  B   186  ?    9.99232   37.21737   -7.88705  1.000  78.23411  C  ?  C  ?   451  1
  ATOM    3407  N    .  ALA  B   187  ?   11.78662   34.76937   -6.75719  1.000  73.27665  N  ?  C  ?   452  1
  ATOM    3408  CA   .  ALA  B   187  ?   12.65291   34.24231   -5.70333  1.000  71.44591  C  ?  C  ?   452  1
  ATOM    3409  C    .  ALA  B   187  ?   14.01083   33.83538   -6.24287  1.000  70.39704  C  ?  C  ?   452  1
  ATOM    3410  O    .  ALA  B   187  ?   15.02893   34.00823   -5.57380  1.000  69.53983  O  ?  C  ?   452  1
  ATOM    3411  CB   .  ALA  B   187  ?   11.99473   33.06387   -5.01254  1.000  70.15807  C  ?  C  ?   452  1
  ATOM    3412  N    .  GLN  B   188  ?   14.02645   33.29030   -7.45659  1.000  70.52254  N  ?  C  ?   453  1
  ATOM    3413  CA   .  GLN  B   188  ?   15.27592   32.77242   -8.02968  1.000  69.52389  C  ?  C  ?   453  1
  ATOM    3414  C    .  GLN  B   188  ?   15.94734   33.68311   -9.05896  1.000  70.75332  C  ?  C  ?   453  1
  ATOM    3415  O    .  GLN  B   188  ?   17.13290   33.51270   -9.35379  1.000  70.02626  O  ?  C  ?   453  1
  ATOM    3416  CB   .  GLN  B   188  ?   15.03883   31.40805   -8.68117  1.000  68.65097  C  ?  C  ?   453  1
  ATOM    3417  CG   .  GLN  B   188  ?   14.80707   30.28757   -7.68703  1.000  66.98447  C  ?  C  ?   453  1
  ATOM    3418  CD   .  GLN  B   188  ?   14.81612   28.92436   -8.34269  1.000  66.02177  C  ?  C  ?   453  1
  ATOM    3419  NE2  .  GLN  B   188  ?   15.29168   27.93498   -7.60460  1.000  64.29833  N  ?  C  ?   453  1
  ATOM    3420  OE1  .  GLN  B   188  ?   14.42897   28.76051   -9.50374  1.000  66.86736  O  ?  C  ?   453  1
  ATOM    3421  N    .  ALA  B   189  ?   15.19858   34.63378   -9.60861  1.000  72.65047  N  ?  C  ?   454  1
  ATOM    3422  CA   .  ALA  B   189  ?   15.73748   35.51552  -10.63797  1.000  73.99397  C  ?  C  ?   454  1
  ATOM    3423  C    .  ALA  B   189  ?   16.79141   36.44055  -10.06166  1.000  73.92479  C  ?  C  ?   454  1
  ATOM    3424  O    .  ALA  B   189  ?   16.66142   36.91857   -8.93491  1.000  73.79165  O  ?  C  ?   454  1
  ATOM    3425  CB   .  ALA  B   189  ?   14.63047   36.32584  -11.28300  1.000  76.13315  C  ?  C  ?   454  1
  ATOM    3426  N    .  VAL  B   190  ?   17.83428   36.69936  -10.84100  1.000  74.07184  N  ?  C  ?   455  1
  ATOM    3427  CA   .  VAL  B   190  ?   18.89784   37.57824  -10.38875  1.000  74.03833  C  ?  C  ?   455  1
  ATOM    3428  C    .  VAL  B   190  ?   19.00002   38.75798  -11.34722  1.000  75.97932  C  ?  C  ?   455  1
  ATOM    3429  O    .  VAL  B   190  ?   19.07942   39.91122  -10.92094  1.000  76.94899  O  ?  C  ?   455  1
  ATOM    3430  CB   .  VAL  B   190  ?   20.24906   36.83388  -10.31349  1.000  72.30369  C  ?  C  ?   455  1
  ATOM    3431  CG1  .  VAL  B   190  ?   21.37538   37.79996   -9.97989  1.000  72.42320  C  ?  C  ?   455  1
  ATOM    3432  CG2  .  VAL  B   190  ?   20.18362   35.71418   -9.28560  1.000  70.44862  C  ?  C  ?   455  1
  ATOM    3433  N    .  ASN  B   191  ?   18.98682   38.46847  -12.64419  1.000  76.61758  N  ?  C  ?   456  1
  ATOM    3434  CA   .  ASN  B   191  ?   18.99766   39.52564  -13.64460  1.000  78.58932  C  ?  C  ?   456  1
  ATOM    3435  C    .  ASN  B   191  ?   17.79658   39.38947  -14.58731  1.000  80.02219  C  ?  C  ?   456  1
  ATOM    3436  O    .  ASN  B   191  ?   17.80723   39.89307  -15.71107  1.000  81.53846  O  ?  C  ?   456  1
  ATOM    3437  CB   .  ASN  B   191  ?   20.31702   39.49912  -14.42335  1.000  78.28165  C  ?  C  ?   456  1
  ATOM    3438  CG   .  ASN  B   191  ?   20.58250   40.79243  -15.17001  1.000  80.18759  C  ?  C  ?   456  1
  ATOM    3439  ND2  .  ASN  B   191  ?   20.85386   40.68517  -16.46579  1.000  80.96936  N  ?  C  ?   456  1
  ATOM    3440  OD1  .  ASN  B   191  ?   20.54792   41.87633  -14.58591  1.000  80.99949  O  ?  C  ?   456  1
  ATOM    3441  N    .  GLU  B   192  ?   16.75765   38.70698  -14.11569  1.000  79.57759  N  ?  C  ?   457  1
  ATOM    3442  CA   .  GLU  B   192  ?   15.59677   38.39643  -14.94568  1.000  80.72357  C  ?  C  ?   457  1
  ATOM    3443  C    .  GLU  B   192  ?   14.48068   39.40400  -14.72085  1.000  82.55826  C  ?  C  ?   457  1
  ATOM    3444  O    .  GLU  B   192  ?   14.45215   40.10003  -13.70594  1.000  82.60242  O  ?  C  ?   457  1
  ATOM    3445  CB   .  GLU  B   192  ?   15.08369   36.98083  -14.67275  1.000  79.21610  C  ?  C  ?   457  1
  ATOM    3446  N    .  GLY  B   193  ?   13.56139   39.47146  -15.67577  1.000  85.82611  N  ?  C  ?   458  1
  ATOM    3447  CA   .  GLY  B   193  ?   12.42987   40.37259  -15.59138  1.000  87.75252  C  ?  C  ?   458  1
  ATOM    3448  C    .  GLY  B   193  ?   11.17040   39.54106  -15.49937  1.000  87.62786  C  ?  C  ?   458  1
  ATOM    3449  O    .  GLY  B   193  ?   11.23959   38.31422  -15.57750  1.000  86.11284  O  ?  C  ?   458  1
  ATOM    3450  N    .  ASP  B   194  ?   10.02617   40.19969  -15.33380  1.000  92.57156  N  ?  C  ?   459  1
  ATOM    3451  CA   .  ASP  B   194  ?    8.75972   39.49695  -15.14270  1.000  92.54544  C  ?  C  ?   459  1
  ATOM    3452  C    .  ASP  B   194  ?    8.47493   38.51782  -16.27905  1.000  92.51680  C  ?  C  ?   459  1
  ATOM    3453  O    .  ASP  B   194  ?    8.80519   38.77596  -17.43921  1.000  93.62655  O  ?  C  ?   459  1
  ATOM    3454  CB   .  ASP  B   194  ?    7.60857   40.49729  -15.01359  1.000  94.71491  C  ?  C  ?   459  1
  ATOM    3455  N    .  LEU  B   195  ?    7.87638   37.38525  -15.92370  1.000  91.45303  N  ?  C  ?   460  1
  ATOM    3456  CA   .  LEU  B   195  ?    7.60229   36.31160  -16.87151  1.000  91.18472  C  ?  C  ?   460  1
  ATOM    3457  C    .  LEU  B   195  ?    6.52862   36.68522  -17.89494  1.000  93.47763  C  ?  C  ?   460  1
  ATOM    3458  O    .  LEU  B   195  ?    5.64607   37.49404  -17.60402  1.000  94.97376  O  ?  C  ?   460  1
  ATOM    3459  CB   .  LEU  B   195  ?    7.19001   35.04643  -16.10924  1.000  89.26812  C  ?  C  ?   460  1
  ATOM    3460  CG   .  LEU  B   195  ?    8.33391   34.21177  -15.52077  1.000  86.85584  C  ?  C  ?   460  1
  ATOM    3461  CD2  .  LEU  B   195  ?    9.36601   33.88329  -16.59115  1.000  86.64406  C  ?  C  ?   460  1
  ATOM    3462  CD1  .  LEU  B   195  ?    7.79568   32.93884  -14.88244  1.000  85.20774  C  ?  C  ?   460  1
  ATOM    3463  N    .  PRO  B   196  ?    6.60564   36.09315  -19.10061  1.000  93.29812  N  ?  C  ?   461  1
  ATOM    3464  CA   .  PRO  B   196  ?    5.59629   36.27668  -20.15132  1.000  95.41318  C  ?  C  ?   461  1
  ATOM    3465  C    .  PRO  B   196  ?    4.24289   35.69919  -19.74092  1.000  95.40818  C  ?  C  ?   461  1
  ATOM    3466  O    .  PRO  B   196  ?    4.19458   34.65971  -19.08020  1.000  93.48007  O  ?  C  ?   461  1
  ATOM    3467  CB   .  PRO  B   196  ?    6.18198   35.51623  -21.34651  1.000  95.20884  C  ?  C  ?   461  1
  ATOM    3468  CG   .  PRO  B   196  ?    7.15770   34.55769  -20.75368  1.000  92.63334  C  ?  C  ?   461  1
  ATOM    3469  CD   .  PRO  B   196  ?    7.73454   35.27058  -19.56961  1.000  91.83890  C  ?  C  ?   461  1
  ATOM    3470  N    .  GLU  B   197  ?    3.16306   36.37423  -20.12238  1.000  94.34961  N  ?  C  ?   462  1
  ATOM    3471  CA   .  GLU  B   197  ?    1.81172   35.96171  -19.74595  1.000  94.61559  C  ?  C  ?   462  1
  ATOM    3472  C    .  GLU  B   197  ?    1.46235   34.56988  -20.26988  1.000  93.65256  C  ?  C  ?   462  1
  ATOM    3473  O    .  GLU  B   197  ?    0.66514   33.85977  -19.65742  1.000  92.80819  O  ?  C  ?   462  1
  ATOM    3474  CB   .  GLU  B   197  ?    0.78143   36.97734  -20.24629  1.000  97.39837  C  ?  C  ?   462  1
  ATOM    3475  N    .  ASP  B   198  ?    2.02707   34.19857  -21.41741  1.000  95.80541  N  ?  C  ?   463  1
  ATOM    3476  CA   .  ASP  B   198  ?    1.76635   32.88330  -21.99789  1.000  94.99990  C  ?  C  ?   463  1
  ATOM    3477  C    .  ASP  B   198  ?    2.23797   31.74337  -21.08512  1.000  92.22970  C  ?  C  ?   463  1
  ATOM    3478  O    .  ASP  B   198  ?    1.47019   30.81045  -20.79461  1.000  91.42511  O  ?  C  ?   463  1
  ATOM    3479  CB   .  ASP  B   198  ?    2.44046   32.76892  -23.36785  1.000  95.79867  C  ?  C  ?   463  1
  ATOM    3480  N    .  TYR  B   199  ?    3.47206   31.84152  -20.58994  1.000  87.49261  N  ?  C  ?   464  1
  ATOM    3481  CA   .  TYR  B   199  ?    3.99041   30.81494  -19.69128  1.000  84.94173  C  ?  C  ?   464  1
  ATOM    3482  C    .  TYR  B   199  ?    3.18425   30.80056  -18.40021  1.000  84.27464  C  ?  C  ?   464  1
[truncated: 1,335,427 more chars]
