# Supplementary material for: Molecular insights into the catalytic mechanism of plasticizer degradation by a monoalkyl phthalate hydrolase
Source: Commun Chem. 2023 Mar 1;6:45. doi: 10.1038/s42004-023-00846-0 (PMC9977937; doi:10.1038/s42004-023-00846-0)
Supplement: Supplementary file 6 — Supplementary Data 3 [file 42004_2023_846_MOESM6_ESM.txt]

CRYST1   73.415   66.317   68.628  90.00  90.00  90.00 P 1           1
ATOM      1  N   PHE A  24      12.691  13.330   7.299  1.00  0.00      C2   N
ATOM      2  CA  PHE A  24      12.843  11.885   7.648  1.00  0.00      C2   C
ATOM      3  C   PHE A  24      13.565  11.668   8.973  1.00  0.00      C2   C
ATOM      4  O   PHE A  24      14.437  12.478   9.359  1.00  0.00      C2   O
ATOM      5  CB  PHE A  24      13.598  11.159   6.465  1.00  0.00      C2   C
ATOM      6  CG  PHE A  24      12.805  10.941   5.192  1.00  0.00      C2   C
ATOM      7  CD1 PHE A  24      11.830   9.927   5.044  1.00  0.00      C2   C
ATOM      8  CD2 PHE A  24      12.928  11.905   4.169  1.00  0.00      C2   C
ATOM      9  CE1 PHE A  24      10.986   9.871   3.949  1.00  0.00      C2   C
ATOM     10  CE2 PHE A  24      12.068  11.798   3.081  1.00  0.00      C2   C
ATOM     11  CZ  PHE A  24      11.029  10.908   3.067  1.00  0.00      C2   C
ATOM     12  N   HIS A  25      13.170  10.589   9.609  1.00  0.00      C2   N
ATOM     13  CA  HIS A  25      13.550  10.110  10.907  1.00  0.00      C2   C
ATOM     14  C   HIS A  25      13.704   8.555  10.968  1.00  0.00      C2   C
ATOM     15  O   HIS A  25      13.247   7.937  10.014  1.00  0.00      C2   O
ATOM     16  CB  HIS A  25      12.451  10.563  11.903  1.00  0.00      C2   C
ATOM     17  CG  HIS A  25      12.032  12.033  11.947  1.00  0.00      C2   C
ATOM     18  CD2 HIS A  25      10.778  12.532  12.117  1.00  0.00      C2   C
ATOM     19  ND1 HIS A  25      12.881  13.162  11.950  1.00  0.00      C2   N
ATOM     20  CE1 HIS A  25      12.129  14.264  11.987  1.00  0.00      C2   C
ATOM     21  NE2 HIS A  25      10.811  13.957  12.174  1.00  0.00      C2   N
ATOM     22  N   THR A  26      14.274   7.961  12.021  1.00  0.00      C2   N
ATOM     23  CA  THR A  26      14.327   6.555  12.250  1.00  0.00      C2   C
ATOM     24  C   THR A  26      14.002   6.278  13.740  1.00  0.00      C2   C
ATOM     25  O   THR A  26      14.082   7.158  14.602  1.00  0.00      C2   O
ATOM     26  CB  THR A  26      15.845   6.069  12.143  1.00  0.00      C2   C
ATOM     27  CG2 THR A  26      16.022   4.508  12.057  1.00  0.00      C2   C
ATOM     28  OG1 THR A  26      16.228   6.533  10.802  1.00  0.00      C2   O
ATOM     29  N   VAL A  27      13.509   5.028  14.025  1.00  0.00      C2   N
ATOM     30  CA  VAL A  27      13.148   4.584  15.345  1.00  0.00      C2   C
ATOM     31  C   VAL A  27      13.447   3.056  15.357  1.00  0.00      C2   C
ATOM     32  O   VAL A  27      13.163   2.348  14.363  1.00  0.00      C2   O
ATOM     33  CB  VAL A  27      11.700   4.873  15.690  1.00  0.00      C2   C
ATOM     34  CG1 VAL A  27      10.704   4.227  14.680  1.00  0.00      C2   C
ATOM     35  CG2 VAL A  27      11.399   4.460  17.131  1.00  0.00      C2   C
ATOM     36  N   ASP A  28      14.009   2.540  16.429  1.00  0.00      C2   N
ATOM     37  CA  ASP A  28      14.350   1.086  16.615  1.00  0.00      C2   C
ATOM     38  C   ASP A  28      13.197   0.335  17.269  1.00  0.00      C2   C
ATOM     39  O   ASP A  28      12.900   0.602  18.449  1.00  0.00      C2   O
ATOM     40  CB  ASP A  28      15.700   0.992  17.349  1.00  0.00      C2   C
ATOM     41  CG  ASP A  28      16.039  -0.267  18.090  1.00  0.00      C2   C
ATOM     42  OD2 ASP A  28      16.898  -0.206  19.055  1.00  0.00      C2   O
ATOM     43  OD1 ASP A  28      15.686  -1.430  17.696  1.00  0.00      C2   O
ATOM     44  N   VAL A  29      12.676  -0.649  16.622  1.00  0.00      C2   N
ATOM     45  CA  VAL A  29      11.442  -1.353  16.967  1.00  0.00      C2   C
ATOM     46  C   VAL A  29      11.858  -2.816  16.962  1.00  0.00      C2   C
ATOM     47  O   VAL A  29      11.884  -3.471  15.920  1.00  0.00      C2   O
ATOM     48  CB  VAL A  29      10.310  -1.082  15.997  1.00  0.00      C2   C
ATOM     49  CG1 VAL A  29       9.058  -1.819  16.220  1.00  0.00      C2   C
ATOM     50  CG2 VAL A  29      10.077   0.469  15.821  1.00  0.00      C2   C
ATOM     51  N   LYS A  30      12.384  -3.333  18.096  1.00  0.00      C2   N
ATOM     52  CA  LYS A  30      12.953  -4.706  18.383  1.00  0.00      C2   C
ATOM     53  C   LYS A  30      14.244  -5.006  17.551  1.00  0.00      C2   C
ATOM     54  O   LYS A  30      14.490  -6.233  17.312  1.00  0.00      C2   O
ATOM     55  CB  LYS A  30      11.969  -5.876  18.499  1.00  0.00      C2   C
ATOM     56  CG  LYS A  30      10.711  -5.656  19.312  1.00  0.00      C2   C
ATOM     57  CD  LYS A  30       9.562  -6.694  19.074  1.00  0.00      C2   C
ATOM     58  CE  LYS A  30       8.314  -6.346  19.836  1.00  0.00      C2   C
ATOM     59  NZ  LYS A  30       7.203  -7.263  19.593  1.00  0.00      C2   N
ATOM     60  N   GLY A  31      15.105  -4.108  17.115  1.00  0.00      C2   N
ATOM     61  CA  GLY A  31      16.232  -4.415  16.321  1.00  0.00      C2   C
ATOM     62  C   GLY A  31      15.981  -3.821  14.928  1.00  0.00      C2   C
ATOM     63  O   GLY A  31      16.937  -3.533  14.224  1.00  0.00      C2   O
ATOM     64  N   VAL A  32      14.767  -3.645  14.444  1.00  0.00      C2   N
ATOM     65  CA  VAL A  32      14.462  -3.174  13.117  1.00  0.00      C2   C
ATOM     66  C   VAL A  32      14.532  -1.578  13.184  1.00  0.00      C2   C
ATOM     67  O   VAL A  32      13.695  -0.974  13.866  1.00  0.00      C2   O
ATOM     68  CB  VAL A  32      13.056  -3.620  12.848  1.00  0.00      C2   C
ATOM     69  CG1 VAL A  32      12.304  -3.113  11.532  1.00  0.00      C2   C
ATOM     70  CG2 VAL A  32      12.847  -5.138  12.936  1.00  0.00      C2   C
ATOM     71  N   GLN A  33      15.569  -1.011  12.530  1.00  0.00      C2   N
ATOM     72  CA  GLN A  33      15.796   0.464  12.473  1.00  0.00      C2   C
ATOM     73  C   GLN A  33      14.846   1.077  11.328  1.00  0.00      C2   C
ATOM     74  O   GLN A  33      15.223   1.160  10.156  1.00  0.00      C2   O
ATOM     75  CB  GLN A  33      17.305   0.805  12.186  1.00  0.00      C2   C
ATOM     76  CG  GLN A  33      18.414   0.002  12.935  1.00  0.00      C2   C
ATOM     77  CD  GLN A  33      18.180   0.196  14.434  1.00  0.00      C2   C
ATOM     78  NE2 GLN A  33      17.876  -0.941  15.075  1.00  0.00      C2   N
ATOM     79  OE1 GLN A  33      18.315   1.288  14.970  1.00  0.00      C2   O
ATOM     80  N   THR A  34      13.602   1.378  11.765  1.00  0.00      C2   N
ATOM     81  CA  THR A  34      12.460   1.638  10.937  1.00  0.00      C2   C
ATOM     82  C   THR A  34      12.532   3.148  10.615  1.00  0.00      C2   C
ATOM     83  O   THR A  34      12.275   3.990  11.518  1.00  0.00      C2   O
ATOM     84  CB  THR A  34      11.078   1.303  11.647  1.00  0.00      C2   C
ATOM     85  CG2 THR A  34       9.812   1.534  10.708  1.00  0.00      C2   C
ATOM     86  OG1 THR A  34      11.105  -0.090  12.066  1.00  0.00      C2   O
ATOM     87  N   ARG A  35      12.694   3.445   9.320  1.00  0.00      C2   N
ATOM     88  CA  ARG A  35      12.523   4.791   8.712  1.00  0.00      C2   C
ATOM     89  C   ARG A  35      11.041   5.286   8.690  1.00  0.00      C2   C
ATOM     90  O   ARG A  35      10.210   4.446   8.281  1.00  0.00      C2   O
ATOM     91  CB  ARG A  35      13.308   4.776   7.341  1.00  0.00      C2   C
ATOM     92  CG  ARG A  35      13.677   6.222   6.838  1.00  0.00      C2   C
ATOM     93  CD  ARG A  35      14.304   6.314   5.425  1.00  0.00      C2   C
ATOM     94  NE  ARG A  35      13.373   6.095   4.317  1.00  0.00      C2   N
ATOM     95  CZ  ARG A  35      13.022   6.871   3.275  1.00  0.00      C2   C
ATOM     96  NH1 ARG A  35      13.597   8.024   2.960  1.00  0.00      C2   N
ATOM     97  NH2 ARG A  35      12.020   6.437   2.515  1.00  0.00      C2   N
ATOM     98  N   TYR A  36      10.774   6.521   8.985  1.00  0.00      C2   N
ATOM     99  CA  TYR A  36       9.450   7.158   8.887  1.00  0.00      C2   C
ATOM    100  C   TYR A  36       9.667   8.649   8.531  1.00  0.00      C2   C
ATOM    101  O   TYR A  36      10.832   9.139   8.537  1.00  0.00      C2   O
ATOM    102  CB  TYR A  36       8.449   6.756  10.058  1.00  0.00      C2   C
ATOM    103  CG  TYR A  36       8.795   7.356  11.421  1.00  0.00      C2   C
ATOM    104  CD2 TYR A  36       9.982   7.068  12.197  1.00  0.00      C2   C
ATOM    105  CD1 TYR A  36       7.865   8.211  12.073  1.00  0.00      C2   C
ATOM    106  CE2 TYR A  36      10.091   7.506  13.505  1.00  0.00      C2   C
ATOM    107  CE1 TYR A  36       7.978   8.661  13.379  1.00  0.00      C2   C
ATOM    108  CZ  TYR A  36       9.109   8.357  14.117  1.00  0.00      C2   C
ATOM    109  OH  TYR A  36       9.221   8.790  15.444  1.00  0.00      C2   O
ATOM    110  N   PHE A  37       8.571   9.235   8.073  1.00  0.00      C2   N
ATOM    111  CA  PHE A  37       8.209  10.620   8.003  1.00  0.00      C2   C
ATOM    112  C   PHE A  37       7.109  10.864   9.117  1.00  0.00      C2   C
ATOM    113  O   PHE A  37       6.203  10.036   9.275  1.00  0.00      C2   O
ATOM    114  CB  PHE A  37       7.764  10.900   6.533  1.00  0.00      C2   C
ATOM    115  CG  PHE A  37       7.215  12.268   6.232  1.00  0.00      C2   C
ATOM    116  CD1 PHE A  37       7.747  13.109   5.220  1.00  0.00      C2   C
ATOM    117  CD2 PHE A  37       6.030  12.730   6.892  1.00  0.00      C2   C
ATOM    118  CE1 PHE A  37       7.217  14.357   5.017  1.00  0.00      C2   C
ATOM    119  CE2 PHE A  37       5.498  13.968   6.584  1.00  0.00      C2   C
ATOM    120  CZ  PHE A  37       6.135  14.804   5.693  1.00  0.00      C2   C
ATOM    121  N   ASP A  38       7.216  11.898   9.894  1.00  0.00      C2   N
ATOM    122  CA  ASP A  38       6.207  12.376  10.867  1.00  0.00      C2   C
ATOM    123  C   ASP A  38       6.031  13.914  10.779  1.00  0.00      C2   C
ATOM    124  O   ASP A  38       7.055  14.636  10.864  1.00  0.00      C2   O
ATOM    125  CB  ASP A  38       6.675  12.059  12.334  1.00  0.00      C2   C
ATOM    126  CG  ASP A  38       5.737  12.382  13.571  1.00  0.00      C2   C
ATOM    127  OD1 ASP A  38       4.511  12.665  13.272  1.00  0.00      C2   O
ATOM    128  OD2 ASP A  38       6.099  12.160  14.714  1.00  0.00      C2   O
ATOM    129  N   ASP A  39       4.831  14.341  10.515  1.00  0.00      C2   N
ATOM    130  CA  ASP A  39       4.390  15.716  10.490  1.00  0.00      C2   C
ATOM    131  C   ASP A  39       4.637  16.435  11.805  1.00  0.00      C2   C
ATOM    132  O   ASP A  39       4.854  17.644  11.799  1.00  0.00      C2   O
ATOM    133  CB  ASP A  39       2.872  15.664  10.242  1.00  0.00      C2   C
ATOM    134  CG  ASP A  39       2.270  16.921   9.692  1.00  0.00      C2   C
ATOM    135  OD1 ASP A  39       2.919  17.998   9.663  1.00  0.00      C2   O
ATOM    136  OD2 ASP A  39       1.117  16.762   9.282  1.00  0.00      C2   O
ATOM    137  N   GLY A  40       4.605  15.718  12.923  1.00  0.00      C2   N
ATOM    138  CA  GLY A  40       4.841  16.164  14.233  1.00  0.00      C2   C
ATOM    139  C   GLY A  40       3.679  16.942  14.924  1.00  0.00      C2   C
ATOM    140  O   GLY A  40       3.785  17.168  16.113  1.00  0.00      C2   O
ATOM    141  N   GLN A  41       2.598  17.294  14.196  1.00  0.00      C2   N
ATOM    142  CA  GLN A  41       1.497  18.109  14.758  1.00  0.00      C2   C
ATOM    143  C   GLN A  41       0.757  17.400  15.990  1.00  0.00      C2   C
ATOM    144  O   GLN A  41       0.789  16.177  15.918  1.00  0.00      C2   O
ATOM    145  CB  GLN A  41       0.418  18.378  13.696  1.00  0.00      C2   C
ATOM    146  CG  GLN A  41       0.885  19.181  12.464  1.00  0.00      C2   C
ATOM    147  CD  GLN A  41      -0.277  19.470  11.471  1.00  0.00      C2   C
ATOM    148  NE2 GLN A  41      -0.341  18.970  10.227  1.00  0.00      C2   N
ATOM    149  OE1 GLN A  41      -1.217  20.040  11.909  1.00  0.00      C2   O
ATOM    150  N   ASP A  42       0.033  18.143  16.879  1.00  0.00      C2   N
ATOM    151  CA  ASP A  42      -1.015  17.683  17.805  1.00  0.00      C2   C
ATOM    152  C   ASP A  42      -2.239  16.944  17.206  1.00  0.00      C2   C
ATOM    153  O   ASP A  42      -2.969  16.335  17.971  1.00  0.00      C2   O
ATOM    154  CB  ASP A  42      -1.511  18.859  18.712  1.00  0.00      C2   C
ATOM    155  CG  ASP A  42      -0.571  19.493  19.750  1.00  0.00      C2   C
ATOM    156  OD1 ASP A  42      -1.077  20.253  20.619  1.00  0.00      C2   O
ATOM    157  OD2 ASP A  42       0.697  19.288  19.699  1.00  0.00      C2   O
ATOM    158  N   LYS A  43      -2.487  17.182  15.941  1.00  0.00      C2   N
ATOM    159  CA  LYS A  43      -3.654  16.549  15.161  1.00  0.00      C2   C
ATOM    160  C   LYS A  43      -3.624  14.969  15.260  1.00  0.00      C2   C
ATOM    161  O   LYS A  43      -2.623  14.433  15.669  1.00  0.00      C2   O
ATOM    162  CB  LYS A  43      -3.540  17.132  13.720  1.00  0.00      C2   C
ATOM    163  CG  LYS A  43      -4.141  18.519  13.512  1.00  0.00      C2   C
ATOM    164  CD  LYS A  43      -4.191  19.028  12.062  1.00  0.00      C2   C
ATOM    165  CE  LYS A  43      -4.563  20.555  11.856  1.00  0.00      C2   C
ATOM    166  NZ  LYS A  43      -4.584  21.002  10.400  1.00  0.00      C2   N
ATOM    167  N   ASP A  44      -4.687  14.283  14.862  1.00  0.00      C2   N
ATOM    168  CA  ASP A  44      -4.831  12.781  14.793  1.00  0.00      C2   C
ATOM    169  C   ASP A  44      -4.111  12.251  13.576  1.00  0.00      C2   C
ATOM    170  O   ASP A  44      -4.163  12.799  12.427  1.00  0.00      C2   O
ATOM    171  CB  ASP A  44      -6.319  12.285  14.860  1.00  0.00      C2   C
ATOM    172  CG  ASP A  44      -6.900  12.347  16.338  1.00  0.00      C2   C
ATOM    173  OD1 ASP A  44      -6.248  12.731  17.369  1.00  0.00      C2   O
ATOM    174  OD2 ASP A  44      -8.120  11.997  16.507  1.00  0.00      C2   O
ATOM    175  N   PRO A  45      -3.529  11.052  13.777  1.00  0.00      C2   N
ATOM    176  CA  PRO A  45      -2.558  10.543  12.692  1.00  0.00      C2   C
ATOM    177  C   PRO A  45      -3.312   9.941  11.457  1.00  0.00      C2   C
ATOM    178  O   PRO A  45      -4.291   9.227  11.623  1.00  0.00      C2   O
ATOM    179  CB  PRO A  45      -1.851   9.453  13.481  1.00  0.00      C2   C
ATOM    180  CG  PRO A  45      -2.815   8.975  14.609  1.00  0.00      C2   C
ATOM    181  CD  PRO A  45      -3.419  10.221  15.002  1.00  0.00      C2   C
ATOM    182  N   ILE A  46      -2.835  10.316  10.287  1.00  0.00      C2   N
ATOM    183  CA  ILE A  46      -3.224   9.634   9.072  1.00  0.00      C2   C
ATOM    184  C   ILE A  46      -2.071   8.843   8.504  1.00  0.00      C2   C
ATOM    185  O   ILE A  46      -0.992   9.417   8.235  1.00  0.00      C2   O
ATOM    186  CB  ILE A  46      -3.886  10.587   8.002  1.00  0.00      C2   C
ATOM    187  CG1 ILE A  46      -4.975  11.540   8.616  1.00  0.00      C2   C
ATOM    188  CG2 ILE A  46      -4.337   9.753   6.814  1.00  0.00      C2   C
ATOM    189  CD1 ILE A  46      -5.336  12.743   7.690  1.00  0.00      C2   C
ATOM    190  N   LEU A  47      -2.168   7.497   8.420  1.00  0.00      C2   N
ATOM    191  CA  LEU A  47      -1.095   6.552   8.023  1.00  0.00      C2   C
ATOM    192  C   LEU A  47      -1.142   6.380   6.487  1.00  0.00      C2   C
ATOM    193  O   LEU A  47      -2.192   5.930   5.937  1.00  0.00      C2   O
ATOM    194  CB  LEU A  47      -1.267   5.203   8.725  1.00  0.00      C2   C
ATOM    195  CG  LEU A  47       0.082   4.584   9.226  1.00  0.00      C2   C
ATOM    196  CD1 LEU A  47      -0.167   3.156   9.859  1.00  0.00      C2   C
ATOM    197  CD2 LEU A  47       1.072   4.532   8.042  1.00  0.00      C2   C
ATOM    198  N   LEU A  48       0.054   6.623   5.863  1.00  0.00      C2   N
ATOM    199  CA  LEU A  48       0.183   6.571   4.423  1.00  0.00      C2   C
ATOM    200  C   LEU A  48       0.953   5.322   3.953  1.00  0.00      C2   C
ATOM    201  O   LEU A  48       2.190   5.294   3.919  1.00  0.00      C2   O
ATOM    202  CB  LEU A  48       0.837   7.932   3.928  1.00  0.00      C2   C
ATOM    203  CG  LEU A  48       0.107   9.287   4.172  1.00  0.00      C2   C
ATOM    204  CD1 LEU A  48       0.805  10.541   3.487  1.00  0.00      C2   C
ATOM    205  CD2 LEU A  48      -1.303   9.235   3.819  1.00  0.00      C2   C
ATOM    206  N   ILE A  49       0.258   4.254   3.522  1.00  0.00      C2   N
ATOM    207  CA  ILE A  49       0.732   2.852   3.442  1.00  0.00      C2   C
ATOM    208  C   ILE A  49       0.807   2.584   1.970  1.00  0.00      C2   C
ATOM    209  O   ILE A  49      -0.260   2.326   1.441  1.00  0.00      C2   O
ATOM    210  CB  ILE A  49      -0.156   1.841   4.318  1.00  0.00      C2   C
ATOM    211  CG1 ILE A  49      -0.370   2.389   5.709  1.00  0.00      C2   C
ATOM    212  CG2 ILE A  49       0.478   0.433   4.310  1.00  0.00      C2   C
ATOM    213  CD1 ILE A  49      -1.265   1.406   6.573  1.00  0.00      C2   C
ATOM    214  N   HIS A  50       2.049   2.462   1.469  1.00  0.00      C2   N
ATOM    215  CA  HIS A  50       2.347   2.376   0.041  1.00  0.00      C2   C
ATOM    216  C   HIS A  50       2.486   0.959  -0.414  1.00  0.00      C2   C
ATOM    217  O   HIS A  50       2.367   0.027   0.352  1.00  0.00      C2   O
ATOM    218  CB  HIS A  50       3.550   3.297  -0.228  1.00  0.00      C2   C
ATOM    219  CG  HIS A  50       4.748   3.238   0.594  1.00  0.00      C2   C
ATOM    220  CD2 HIS A  50       5.834   2.375   0.552  1.00  0.00      C2   C
ATOM    221  ND1 HIS A  50       5.003   4.138   1.620  1.00  0.00      C2   N
ATOM    222  CE1 HIS A  50       6.207   3.809   2.069  1.00  0.00      C2   C
ATOM    223  NE2 HIS A  50       6.708   2.693   1.602  1.00  0.00      C2   N
ATOM    224  N   GLY A  51       2.637   0.738  -1.704  1.00  0.00      C2   N
ATOM    225  CA  GLY A  51       2.793  -0.544  -2.388  1.00  0.00      C2   C
ATOM    226  C   GLY A  51       4.147  -1.211  -2.185  1.00  0.00      C2   C
ATOM    227  O   GLY A  51       4.859  -0.900  -1.227  1.00  0.00      C2   O
ATOM    228  N   GLY A  52       4.478  -2.123  -3.047  1.00  0.00      C2   N
ATOM    229  CA  GLY A  52       5.733  -2.904  -2.963  1.00  0.00      C2   C
ATOM    230  C   GLY A  52       5.647  -4.217  -2.153  1.00  0.00      C2   C
ATOM    231  O   GLY A  52       4.736  -4.313  -1.314  1.00  0.00      C2   O
ATOM    232  N   HIE A  53       6.581  -5.140  -2.403  1.00  0.00      C2   N
ATOM    233  CA  HIE A  53       7.016  -6.268  -1.578  1.00  0.00      C2   C
ATOM    234  C   HIE A  53       8.523  -6.574  -1.891  1.00  0.00      C2   C
ATOM    235  O   HIE A  53       9.113  -6.249  -2.916  1.00  0.00      C2   O
ATOM    236  CB  HIE A  53       6.207  -7.541  -1.821  1.00  0.00      C2   C
ATOM    237  CG  HIE A  53       6.270  -8.127  -3.236  1.00  0.00      C2   C
ATOM    238  CD2 HIE A  53       7.227  -8.967  -3.750  1.00  0.00      C2   C
ATOM    239  ND1 HIE A  53       5.401  -7.859  -4.271  1.00  0.00      C2   N
ATOM    240  CE1 HIE A  53       5.808  -8.550  -5.367  1.00  0.00      C2   C
ATOM    241  NE2 HIE A  53       6.921  -9.231  -5.060  1.00  0.00      C2   N
ATOM    242  N   PHE A  54       9.164  -7.198  -0.880  1.00  0.00      C2   N
ATOM    243  CA  PHE A  54      10.634  -7.434  -0.834  1.00  0.00      C2   C
ATOM    244  C   PHE A  54      11.053  -8.326  -2.025  1.00  0.00      C2   C
ATOM    245  O   PHE A  54      10.625  -9.455  -2.074  1.00  0.00      C2   O
ATOM    246  CB  PHE A  54      11.006  -7.963   0.609  1.00  0.00      C2   C
ATOM    247  CG  PHE A  54       9.936  -8.697   1.453  1.00  0.00      C2   C
ATOM    248  CD1 PHE A  54       9.467  -8.101   2.660  1.00  0.00      C2   C
ATOM    249  CD2 PHE A  54       9.330  -9.915   1.031  1.00  0.00      C2   C
ATOM    250  CE1 PHE A  54       8.456  -8.651   3.380  1.00  0.00      C2   C
ATOM    251  CE2 PHE A  54       8.354 -10.517   1.793  1.00  0.00      C2   C
ATOM    252  CZ  PHE A  54       7.900  -9.847   2.941  1.00  0.00      C2   C
ATOM    253  N   GLY A  55      11.782  -7.720  -2.959  1.00  0.00      C2   N
ATOM    254  CA  GLY A  55      12.169  -8.340  -4.236  1.00  0.00      C2   C
ATOM    255  C   GLY A  55      11.285  -7.961  -5.463  1.00  0.00      C2   C
ATOM    256  O   GLY A  55      11.499  -8.499  -6.503  1.00  0.00      C2   O
ATOM    257  N   PHE A  56      10.368  -6.991  -5.353  1.00  0.00      C2   N
ATOM    258  CA  PHE A  56       9.550  -6.382  -6.375  1.00  0.00      C2   C
ATOM    259  C   PHE A  56      10.495  -5.603  -7.350  1.00  0.00      C2   C
ATOM    260  O   PHE A  56      11.355  -4.890  -6.880  1.00  0.00      C2   O
ATOM    261  CB  PHE A  56       8.317  -5.594  -5.808  1.00  0.00      C2   C
ATOM    262  CG  PHE A  56       7.273  -4.976  -6.744  1.00  0.00      C2   C
ATOM    263  CD1 PHE A  56       6.586  -5.747  -7.641  1.00  0.00      C2   C
ATOM    264  CD2 PHE A  56       6.812  -3.688  -6.430  1.00  0.00      C2   C
ATOM    265  CE1 PHE A  56       5.436  -5.253  -8.273  1.00  0.00      C2   C
ATOM    266  CE2 PHE A  56       5.792  -3.112  -7.233  1.00  0.00      C2   C
ATOM    267  CZ  PHE A  56       5.100  -3.923  -8.150  1.00  0.00      C2   C
ATOM    268  N   PHE A  57      10.353  -5.783  -8.636  1.00  0.00      C2   N
ATOM    269  CA  PHE A  57      11.172  -5.210  -9.782  1.00  0.00      C2   C
ATOM    270  C   PHE A  57      11.273  -3.699  -9.808  1.00  0.00      C2   C
ATOM    271  O   PHE A  57      12.250  -3.129 -10.350  1.00  0.00      C2   O
ATOM    272  CB  PHE A  57      10.639  -5.718 -11.150  1.00  0.00      C2   C
ATOM    273  CG  PHE A  57       9.327  -5.079 -11.592  1.00  0.00      C2   C
ATOM    274  CD1 PHE A  57       8.324  -4.646 -10.685  1.00  0.00      C2   C
ATOM    275  CD2 PHE A  57       9.137  -4.845 -12.978  1.00  0.00      C2   C
ATOM    276  CE1 PHE A  57       7.124  -4.073 -11.155  1.00  0.00      C2   C
ATOM    277  CE2 PHE A  57       7.921  -4.412 -13.389  1.00  0.00      C2   C
ATOM    278  CZ  PHE A  57       6.907  -4.032 -12.531  1.00  0.00      C2   C
ATOM    279  N   ILE A  58      10.319  -2.967  -9.227  1.00  0.00      C2   N
ATOM    280  CA  ILE A  58      10.402  -1.493  -8.937  1.00  0.00      C2   C
ATOM    281  C   ILE A  58      10.085  -1.156  -7.436  1.00  0.00      C2   C
ATOM    282  O   ILE A  58       8.891  -1.176  -7.020  1.00  0.00      C2   O
ATOM    283  CB  ILE A  58       9.330  -0.712  -9.835  1.00  0.00      C2   C
ATOM    284  CG1 ILE A  58       9.470  -0.956 -11.339  1.00  0.00      C2   C
ATOM    285  CG2 ILE A  58       9.228   0.794  -9.527  1.00  0.00      C2   C
ATOM    286  CD1 ILE A  58      10.819  -0.547 -11.915  1.00  0.00      C2   C
ATOM    287  N   PRO A  59      11.205  -0.893  -6.740  1.00  0.00      C2   N
ATOM    288  CA  PRO A  59      11.122  -0.369  -5.374  1.00  0.00      C2   C
ATOM    289  C   PRO A  59      10.278   0.974  -5.170  1.00  0.00      C2   C
ATOM    290  O   PRO A  59      10.324   1.867  -6.048  1.00  0.00      C2   O
ATOM    291  CB  PRO A  59      12.575  -0.149  -4.985  1.00  0.00      C2   C
ATOM    292  CG  PRO A  59      13.317  -1.185  -5.806  1.00  0.00      C2   C
ATOM    293  CD  PRO A  59      12.552  -1.296  -7.112  1.00  0.00      C2   C
ATOM    294  N   VAL A  60       9.475   0.952  -4.072  1.00  0.00      C2   N
ATOM    295  CA  VAL A  60       8.530   2.024  -3.675  1.00  0.00      C2   C
ATOM    296  C   VAL A  60       8.975   2.504  -2.267  1.00  0.00      C2   C
ATOM    297  O   VAL A  60       9.581   1.715  -1.518  1.00  0.00      C2   O
ATOM    298  CB  VAL A  60       7.134   1.368  -3.518  1.00  0.00      C2   C
ATOM    299  CG1 VAL A  60       5.944   2.337  -3.156  1.00  0.00      C2   C
ATOM    300  CG2 VAL A  60       6.819   0.477  -4.732  1.00  0.00      C2   C
ATOM    301  N   GLY A  61       8.830   3.843  -1.955  1.00  0.00      C2   N
ATOM    302  CA  GLY A  61       9.079   4.344  -0.608  1.00  0.00      C2   C
ATOM    303  C   GLY A  61       8.028   5.421  -0.242  1.00  0.00      C2   C
ATOM    304  O   GLY A  61       6.983   5.552  -0.914  1.00  0.00      C2   O
ATOM    305  N   ILE A  62       8.175   6.046   0.886  1.00  0.00      C2   N
ATOM    306  CA  ILE A  62       7.367   7.226   1.310  1.00  0.00      C2   C
ATOM    307  C   ILE A  62       7.082   8.296   0.222  1.00  0.00      C2   C
ATOM    308  O   ILE A  62       5.995   8.777   0.069  1.00  0.00      C2   O
ATOM    309  CB  ILE A  62       8.040   7.848   2.541  1.00  0.00      C2   C
ATOM    310  CG1 ILE A  62       7.949   6.861   3.688  1.00  0.00      C2   C
ATOM    311  CG2 ILE A  62       7.526   9.223   2.828  1.00  0.00      C2   C
ATOM    312  CD1 ILE A  62       8.747   7.205   4.959  1.00  0.00      C2   C
ATOM    313  N   GLU A  63       8.110   8.598  -0.529  1.00  0.00      C2   N
ATOM    314  CA  GLU A  63       8.282   9.591  -1.586  1.00  0.00      C2   C
ATOM    315  C   GLU A  63       7.407   9.276  -2.753  1.00  0.00      C2   C
ATOM    316  O   GLU A  63       7.033  10.218  -3.486  1.00  0.00      C2   O
ATOM    317  CB  GLU A  63       9.784   9.634  -1.928  1.00  0.00      C2   C
ATOM    318  CG  GLU A  63      10.707  10.107  -0.730  1.00  0.00      C2   C
ATOM    319  CD  GLU A  63      11.527   8.988  -0.123  1.00  0.00      C2   C
ATOM    320  OE1 GLU A  63      11.008   7.861   0.025  1.00  0.00      C2   O
ATOM    321  OE2 GLU A  63      12.675   9.279   0.330  1.00  0.00      C2   O
ATOM    322  N   SER A  64       6.989   8.019  -2.960  1.00  0.00      C2   N
ATOM    323  CA  SER A  64       5.998   7.617  -3.936  1.00  0.00      C2   C
ATOM    324  C   SER A  64       4.588   8.174  -3.592  1.00  0.00      C2   C
ATOM    325  O   SER A  64       3.731   7.991  -4.455  1.00  0.00      C2   O
ATOM    326  CB  SER A  64       5.964   6.039  -3.857  1.00  0.00      C2   C
ATOM    327  OG  SER A  64       7.224   5.457  -4.163  1.00  0.00      C2   O
ATOM    328  N   TRP A  65       4.277   8.716  -2.454  1.00  0.00      C2   N
ATOM    329  CA  TRP A  65       3.052   9.534  -2.237  1.00  0.00      C2   C
ATOM    330  C   TRP A  65       3.174  10.992  -2.876  1.00  0.00      C2   C
ATOM    331  O   TRP A  65       2.143  11.624  -3.194  1.00  0.00      C2   O
ATOM    332  CB  TRP A  65       2.590   9.467  -0.735  1.00  0.00      C2   C
ATOM    333  CG  TRP A  65       2.149   8.199  -0.187  1.00  0.00      C2   C
ATOM    334  CD1 TRP A  65       2.742   7.332   0.649  1.00  0.00      C2   C
ATOM    335  CD2 TRP A  65       0.841   7.647  -0.445  1.00  0.00      C2   C
ATOM    336  CE2 TRP A  65       0.706   6.416   0.263  1.00  0.00      C2   C
ATOM    337  CE3 TRP A  65      -0.236   8.023  -1.272  1.00  0.00      C2   C
ATOM    338  NE1 TRP A  65       1.886   6.283   0.880  1.00  0.00      C2   N
ATOM    339  CZ2 TRP A  65      -0.490   5.634   0.306  1.00  0.00      C2   C
ATOM    340  CZ3 TRP A  65      -1.454   7.305  -1.184  1.00  0.00      C2   C
ATOM    341  CH2 TRP A  65      -1.595   6.138  -0.384  1.00  0.00      C2   C
ATOM    342  N   GLY A  66       4.360  11.539  -3.123  1.00  0.00      C2   N
ATOM    343  CA  GLY A  66       4.646  12.851  -3.618  1.00  0.00      C2   C
ATOM    344  C   GLY A  66       4.119  13.990  -2.721  1.00  0.00      C2   C
ATOM    345  O   GLY A  66       4.603  14.315  -1.614  1.00  0.00      C2   O
ATOM    346  N   ASN A  67       3.208  14.797  -3.250  1.00  0.00      C2   N
ATOM    347  CA  ASN A  67       2.481  15.924  -2.638  1.00  0.00      C2   C
ATOM    348  C   ASN A  67       1.420  15.532  -1.657  1.00  0.00      C2   C
ATOM    349  O   ASN A  67       1.009  16.475  -0.955  1.00  0.00      C2   O
ATOM    350  CB  ASN A  67       1.711  16.744  -3.707  1.00  0.00      C2   C
ATOM    351  CG  ASN A  67       2.672  17.403  -4.799  1.00  0.00      C2   C
ATOM    352  ND2 ASN A  67       3.372  18.504  -4.416  1.00  0.00      C2   N
ATOM    353  OD1 ASN A  67       2.743  16.975  -5.925  1.00  0.00      C2   O
ATOM    354  N   VAL A  68       0.979  14.274  -1.589  1.00  0.00      C2   N
ATOM    355  CA  VAL A  68      -0.052  13.814  -0.583  1.00  0.00      C2   C
ATOM    356  C   VAL A  68       0.486  13.977   0.858  1.00  0.00      C2   C
ATOM    357  O   VAL A  68      -0.328  14.132   1.789  1.00  0.00      C2   O
ATOM    358  CB  VAL A  68      -0.421  12.367  -0.812  1.00  0.00      C2   C
ATOM    359  CG1 VAL A  68      -1.472  11.818   0.209  1.00  0.00      C2   C
ATOM    360  CG2 VAL A  68      -0.990  12.120  -2.199  1.00  0.00      C2   C
ATOM    361  N   LEU A  69       1.813  13.837   1.092  1.00  0.00      C2   N
ATOM    362  CA  LEU A  69       2.492  14.209   2.375  1.00  0.00      C2   C
ATOM    363  C   LEU A  69       2.270  15.712   2.796  1.00  0.00      C2   C
ATOM    364  O   LEU A  69       2.255  15.964   3.964  1.00  0.00      C2   O
ATOM    365  CB  LEU A  69       3.969  13.833   2.154  1.00  0.00      C2   C
ATOM    366  CG  LEU A  69       4.290  12.356   1.756  1.00  0.00      C2   C
ATOM    367  CD1 LEU A  69       5.468  12.138   0.740  1.00  0.00      C2   C
ATOM    368  CD2 LEU A  69       4.558  11.561   2.992  1.00  0.00      C2   C
ATOM    369  N   GLU A  70       2.069  16.637   1.850  1.00  0.00      C2   N
ATOM    370  CA  GLU A  70       1.995  18.039   2.047  1.00  0.00      C2   C
ATOM    371  C   GLU A  70       0.623  18.515   2.270  1.00  0.00      C2   C
ATOM    372  O   GLU A  70       0.422  19.281   3.149  1.00  0.00      C2   O
ATOM    373  N   ASP A  71      -0.269  17.946   1.440  1.00  0.00      C2   N
ATOM    374  CA  ASP A  71      -1.726  18.251   1.349  1.00  0.00      C2   C
ATOM    375  C   ASP A  71      -2.478  17.708   2.530  1.00  0.00      C2   C
ATOM    376  O   ASP A  71      -3.386  18.399   2.972  1.00  0.00      C2   O
ATOM    377  CB  ASP A  71      -2.398  17.831   0.085  1.00  0.00      C2   C
ATOM    378  CG  ASP A  71      -1.805  18.389  -1.293  1.00  0.00      C2   C
ATOM    379  OD1 ASP A  71      -1.249  19.502  -1.478  1.00  0.00      C2   O
ATOM    380  OD2 ASP A  71      -1.923  17.594  -2.233  1.00  0.00      C2   O
ATOM    381  N   PHE A  72      -2.034  16.589   3.093  1.00  0.00      C2   N
ATOM    382  CA  PHE A  72      -2.793  15.925   4.147  1.00  0.00      C2   C
ATOM    383  C   PHE A  72      -2.689  16.424   5.588  1.00  0.00      C2   C
ATOM    384  O   PHE A  72      -3.559  16.089   6.390  1.00  0.00      C2   O
ATOM    385  CB  PHE A  72      -2.851  14.338   4.024  1.00  0.00      C2   C
ATOM    386  CG  PHE A  72      -4.050  13.891   3.191  1.00  0.00      C2   C
ATOM    387  CD1 PHE A  72      -4.052  13.824   1.752  1.00  0.00      C2   C
ATOM    388  CD2 PHE A  72      -5.285  13.517   3.828  1.00  0.00      C2   C
ATOM    389  CE1 PHE A  72      -5.205  13.404   1.041  1.00  0.00      C2   C
ATOM    390  CE2 PHE A  72      -6.390  13.172   3.042  1.00  0.00      C2   C
ATOM    391  CZ  PHE A  72      -6.346  13.124   1.681  1.00  0.00      C2   C
ATOM    392  N   GLY A  73      -1.716  17.325   5.892  1.00  0.00      C2   N
ATOM    393  CA  GLY A  73      -1.497  18.039   7.092  1.00  0.00      C2   C
ATOM    394  C   GLY A  73      -2.617  19.006   7.509  1.00  0.00      C2   C
ATOM    395  O   GLY A  73      -2.776  19.209   8.704  1.00  0.00      C2   O
ATOM    396  N   GLU A  74      -3.487  19.421   6.600  1.00  0.00      C2   N
ATOM    397  CA  GLU A  74      -4.796  19.976   6.846  1.00  0.00      C2   C
ATOM    398  C   GLU A  74      -5.718  18.914   7.434  1.00  0.00      C2   C
ATOM    399  O   GLU A  74      -6.109  19.133   8.553  1.00  0.00      C2   O
ATOM    400  N   TYR A  75      -5.948  17.762   6.757  1.00  0.00      C2   N
ATOM    401  CA  TYR A  75      -6.910  16.726   7.288  1.00  0.00      C2   C
ATOM    402  C   TYR A  75      -6.459  15.923   8.472  1.00  0.00      C2   C
ATOM    403  O   TYR A  75      -7.289  15.573   9.311  1.00  0.00      C2   O
ATOM    404  CB  TYR A  75      -7.146  15.763   6.091  1.00  0.00      C2   C
ATOM    405  CG  TYR A  75      -7.788  16.559   4.956  1.00  0.00      C2   C
ATOM    406  CD1 TYR A  75      -9.058  17.077   5.169  1.00  0.00      C2   C
ATOM    407  CD2 TYR A  75      -7.270  16.701   3.676  1.00  0.00      C2   C
ATOM    408  CE1 TYR A  75      -9.602  18.046   4.268  1.00  0.00      C2   C
ATOM    409  CE2 TYR A  75      -7.802  17.569   2.707  1.00  0.00      C2   C
ATOM    410  CZ  TYR A  75      -8.954  18.333   3.054  1.00  0.00      C2   C
ATOM    411  OH  TYR A  75      -9.484  19.194   2.138  1.00  0.00      C2   O
ATOM    412  N   GLY A  76      -5.208  15.857   8.784  1.00  0.00      C2   N
ATOM    413  CA  GLY A  76      -4.749  15.332  10.033  1.00  0.00      C2   C
ATOM    414  C   GLY A  76      -3.256  15.565  10.295  1.00  0.00      C2   C
ATOM    415  O   GLY A  76      -2.610  16.491   9.717  1.00  0.00      C2   O
ATOM    416  N   ARG A  77      -2.565  14.830  11.244  1.00  0.00      C2   N
ATOM    417  CA  ARG A  77      -1.137  14.700  11.293  1.00  0.00      C2   C
ATOM    418  C   ARG A  77      -0.709  13.608  10.303  1.00  0.00      C2   C
ATOM    419  O   ARG A  77      -1.145  12.491  10.570  1.00  0.00      C2   O
ATOM    420  CB  ARG A  77      -0.875  14.394  12.708  1.00  0.00      C2   C
ATOM    421  CG  ARG A  77       0.555  13.984  13.097  1.00  0.00      C2   C
ATOM    422  CD  ARG A  77       0.582  13.202  14.386  1.00  0.00      C2   C
ATOM    423  NE  ARG A  77       1.833  12.727  14.930  1.00  0.00      C2   N
ATOM    424  CZ  ARG A  77       2.120  12.412  16.202  1.00  0.00      C2   C
ATOM    425  NH1 ARG A  77       1.149  12.496  17.121  1.00  0.00      C2   N
ATOM    426  NH2 ARG A  77       3.444  12.196  16.552  1.00  0.00      C2   N
ATOM    427  N   VAL A  78       0.158  13.874   9.278  1.00  0.00      C2   N
ATOM    428  CA  VAL A  78       0.566  12.850   8.353  1.00  0.00      C2   C
ATOM    429  C   VAL A  78       1.640  11.948   8.987  1.00  0.00      C2   C
ATOM    430  O   VAL A  78       2.636  12.397   9.574  1.00  0.00      C2   O
ATOM    431  CB  VAL A  78       1.169  13.530   6.996  1.00  0.00      C2   C
ATOM    432  CG1 VAL A  78       1.885  12.489   6.114  1.00  0.00      C2   C
ATOM    433  CG2 VAL A  78      -0.069  14.196   6.303  1.00  0.00      C2   C
ATOM    434  N   LEU A  79       1.443  10.671   8.923  1.00  0.00      C2   N
ATOM    435  CA  LEU A  79       2.396   9.628   9.232  1.00  0.00      C2   C
ATOM    436  C   LEU A  79       2.501   8.739   8.011  1.00  0.00      C2   C
ATOM    437  O   LEU A  79       1.543   8.312   7.418  1.00  0.00      C2   O
ATOM    438  CB  LEU A  79       1.857   8.900  10.475  1.00  0.00      C2   C
ATOM    439  CG  LEU A  79       2.745   7.695  10.894  1.00  0.00      C2   C
ATOM    440  CD1 LEU A  79       4.174   8.095  11.203  1.00  0.00      C2   C
ATOM    441  CD2 LEU A  79       2.186   6.892  12.166  1.00  0.00      C2   C
ATOM    442  N   ALA A  80       3.711   8.378   7.677  1.00  0.00      C2   N
ATOM    443  CA  ALA A  80       4.113   7.445   6.601  1.00  0.00      C2   C
ATOM    444  C   ALA A  80       5.366   6.696   7.143  1.00  0.00      C2   C
ATOM    445  O   ALA A  80       6.264   7.244   7.739  1.00  0.00      C2   O
ATOM    446  CB  ALA A  80       4.523   8.217   5.312  1.00  0.00      C2   C
ATOM    447  N   VAL A  81       5.528   5.413   6.909  1.00  0.00      C2   N
ATOM    448  CA  VAL A  81       6.523   4.548   7.379  1.00  0.00      C2   C
ATOM    449  C   VAL A  81       7.082   3.698   6.223  1.00  0.00      C2   C
ATOM    450  O   VAL A  81       6.231   3.356   5.411  1.00  0.00      C2   O
ATOM    451  CB  VAL A  81       6.110   3.671   8.592  1.00  0.00      C2   C
ATOM    452  CG1 VAL A  81       4.728   3.075   8.476  1.00  0.00      C2   C
ATOM    453  CG2 VAL A  81       7.097   2.692   9.059  1.00  0.00      C2   C
ATOM    454  N   ASP A  82       8.337   3.340   6.168  1.00  0.00      C2   N
ATOM    455  CA  ASP A  82       8.914   2.245   5.292  1.00  0.00      C2   C
ATOM    456  C   ASP A  82       8.712   0.936   6.020  1.00  0.00      C2   C
ATOM    457  O   ASP A  82       9.310   0.738   7.090  1.00  0.00      C2   O
ATOM    458  CB  ASP A  82      10.342   2.378   4.874  1.00  0.00      C2   C
ATOM    459  CG  ASP A  82      10.819   3.477   3.863  1.00  0.00      C2   C
ATOM    460  OD1 ASP A  82      12.061   3.631   3.797  1.00  0.00      C2   O
ATOM    461  OD2 ASP A  82       9.957   4.057   3.116  1.00  0.00      C2   O
ATOM    462  N   LYS A  83       7.814   0.098   5.409  1.00  0.00      C2   N
ATOM    463  CA  LYS A  83       7.412  -1.271   5.956  1.00  0.00      C2   C
ATOM    464  C   LYS A  83       8.604  -2.210   5.951  1.00  0.00      C2   C
ATOM    465  O   LYS A  83       9.525  -2.048   5.166  1.00  0.00      C2   O
ATOM    466  CB  LYS A  83       6.195  -1.846   5.264  1.00  0.00      C2   C
ATOM    467  CG  LYS A  83       5.056  -0.900   5.048  1.00  0.00      C2   C
ATOM    468  CD  LYS A  83       3.861  -1.552   4.350  1.00  0.00      C2   C
ATOM    469  CE  LYS A  83       3.619  -1.057   2.928  1.00  0.00      C2   C
ATOM    470  NZ  LYS A  83       4.726  -1.437   2.057  1.00  0.00      C2   N
ATOM    471  N   LEU A  84       8.604  -3.250   6.803  1.00  0.00      C2   N
ATOM    472  CA  LEU A  84       9.627  -4.295   6.851  1.00  0.00      C2   C
ATOM    473  C   LEU A  84      10.111  -4.786   5.439  1.00  0.00      C2   C
ATOM    474  O   LEU A  84       9.400  -5.384   4.608  1.00  0.00      C2   O
ATOM    475  CB  LEU A  84       8.913  -5.458   7.577  1.00  0.00      C2   C
ATOM    476  CG  LEU A  84       9.768  -6.568   8.183  1.00  0.00      C2   C
ATOM    477  CD1 LEU A  84      10.674  -6.074   9.301  1.00  0.00      C2   C
ATOM    478  CD2 LEU A  84       8.849  -7.733   8.732  1.00  0.00      C2   C
ATOM    479  N   GLY A  85      11.332  -4.375   5.173  1.00  0.00      C2   N
ATOM    480  CA  GLY A  85      12.039  -4.871   4.031  1.00  0.00      C2   C
ATOM    481  C   GLY A  85      11.728  -4.120   2.673  1.00  0.00      C2   C
ATOM    482  O   GLY A  85      12.145  -4.553   1.602  1.00  0.00      C2   O
ATOM    483  N   GLN A  86      10.796  -3.113   2.745  1.00  0.00      C2   N
ATOM    484  CA  GLN A  86      10.222  -2.454   1.525  1.00  0.00      C2   C
ATOM    485  C   GLN A  86      10.533  -0.930   1.648  1.00  0.00      C2   C
ATOM    486  O   GLN A  86       9.952  -0.255   2.524  1.00  0.00      C2   O
ATOM    487  CB  GLN A  86       8.693  -2.763   1.358  1.00  0.00      C2   C
ATOM    488  CG  GLN A  86       8.403  -4.323   1.182  1.00  0.00      C2   C
ATOM    489  CD  GLN A  86       7.068  -4.685   1.859  1.00  0.00      C2   C
ATOM    490  NE2 GLN A  86       7.031  -5.732   2.731  1.00  0.00      C2   N
ATOM    491  OE1 GLN A  86       6.068  -4.035   1.824  1.00  0.00      C2   O
ATOM    492  N   GLY A  87      11.493  -0.477   0.816  1.00  0.00      C2   N
ATOM    493  CA  GLY A  87      12.130   0.808   1.077  1.00  0.00      C2   C
ATOM    494  C   GLY A  87      13.425   0.544   1.851  1.00  0.00      C2   C
ATOM    495  O   GLY A  87      14.178  -0.354   1.574  1.00  0.00      C2   O
ATOM    496  N   GLU A  88      13.739   1.338   2.852  1.00  0.00      C2   N
ATOM    497  CA  GLU A  88      15.046   1.462   3.540  1.00  0.00      C2   C
ATOM    498  C   GLU A  88      15.140   0.779   4.912  1.00  0.00      C2   C
ATOM    499  O   GLU A  88      16.235   0.481   5.389  1.00  0.00      C2   O
ATOM    500  CB  GLU A  88      15.559   2.956   3.564  1.00  0.00      C2   C
ATOM    501  CG  GLU A  88      16.059   3.373   2.115  1.00  0.00      C2   C
ATOM    502  CD  GLU A  88      16.449   4.844   1.973  1.00  0.00      C2   C
ATOM    503  OE1 GLU A  88      16.474   5.360   0.843  1.00  0.00      C2   O
ATOM    504  OE2 GLU A  88      17.123   5.277   2.942  1.00  0.00      C2   O
ATOM    505  N   THR A  89      13.995   0.464   5.504  1.00  0.00      C2   N
ATOM    506  CA  THR A  89      13.844  -0.438   6.719  1.00  0.00      C2   C
ATOM    507  C   THR A  89      14.229  -1.903   6.337  1.00  0.00      C2   C
ATOM    508  O   THR A  89      13.980  -2.394   5.225  1.00  0.00      C2   O
ATOM    509  CB  THR A  89      12.342  -0.503   7.222  1.00  0.00      C2   C
ATOM    510  CG2 THR A  89      11.978  -1.320   8.459  1.00  0.00      C2   C
ATOM    511  OG1 THR A  89      11.925   0.808   7.418  1.00  0.00      C2   O
ATOM    512  N   GLY A  90      14.897  -2.552   7.307  1.00  0.00      C2   N
ATOM    513  CA  GLY A  90      15.602  -3.776   7.042  1.00  0.00      C2   C
ATOM    514  C   GLY A  90      14.703  -5.012   6.852  1.00  0.00      C2   C
ATOM    515  O   GLY A  90      13.607  -4.965   7.401  1.00  0.00      C2   O
ATOM    516  N   LEU A  91      15.266  -6.018   6.174  1.00  0.00      C2   N
ATOM    517  CA  LEU A  91      14.628  -7.205   5.671  1.00  0.00      C2   C
ATOM    518  C   LEU A  91      14.356  -8.158   6.876  1.00  0.00      C2   C
ATOM    519  O   LEU A  91      14.951  -8.007   7.962  1.00  0.00      C2   O
ATOM    520  CB  LEU A  91      15.575  -7.931   4.563  1.00  0.00      C2   C
ATOM    521  CG  LEU A  91      15.495  -7.381   3.109  1.00  0.00      C2   C
ATOM    522  CD1 LEU A  91      16.663  -7.992   2.239  1.00  0.00      C2   C
ATOM    523  CD2 LEU A  91      14.102  -7.535   2.531  1.00  0.00      C2   C
ATOM    524  N   PRO A  92      13.389  -9.065   6.674  1.00  0.00      C2   N
ATOM    525  CA  PRO A  92      13.300 -10.241   7.557  1.00  0.00      C2   C
ATOM    526  C   PRO A  92      14.465 -11.242   7.320  1.00  0.00      C2   C
ATOM    527  O   PRO A  92      14.857 -11.559   6.211  1.00  0.00      C2   O
ATOM    528  CB  PRO A  92      11.866 -10.756   7.308  1.00  0.00      C2   C
ATOM    529  CG  PRO A  92      11.236  -9.955   6.182  1.00  0.00      C2   C
ATOM    530  CD  PRO A  92      12.379  -9.082   5.631  1.00  0.00      C2   C
ATOM    531  N   LEU A  93      14.942 -11.791   8.406  1.00  0.00      C2   N
ATOM    532  CA  LEU A  93      16.079 -12.674   8.528  1.00  0.00      C2   C
ATOM    533  C   LEU A  93      15.649 -14.112   8.705  1.00  0.00      C2   C
ATOM    534  O   LEU A  93      16.401 -14.997   8.270  1.00  0.00      C2   O
ATOM    535  CB  LEU A  93      17.000 -12.210   9.739  1.00  0.00      C2   C
ATOM    536  CG  LEU A  93      17.618 -10.841   9.789  1.00  0.00      C2   C
ATOM    537  CD2 LEU A  93      16.662  -9.914  10.505  1.00  0.00      C2   C
ATOM    538  CD1 LEU A  93      18.067 -10.252   8.425  1.00  0.00      C2   C
ATOM    539  N   ASN A  94      14.436 -14.256   9.351  1.00  0.00      C2   N
ATOM    540  CA  ASN A  94      13.762 -15.547   9.414  1.00  0.00      C2   C
ATOM    541  C   ASN A  94      12.903 -15.605   8.143  1.00  0.00      C2   C
ATOM    542  O   ASN A  94      11.994 -14.766   8.001  1.00  0.00      C2   O
ATOM    543  CB  ASN A  94      12.863 -15.539  10.701  1.00  0.00      C2   C
ATOM    544  CG  ASN A  94      11.934 -16.813  10.783  1.00  0.00      C2   C
ATOM    545  ND2 ASN A  94      10.681 -16.628  11.098  1.00  0.00      C2   N
ATOM    546  OD1 ASN A  94      12.388 -17.948  10.611  1.00  0.00      C2   O
ATOM    547  N   ASP A  95      13.072 -16.645   7.388  1.00  0.00      C2   N
ATOM    548  CA  ASP A  95      12.293 -16.912   6.159  1.00  0.00      C2   C
ATOM    549  C   ASP A  95      10.774 -17.100   6.394  1.00  0.00      C2   C
ATOM    550  O   ASP A  95      10.003 -16.720   5.490  1.00  0.00      C2   O
ATOM    551  CB  ASP A  95      12.838 -18.187   5.428  1.00  0.00      C2   C
ATOM    552  CG  ASP A  95      14.255 -18.069   4.883  1.00  0.00      C2   C
ATOM    553  OD1 ASP A  95      14.707 -16.942   4.734  1.00  0.00      C2   O
ATOM    554  OD2 ASP A  95      14.872 -19.145   4.603  1.00  0.00      C2   O
ATOM    555  N   GLU A  96      10.398 -17.619   7.509  1.00  0.00      C2   N
ATOM    556  CA  GLU A  96       9.014 -17.534   7.913  1.00  0.00      C2   C
ATOM    557  C   GLU A  96       8.456 -16.081   8.245  1.00  0.00      C2   C
ATOM    558  O   GLU A  96       7.284 -15.864   8.466  1.00  0.00      C2   O
ATOM    559  CB  GLU A  96       8.728 -18.650   8.884  1.00  0.00      C2   C
ATOM    560  CG  GLU A  96       9.613 -19.979   8.727  1.00  0.00      C2   C
ATOM    561  CD  GLU A  96       9.117 -21.218   9.411  1.00  0.00      C2   C
ATOM    562  OE1 GLU A  96       8.080 -21.126  10.129  1.00  0.00      C2   O
ATOM    563  OE2 GLU A  96       9.622 -22.380   9.243  1.00  0.00      C2   O
ATOM    564  N   ASP A  97       9.312 -15.084   8.392  1.00  0.00      C2   N
ATOM    565  CA  ASP A  97       8.873 -13.671   8.405  1.00  0.00      C2   C
ATOM    566  C   ASP A  97       8.716 -13.066   7.009  1.00  0.00      C2   C
ATOM    567  O   ASP A  97       8.289 -11.930   6.889  1.00  0.00      C2   O
ATOM    568  CB  ASP A  97       9.747 -12.769   9.327  1.00  0.00      C2   C
ATOM    569  CG  ASP A  97       9.890 -13.017  10.764  1.00  0.00      C2   C
ATOM    570  OD1 ASP A  97       9.311 -13.998  11.289  1.00  0.00      C2   O
ATOM    571  OD2 ASP A  97      10.521 -12.165  11.434  1.00  0.00      C2   O
ATOM    572  N   TRP A  98       8.949 -13.834   5.933  1.00  0.00      C2   N
ATOM    573  CA  TRP A  98       8.751 -13.411   4.511  1.00  0.00      C2   C
ATOM    574  C   TRP A  98       7.247 -13.560   4.138  1.00  0.00      C2   C
ATOM    575  O   TRP A  98       6.889 -14.339   3.235  1.00  0.00      C2   O
ATOM    576  CB  TRP A  98       9.685 -14.095   3.550  1.00  0.00      C2   C
ATOM    577  CG  TRP A  98      11.151 -13.464   3.598  1.00  0.00      C2   C
ATOM    578  CD1 TRP A  98      11.864 -13.236   4.680  1.00  0.00      C2   C
ATOM    579  CD2 TRP A  98      11.904 -12.952   2.487  1.00  0.00      C2   C
ATOM    580  CE2 TRP A  98      13.194 -12.489   2.954  1.00  0.00      C2   C
ATOM    581  CE3 TRP A  98      11.667 -12.781   1.072  1.00  0.00      C2   C
ATOM    582  NE1 TRP A  98      13.101 -12.777   4.258  1.00  0.00      C2   N
ATOM    583  CZ2 TRP A  98      14.135 -11.970   2.097  1.00  0.00      C2   C
ATOM    584  CZ3 TRP A  98      12.574 -12.221   0.201  1.00  0.00      C2   C
ATOM    585  CH2 TRP A  98      13.830 -11.822   0.682  1.00  0.00      C2   C
ATOM    586  N   THR A  99       6.396 -13.025   4.995  1.00  0.00      C2   N
ATOM    587  CA  THR A  99       4.929 -13.223   5.035  1.00  0.00      C2   C
ATOM    588  C   THR A  99       4.393 -11.825   5.220  1.00  0.00      C2   C
ATOM    589  O   THR A  99       4.933 -11.032   5.975  1.00  0.00      C2   O
ATOM    590  CB  THR A  99       4.502 -14.070   6.319  1.00  0.00      C2   C
ATOM    591  CG2 THR A  99       5.033 -15.575   6.184  1.00  0.00      C2   C
ATOM    592  OG1 THR A  99       5.076 -13.559   7.576  1.00  0.00      C2   O
ATOM    593  N   VAL A 100       3.141 -11.591   4.736  1.00  0.00      C2   N
ATOM    594  CA  VAL A 100       2.491 -10.236   4.847  1.00  0.00      C2   C
ATOM    595  C   VAL A 100       2.023  -9.930   6.322  1.00  0.00      C2   C
ATOM    596  O   VAL A 100       1.859  -8.771   6.682  1.00  0.00      C2   O
ATOM    597  CB  VAL A 100       1.263 -10.138   3.825  1.00  0.00      C2   C
ATOM    598  CG1 VAL A 100       0.179 -11.171   4.170  1.00  0.00      C2   C
ATOM    599  CG2 VAL A 100       0.612  -8.785   3.711  1.00  0.00      C2   C
ATOM    600  N   ASP A 101       1.967 -10.952   7.200  1.00  0.00      C2   N
ATOM    601  CA  ASP A 101       1.674 -10.853   8.651  1.00  0.00      C2   C
ATOM    602  C   ASP A 101       2.762 -10.065   9.395  1.00  0.00      C2   C
ATOM    603  O   ASP A 101       2.336  -9.156  10.079  1.00  0.00      C2   O
ATOM    604  CB  ASP A 101       1.287 -12.207   9.235  1.00  0.00      C2   C
ATOM    605  CG  ASP A 101       0.275 -13.023   8.488  1.00  0.00      C2   C
ATOM    606  OD1 ASP A 101       0.519 -13.395   7.318  1.00  0.00      C2   O
ATOM    607  OD2 ASP A 101      -0.852 -13.266   9.015  1.00  0.00      C2   O
ATOM    608  N   ALA A 102       4.066 -10.257   9.055  1.00  0.00      C2   N
ATOM    609  CA  ALA A 102       5.250  -9.558   9.498  1.00  0.00      C2   C
ATOM    610  C   ALA A 102       5.187  -8.074   9.218  1.00  0.00      C2   C
ATOM    611  O   ALA A 102       5.486  -7.304  10.158  1.00  0.00      C2   O
ATOM    612  CB  ALA A 102       6.472 -10.230   8.823  1.00  0.00      C2   C
ATOM    613  N   VAL A 103       4.647  -7.697   7.976  1.00  0.00      C2   N
ATOM    614  CA  VAL A 103       4.454  -6.341   7.469  1.00  0.00      C2   C
ATOM    615  C   VAL A 103       3.410  -5.596   8.279  1.00  0.00      C2   C
ATOM    616  O   VAL A 103       3.613  -4.405   8.360  1.00  0.00      C2   O
ATOM    617  CB  VAL A 103       4.053  -6.401   6.013  1.00  0.00      C2   C
ATOM    618  CG1 VAL A 103       3.547  -5.042   5.375  1.00  0.00      C2   C
ATOM    619  CG2 VAL A 103       5.219  -6.873   5.143  1.00  0.00      C2   C
ATOM    620  N   ALA A 104       2.303  -6.261   8.659  1.00  0.00      C2   N
ATOM    621  CA  ALA A 104       1.317  -5.747   9.562  1.00  0.00      C2   C
ATOM    622  C   ALA A 104       1.741  -5.695  10.997  1.00  0.00      C2   C
ATOM    623  O   ALA A 104       1.424  -4.684  11.621  1.00  0.00      C2   O
ATOM    624  CB  ALA A 104       0.027  -6.560   9.372  1.00  0.00      C2   C
ATOM    625  N   GLU A 105       2.478  -6.663  11.491  1.00  0.00      C2   N
ATOM    626  CA  GLU A 105       3.008  -6.763  12.878  1.00  0.00      C2   C
ATOM    627  C   GLU A 105       4.116  -5.628  13.141  1.00  0.00      C2   C
ATOM    628  O   GLU A 105       4.111  -4.969  14.177  1.00  0.00      C2   O
ATOM    629  CB  GLU A 105       3.394  -8.191  13.323  1.00  0.00      C2   C
ATOM    630  CG  GLU A 105       2.268  -9.179  13.411  1.00  0.00      C2   C
ATOM    631  CD  GLU A 105       2.637 -10.610  13.884  1.00  0.00      C2   C
ATOM    632  OE1 GLU A 105       3.824 -10.897  13.965  1.00  0.00      C2   O
ATOM    633  OE2 GLU A 105       1.695 -11.335  14.188  1.00  0.00      C2   O
ATOM    634  N   HIE A 106       4.950  -5.371  12.111  1.00  0.00      C2   N
ATOM    635  CA  HIE A 106       5.970  -4.304  12.118  1.00  0.00      C2   C
ATOM    636  C   HIE A 106       5.340  -2.919  12.365  1.00  0.00      C2   C
ATOM    637  O   HIE A 106       5.644  -2.263  13.369  1.00  0.00      C2   O
ATOM    638  CB  HIE A 106       6.795  -4.401  10.845  1.00  0.00      C2   C
ATOM    639  CG  HIE A 106       7.707  -3.246  10.651  1.00  0.00      C2   C
ATOM    640  CD2 HIE A 106       8.654  -2.779  11.511  1.00  0.00      C2   C
ATOM    641  ND1 HIE A 106       7.518  -2.283   9.640  1.00  0.00      C2   N
ATOM    642  CE1 HIE A 106       8.415  -1.295   9.937  1.00  0.00      C2   C
ATOM    643  NE2 HIE A 106       9.170  -1.635  11.021  1.00  0.00      C2   N
ATOM    644  N   VAL A 107       4.548  -2.478  11.390  1.00  0.00      C2   N
ATOM    645  CA  VAL A 107       3.899  -1.203  11.517  1.00  0.00      C2   C
ATOM    646  C   VAL A 107       2.868  -1.091  12.635  1.00  0.00      C2   C
ATOM    647  O   VAL A 107       2.625   0.079  13.113  1.00  0.00      C2   O
ATOM    648  CB  VAL A 107       3.236  -0.814  10.173  1.00  0.00      C2   C
ATOM    649  CG1 VAL A 107       4.302  -0.869   9.051  1.00  0.00      C2   C
ATOM    650  CG2 VAL A 107       2.103  -1.647   9.664  1.00  0.00      C2   C
ATOM    651  N   ALA A 108       2.282  -2.170  13.135  1.00  0.00      C2   N
ATOM    652  CA  ALA A 108       1.364  -2.180  14.256  1.00  0.00      C2   C
ATOM    653  C   ALA A 108       2.206  -1.918  15.529  1.00  0.00      C2   C
ATOM    654  O   ALA A 108       1.771  -1.137  16.370  1.00  0.00      C2   O
ATOM    655  CB  ALA A 108       0.625  -3.557  14.343  1.00  0.00      C2   C
ATOM    656  N   ASN A 109       3.279  -2.667  15.714  1.00  0.00      C2   N
ATOM    657  CA  ASN A 109       4.176  -2.500  16.872  1.00  0.00      C2   C
ATOM    658  C   ASN A 109       4.934  -1.198  16.873  1.00  0.00      C2   C
ATOM    659  O   ASN A 109       5.024  -0.518  17.928  1.00  0.00      C2   O
ATOM    660  CB  ASN A 109       5.121  -3.712  16.975  1.00  0.00      C2   C
ATOM    661  CG  ASN A 109       4.580  -5.080  17.264  1.00  0.00      C2   C
ATOM    662  ND2 ASN A 109       5.255  -6.183  16.861  1.00  0.00      C2   N
ATOM    663  OD1 ASN A 109       3.482  -5.208  17.826  1.00  0.00      C2   O
ATOM    664  N   PHE A 110       5.205  -0.682  15.674  1.00  0.00      C2   N
ATOM    665  CA  PHE A 110       5.699   0.649  15.401  1.00  0.00      C2   C
ATOM    666  C   PHE A 110       4.718   1.741  15.901  1.00  0.00      C2   C
ATOM    667  O   PHE A 110       5.062   2.590  16.761  1.00  0.00      C2   O
ATOM    668  CB  PHE A 110       6.176   0.785  13.991  1.00  0.00      C2   C
ATOM    669  CG  PHE A 110       6.269   2.135  13.355  1.00  0.00      C2   C
ATOM    670  CD1 PHE A 110       7.372   2.983  13.691  1.00  0.00      C2   C
ATOM    671  CD2 PHE A 110       5.178   2.553  12.566  1.00  0.00      C2   C
ATOM    672  CE1 PHE A 110       7.244   4.283  13.272  1.00  0.00      C2   C
ATOM    673  CE2 PHE A 110       5.129   3.898  12.322  1.00  0.00      C2   C
ATOM    674  CZ  PHE A 110       6.178   4.734  12.566  1.00  0.00      C2   C
ATOM    675  N   ALA A 111       3.528   1.601  15.398  1.00  0.00      C2   N
ATOM    676  CA  ALA A 111       2.428   2.478  15.891  1.00  0.00      C2   C
ATOM    677  C   ALA A 111       2.130   2.300  17.379  1.00  0.00      C2   C
ATOM    678  O   ALA A 111       1.906   3.296  18.081  1.00  0.00      C2   O
ATOM    679  CB  ALA A 111       1.216   2.210  15.023  1.00  0.00      C2   C
ATOM    680  N   THR A 112       2.250   1.101  17.947  1.00  0.00      C2   N
ATOM    681  CA  THR A 112       2.188   0.914  19.376  1.00  0.00      C2   C
ATOM    682  C   THR A 112       3.308   1.506  20.193  1.00  0.00      C2   C
ATOM    683  O   THR A 112       3.085   1.997  21.279  1.00  0.00      C2   O
ATOM    684  CB  THR A 112       2.097  -0.632  19.716  1.00  0.00      C2   C
ATOM    685  CG2 THR A 112       1.795  -1.089  21.194  1.00  0.00      C2   C
ATOM    686  OG1 THR A 112       1.071  -1.230  18.852  1.00  0.00      C2   O
ATOM    687  N   GLN A 113       4.577   1.424  19.676  1.00  0.00      C2   N
ATOM    688  CA  GLN A 113       5.750   2.024  20.365  1.00  0.00      C2   C
ATOM    689  C   GLN A 113       5.635   3.630  20.286  1.00  0.00      C2   C
ATOM    690  O   GLN A 113       6.170   4.290  21.163  1.00  0.00      C2   O
ATOM    691  CB  GLN A 113       7.003   1.557  19.606  1.00  0.00      C2   C
ATOM    692  CG  GLN A 113       8.276   1.968  20.306  1.00  0.00      C2   C
ATOM    693  CD  GLN A 113       9.441   1.089  19.798  1.00  0.00      C2   C
ATOM    694  NE2 GLN A 113      10.670   1.614  19.797  1.00  0.00      C2   N
ATOM    695  OE1 GLN A 113       9.255  -0.126  19.422  1.00  0.00      C2   O
ATOM    696  N   LEU A 114       5.046   4.241  19.295  1.00  0.00      C2   N
ATOM    697  CA  LEU A 114       4.884   5.662  19.243  1.00  0.00      C2   C
ATOM    698  C   LEU A 114       3.623   6.147  19.971  1.00  0.00      C2   C
ATOM    699  O   LEU A 114       3.460   7.391  20.040  1.00  0.00      C2   O
ATOM    700  CB  LEU A 114       4.787   6.188  17.812  1.00  0.00      C2   C
ATOM    701  CG  LEU A 114       6.016   5.914  16.983  1.00  0.00      C2   C
ATOM    702  CD1 LEU A 114       5.754   6.459  15.607  1.00  0.00      C2   C
ATOM    703  CD2 LEU A 114       7.285   6.503  17.560  1.00  0.00      C2   C
ATOM    704  N   GLY A 115       2.824   5.166  20.359  1.00  0.00      C2   N
ATOM    705  CA  GLY A 115       1.801   5.284  21.375  1.00  0.00      C2   C
ATOM    706  C   GLY A 115       0.422   5.648  20.755  1.00  0.00      C2   C
ATOM    707  O   GLY A 115      -0.371   6.242  21.515  1.00  0.00      C2   O
ATOM    708  N   LEU A 116       0.270   5.346  19.422  1.00  0.00      C2   N
ATOM    709  CA  LEU A 116      -0.870   5.688  18.622  1.00  0.00      C2   C
ATOM    710  C   LEU A 116      -2.190   4.799  18.687  1.00  0.00      C2   C
ATOM    711  O   LEU A 116      -2.108   3.603  18.950  1.00  0.00      C2   O
ATOM    712  CB  LEU A 116      -0.486   6.008  17.095  1.00  0.00      C2   C
ATOM    713  CG  LEU A 116       0.744   6.976  16.927  1.00  0.00      C2   C
ATOM    714  CD1 LEU A 116       1.251   7.045  15.473  1.00  0.00      C2   C
ATOM    715  CD2 LEU A 116       0.443   8.361  17.653  1.00  0.00      C2   C
ATOM    716  N   LYS A 117      -3.344   5.458  18.626  1.00  0.00      C2   N
ATOM    717  CA  LYS A 117      -4.637   4.804  18.740  1.00  0.00      C2   C
ATOM    718  C   LYS A 117      -5.703   5.453  17.899  1.00  0.00      C2   C
ATOM    719  O   LYS A 117      -6.811   4.956  18.057  1.00  0.00      C2   O
ATOM    720  CB  LYS A 117      -4.908   4.624  20.302  1.00  0.00      C2   C
ATOM    721  CG  LYS A 117      -5.414   5.845  21.070  1.00  0.00      C2   C
ATOM    722  CD  LYS A 117      -5.694   5.503  22.544  1.00  0.00      C2   C
ATOM    723  CE  LYS A 117      -6.037   6.798  23.282  1.00  0.00      C2   C
ATOM    724  NZ  LYS A 117      -6.499   6.527  24.664  1.00  0.00      C2   N
ATOM    725  N   ASN A 118      -5.409   6.392  17.056  1.00  0.00      C2   N
ATOM    726  CA  ASN A 118      -6.455   7.223  16.359  1.00  0.00      C2   C
ATOM    727  C   ASN A 118      -6.080   7.349  14.888  1.00  0.00      C2   C
ATOM    728  O   ASN A 118      -6.544   8.268  14.231  1.00  0.00      C2   O
ATOM    729  CB  ASN A 118      -6.620   8.655  16.909  1.00  0.00      C2   C
ATOM    730  CG  ASN A 118      -7.151   8.716  18.353  1.00  0.00      C2   C
ATOM    731  ND2 ASN A 118      -6.796   9.735  19.079  1.00  0.00      C2   N
ATOM    732  OD1 ASN A 118      -7.826   7.798  18.800  1.00  0.00      C2   O
ATOM    733  N   LEU A 119      -5.369   6.304  14.369  1.00  0.00      C2   N
ATOM    734  CA  LEU A 119      -4.948   6.232  12.958  1.00  0.00      C2   C
ATOM    735  C   LEU A 119      -6.153   6.197  11.987  1.00  0.00      C2   C
ATOM    736  O   LEU A 119      -6.879   5.223  12.083  1.00  0.00      C2   O
ATOM    737  CB  LEU A 119      -4.154   4.932  12.811  1.00  0.00      C2   C
ATOM    738  CG  LEU A 119      -2.728   5.019  13.228  1.00  0.00      C2   C
ATOM    739  CD1 LEU A 119      -2.037   3.653  13.696  1.00  0.00      C2   C
ATOM    740  CD2 LEU A 119      -1.904   5.776  12.211  1.00  0.00      C2   C
ATOM    741  N   THR A 120      -6.140   7.006  10.949  1.00  0.00      C2   N
ATOM    742  CA  THR A 120      -6.839   6.671   9.673  1.00  0.00      C2   C
ATOM    743  C   THR A 120      -5.804   5.995   8.770  1.00  0.00      C2   C
ATOM    744  O   THR A 120      -4.751   6.629   8.509  1.00  0.00      C2   O
ATOM    745  CB  THR A 120      -7.485   7.830   8.916  1.00  0.00      C2   C
ATOM    746  CG2 THR A 120      -8.173   7.571   7.633  1.00  0.00      C2   C
ATOM    747  OG1 THR A 120      -8.472   8.374   9.726  1.00  0.00      C2   O
ATOM    748  N   LEU A 121      -6.104   4.823   8.306  1.00  0.00      C2   N
ATOM    749  CA  LEU A 121      -5.162   4.049   7.530  1.00  0.00      C2   C
ATOM    750  C   LEU A 121      -5.468   4.289   6.021  1.00  0.00      C2   C
ATOM    751  O   LEU A 121      -6.535   3.835   5.595  1.00  0.00      C2   O
ATOM    752  CB  LEU A 121      -5.281   2.531   7.776  1.00  0.00      C2   C
ATOM    753  CG  LEU A 121      -5.127   2.013   9.236  1.00  0.00      C2   C
ATOM    754  CD1 LEU A 121      -5.245   0.475   9.211  1.00  0.00      C2   C
ATOM    755  CD2 LEU A 121      -3.812   2.458   9.969  1.00  0.00      C2   C
ATOM    756  N   VAL A 122      -4.577   4.782   5.147  1.00  0.00      C2   N
ATOM    757  CA  VAL A 122      -4.888   5.018   3.692  1.00  0.00      C2   C
ATOM    758  C   VAL A 122      -3.891   4.082   3.014  1.00  0.00      C2   C
ATOM    759  O   VAL A 122      -2.670   4.191   3.186  1.00  0.00      C2   O
ATOM    760  CB  VAL A 122      -4.631   6.428   3.275  1.00  0.00      C2   C
ATOM    761  CG1 VAL A 122      -4.726   6.710   1.750  1.00  0.00      C2   C
ATOM    762  CG2 VAL A 122      -5.514   7.438   4.092  1.00  0.00      C2   C
ATOM    763  N   GLY A 123      -4.386   3.085   2.263  1.00  0.00      C2   N
ATOM    764  CA  GLY A 123      -3.589   2.024   1.735  1.00  0.00      C2   C
ATOM    765  C   GLY A 123      -3.782   2.049   0.227  1.00  0.00      C2   C
ATOM    766  O   GLY A 123      -4.922   2.156  -0.288  1.00  0.00      C2   O
ATOM    767  N   HIE A 124      -2.602   1.908  -0.448  1.00  0.00      C2   N
ATOM    768  CA  HIE A 124      -2.518   1.776  -1.946  1.00  0.00      C2   C
ATOM    769  C   HIE A 124      -1.726   0.461  -2.367  1.00  0.00      C2   C
ATOM    770  O   HIE A 124      -0.827   0.077  -1.658  1.00  0.00      C2   O
ATOM    771  CB  HIE A 124      -1.834   3.017  -2.577  1.00  0.00      C2   C
ATOM    772  CG  HIE A 124      -1.701   2.988  -4.123  1.00  0.00      C2   C
ATOM    773  CD2 HIE A 124      -2.738   2.715  -5.036  1.00  0.00      C2   C
ATOM    774  ND1 HIE A 124      -0.505   2.822  -4.786  1.00  0.00      C2   N
ATOM    775  CE1 HIE A 124      -0.845   2.614  -6.043  1.00  0.00      C2   C
ATOM    776  NE2 HIE A 124      -2.158   2.493  -6.205  1.00  0.00      C2   N
ATOM    777  N   DRG A 125      -2.020  -0.167  -3.511  1.00  0.00      C2   N
ATOM    778  CA  DRG A 125      -1.465  -1.440  -4.010  1.00  0.00      C2   C
ATOM    779  C   DRG A 125      -1.286  -2.470  -2.879  1.00  0.00      C2   C
ATOM    780  O   DRG A 125      -2.241  -2.852  -2.294  1.00  0.00      C2   O
ATOM    781  CB  DRG A 125      -0.292  -1.121  -4.865  1.00  0.00      C2   C
ATOM    782  N   ARG A 126       0.011  -2.898  -2.510  1.00  0.00      C2   N
ATOM    783  CA  ARG A 126       0.207  -3.929  -1.504  1.00  0.00      C2   C
ATOM    784  C   ARG A 126      -0.221  -3.437  -0.124  1.00  0.00      C2   C
ATOM    785  O   ARG A 126      -0.511  -4.253   0.744  1.00  0.00      C2   O
ATOM    786  CB  ARG A 126       1.654  -4.472  -1.629  1.00  0.00      C2   C
ATOM    787  CG  ARG A 126       1.890  -5.436  -2.766  1.00  0.00      C2   C
ATOM    788  CD  ARG A 126       2.028  -6.842  -2.365  1.00  0.00      C2   C
ATOM    789  NE  ARG A 126       2.325  -7.855  -3.506  1.00  0.00      C2   N
ATOM    790  CZ  ARG A 126       1.550  -8.668  -4.162  1.00  0.00      C2   C
ATOM    791  NH1 ARG A 126       0.208  -8.703  -4.106  1.00  0.00      C2   N
ATOM    792  NH2 ARG A 126       2.151  -9.602  -4.948  1.00  0.00      C2   N
ATOM    793  N   GLY A 127      -0.168  -2.100   0.130  1.00  0.00      C2   N
ATOM    794  CA  GLY A 127      -0.549  -1.368   1.391  1.00  0.00      C2   C
ATOM    795  C   GLY A 127      -1.977  -1.454   1.596  1.00  0.00      C2   C
ATOM    796  O   GLY A 127      -2.430  -1.500   2.754  1.00  0.00      C2   O
ATOM    797  N   GLY A 128      -2.798  -1.498   0.498  1.00  0.00      C2   N
ATOM    798  CA  GLY A 128      -4.251  -1.694   0.465  1.00  0.00      C2   C
ATOM    799  C   GLY A 128      -4.745  -2.896   1.257  1.00  0.00      C2   C
ATOM    800  O   GLY A 128      -5.736  -2.723   1.972  1.00  0.00      C2   O
ATOM    801  N   MET A 129      -3.964  -3.995   1.286  1.00  0.00      C2   N
ATOM    802  CA  MET A 129      -4.289  -5.235   1.996  1.00  0.00      C2   C
ATOM    803  C   MET A 129      -3.746  -5.091   3.451  1.00  0.00      C2   C
ATOM    804  O   MET A 129      -4.409  -5.612   4.353  1.00  0.00      C2   O
ATOM    805  CB  MET A 129      -3.553  -6.397   1.320  1.00  0.00      C2   C
ATOM    806  CG  MET A 129      -3.977  -7.779   1.826  1.00  0.00      C2   C
ATOM    807  SD  MET A 129      -2.664  -8.857   2.380  1.00  0.00      C2   S
ATOM    808  CE  MET A 129      -3.673 -10.305   2.819  1.00  0.00      C2   C
ATOM    809  N   THR A 130      -2.599  -4.431   3.649  1.00  0.00      C2   N
ATOM    810  CA  THR A 130      -2.057  -4.176   4.962  1.00  0.00      C2   C
ATOM    811  C   THR A 130      -2.952  -3.363   5.928  1.00  0.00      C2   C
ATOM    812  O   THR A 130      -3.245  -3.711   7.030  1.00  0.00      C2   O
ATOM    813  CB  THR A 130      -0.656  -3.597   4.945  1.00  0.00      C2   C
ATOM    814  CG2 THR A 130       0.013  -3.860   6.316  1.00  0.00      C2   C
ATOM    815  OG1 THR A 130       0.091  -4.259   3.956  1.00  0.00      C2   O
ATOM    816  N   ALA A 131      -3.606  -2.343   5.331  1.00  0.00      C2   N
ATOM    817  CA  ALA A 131      -4.582  -1.450   5.959  1.00  0.00      C2   C
ATOM    818  C   ALA A 131      -5.874  -2.246   6.338  1.00  0.00      C2   C
ATOM    819  O   ALA A 131      -6.261  -2.161   7.483  1.00  0.00      C2   O
ATOM    820  CB  ALA A 131      -4.882  -0.267   4.990  1.00  0.00      C2   C
ATOM    821  N   VAL A 132      -6.446  -2.995   5.351  1.00  0.00      C2   N
ATOM    822  CA  VAL A 132      -7.524  -3.916   5.553  1.00  0.00      C2   C
ATOM    823  C   VAL A 132      -7.273  -4.951   6.639  1.00  0.00      C2   C
ATOM    824  O   VAL A 132      -8.093  -5.144   7.551  1.00  0.00      C2   O
ATOM    825  CB  VAL A 132      -7.891  -4.686   4.271  1.00  0.00      C2   C
ATOM    826  CG1 VAL A 132      -8.963  -5.809   4.310  1.00  0.00      C2   C
ATOM    827  CG2 VAL A 132      -8.419  -3.763   3.198  1.00  0.00      C2   C
ATOM    828  N   LEU A 133      -6.021  -5.494   6.673  1.00  0.00      C2   N
ATOM    829  CA  LEU A 133      -5.502  -6.394   7.686  1.00  0.00      C2   C
ATOM    830  C   LEU A 133      -5.505  -5.733   9.077  1.00  0.00      C2   C
ATOM    831  O   LEU A 133      -5.813  -6.405  10.036  1.00  0.00      C2   O
ATOM    832  CB  LEU A 133      -4.165  -7.038   7.427  1.00  0.00      C2   C
ATOM    833  CG  LEU A 133      -3.919  -8.164   6.426  1.00  0.00      C2   C
ATOM    834  CD1 LEU A 133      -2.415  -8.465   6.213  1.00  0.00      C2   C
ATOM    835  CD2 LEU A 133      -4.665  -9.454   6.897  1.00  0.00      C2   C
ATOM    836  N   LEU A 134      -5.146  -4.459   9.275  1.00  0.00      C2   N
ATOM    837  CA  LEU A 134      -5.149  -3.803  10.578  1.00  0.00      C2   C
ATOM    838  C   LEU A 134      -6.537  -3.444  11.102  1.00  0.00      C2   C
ATOM    839  O   LEU A 134      -6.832  -3.331  12.293  1.00  0.00      C2   O
ATOM    840  CB  LEU A 134      -4.243  -2.538  10.366  1.00  0.00      C2   C
ATOM    841  CG  LEU A 134      -2.804  -2.601  10.904  1.00  0.00      C2   C
ATOM    842  CD1 LEU A 134      -2.110  -3.953  10.596  1.00  0.00      C2   C
ATOM    843  CD2 LEU A 134      -1.842  -1.366  10.602  1.00  0.00      C2   C
ATOM    844  N   ALA A 135      -7.401  -3.097  10.115  1.00  0.00      C2   N
ATOM    845  CA  ALA A 135      -8.799  -2.686  10.326  1.00  0.00      C2   C
ATOM    846  C   ALA A 135      -9.677  -3.832  10.718  1.00  0.00      C2   C
ATOM    847  O   ALA A 135     -10.767  -3.628  11.314  1.00  0.00      C2   O
ATOM    848  CB  ALA A 135      -9.300  -2.132   9.013  1.00  0.00      C2   C
ATOM    849  N   LEU A 136      -9.284  -5.055  10.393  1.00  0.00      C2   N
ATOM    850  CA  LEU A 136      -9.720  -6.246  11.033  1.00  0.00      C2   C
ATOM    851  C   LEU A 136      -8.964  -6.618  12.277  1.00  0.00      C2   C
ATOM    852  O   LEU A 136      -9.639  -6.963  13.247  1.00  0.00      C2   O
ATOM    853  CB  LEU A 136      -9.733  -7.421   9.971  1.00  0.00      C2   C
ATOM    854  CG  LEU A 136     -10.744  -7.347   8.845  1.00  0.00      C2   C
ATOM    855  CD1 LEU A 136     -10.360  -8.326   7.662  1.00  0.00      C2   C
ATOM    856  CD2 LEU A 136     -12.142  -7.761   9.290  1.00  0.00      C2   C
ATOM    857  N   LYS A 137      -7.652  -6.514  12.291  1.00  0.00      C2   N
ATOM    858  CA  LYS A 137      -6.720  -7.058  13.356  1.00  0.00      C2   C
ATOM    859  C   LYS A 137      -6.515  -6.258  14.612  1.00  0.00      C2   C
ATOM    860  O   LYS A 137      -6.425  -6.914  15.647  1.00  0.00      C2   O
ATOM    861  CB  LYS A 137      -5.426  -7.638  12.870  1.00  0.00      C2   C
ATOM    862  CG  LYS A 137      -5.674  -8.943  12.035  1.00  0.00      C2   C
ATOM    863  CD  LYS A 137      -4.277  -9.603  11.770  1.00  0.00      C2   C
ATOM    864  CE  LYS A 137      -4.449 -10.631  10.655  1.00  0.00      C2   C
ATOM    865  NZ  LYS A 137      -3.328 -11.462  10.365  1.00  0.00      C2   N
ATOM    866  N   TYR A 138      -6.429  -4.925  14.493  1.00  0.00      C2   N
ATOM    867  CA  TYR A 138      -6.072  -3.866  15.486  1.00  0.00      C2   C
ATOM    868  C   TYR A 138      -7.237  -2.877  15.558  1.00  0.00      C2   C
ATOM    869  O   TYR A 138      -6.924  -1.719  15.320  1.00  0.00      C2   O
ATOM    870  CB  TYR A 138      -4.717  -3.234  15.060  1.00  0.00      C2   C
ATOM    871  CG  TYR A 138      -3.585  -4.157  15.379  1.00  0.00      C2   C
ATOM    872  CD1 TYR A 138      -3.111  -4.319  16.667  1.00  0.00      C2   C
ATOM    873  CD2 TYR A 138      -3.009  -4.854  14.328  1.00  0.00      C2   C
ATOM    874  CE1 TYR A 138      -2.067  -5.197  16.885  1.00  0.00      C2   C
ATOM    875  CE2 TYR A 138      -1.896  -5.699  14.515  1.00  0.00      C2   C
ATOM    876  CZ  TYR A 138      -1.401  -5.819  15.869  1.00  0.00      C2   C
ATOM    877  OH  TYR A 138      -0.335  -6.644  16.158  1.00  0.00      C2   O
ATOM    878  N   PRO A 139      -8.450  -3.295  15.816  1.00  0.00      C2   N
ATOM    879  CA  PRO A 139      -9.551  -2.353  15.916  1.00  0.00      C2   C
ATOM    880  C   PRO A 139      -9.489  -1.121  16.814  1.00  0.00      C2   C
ATOM    881  O   PRO A 139      -9.952  -0.048  16.412  1.00  0.00      C2   O
ATOM    882  CB  PRO A 139     -10.829  -3.214  16.021  1.00  0.00      C2   C
ATOM    883  CG  PRO A 139     -10.416  -4.412  16.892  1.00  0.00      C2   C
ATOM    884  CD  PRO A 139      -9.048  -4.645  16.206  1.00  0.00      C2   C
ATOM    885  N   GLU A 140      -8.893  -1.306  18.028  1.00  0.00      C2   N
ATOM    886  CA  GLU A 140      -8.812  -0.257  18.960  1.00  0.00      C2   C
ATOM    887  C   GLU A 140      -7.440   0.487  18.761  1.00  0.00      C2   C
ATOM    888  O   GLU A 140      -7.126   1.195  19.709  1.00  0.00      C2   O
ATOM    889  CB  GLU A 140      -9.158  -0.842  20.386  1.00  0.00      C2   C
ATOM    890  CG  GLU A 140     -10.360  -1.746  20.342  1.00  0.00      C2   C
ATOM    891  CD  GLU A 140     -11.015  -2.048  21.643  1.00  0.00      C2   C
ATOM    892  OE1 GLU A 140     -10.268  -2.355  22.574  1.00  0.00      C2   O
ATOM    893  OE2 GLU A 140     -12.244  -1.978  21.789  1.00  0.00      C2   O
ATOM    894  N   MET A 141      -6.647   0.298  17.698  1.00  0.00      C2   N
ATOM    895  CA  MET A 141      -5.541   1.127  17.309  1.00  0.00      C2   C
ATOM    896  C   MET A 141      -5.997   2.056  16.173  1.00  0.00      C2   C
ATOM    897  O   MET A 141      -5.320   3.016  15.844  1.00  0.00      C2   O
ATOM    898  CB  MET A 141      -4.404   0.317  16.750  1.00  0.00      C2   C
ATOM    899  CG  MET A 141      -3.090   1.165  16.583  1.00  0.00      C2   C
ATOM    900  SD  MET A 141      -1.768   0.269  15.716  1.00  0.00      C2   S
ATOM    901  CE  MET A 141      -1.711  -1.179  16.805  1.00  0.00      C2   C
ATOM    902  N   VAL A 142      -7.043   1.687  15.500  1.00  0.00      C2   N
ATOM    903  CA  VAL A 142      -7.476   2.328  14.233  1.00  0.00      C2   C
ATOM    904  C   VAL A 142      -8.835   3.032  14.411  1.00  0.00      C2   C
ATOM    905  O   VAL A 142      -9.605   2.582  15.251  1.00  0.00      C2   O
ATOM    906  CB  VAL A 142      -7.655   1.355  13.133  1.00  0.00      C2   C
ATOM    907  CG1 VAL A 142      -8.111   1.805  11.732  1.00  0.00      C2   C
ATOM    908  CG2 VAL A 142      -6.330   0.603  12.909  1.00  0.00      C2   C
ATOM    909  N   LYS A 143      -9.036   4.053  13.558  1.00  0.00      C2   N
ATOM    910  CA  LYS A 143     -10.244   4.835  13.638  1.00  0.00      C2   C
ATOM    911  C   LYS A 143     -11.086   4.760  12.334  1.00  0.00      C2   C
ATOM    912  O   LYS A 143     -12.315   4.801  12.524  1.00  0.00      C2   O
ATOM    913  CB  LYS A 143      -9.767   6.255  13.985  1.00  0.00      C2   C
ATOM    914  CG  LYS A 143     -10.869   7.254  14.431  1.00  0.00      C2   C
ATOM    915  CD  LYS A 143     -10.258   8.629  14.733  1.00  0.00      C2   C
ATOM    916  CE  LYS A 143     -11.328   9.718  14.741  1.00  0.00      C2   C
ATOM    917  NZ  LYS A 143     -10.829  11.042  15.129  1.00  0.00      C2   N
ATOM    918  N   LYS A 144     -10.451   4.747  11.148  1.00  0.00      C2   N
ATOM    919  CA  LYS A 144     -11.128   4.674   9.903  1.00  0.00      C2   C
ATOM    920  C   LYS A 144     -10.118   4.001   8.843  1.00  0.00      C2   C
ATOM    921  O   LYS A 144      -8.911   3.844   9.060  1.00  0.00      C2   O
ATOM    922  CB  LYS A 144     -11.632   6.047   9.363  1.00  0.00      C2   C
ATOM    923  CG  LYS A 144     -12.262   7.013  10.323  1.00  0.00      C2   C
ATOM    924  CD  LYS A 144     -12.963   8.081   9.521  1.00  0.00      C2   C
ATOM    925  CE  LYS A 144     -13.923   8.962  10.444  1.00  0.00      C2   C
ATOM    926  NZ  LYS A 144     -14.885   9.846   9.766  1.00  0.00      C2   N
ATOM    927  N   LEU A 145     -10.652   3.683   7.642  1.00  0.00      C2   N
ATOM    928  CA  LEU A 145      -9.880   3.018   6.613  1.00  0.00      C2   C
ATOM    929  C   LEU A 145     -10.239   3.631   5.236  1.00  0.00      C2   C
ATOM    930  O   LEU A 145     -11.423   3.792   4.931  1.00  0.00      C2   O
ATOM    931  CB  LEU A 145     -10.327   1.504   6.724  1.00  0.00      C2   C
ATOM    932  CG  LEU A 145      -9.918   0.525   5.598  1.00  0.00      C2   C
ATOM    933  CD1 LEU A 145      -8.355   0.433   5.396  1.00  0.00      C2   C
ATOM    934  CD2 LEU A 145     -10.574  -0.821   5.936  1.00  0.00      C2   C
ATOM    935  N   VAL A 146      -9.200   3.949   4.433  1.00  0.00      C2   N
ATOM    936  CA  VAL A 146      -9.445   4.371   3.069  1.00  0.00      C2   C
ATOM    937  C   VAL A 146      -8.609   3.380   2.214  1.00  0.00      C2   C
ATOM    938  O   VAL A 146      -7.408   3.250   2.380  1.00  0.00      C2   O
ATOM    939  CB  VAL A 146      -9.007   5.798   2.739  1.00  0.00      C2   C
ATOM    940  CG1 VAL A 146      -9.197   6.322   1.312  1.00  0.00      C2   C
ATOM    941  CG2 VAL A 146      -9.618   6.714   3.806  1.00  0.00      C2   C
ATOM    942  N   ILE A 147      -9.229   2.547   1.335  1.00  0.00      C2   N
ATOM    943  CA  ILE A 147      -8.564   1.623   0.423  1.00  0.00      C2   C
ATOM    944  C   ILE A 147      -8.634   2.315  -0.944  1.00  0.00      C2   C
ATOM    945  O   ILE A 147      -9.727   2.582  -1.487  1.00  0.00      C2   O
ATOM    946  CB  ILE A 147      -9.307   0.283   0.263  1.00  0.00      C2   C
ATOM    947  CG1 ILE A 147      -9.466  -0.413   1.620  1.00  0.00      C2   C
ATOM    948  CG2 ILE A 147      -8.579  -0.686  -0.701  1.00  0.00      C2   C
ATOM    949  CD1 ILE A 147     -10.607  -1.507   1.676  1.00  0.00      C2   C
ATOM    950  N   ILE A 148      -7.420   2.474  -1.495  1.00  0.00      C2   N
ATOM    951  CA  ILE A 148      -7.266   2.784  -2.867  1.00  0.00      C2   C
ATOM    952  C   ILE A 148      -6.948   1.541  -3.772  1.00  0.00      C2   C
ATOM    953  O   ILE A 148      -6.480   0.557  -3.145  1.00  0.00      C2   O
ATOM    954  CB  ILE A 148      -6.092   3.807  -3.072  1.00  0.00      C2   C
ATOM    955  CG1 ILE A 148      -6.126   4.803  -1.894  1.00  0.00      C2   C
ATOM    956  CG2 ILE A 148      -6.131   4.509  -4.480  1.00  0.00      C2   C
ATOM    957  CD1 ILE A 148      -5.155   5.966  -1.999  1.00  0.00      C2   C
ATOM    958  N   SER A 149      -7.107   1.636  -5.090  1.00  0.00      C2   N
ATOM    959  CA  SER A 149      -6.841   0.721  -6.140  1.00  0.00      C2   C
ATOM    960  C   SER A 149      -5.734  -0.321  -5.750  1.00  0.00      C2   C
ATOM    961  O   SER A 149      -4.588   0.057  -5.685  1.00  0.00      C2   O
ATOM    962  CB  SER A 149      -6.483   1.574  -7.425  1.00  0.00      C2   C
ATOM    963  OG  SER A 149      -7.514   2.449  -7.970  1.00  0.00      C2   O
ATOM    964  N   SER A 150      -6.074  -1.590  -5.587  1.00  0.00      C2   N
ATOM    965  CA  SER A 150      -5.147  -2.634  -5.104  1.00  0.00      C2   C
ATOM    966  C   SER A 150      -5.644  -4.050  -5.611  1.00  0.00      C2   C
ATOM    967  O   SER A 150      -6.798  -4.351  -5.368  1.00  0.00      C2   O
ATOM    968  CB  SER A 150      -5.277  -2.586  -3.560  1.00  0.00      C2   C
ATOM    969  OG  SER A 150      -4.726  -3.659  -2.842  1.00  0.00      C2   O
ATOM    970  N   ALA A 151      -4.780  -4.742  -6.368  1.00  0.00      C2   N
ATOM    971  CA  ALA A 151      -5.119  -6.148  -6.745  1.00  0.00      C2   C
ATOM    972  C   ALA A 151      -4.825  -7.132  -5.561  1.00  0.00      C2   C
ATOM    973  O   ALA A 151      -5.480  -8.222  -5.551  1.00  0.00      C2   O
ATOM    974  CB  ALA A 151      -4.186  -6.567  -7.867  1.00  0.00      C2   C
ATOM    975  N   THR A 152      -3.940  -6.702  -4.585  1.00  0.00      C2   N
ATOM    976  CA  THR A 152      -3.660  -7.497  -3.357  1.00  0.00      C2   C
ATOM    977  C   THR A 152      -4.897  -7.620  -2.512  1.00  0.00      C2   C
ATOM    978  O   THR A 152      -5.139  -8.654  -1.925  1.00  0.00      C2   O
ATOM    979  CB  THR A 152      -2.538  -6.938  -2.422  1.00  0.00      C2   C
ATOM    980  CG2 THR A 152      -1.933  -7.865  -1.392  1.00  0.00      C2   C
ATOM    981  OG1 THR A 152      -1.442  -6.563  -3.337  1.00  0.00      C2   O
ATOM    982  N   ALA A 153      -5.661  -6.461  -2.353  1.00  0.00      C2   N
ATOM    983  CA  ALA A 153      -6.863  -6.488  -1.534  1.00  0.00      C2   C
ATOM    984  C   ALA A 153      -8.110  -7.208  -2.053  1.00  0.00      C2   C
ATOM    985  O   ALA A 153      -8.866  -7.824  -1.317  1.00  0.00      C2   O
ATOM    986  CB  ALA A 153      -7.107  -5.043  -1.265  1.00  0.00      C2   C
ATOM    987  N   ALA A 154      -8.373  -7.046  -3.358  1.00  0.00      C2   N
ATOM    988  CA  ALA A 154      -9.693  -7.446  -3.891  1.00  0.00      C2   C
ATOM    989  C   ALA A 154      -9.927  -8.985  -4.062  1.00  0.00      C2   C
ATOM    990  O   ALA A 154      -8.855  -9.651  -4.150  1.00  0.00      C2   O
ATOM    991  CB  ALA A 154      -9.732  -6.673  -5.231  1.00  0.00      C2   C
ATOM    992  N   PRO A 155     -11.174  -9.510  -4.265  1.00  0.00      C2   N
ATOM    993  CA  PRO A 155     -11.419 -10.991  -4.334  1.00  0.00      C2   C
ATOM    994  C   PRO A 155     -10.793 -11.582  -5.553  1.00  0.00      C2   C
ATOM    995  O   PRO A 155     -10.931 -11.031  -6.686  1.00  0.00      C2   O
ATOM    996  CB  PRO A 155     -12.976 -11.101  -4.235  1.00  0.00      C2   C
ATOM    997  CG  PRO A 155     -13.521  -9.654  -4.440  1.00  0.00      C2   C
ATOM    998  CD  PRO A 155     -12.434  -8.716  -4.065  1.00  0.00      C2   C
ATOM    999  O   ALA A 156     -11.043 -14.771  -6.707  1.00  0.00      C2   O
ATOM   1000  N   ALA A 156     -10.002 -12.616  -5.285  1.00  0.00      C2   N
ATOM   1001  CA  ALA A 156      -9.171 -13.344  -6.320  1.00  0.00      C2   C
ATOM   1002  C   ALA A 156     -10.110 -14.160  -7.266  1.00  0.00      C2   C
ATOM   1003  CB  ALA A 156      -8.171 -14.240  -5.665  1.00  0.00      C2   C
ATOM   1004  O   PRO A 157      -9.546 -16.925  -8.664  1.00  0.00      C2   O
ATOM   1005  N   PRO A 157      -9.806 -14.141  -8.610  1.00  0.00      C2   N
ATOM   1006  CA  PRO A 157     -10.566 -14.967  -9.526  1.00  0.00      C2   C
ATOM   1007  C   PRO A 157     -10.438 -16.478  -9.368  1.00  0.00      C2   C
ATOM   1008  CB  PRO A 157      -9.943 -14.519 -10.829  1.00  0.00      C2   C
ATOM   1009  CG  PRO A 157      -8.549 -14.062 -10.496  1.00  0.00      C2   C
ATOM   1010  CD  PRO A 157      -8.749 -13.329  -9.259  1.00  0.00      C2   C
ATOM   1011  O   PRO A 158      -8.833 -19.892 -10.580  1.00  0.00      C2   O
ATOM   1012  N   PRO A 158     -11.230 -17.268 -10.150  1.00  0.00      C2   N
ATOM   1013  CA  PRO A 158     -10.905 -18.662 -10.522  1.00  0.00      C2   C
ATOM   1014  C   PRO A 158      -9.453 -18.966 -11.016  1.00  0.00      C2   C
ATOM   1015  CB  PRO A 158     -11.977 -19.037 -11.531  1.00  0.00      C2   C
ATOM   1016  CG  PRO A 158     -13.127 -18.101 -11.175  1.00  0.00      C2   C
ATOM   1017  CD  PRO A 158     -12.396 -16.828 -10.899  1.00  0.00      C2   C
ATOM   1018  O   VAL A 159      -7.797 -15.998 -12.858  1.00  0.00      C2   O
ATOM   1019  N   VAL A 159      -8.905 -18.143 -11.936  1.00  0.00      C2   N
ATOM   1020  CA  VAL A 159      -7.614 -18.337 -12.568  1.00  0.00      C2   C
ATOM   1021  C   VAL A 159      -7.061 -16.976 -12.866  1.00  0.00      C2   C
ATOM   1022  CB  VAL A 159      -7.675 -19.210 -13.818  1.00  0.00      C2   C
ATOM   1023  CG2 VAL A 159      -8.750 -18.693 -14.771  1.00  0.00      C2   C
ATOM   1024  CG1 VAL A 159      -7.828 -20.674 -13.536  1.00  0.00      C2   C
ATOM   1025  O   GLY A 160      -4.859 -16.089 -10.833  1.00  0.00      C2   O
ATOM   1026  N   GLY A 160      -5.780 -16.856 -13.136  1.00  0.00      C2   N
ATOM   1027  CA  GLY A 160      -5.055 -15.610 -13.174  1.00  0.00      C2   C
ATOM   1028  C   GLY A 160      -4.517 -15.387 -11.810  1.00  0.00      C2   C
ATOM   1029  O   THR A 161      -2.895 -11.783 -11.511  1.00  0.00      C2   O
ATOM   1030  N   THR A 161      -3.653 -14.356 -11.742  1.00  0.00      C2   N
ATOM   1031  CA  THR A 161      -2.790 -13.977 -10.672  1.00  0.00      C2   C
ATOM   1032  C   THR A 161      -2.798 -12.457 -10.532  1.00  0.00      C2   C
ATOM   1033  CB  THR A 161      -1.289 -14.437 -10.883  1.00  0.00      C2   C
ATOM   1034  OG1 THR A 161      -0.530 -13.621 -11.710  1.00  0.00      C2   O
ATOM   1035  CG2 THR A 161      -1.181 -15.962 -11.271  1.00  0.00      C2   C
ATOM   1036  O   ASP A 162      -1.240  -8.502  -9.247  1.00  0.00      C2   O
ATOM   1037  N   ASP A 162      -2.510 -11.961  -9.342  1.00  0.00      C2   N
ATOM   1038  CA  ASP A 162      -2.485 -10.523  -8.863  1.00  0.00      C2   C
ATOM   1039  C   ASP A 162      -1.313  -9.709  -9.464  1.00  0.00      C2   C
ATOM   1040  CB  ASP A 162      -2.490 -10.377  -7.365  1.00  0.00      C2   C
ATOM   1041  CG  ASP A 162      -1.555 -11.103  -6.486  1.00  0.00      C2   C
ATOM   1042  OD2 ASP A 162      -1.513 -10.846  -5.238  1.00  0.00      C2   O
ATOM   1043  OD1 ASP A 162      -0.736 -11.979  -6.961  1.00  0.00      C2   O
ATOM   1044  N   MET A 163      -0.409 -10.439 -10.162  1.00  0.00      C2   N
ATOM   1045  CA  MET A 163       0.887  -9.952 -10.701  1.00  0.00      C2   C
ATOM   1046  C   MET A 163       0.828  -9.798 -12.243  1.00  0.00      C2   C
ATOM   1047  O   MET A 163       1.791  -9.304 -12.777  1.00  0.00      C2   O
ATOM   1048  CB  MET A 163       2.057 -10.907 -10.276  1.00  0.00      C2   C
ATOM   1049  CG  MET A 163       2.539 -10.884  -8.831  1.00  0.00      C2   C
ATOM   1050  SD  MET A 163       3.492  -9.419  -8.312  1.00  0.00      C2   S
ATOM   1051  CE  MET A 163       5.005  -9.645  -9.363  1.00  0.00      C2   C
ATOM   1052  N   ASP A 164      -0.205 -10.342 -12.919  1.00  0.00      C2   N
ATOM   1053  CA  ASP A 164      -0.317 -10.449 -14.357  1.00  0.00      C2   C
ATOM   1054  C   ASP A 164      -0.101  -9.168 -15.210  1.00  0.00      C2   C
ATOM   1055  O   ASP A 164       0.336  -9.348 -16.373  1.00  0.00      C2   O
ATOM   1056  CB  ASP A 164      -1.645 -11.086 -14.804  1.00  0.00      C2   C
ATOM   1057  CG  ASP A 164      -1.843 -12.535 -14.446  1.00  0.00      C2   C
ATOM   1058  OD2 ASP A 164      -2.984 -12.979 -14.318  1.00  0.00      C2   O
ATOM   1059  OD1 ASP A 164      -0.817 -13.255 -14.437  1.00  0.00      C2   O
ATOM   1060  N   PHE A 165      -0.352  -7.936 -14.603  1.00  0.00      C2   N
ATOM   1061  CA  PHE A 165       0.101  -6.736 -15.197  1.00  0.00      C2   C
ATOM   1062  C   PHE A 165       1.592  -6.507 -14.977  1.00  0.00      C2   C
ATOM   1063  O   PHE A 165       2.354  -6.287 -15.901  1.00  0.00      C2   O
ATOM   1064  CB  PHE A 165      -0.761  -5.520 -14.667  1.00  0.00      C2   C
ATOM   1065  CG  PHE A 165      -0.270  -4.102 -14.878  1.00  0.00      C2   C
ATOM   1066  CD1 PHE A 165      -0.692  -3.354 -15.954  1.00  0.00      C2   C
ATOM   1067  CD2 PHE A 165       0.609  -3.592 -13.930  1.00  0.00      C2   C
ATOM   1068  CE1 PHE A 165      -0.113  -2.135 -16.143  1.00  0.00      C2   C
ATOM   1069  CE2 PHE A 165       1.159  -2.351 -14.129  1.00  0.00      C2   C
ATOM   1070  CZ  PHE A 165       0.767  -1.593 -15.242  1.00  0.00      C2   C
ATOM   1071  N   TYR A 166       2.071  -6.711 -13.737  1.00  0.00      C2   N
ATOM   1072  CA  TYR A 166       3.417  -6.398 -13.285  1.00  0.00      C2   C
ATOM   1073  C   TYR A 166       4.502  -7.212 -14.013  1.00  0.00      C2   C
ATOM   1074  O   TYR A 166       5.561  -6.688 -14.322  1.00  0.00      C2   O
ATOM   1075  CB  TYR A 166       3.432  -6.390 -11.761  1.00  0.00      C2   C
ATOM   1076  CG  TYR A 166       2.517  -5.394 -11.123  1.00  0.00      C2   C
ATOM   1077  CD1 TYR A 166       3.042  -4.186 -10.836  1.00  0.00      C2   C
ATOM   1078  CD2 TYR A 166       1.163  -5.647 -10.989  1.00  0.00      C2   C
ATOM   1079  CE1 TYR A 166       2.258  -3.181 -10.149  1.00  0.00      C2   C
ATOM   1080  CE2 TYR A 166       0.361  -4.737 -10.187  1.00  0.00      C2   C
ATOM   1081  CZ  TYR A 166       0.922  -3.528  -9.810  1.00  0.00      C2   C
ATOM   1082  OH  TYR A 166       0.213  -2.706  -9.015  1.00  0.00      C2   O
ATOM   1083  N   GLU A 167       4.119  -8.426 -14.354  1.00  0.00      C2   N
ATOM   1084  CA  GLU A 167       4.973  -9.419 -15.033  1.00  0.00      C2   C
ATOM   1085  C   GLU A 167       5.166  -9.137 -16.531  1.00  0.00      C2   C
ATOM   1086  O   GLU A 167       6.263  -9.294 -17.086  1.00  0.00      C2   O
ATOM   1087  N   ARG A 168       4.145  -8.496 -17.108  1.00  0.00      C2   N
ATOM   1088  CA  ARG A 168       4.207  -7.974 -18.510  1.00  0.00      C2   C
ATOM   1089  C   ARG A 168       5.176  -6.773 -18.584  1.00  0.00      C2   C
ATOM   1090  O   ARG A 168       5.960  -6.674 -19.565  1.00  0.00      C2   O
ATOM   1091  CB  ARG A 168       2.859  -7.573 -19.100  1.00  0.00      C2   C
ATOM   1092  CG  ARG A 168       1.945  -8.845 -19.156  1.00  0.00      C2   C
ATOM   1093  CD  ARG A 168       0.436  -8.606 -19.378  1.00  0.00      C2   C
ATOM   1094  NE  ARG A 168       0.099  -7.849 -20.583  1.00  0.00      C2   N
ATOM   1095  CZ  ARG A 168      -1.172  -7.611 -21.049  1.00  0.00      C2   C
ATOM   1096  NH1 ARG A 168      -1.328  -6.997 -22.201  1.00  0.00      C2   N
ATOM   1097  NH2 ARG A 168      -2.274  -7.945 -20.324  1.00  0.00      C2   N
ATOM   1098  N   VAL A 169       5.200  -5.902 -17.612  1.00  0.00      C2   N
ATOM   1099  CA  VAL A 169       6.010  -4.682 -17.522  1.00  0.00      C2   C
ATOM   1100  C   VAL A 169       7.522  -5.001 -17.329  1.00  0.00      C2   C
ATOM   1101  O   VAL A 169       8.406  -4.280 -17.892  1.00  0.00      C2   O
ATOM   1102  CB  VAL A 169       5.473  -3.719 -16.406  1.00  0.00      C2   C
ATOM   1103  CG1 VAL A 169       6.300  -2.441 -16.367  1.00  0.00      C2   C
ATOM   1104  CG2 VAL A 169       4.012  -3.248 -16.655  1.00  0.00      C2   C
ATOM   1105  N   GLU A 170       7.778  -6.103 -16.559  1.00  0.00      C2   N
ATOM   1106  CA  GLU A 170       9.063  -6.679 -16.271  1.00  0.00      C2   C
ATOM   1107  C   GLU A 170       9.735  -7.031 -17.598  1.00  0.00      C2   C
ATOM   1108  O   GLU A 170      10.908  -6.676 -17.816  1.00  0.00      C2   O
ATOM   1109  CB  GLU A 170       8.955  -7.772 -15.162  1.00  0.00      C2   C
ATOM   1110  CG  GLU A 170      10.319  -8.244 -14.687  1.00  0.00      C2   C
ATOM   1111  CD  GLU A 170      10.336  -9.487 -13.881  1.00  0.00      C2   C
ATOM   1112  OE1 GLU A 170       9.347  -9.964 -13.313  1.00  0.00      C2   O
ATOM   1113  OE2 GLU A 170      11.478  -9.952 -13.713  1.00  0.00      C2   O
ATOM   1114  N   ARG A 171       8.995  -7.883 -18.348  1.00  0.00      C2   N
ATOM   1115  CA  ARG A 171       9.429  -8.460 -19.653  1.00  0.00      C2   C
ATOM   1116  C   ARG A 171       9.577  -7.395 -20.745  1.00  0.00      C2   C
ATOM   1117  O   ARG A 171      10.678  -7.430 -21.391  1.00  0.00      C2   O
ATOM   1118  N   THR A 172       8.557  -6.505 -20.926  1.00  0.00      C2   N
ATOM   1119  CA  THR A 172       8.498  -5.561 -22.023  1.00  0.00      C2   C
ATOM   1120  C   THR A 172       9.329  -4.234 -21.806  1.00  0.00      C2   C
ATOM   1121  O   THR A 172       9.366  -3.389 -22.684  1.00  0.00      C2   O
ATOM   1122  CB  THR A 172       7.027  -5.170 -22.431  1.00  0.00      C2   C
ATOM   1123  CG2 THR A 172       6.201  -6.333 -22.892  1.00  0.00      C2   C
ATOM   1124  OG1 THR A 172       6.367  -4.455 -21.343  1.00  0.00      C2   O
ATOM   1125  N   ALA A 173       9.997  -4.170 -20.620  1.00  0.00      C2   N
ATOM   1126  CA  ALA A 173      10.906  -3.090 -20.151  1.00  0.00      C2   C
ATOM   1127  C   ALA A 173      11.839  -2.552 -21.322  1.00  0.00      C2   C
ATOM   1128  O   ALA A 173      12.621  -3.384 -21.869  1.00  0.00      C2   O
ATOM   1129  CB  ALA A 173      11.724  -3.739 -19.038  1.00  0.00      C2   C
ATOM   1130  N   PRO A 174      11.690  -1.366 -21.889  1.00  0.00      C2   N
ATOM   1131  CA  PRO A 174      12.545  -0.886 -23.009  1.00  0.00      C2   C
ATOM   1132  C   PRO A 174      14.013  -0.599 -22.775  1.00  0.00      C2   C
ATOM   1133  O   PRO A 174      14.618  -0.188 -23.739  1.00  0.00      C2   O
ATOM   1134  CB  PRO A 174      11.841   0.353 -23.502  1.00  0.00      C2   C
ATOM   1135  CG  PRO A 174      10.416   0.346 -22.943  1.00  0.00      C2   C
ATOM   1136  CD  PRO A 174      10.629  -0.444 -21.659  1.00  0.00      C2   C
ATOM   1137  O   GLY A 175      15.448  -1.557 -19.289  1.00  0.00      C2   O
ATOM   1138  N   GLY A 175      14.584  -0.852 -21.622  1.00  0.00      C2   N
ATOM   1139  CA  GLY A 175      15.963  -0.587 -21.383  1.00  0.00      C2   C
ATOM   1140  C   GLY A 175      16.161  -0.800 -19.861  1.00  0.00      C2   C
ATOM   1141  O   GLY A 176      15.990   1.858 -17.620  1.00  0.00      C2   O
ATOM   1142  N   GLY A 176      17.069  -0.065 -19.269  1.00  0.00      C2   N
ATOM   1143  CA  GLY A 176      17.269  -0.169 -17.821  1.00  0.00      C2   C
ATOM   1144  C   GLY A 176      16.530   0.910 -17.024  1.00  0.00      C2   C
ATOM   1145  N   SER A 177      16.484   0.758 -15.726  1.00  0.00      C2   N
ATOM   1146  CA  SER A 177      16.221   1.746 -14.669  1.00  0.00      C2   C
ATOM   1147  C   SER A 177      15.192   2.841 -14.929  1.00  0.00      C2   C
ATOM   1148  O   SER A 177      14.002   2.604 -14.705  1.00  0.00      C2   O
ATOM   1149  CB  SER A 177      17.502   2.286 -14.099  1.00  0.00      C2   C
ATOM   1150  OG  SER A 177      18.340   2.919 -15.088  1.00  0.00      C2   O
ATOM   1151  N   ALA A 178      15.646   3.896 -15.577  1.00  0.00      C2   N
ATOM   1152  CA  ALA A 178      14.815   5.103 -15.862  1.00  0.00      C2   C
ATOM   1153  C   ALA A 178      13.709   4.854 -16.915  1.00  0.00      C2   C
ATOM   1154  O   ALA A 178      12.585   5.410 -16.803  1.00  0.00      C2   O
ATOM   1155  CB  ALA A 178      15.659   6.365 -16.364  1.00  0.00      C2   C
ATOM   1156  N   GLU A 179      14.083   4.034 -17.929  1.00  0.00      C2   N
ATOM   1157  CA  GLU A 179      13.180   3.485 -18.911  1.00  0.00      C2   C
ATOM   1158  C   GLU A 179      12.042   2.655 -18.275  1.00  0.00      C2   C
ATOM   1159  O   GLU A 179      10.892   2.820 -18.637  1.00  0.00      C2   O
ATOM   1160  N   LEU A 180      12.451   1.799 -17.372  1.00  0.00      C2   N
ATOM   1161  CA  LEU A 180      11.703   0.693 -16.703  1.00  0.00      C2   C
ATOM   1162  C   LEU A 180      10.716   1.338 -15.695  1.00  0.00      C2   C
ATOM   1163  O   LEU A 180       9.513   1.011 -15.735  1.00  0.00      C2   O
ATOM   1164  CB  LEU A 180      12.632  -0.326 -16.039  1.00  0.00      C2   C
ATOM   1165  CG  LEU A 180      11.922  -1.544 -15.268  1.00  0.00      C2   C
ATOM   1166  CD1 LEU A 180      10.717  -2.227 -15.968  1.00  0.00      C2   C
ATOM   1167  CD2 LEU A 180      12.966  -2.561 -14.855  1.00  0.00      C2   C
ATOM   1168  N   ILE A 181      11.098   2.409 -14.986  1.00  0.00      C2   N
ATOM   1169  CA  ILE A 181      10.260   3.220 -14.144  1.00  0.00      C2   C
ATOM   1170  C   ILE A 181       9.272   4.125 -14.960  1.00  0.00      C2   C
ATOM   1171  O   ILE A 181       8.088   4.067 -14.597  1.00  0.00      C2   O
ATOM   1172  CB  ILE A 181      11.117   4.132 -13.155  1.00  0.00      C2   C
ATOM   1173  CG1 ILE A 181      12.022   3.238 -12.326  1.00  0.00      C2   C
ATOM   1174  CG2 ILE A 181      10.331   4.905 -12.098  1.00  0.00      C2   C
ATOM   1175  CD1 ILE A 181      13.217   3.975 -11.674  1.00  0.00      C2   C
ATOM   1176  N   ARG A 182       9.722   4.800 -16.064  1.00  0.00      C2   N
ATOM   1177  CA  ARG A 182       8.812   5.507 -17.002  1.00  0.00      C2   C
ATOM   1178  C   ARG A 182       7.812   4.488 -17.559  1.00  0.00      C2   C
ATOM   1179  O   ARG A 182       6.662   4.903 -17.736  1.00  0.00      C2   O
ATOM   1180  CB  ARG A 182       9.584   6.207 -18.155  1.00  0.00      C2   C
ATOM   1181  CG  ARG A 182      10.050   7.589 -17.635  1.00  0.00      C2   C
ATOM   1182  CD  ARG A 182      10.723   8.454 -18.668  1.00  0.00      C2   C
ATOM   1183  NE  ARG A 182      11.864   7.930 -19.359  1.00  0.00      C2   N
ATOM   1184  CZ  ARG A 182      13.120   8.214 -19.151  1.00  0.00      C2   C
ATOM   1185  NH1 ARG A 182      13.516   9.204 -18.317  1.00  0.00      C2   N
ATOM   1186  NH2 ARG A 182      14.035   7.509 -19.781  1.00  0.00      C2   N
ATOM   1187  N   HIE A 183       8.286   3.270 -17.818  1.00  0.00      C2   N
ATOM   1188  CA  HIE A 183       7.357   2.283 -18.454  1.00  0.00      C2   C
ATOM   1189  C   HIE A 183       6.232   1.886 -17.546  1.00  0.00      C2   C
ATOM   1190  O   HIE A 183       5.098   1.794 -18.009  1.00  0.00      C2   O
ATOM   1191  CB  HIE A 183       8.044   0.943 -18.775  1.00  0.00      C2   C
ATOM   1192  CG  HIE A 183       7.278  -0.075 -19.558  1.00  0.00      C2   C
ATOM   1193  CD2 HIE A 183       7.500  -1.393 -19.517  1.00  0.00      C2   C
ATOM   1194  ND1 HIE A 183       6.282   0.156 -20.506  1.00  0.00      C2   N
ATOM   1195  CE1 HIE A 183       5.937  -1.014 -21.041  1.00  0.00      C2   C
ATOM   1196  NE2 HIE A 183       6.651  -1.988 -20.488  1.00  0.00      C2   N
ATOM   1197  N   TYR A 184       6.552   1.727 -16.312  1.00  0.00      C2   N
ATOM   1198  CA  TYR A 184       5.633   1.386 -15.195  1.00  0.00      C2   C
ATOM   1199  C   TYR A 184       4.647   2.506 -14.862  1.00  0.00      C2   C
ATOM   1200  O   TYR A 184       3.439   2.310 -14.885  1.00  0.00      C2   O
ATOM   1201  CB  TYR A 184       6.579   0.978 -14.095  1.00  0.00      C2   C
ATOM   1202  CG  TYR A 184       5.857   0.845 -12.762  1.00  0.00      C2   C
ATOM   1203  CD1 TYR A 184       5.109  -0.337 -12.569  1.00  0.00      C2   C
ATOM   1204  CD2 TYR A 184       5.981   1.789 -11.727  1.00  0.00      C2   C
ATOM   1205  CE1 TYR A 184       4.544  -0.584 -11.329  1.00  0.00      C2   C
ATOM   1206  CE2 TYR A 184       5.326   1.556 -10.423  1.00  0.00      C2   C
ATOM   1207  CZ  TYR A 184       4.581   0.351 -10.299  1.00  0.00      C2   C
ATOM   1208  OH  TYR A 184       3.965  -0.003  -9.189  1.00  0.00      C2   O
ATOM   1209  N   HIE A 185       5.176   3.688 -14.672  1.00  0.00      C2   N
ATOM   1210  CA  HIE A 185       4.389   4.893 -14.330  1.00  0.00      C2   C
ATOM   1211  C   HIE A 185       3.360   5.292 -15.405  1.00  0.00      C2   C
ATOM   1212  O   HIE A 185       2.191   5.420 -15.102  1.00  0.00      C2   O
ATOM   1213  CB  HIE A 185       5.379   6.005 -13.954  1.00  0.00      C2   C
ATOM   1214  CG  HIE A 185       5.461   6.293 -12.488  1.00  0.00      C2   C
ATOM   1215  CD2 HIE A 185       4.775   7.311 -11.843  1.00  0.00      C2   C
ATOM   1216  ND1 HIE A 185       6.326   5.659 -11.661  1.00  0.00      C2   N
ATOM   1217  CE1 HIE A 185       6.159   6.258 -10.514  1.00  0.00      C2   C
ATOM   1218  NE2 HIE A 185       5.246   7.231 -10.538  1.00  0.00      C2   N
ATOM   1219  N   ALA A 186       3.817   5.288 -16.638  1.00  0.00      C2   N
ATOM   1220  CA  ALA A 186       3.016   5.444 -17.873  1.00  0.00      C2   C
ATOM   1221  C   ALA A 186       1.927   4.340 -18.092  1.00  0.00      C2   C
ATOM   1222  O   ALA A 186       1.197   4.461 -19.027  1.00  0.00      C2   O
ATOM   1223  CB  ALA A 186       3.940   5.575 -19.145  1.00  0.00      C2   C
ATOM   1224  N   ALA A 187       2.001   3.276 -17.283  1.00  0.00      C2   N
ATOM   1225  CA  ALA A 187       1.160   2.045 -17.502  1.00  0.00      C2   C
ATOM   1226  C   ALA A 187       0.103   1.910 -16.389  1.00  0.00      C2   C
ATOM   1227  O   ALA A 187      -1.045   1.533 -16.662  1.00  0.00      C2   O
ATOM   1228  CB  ALA A 187       1.962   0.795 -17.631  1.00  0.00      C2   C
ATOM   1229  N   GLN A 188       0.556   2.140 -15.153  1.00  0.00      C2   N
ATOM   1230  CA  GLN A 188      -0.293   2.322 -13.990  1.00  0.00      C2   C
ATOM   1231  C   GLN A 188      -1.238   3.507 -13.983  1.00  0.00      C2   C
ATOM   1232  O   GLN A 188      -2.409   3.453 -13.647  1.00  0.00      C2   O
ATOM   1233  CB  GLN A 188       0.558   2.412 -12.699  1.00  0.00      C2   C
ATOM   1234  CG  GLN A 188       1.384   1.167 -12.377  1.00  0.00      C2   C
ATOM   1235  CD  GLN A 188       0.512   0.232 -11.613  1.00  0.00      C2   C
ATOM   1236  NE2 GLN A 188       1.045  -0.205 -10.481  1.00  0.00      C2   N
ATOM   1237  OE1 GLN A 188      -0.581  -0.107 -11.966  1.00  0.00      C2   O
ATOM   1238  N   ALA A 189      -0.698   4.727 -14.250  1.00  0.00      C2   N
ATOM   1239  CA  ALA A 189      -1.358   5.998 -14.225  1.00  0.00      C2   C
ATOM   1240  C   ALA A 189      -2.009   6.360 -15.494  1.00  0.00      C2   C
ATOM   1241  O   ALA A 189      -1.399   6.133 -16.563  1.00  0.00      C2   O
ATOM   1242  CB  ALA A 189      -0.228   6.956 -13.856  1.00  0.00      C2   C
ATOM   1243  N   VAL A 190      -3.165   7.035 -15.456  1.00  0.00      C2   N
ATOM   1244  CA  VAL A 190      -3.947   7.503 -16.604  1.00  0.00      C2   C
ATOM   1245  C   VAL A 190      -3.842   9.097 -16.939  1.00  0.00      C2   C
ATOM   1246  O   VAL A 190      -3.940   9.427 -18.131  1.00  0.00      C2   O
ATOM   1247  CB  VAL A 190      -5.483   7.199 -16.447  1.00  0.00      C2   C
ATOM   1248  CG1 VAL A 190      -6.500   7.873 -17.389  1.00  0.00      C2   C
ATOM   1249  CG2 VAL A 190      -5.758   5.702 -16.543  1.00  0.00      C2   C
ATOM   1250  N   ASN A 191      -3.552   9.855 -15.877  1.00  0.00      C2   N
ATOM   1251  CA  ASN A 191      -3.557  11.299 -16.010  1.00  0.00      C2   C
ATOM   1252  C   ASN A 191      -2.412  11.999 -15.325  1.00  0.00      C2   C
ATOM   1253  O   ASN A 191      -2.233  13.183 -15.533  1.00  0.00      C2   O
ATOM   1254  CB  ASN A 191      -4.943  11.772 -15.490  1.00  0.00      C2   C
ATOM   1255  CG  ASN A 191      -5.359  13.087 -16.160  1.00  0.00      C2   C
ATOM   1256  ND2 ASN A 191      -6.049  13.930 -15.404  1.00  0.00      C2   N
ATOM   1257  OD1 ASN A 191      -4.885  13.459 -17.210  1.00  0.00      C2   O
ATOM   1258  N   GLU A 192      -1.560  11.225 -14.685  1.00  0.00      C2   N
ATOM   1259  CA  GLU A 192      -0.460  11.815 -13.902  1.00  0.00      C2   C
ATOM   1260  C   GLU A 192       0.604  12.307 -14.902  1.00  0.00      C2   C
ATOM   1261  O   GLU A 192       0.720  11.734 -16.037  1.00  0.00      C2   O
ATOM   1262  N   GLY A 193       1.192  13.514 -14.641  1.00  0.00      C2   N
ATOM   1263  CA  GLY A 193       2.177  14.087 -15.518  1.00  0.00      C2   C
ATOM   1264  C   GLY A 193       3.475  13.317 -15.801  1.00  0.00      C2   C
ATOM   1265  O   GLY A 193       3.576  12.144 -15.478  1.00  0.00      C2   O
ATOM   1266  N   ASP A 194       4.385  13.988 -16.478  1.00  0.00      C2   N
ATOM   1267  CA  ASP A 194       5.640  13.305 -16.868  1.00  0.00      C2   C
ATOM   1268  C   ASP A 194       6.520  12.964 -15.596  1.00  0.00      C2   C
ATOM   1269  O   ASP A 194       6.441  13.645 -14.567  1.00  0.00      C2   O
ATOM   1270  N   LEU A 195       7.344  11.952 -15.669  1.00  0.00      C2   N
ATOM   1271  CA  LEU A 195       8.240  11.524 -14.617  1.00  0.00      C2   C
ATOM   1272  C   LEU A 195       9.360  12.559 -14.282  1.00  0.00      C2   C
ATOM   1273  O   LEU A 195      10.082  12.958 -15.141  1.00  0.00      C2   O
ATOM   1274  CB  LEU A 195       8.825  10.127 -14.670  1.00  0.00      C2   C
ATOM   1275  CG  LEU A 195       8.486   9.128 -13.499  1.00  0.00      C2   C
ATOM   1276  CD2 LEU A 195       9.438   9.290 -12.266  1.00  0.00      C2   C
ATOM   1277  CD1 LEU A 195       8.437   7.645 -13.924  1.00  0.00      C2   C
ATOM   1278  N   PRO A 196       9.289  13.064 -13.027  1.00  0.00      C2   N
ATOM   1279  CA  PRO A 196      10.365  13.847 -12.406  1.00  0.00      C2   C
ATOM   1280  C   PRO A 196      11.668  13.093 -12.121  1.00  0.00      C2   C
ATOM   1281  O   PRO A 196      11.675  11.963 -11.595  1.00  0.00      C2   O
ATOM   1282  CB  PRO A 196       9.816  14.367 -11.084  1.00  0.00      C2   C
ATOM   1283  CG  PRO A 196       8.349  13.978 -11.127  1.00  0.00      C2   C
ATOM   1284  CD  PRO A 196       8.288  12.778 -12.029  1.00  0.00      C2   C
ATOM   1285  N   GLU A 197      12.790  13.717 -12.540  1.00  0.00      C2   N
ATOM   1286  CA  GLU A 197      14.138  13.139 -12.659  1.00  0.00      C2   C
ATOM   1287  C   GLU A 197      14.829  12.657 -11.382  1.00  0.00      C2   C
ATOM   1288  O   GLU A 197      15.546  11.629 -11.361  1.00  0.00      C2   O
ATOM   1289  N   ASP A 198      14.559  13.420 -10.320  1.00  0.00      C2   N
ATOM   1290  CA  ASP A 198      15.146  13.136  -8.997  1.00  0.00      C2   C
ATOM   1291  C   ASP A 198      14.466  12.017  -8.354  1.00  0.00      C2   C
ATOM   1292  O   ASP A 198      15.085  11.288  -7.554  1.00  0.00      C2   O
ATOM   1293  CB  ASP A 198      15.041  14.355  -7.951  1.00  0.00      C2   C
ATOM   1294  CG  ASP A 198      15.648  15.687  -8.397  1.00  0.00      C2   C
ATOM   1295  OD1 ASP A 198      15.664  16.579  -7.550  1.00  0.00      C2   O
ATOM   1296  OD2 ASP A 198      16.321  15.677  -9.486  1.00  0.00      C2   O
ATOM   1297  N   TYR A 199      13.191  11.778  -8.718  1.00  0.00      C2   N
ATOM   1298  CA  TYR A 199      12.462  10.547  -8.198  1.00  0.00      C2   C
ATOM   1299  C   TYR A 199      12.983   9.245  -8.922  1.00  0.00      C2   C
ATOM   1300  O   TYR A 199      12.987   8.159  -8.321  1.00  0.00      C2   O
ATOM   1301  CB  TYR A 199      10.926  10.732  -8.242  1.00  0.00      C2   C
ATOM   1302  CG  TYR A 199      10.074   9.547  -7.826  1.00  0.00      C2   C
ATOM   1303  CD1 TYR A 199       9.560   9.399  -6.510  1.00  0.00      C2   C
ATOM   1304  CD2 TYR A 199      10.042   8.416  -8.644  1.00  0.00      C2   C
ATOM   1305  CE1 TYR A 199       8.767   8.220  -6.182  1.00  0.00      C2   C
ATOM   1306  CE2 TYR A 199       9.321   7.242  -8.374  1.00  0.00      C2   C
ATOM   1307  CZ  TYR A 199       8.671   7.146  -7.099  1.00  0.00      C2   C
ATOM   1308  OH  TYR A 199       8.158   5.958  -6.771  1.00  0.00      C2   O
ATOM   1309  N   ILE A 200      13.449   9.415 -10.168  1.00  0.00      C2   N
ATOM   1310  CA  ILE A 200      13.991   8.335 -10.991  1.00  0.00      C2   C
ATOM   1311  C   ILE A 200      15.347   8.051 -10.506  1.00  0.00      C2   C
ATOM   1312  O   ILE A 200      15.728   6.890 -10.316  1.00  0.00      C2   O
ATOM   1313  CB  ILE A 200      14.089   8.694 -12.482  1.00  0.00      C2   C
ATOM   1314  CG1 ILE A 200      12.796   9.140 -13.064  1.00  0.00      C2   C
ATOM   1315  CG2 ILE A 200      14.499   7.475 -13.249  1.00  0.00      C2   C
ATOM   1316  CD1 ILE A 200      12.775   9.575 -14.480  1.00  0.00      C2   C
ATOM   1317  N   GLY A 201      16.053   9.101 -10.069  1.00  0.00      C2   N
ATOM   1318  CA  GLY A 201      17.437   9.082  -9.451  1.00  0.00      C2   C
ATOM   1319  C   GLY A 201      17.309   8.353  -8.093  1.00  0.00      C2   C
ATOM   1320  O   GLY A 201      18.098   7.416  -7.841  1.00  0.00      C2   O
ATOM   1321  N   ILE A 202      16.234   8.674  -7.285  1.00  0.00      C2   N
ATOM   1322  CA  ILE A 202      15.957   7.982  -5.990  1.00  0.00      C2   C
ATOM   1323  C   ILE A 202      15.887   6.466  -6.198  1.00  0.00      C2   C
ATOM   1324  O   ILE A 202      16.578   5.721  -5.499  1.00  0.00      C2   O
ATOM   1325  CB  ILE A 202      14.679   8.501  -5.198  1.00  0.00      C2   C
ATOM   1326  CG1 ILE A 202      14.896   9.917  -4.606  1.00  0.00      C2   C
ATOM   1327  CG2 ILE A 202      14.324   7.552  -3.979  1.00  0.00      C2   C
ATOM   1328  CD1 ILE A 202      13.698  10.809  -4.388  1.00  0.00      C2   C
ATOM   1329  N   ALA A 203      14.901   6.091  -7.018  1.00  0.00      C2   N
ATOM   1330  CA  ALA A 203      14.530   4.742  -7.395  1.00  0.00      C2   C
ATOM   1331  C   ALA A 203      15.695   3.986  -8.138  1.00  0.00      C2   C
ATOM   1332  O   ALA A 203      15.863   2.808  -7.788  1.00  0.00      C2   O
ATOM   1333  CB  ALA A 203      13.252   4.796  -8.254  1.00  0.00      C2   C
ATOM   1334  N   THR A 204      16.487   4.662  -8.977  1.00  0.00      C2   N
ATOM   1335  CA  THR A 204      17.778   4.072  -9.510  1.00  0.00      C2   C
ATOM   1336  C   THR A 204      18.738   3.718  -8.334  1.00  0.00      C2   C
ATOM   1337  O   THR A 204      19.256   2.588  -8.359  1.00  0.00      C2   O
ATOM   1338  CB  THR A 204      18.432   4.950 -10.552  1.00  0.00      C2   C
ATOM   1339  CG2 THR A 204      19.674   4.383 -11.195  1.00  0.00      C2   C
ATOM   1340  OG1 THR A 204      17.491   5.351 -11.517  1.00  0.00      C2   O
ATOM   1341  N   LYS A 205      18.904   4.566  -7.328  1.00  0.00      C2   N
ATOM   1342  CA  LYS A 205      19.814   4.303  -6.227  1.00  0.00      C2   C
ATOM   1343  C   LYS A 205      19.321   3.147  -5.296  1.00  0.00      C2   C
ATOM   1344  O   LYS A 205      20.098   2.482  -4.566  1.00  0.00      C2   O
ATOM   1345  CB  LYS A 205      20.017   5.598  -5.399  1.00  0.00      C2   C
ATOM   1346  CG  LYS A 205      21.369   5.877  -4.671  1.00  0.00      C2   C
ATOM   1347  CD  LYS A 205      22.516   5.734  -5.576  1.00  0.00      C2   C
ATOM   1348  CE  LYS A 205      23.416   4.568  -5.393  1.00  0.00      C2   C
ATOM   1349  NZ  LYS A 205      24.489   4.595  -6.459  1.00  0.00      C2   N
ATOM   1350  N   TRP A 206      18.013   2.804  -5.325  1.00  0.00      C2   N
ATOM   1351  CA  TRP A 206      17.335   1.621  -4.666  1.00  0.00      C2   C
ATOM   1352  C   TRP A 206      17.437   0.410  -5.524  1.00  0.00      C2   C
ATOM   1353  O   TRP A 206      17.522  -0.703  -5.081  1.00  0.00      C2   O
ATOM   1354  CB  TRP A 206      15.852   1.870  -4.236  1.00  0.00      C2   C
ATOM   1355  CG  TRP A 206      15.523   2.964  -3.252  1.00  0.00      C2   C
ATOM   1356  CD1 TRP A 206      16.279   3.191  -2.104  1.00  0.00      C2   C
ATOM   1357  CD2 TRP A 206      14.291   3.720  -3.098  1.00  0.00      C2   C
ATOM   1358  CE2 TRP A 206      14.413   4.459  -1.880  1.00  0.00      C2   C
ATOM   1359  CE3 TRP A 206      13.101   3.793  -3.823  1.00  0.00      C2   C
ATOM   1360  NE1 TRP A 206      15.610   4.125  -1.359  1.00  0.00      C2   N
ATOM   1361  CZ2 TRP A 206      13.404   5.339  -1.479  1.00  0.00      C2   C
ATOM   1362  CZ3 TRP A 206      12.055   4.581  -3.314  1.00  0.00      C2   C
ATOM   1363  CH2 TRP A 206      12.186   5.420  -2.232  1.00  0.00      C2   C
ATOM   1364  N   LEU A 207      17.461   0.506  -6.914  1.00  0.00      C2   N
ATOM   1365  CA  LEU A 207      17.531  -0.633  -7.805  1.00  0.00      C2   C
ATOM   1366  C   LEU A 207      19.008  -0.994  -8.086  1.00  0.00      C2   C
ATOM   1367  O   LEU A 207      19.315  -2.188  -8.216  1.00  0.00      C2   O
ATOM   1368  CB  LEU A 207      16.878  -0.182  -9.110  1.00  0.00      C2   C
ATOM   1369  CG  LEU A 207      16.697  -1.218 -10.180  1.00  0.00      C2   C
ATOM   1370  CD1 LEU A 207      15.712  -2.380  -9.892  1.00  0.00      C2   C
ATOM   1371  CD2 LEU A 207      16.331  -0.498 -11.494  1.00  0.00      C2   C
ATOM   1372  N   GLU A 208      19.921  -0.022  -8.047  1.00  0.00      C2   N
ATOM   1373  CA  GLU A 208      21.404  -0.213  -7.968  1.00  0.00      C2   C
ATOM   1374  C   GLU A 208      21.944  -0.621  -6.606  1.00  0.00      C2   C
ATOM   1375  O   GLU A 208      23.134  -0.741  -6.357  1.00  0.00      C2   O
ATOM   1376  CB  GLU A 208      22.194   1.055  -8.340  1.00  0.00      C2   C
ATOM   1377  CG  GLU A 208      22.018   1.721  -9.757  1.00  0.00      C2   C
ATOM   1378  CD  GLU A 208      22.868   2.956 -10.010  1.00  0.00      C2   C
ATOM   1379  OE1 GLU A 208      23.394   3.070 -11.137  1.00  0.00      C2   O
ATOM   1380  OE2 GLU A 208      23.124   3.747  -9.096  1.00  0.00      C2   O
ATOM   1381  N   SER A 209      21.001  -0.865  -5.673  1.00  0.00      C2   N
ATOM   1382  CA  SER A 209      21.410  -1.384  -4.348  1.00  0.00      C2   C
ATOM   1383  C   SER A 209      21.926  -2.783  -4.397  1.00  0.00      C2   C
ATOM   1384  O   SER A 209      21.450  -3.662  -5.139  1.00  0.00      C2   O
ATOM   1385  CB  SER A 209      20.201  -1.226  -3.352  1.00  0.00      C2   C
ATOM   1386  OG  SER A 209      20.468  -1.562  -2.060  1.00  0.00      C2   O
ATOM   1387  N   GLU A 210      22.947  -3.084  -3.621  1.00  0.00      C2   N
ATOM   1388  CA  GLU A 210      23.244  -4.522  -3.338  1.00  0.00      C2   C
ATOM   1389  C   GLU A 210      22.162  -5.285  -2.570  1.00  0.00      C2   C
ATOM   1390  O   GLU A 210      21.968  -6.448  -2.779  1.00  0.00      C2   O
ATOM   1391  N   LYS A 211      21.407  -4.573  -1.660  1.00  0.00      C2   N
ATOM   1392  CA  LYS A 211      20.565  -5.267  -0.711  1.00  0.00      C2   C
ATOM   1393  C   LYS A 211      19.246  -5.678  -1.388  1.00  0.00      C2   C
ATOM   1394  O   LYS A 211      18.503  -6.524  -0.918  1.00  0.00      C2   O
ATOM   1395  CB  LYS A 211      20.307  -4.199   0.384  1.00  0.00      C2   C
ATOM   1396  CG  LYS A 211      21.584  -3.555   1.017  1.00  0.00      C2   C
ATOM   1397  CD  LYS A 211      22.635  -4.621   1.427  1.00  0.00      C2   C
ATOM   1398  CE  LYS A 211      23.626  -4.133   2.429  1.00  0.00      C2   C
ATOM   1399  NZ  LYS A 211      24.617  -5.140   2.733  1.00  0.00      C2   N
ATOM   1400  N   GLN A 212      18.921  -5.005  -2.584  1.00  0.00      C2   N
ATOM   1401  CA  GLN A 212      17.873  -5.364  -3.467  1.00  0.00      C2   C
ATOM   1402  C   GLN A 212      18.185  -6.813  -3.974  1.00  0.00      C2   C
ATOM   1403  O   GLN A 212      17.313  -7.583  -4.256  1.00  0.00      C2   O
ATOM   1404  CB  GLN A 212      17.822  -4.327  -4.624  1.00  0.00      C2   C
ATOM   1405  CG  GLN A 212      17.005  -4.581  -5.916  1.00  0.00      C2   C
ATOM   1406  CD  GLN A 212      15.482  -4.546  -5.667  1.00  0.00      C2   C
ATOM   1407  NE2 GLN A 212      14.677  -4.457  -6.683  1.00  0.00      C2   N
ATOM   1408  OE1 GLN A 212      15.040  -4.634  -4.561  1.00  0.00      C2   O
ATOM   1409  N   LEU A 213      19.471  -7.144  -4.143  1.00  0.00      C2   N
ATOM   1410  CA  LEU A 213      19.806  -8.435  -4.773  1.00  0.00      C2   C
ATOM   1411  C   LEU A 213      19.635  -9.595  -3.751  1.00  0.00      C2   C
ATOM   1412  O   LEU A 213      19.270 -10.704  -4.123  1.00  0.00      C2   O
ATOM   1413  CB  LEU A 213      21.208  -8.379  -5.448  1.00  0.00      C2   C
ATOM   1414  CG  LEU A 213      21.417  -7.268  -6.576  1.00  0.00      C2   C
ATOM   1415  CD1 LEU A 213      22.893  -7.325  -7.069  1.00  0.00      C2   C
ATOM   1416  CD2 LEU A 213      20.358  -7.222  -7.745  1.00  0.00      C2   C
ATOM   1417  N   ASP A 214      19.907  -9.251  -2.503  1.00  0.00      C2   N
ATOM   1418  CA  ASP A 214      19.555 -10.101  -1.419  1.00  0.00      C2   C
ATOM   1419  C   ASP A 214      18.034 -10.340  -1.265  1.00  0.00      C2   C
ATOM   1420  O   ASP A 214      17.666 -11.477  -1.004  1.00  0.00      C2   O
ATOM   1421  CB  ASP A 214      20.080  -9.557  -0.059  1.00  0.00      C2   C
ATOM   1422  CG  ASP A 214      21.621  -9.413   0.134  1.00  0.00      C2   C
ATOM   1423  OD1 ASP A 214      22.036  -8.715   1.066  1.00  0.00      C2   O
ATOM   1424  OD2 ASP A 214      22.408 -10.011  -0.592  1.00  0.00      C2   O
ATOM   1425  N   ALA A 215      17.249  -9.274  -1.296  1.00  0.00      C2   N
ATOM   1426  CA  ALA A 215      15.756  -9.281  -1.268  1.00  0.00      C2   C
ATOM   1427  C   ALA A 215      15.189 -10.203  -2.429  1.00  0.00      C2   C
ATOM   1428  O   ALA A 215      14.256 -11.005  -2.268  1.00  0.00      C2   O
ATOM   1429  CB  ALA A 215      15.196  -7.793  -1.488  1.00  0.00      C2   C
ATOM   1430  N   VAL A 216      15.686 -10.016  -3.719  1.00  0.00      C2   N
ATOM   1431  CA  VAL A 216      15.340 -10.814  -4.842  1.00  0.00      C2   C
ATOM   1432  C   VAL A 216      15.872 -12.272  -4.825  1.00  0.00      C2   C
ATOM   1433  O   VAL A 216      15.154 -13.194  -5.255  1.00  0.00      C2   O
ATOM   1434  CB  VAL A 216      15.863 -10.085  -6.204  1.00  0.00      C2   C
ATOM   1435  CG1 VAL A 216      15.796 -10.904  -7.505  1.00  0.00      C2   C
ATOM   1436  CG2 VAL A 216      15.075  -8.792  -6.475  1.00  0.00      C2   C
ATOM   1437  N   ALA A 217      17.055 -12.457  -4.281  1.00  0.00      C2   N
ATOM   1438  CA  ALA A 217      17.537 -13.827  -4.182  1.00  0.00      C2   C
ATOM   1439  C   ALA A 217      16.848 -14.610  -3.049  1.00  0.00      C2   C
ATOM   1440  O   ALA A 217      16.754 -15.825  -3.079  1.00  0.00      C2   O
ATOM   1441  CB  ALA A 217      19.039 -13.822  -3.804  1.00  0.00      C2   C
ATOM   1442  N   GLY A 218      16.432 -13.932  -1.999  1.00  0.00      C2   N
ATOM   1443  CA  GLY A 218      15.669 -14.437  -0.839  1.00  0.00      C2   C
ATOM   1444  C   GLY A 218      14.218 -14.729  -1.314  1.00  0.00      C2   C
ATOM   1445  O   GLY A 218      13.622 -15.759  -1.001  1.00  0.00      C2   O
ATOM   1446  N   TYR A 219      13.748 -13.849  -2.183  1.00  0.00      C2   N
ATOM   1447  CA  TYR A 219      12.477 -14.104  -2.900  1.00  0.00      C2   C
ATOM   1448  C   TYR A 219      12.534 -15.392  -3.701  1.00  0.00      C2   C
ATOM   1449  O   TYR A 219      11.563 -16.090  -3.809  1.00  0.00      C2   O
ATOM   1450  CB  TYR A 219      12.029 -12.836  -3.681  1.00  0.00      C2   C
ATOM   1451  CG  TYR A 219      10.654 -12.854  -4.309  1.00  0.00      C2   C
ATOM   1452  CD1 TYR A 219       9.589 -12.215  -3.614  1.00  0.00      C2   C
ATOM   1453  CD2 TYR A 219      10.428 -13.454  -5.566  1.00  0.00      C2   C
ATOM   1454  CE1 TYR A 219       8.273 -12.412  -4.103  1.00  0.00      C2   C
ATOM   1455  CE2 TYR A 219       9.096 -13.565  -6.125  1.00  0.00      C2   C
ATOM   1456  CZ  TYR A 219       8.047 -13.049  -5.345  1.00  0.00      C2   C
ATOM   1457  OH  TYR A 219       6.760 -13.193  -5.732  1.00  0.00      C2   O
ATOM   1458  N   ALA A 220      13.686 -15.570  -4.416  1.00  0.00      C2   N
ATOM   1459  CA  ALA A 220      13.975 -16.817  -5.187  1.00  0.00      C2   C
ATOM   1460  C   ALA A 220      13.920 -18.192  -4.395  1.00  0.00      C2   C
ATOM   1461  O   ALA A 220      14.195 -19.252  -4.939  1.00  0.00      C2   O
ATOM   1462  CB  ALA A 220      15.346 -16.670  -5.881  1.00  0.00      C2   C
ATOM   1463  N   ARG A 221      13.689 -18.097  -3.022  1.00  0.00      C2   N
ATOM   1464  CA  ARG A 221      13.510 -19.188  -2.127  1.00  0.00      C2   C
ATOM   1465  C   ARG A 221      12.170 -19.075  -1.425  1.00  0.00      C2   C
ATOM   1466  O   ARG A 221      11.421 -19.986  -1.265  1.00  0.00      C2   O
ATOM   1467  CB  ARG A 221      14.635 -19.192  -1.109  1.00  0.00      C2   C
ATOM   1468  CG  ARG A 221      16.013 -19.521  -1.666  1.00  0.00      C2   C
ATOM   1469  CD  ARG A 221      17.195 -19.507  -0.685  1.00  0.00      C2   C
ATOM   1470  NE  ARG A 221      17.172 -18.393   0.295  1.00  0.00      C2   N
ATOM   1471  CZ  ARG A 221      16.562 -18.389   1.497  1.00  0.00      C2   C
ATOM   1472  NH1 ARG A 221      15.897 -19.419   1.957  1.00  0.00      C2   N
ATOM   1473  NH2 ARG A 221      16.499 -17.336   2.190  1.00  0.00      C2   N
ATOM   1474  N   ASN A 222      11.891 -17.835  -1.057  1.00  0.00      C2   N
ATOM   1475  CA  ASN A 222      10.798 -17.654  -0.104  1.00  0.00      C2   C
ATOM   1476  C   ASN A 222       9.456 -17.169  -0.699  1.00  0.00      C2   C
ATOM   1477  O   ASN A 222       8.498 -17.027   0.111  1.00  0.00      C2   O
ATOM   1478  CB  ASN A 222      11.162 -16.601   0.931  1.00  0.00      C2   C
ATOM   1479  CG  ASN A 222      12.248 -17.050   1.933  1.00  0.00      C2   C
ATOM   1480  ND2 ASN A 222      12.823 -16.044   2.632  1.00  0.00      C2   N
ATOM   1481  OD1 ASN A 222      12.698 -18.132   1.942  1.00  0.00      C2   O
ATOM   1482  N   ALA A 223       9.351 -16.928  -1.975  1.00  0.00      C2   N
ATOM   1483  CA  ALA A 223       8.114 -16.561  -2.712  1.00  0.00      C2   C
ATOM   1484  C   ALA A 223       6.942 -17.553  -2.434  1.00  0.00      C2   C
ATOM   1485  O   ALA A 223       5.996 -17.092  -1.782  1.00  0.00      C2   O
ATOM   1486  CB  ALA A 223       8.433 -16.368  -4.194  1.00  0.00      C2   C
ATOM   1487  N   GLU A 224       7.060 -18.751  -3.037  1.00  0.00      C2   N
ATOM   1488  CA  GLU A 224       6.010 -19.757  -3.123  1.00  0.00      C2   C
ATOM   1489  C   GLU A 224       5.861 -20.576  -1.823  1.00  0.00      C2   C
ATOM   1490  O   GLU A 224       4.846 -21.229  -1.644  1.00  0.00      C2   O
ATOM   1491  CB  GLU A 224       6.195 -20.712  -4.329  1.00  0.00      C2   C
ATOM   1492  CG  GLU A 224       6.008 -19.987  -5.638  1.00  0.00      C2   C
ATOM   1493  CD  GLU A 224       6.157 -20.891  -6.860  1.00  0.00      C2   C
ATOM   1494  OE1 GLU A 224       6.632 -22.020  -6.762  1.00  0.00      C2   O
ATOM   1495  OE2 GLU A 224       5.813 -20.392  -7.975  1.00  0.00      C2   O
ATOM   1496  N   GLU A 225       6.881 -20.574  -0.969  1.00  0.00      C2   N
ATOM   1497  CA  GLU A 225       6.992 -21.352   0.277  1.00  0.00      C2   C
ATOM   1498  C   GLU A 225       6.218 -20.730   1.432  1.00  0.00      C2   C
ATOM   1499  O   GLU A 225       5.638 -21.476   2.201  1.00  0.00      C2   O
ATOM   1500  CB  GLU A 225       8.404 -21.813   0.571  1.00  0.00      C2   C
ATOM   1501  CG  GLU A 225       8.908 -22.807  -0.461  1.00  0.00      C2   C
ATOM   1502  CD  GLU A 225      10.346 -23.302  -0.316  1.00  0.00      C2   C
ATOM   1503  OE1 GLU A 225      10.738 -23.891  -1.353  1.00  0.00      C2   O
ATOM   1504  OE2 GLU A 225      11.022 -23.116   0.656  1.00  0.00      C2   O
ATOM   1505  N   HIE A 226       6.336 -19.392   1.546  1.00  0.00      C2   N
ATOM   1506  CA  HIE A 226       5.735 -18.551   2.570  1.00  0.00      C2   C
ATOM   1507  C   HIE A 226       4.911 -17.355   2.077  1.00  0.00      C2   C
ATOM   1508  O   HIE A 226       3.916 -17.127   2.639  1.00  0.00      C2   O
ATOM   1509  CB  HIE A 226       6.777 -18.035   3.555  1.00  0.00      C2   C
ATOM   1510  CG  HIE A 226       7.584 -19.081   4.212  1.00  0.00      C2   C
ATOM   1511  CD2 HIE A 226       8.835 -19.620   4.011  1.00  0.00      C2   C
ATOM   1512  ND1 HIE A 226       7.067 -19.822   5.273  1.00  0.00      C2   N
ATOM   1513  CE1 HIE A 226       7.916 -20.757   5.514  1.00  0.00      C2   C
ATOM   1514  NE2 HIE A 226       9.064 -20.626   4.915  1.00  0.00      C2   N
ATOM   1515  N   TRP A 227       5.485 -16.624   1.165  1.00  0.00      C2   N
ATOM   1516  CA  TRP A 227       4.984 -15.267   0.821  1.00  0.00      C2   C
ATOM   1517  C   TRP A 227       3.672 -15.309   0.002  1.00  0.00      C2   C
ATOM   1518  O   TRP A 227       2.708 -14.646   0.399  1.00  0.00      C2   O
ATOM   1519  CB  TRP A 227       6.087 -14.353   0.046  1.00  0.00      C2   C
ATOM   1520  CG  TRP A 227       5.626 -13.115  -0.655  1.00  0.00      C2   C
ATOM   1521  CD1 TRP A 227       5.608 -13.009  -2.023  1.00  0.00      C2   C
ATOM   1522  CD2 TRP A 227       5.120 -11.873  -0.155  1.00  0.00      C2   C
ATOM   1523  CE2 TRP A 227       4.765 -11.038  -1.200  1.00  0.00      C2   C
ATOM   1524  CE3 TRP A 227       4.931 -11.345   1.165  1.00  0.00      C2   C
ATOM   1525  NE1 TRP A 227       5.148 -11.749  -2.295  1.00  0.00      C2   N
ATOM   1526  CZ2 TRP A 227       4.161  -9.741  -0.998  1.00  0.00      C2   C
ATOM   1527  CZ3 TRP A 227       4.263 -10.120   1.387  1.00  0.00      C2   C
ATOM   1528  CH2 TRP A 227       3.952  -9.266   0.323  1.00  0.00      C2   C
ATOM   1529  N   LEU A 228       3.577 -16.026  -1.149  1.00  0.00      C2   N
ATOM   1530  CA  LEU A 228       2.331 -16.170  -1.879  1.00  0.00      C2   C
ATOM   1531  C   LEU A 228       1.213 -16.927  -1.149  1.00  0.00      C2   C
ATOM   1532  O   LEU A 228       0.020 -16.568  -1.328  1.00  0.00      C2   O
ATOM   1533  CB  LEU A 228       2.645 -16.819  -3.298  1.00  0.00      C2   C
ATOM   1534  CG  LEU A 228       3.665 -16.011  -4.086  1.00  0.00      C2   C
ATOM   1535  CD1 LEU A 228       4.122 -16.880  -5.312  1.00  0.00      C2   C
ATOM   1536  CD2 LEU A 228       3.148 -14.656  -4.434  1.00  0.00      C2   C
ATOM   1537  N   PRO A 229       1.499 -17.990  -0.352  1.00  0.00      C2   N
ATOM   1538  CA  PRO A 229       0.568 -18.454   0.670  1.00  0.00      C2   C
ATOM   1539  C   PRO A 229       0.195 -17.283   1.656  1.00  0.00      C2   C
ATOM   1540  O   PRO A 229      -1.061 -17.068   1.779  1.00  0.00      C2   O
ATOM   1541  CB  PRO A 229       1.355 -19.547   1.409  1.00  0.00      C2   C
ATOM   1542  CG  PRO A 229       2.267 -20.159   0.294  1.00  0.00      C2   C
ATOM   1543  CD  PRO A 229       2.587 -18.933  -0.631  1.00  0.00      C2   C
ATOM   1544  N   SER A 230       1.041 -16.519   2.425  1.00  0.00      C2   N
ATOM   1545  CA  SER A 230       0.613 -15.414   3.367  1.00  0.00      C2   C
ATOM   1546  C   SER A 230      -0.425 -14.408   2.787  1.00  0.00      C2   C
ATOM   1547  O   SER A 230      -1.320 -13.952   3.462  1.00  0.00      C2   O
ATOM   1548  CB  SER A 230       1.838 -14.785   4.033  1.00  0.00      C2   C
ATOM   1549  OG  SER A 230       2.559 -14.028   3.068  1.00  0.00      C2   O
ATOM   1550  N   LEU A 231      -0.185 -14.122   1.424  1.00  0.00      C2   N
ATOM   1551  CA  LEU A 231      -1.044 -13.276   0.602  1.00  0.00      C2   C
ATOM   1552  C   LEU A 231      -2.413 -13.998   0.519  1.00  0.00      C2   C
ATOM   1553  O   LEU A 231      -3.412 -13.445   0.898  1.00  0.00      C2   O
ATOM   1554  CB  LEU A 231      -0.466 -12.879  -0.778  1.00  0.00      C2   C
ATOM   1555  CG  LEU A 231       0.752 -11.967  -0.689  1.00  0.00      C2   C
ATOM   1556  CD1 LEU A 231       1.517 -11.974  -2.061  1.00  0.00      C2   C
ATOM   1557  CD2 LEU A 231       0.321 -10.588  -0.279  1.00  0.00      C2   C
ATOM   1558  N   SER A 232      -2.470 -15.257  -0.057  1.00  0.00      C2   N
ATOM   1559  CA  SER A 232      -3.727 -15.996  -0.379  1.00  0.00      C2   C
ATOM   1560  C   SER A 232      -4.520 -16.315   0.824  1.00  0.00      C2   C
ATOM   1561  O   SER A 232      -5.702 -16.004   0.953  1.00  0.00      C2   O
ATOM   1562  CB  SER A 232      -3.311 -17.265  -1.230  1.00  0.00      C2   C
ATOM   1563  OG  SER A 232      -2.880 -16.790  -2.495  1.00  0.00      C2   O
ATOM   1564  N   GLU A 233      -3.876 -17.056   1.805  1.00  0.00      C2   N
ATOM   1565  CA  GLU A 233      -4.460 -17.453   3.074  1.00  0.00      C2   C
ATOM   1566  C   GLU A 233      -4.966 -16.245   3.820  1.00  0.00      C2   C
ATOM   1567  O   GLU A 233      -5.875 -16.353   4.572  1.00  0.00      C2   O
ATOM   1568  CB  GLU A 233      -3.498 -18.329   3.862  1.00  0.00      C2   C
ATOM   1569  CG  GLU A 233      -2.724 -19.447   3.143  1.00  0.00      C2   C
ATOM   1570  CD  GLU A 233      -2.460 -20.754   4.003  1.00  0.00      C2   C
ATOM   1571  OE1 GLU A 233      -1.490 -21.483   3.681  1.00  0.00      C2   O
ATOM   1572  OE2 GLU A 233      -3.261 -21.057   4.934  1.00  0.00      C2   O
ATOM   1573  N   GLY A 234      -4.380 -15.087   3.629  1.00  0.00      C2   N
ATOM   1574  CA  GLY A 234      -4.784 -13.830   4.258  1.00  0.00      C2   C
ATOM   1575  C   GLY A 234      -6.151 -13.347   3.639  1.00  0.00      C2   C
ATOM   1576  O   GLY A 234      -7.101 -13.094   4.372  1.00  0.00      C2   O
ATOM   1577  N   ARG A 235      -6.180 -13.303   2.283  1.00  0.00      C2   N
ATOM   1578  CA  ARG A 235      -7.372 -13.011   1.425  1.00  0.00      C2   C
ATOM   1579  C   ARG A 235      -8.468 -14.043   1.717  1.00  0.00      C2   C
ATOM   1580  O   ARG A 235      -9.672 -13.747   1.769  1.00  0.00      C2   O
ATOM   1581  CB  ARG A 235      -7.065 -13.011  -0.109  1.00  0.00      C2   C
ATOM   1582  CG  ARG A 235      -6.504 -11.697  -0.559  1.00  0.00      C2   C
ATOM   1583  CD  ARG A 235      -6.554 -11.546  -2.096  1.00  0.00      C2   C
ATOM   1584  NE  ARG A 235      -5.712 -12.622  -2.678  1.00  0.00      C2   N
ATOM   1585  CZ  ARG A 235      -4.478 -12.531  -3.202  1.00  0.00      C2   C
ATOM   1586  NH1 ARG A 235      -4.003 -11.362  -3.474  1.00  0.00      C2   N
ATOM   1587  NH2 ARG A 235      -3.904 -13.720  -3.422  1.00  0.00      C2   N
ATOM   1588  N   ARG A 236      -8.139 -15.320   1.930  1.00  0.00      C2   N
ATOM   1589  CA  ARG A 236      -9.144 -16.310   2.440  1.00  0.00      C2   C
ATOM   1590  C   ARG A 236      -9.802 -16.036   3.808  1.00  0.00      C2   C
ATOM   1591  O   ARG A 236     -10.986 -16.178   3.937  1.00  0.00      C2   O
ATOM   1592  CB  ARG A 236      -8.493 -17.724   2.380  1.00  0.00      C2   C
ATOM   1593  CG  ARG A 236      -9.568 -18.820   2.407  1.00  0.00      C2   C
ATOM   1594  CD  ARG A 236      -9.359 -19.879   3.488  1.00  0.00      C2   C
ATOM   1595  NE  ARG A 236      -9.602 -19.401   4.863  1.00  0.00      C2   N
ATOM   1596  CZ  ARG A 236      -8.728 -19.011   5.796  1.00  0.00      C2   C
ATOM   1597  NH1 ARG A 236      -7.465 -19.083   5.603  1.00  0.00      C2   N
ATOM   1598  NH2 ARG A 236      -9.171 -18.669   7.009  1.00  0.00      C2   N
ATOM   1599  N   TRP A 237      -9.031 -15.619   4.764  1.00  0.00      C2   N
ATOM   1600  CA  TRP A 237      -9.394 -15.160   6.136  1.00  0.00      C2   C
ATOM   1601  C   TRP A 237     -10.264 -13.896   6.222  1.00  0.00      C2   C
ATOM   1602  O   TRP A 237     -11.334 -13.964   6.812  1.00  0.00      C2   O
ATOM   1603  CB  TRP A 237      -8.046 -15.086   6.946  1.00  0.00      C2   C
ATOM   1604  CG  TRP A 237      -8.175 -14.465   8.295  1.00  0.00      C2   C
ATOM   1605  CD1 TRP A 237      -8.655 -15.055   9.429  1.00  0.00      C2   C
ATOM   1606  CD2 TRP A 237      -8.009 -13.060   8.668  1.00  0.00      C2   C
ATOM   1607  CE2 TRP A 237      -8.343 -12.865  10.025  1.00  0.00      C2   C
ATOM   1608  CE3 TRP A 237      -7.600 -11.936   7.909  1.00  0.00      C2   C
ATOM   1609  NE1 TRP A 237      -8.738 -14.112  10.443  1.00  0.00      C2   N
ATOM   1610  CZ2 TRP A 237      -8.291 -11.591  10.614  1.00  0.00      C2   C
ATOM   1611  CZ3 TRP A 237      -7.717 -10.601   8.447  1.00  0.00      C2   C
ATOM   1612  CH2 TRP A 237      -8.088 -10.430   9.812  1.00  0.00      C2   C
ATOM   1613  N   VAL A 238      -9.782 -12.897   5.417  1.00  0.00      C2   N
ATOM   1614  CA  VAL A 238     -10.510 -11.606   5.088  1.00  0.00      C2   C
ATOM   1615  C   VAL A 238     -11.861 -11.817   4.402  1.00  0.00      C2   C
ATOM   1616  O   VAL A 238     -12.892 -11.274   4.852  1.00  0.00      C2   O
ATOM   1617  CB  VAL A 238      -9.672 -10.612   4.295  1.00  0.00      C2   C
ATOM   1618  CG1 VAL A 238     -10.435  -9.378   3.767  1.00  0.00      C2   C
ATOM   1619  CG2 VAL A 238      -8.419 -10.136   4.980  1.00  0.00      C2   C
ATOM   1620  N   GLN A 239     -11.894 -12.759   3.431  1.00  0.00      C2   N
ATOM   1621  CA  GLN A 239     -13.118 -13.185   2.770  1.00  0.00      C2   C
ATOM   1622  C   GLN A 239     -14.221 -13.726   3.745  1.00  0.00      C2   C
ATOM   1623  O   GLN A 239     -15.377 -13.359   3.636  1.00  0.00      C2   O
ATOM   1624  CB  GLN A 239     -12.880 -13.933   1.523  1.00  0.00      C2   C
ATOM   1625  CG  GLN A 239     -14.062 -14.138   0.665  1.00  0.00      C2   C
ATOM   1626  CD  GLN A 239     -13.761 -14.025  -0.852  1.00  0.00      C2   C
ATOM   1627  NE2 GLN A 239     -14.529 -14.694  -1.654  1.00  0.00      C2   N
ATOM   1628  OE1 GLN A 239     -12.975 -13.135  -1.296  1.00  0.00      C2   O
ATOM   1629  N   GLU A 240     -13.903 -14.702   4.633  1.00  0.00      C2   N
ATOM   1630  CA  GLU A 240     -14.757 -15.161   5.639  1.00  0.00      C2   C
ATOM   1631  C   GLU A 240     -15.071 -14.127   6.712  1.00  0.00      C2   C
ATOM   1632  O   GLU A 240     -16.291 -13.860   6.813  1.00  0.00      C2   O
ATOM   1633  CB  GLU A 240     -13.955 -16.339   6.339  1.00  0.00      C2   C
ATOM   1634  CG  GLU A 240     -13.694 -17.535   5.455  1.00  0.00      C2   C
ATOM   1635  CD  GLU A 240     -12.794 -18.631   6.008  1.00  0.00      C2   C
ATOM   1636  OE1 GLU A 240     -12.302 -18.503   7.174  1.00  0.00      C2   O
ATOM   1637  OE2 GLU A 240     -12.507 -19.597   5.266  1.00  0.00      C2   O
ATOM   1638  N   ARG A 241     -14.107 -13.520   7.405  1.00  0.00      C2   N
ATOM   1639  CA  ARG A 241     -14.276 -12.492   8.447  1.00  0.00      C2   C
ATOM   1640  C   ARG A 241     -15.178 -11.307   8.090  1.00  0.00      C2   C
ATOM   1641  O   ARG A 241     -15.942 -10.899   8.958  1.00  0.00      C2   O
ATOM   1642  CB  ARG A 241     -12.917 -11.992   9.151  1.00  0.00      C2   C
ATOM   1643  CG  ARG A 241     -12.007 -13.122   9.712  1.00  0.00      C2   C
ATOM   1644  CD  ARG A 241     -12.102 -13.267  11.247  1.00  0.00      C2   C
ATOM   1645  NE  ARG A 241     -13.454 -13.145  11.889  1.00  0.00      C2   N
ATOM   1646  CZ  ARG A 241     -14.412 -14.040  11.974  1.00  0.00      C2   C
ATOM   1647  NH1 ARG A 241     -15.386 -13.687  12.840  1.00  0.00      C2   N
ATOM   1648  NH2 ARG A 241     -14.475 -15.223  11.330  1.00  0.00      C2   N
ATOM   1649  N   LEU A 242     -15.057 -10.798   6.873  1.00  0.00      C2   N
ATOM   1650  CA  LEU A 242     -16.009  -9.777   6.350  1.00  0.00      C2   C
ATOM   1651  C   LEU A 242     -17.429 -10.271   6.365  1.00  0.00      C2   C
ATOM   1652  O   LEU A 242     -18.334  -9.468   6.754  1.00  0.00      C2   O
ATOM   1653  CB  LEU A 242     -15.618  -9.227   4.953  1.00  0.00      C2   C
ATOM   1654  CG  LEU A 242     -14.882  -7.875   4.880  1.00  0.00      C2   C
ATOM   1655  CD1 LEU A 242     -15.784  -6.717   5.088  1.00  0.00      C2   C
ATOM   1656  CD2 LEU A 242     -13.610  -7.833   5.739  1.00  0.00      C2   C
ATOM   1657  N   ALA A 243     -17.624 -11.537   6.010  1.00  0.00      C2   N
ATOM   1658  CA  ALA A 243     -18.973 -12.070   5.877  1.00  0.00      C2   C
ATOM   1659  C   ALA A 243     -19.581 -12.409   7.240  1.00  0.00      C2   C
ATOM   1660  O   ALA A 243     -20.777 -12.147   7.460  1.00  0.00      C2   O
ATOM   1661  CB  ALA A 243     -18.918 -13.295   4.983  1.00  0.00      C2   C
ATOM   1662  N   ASP A 244     -18.784 -13.068   8.119  1.00  0.00      C2   N
ATOM   1663  CA  ASP A 244     -19.076 -13.501   9.502  1.00  0.00      C2   C
ATOM   1664  C   ASP A 244     -19.203 -12.367  10.525  1.00  0.00      C2   C
ATOM   1665  O   ASP A 244     -19.907 -12.524  11.520  1.00  0.00      C2   O
ATOM   1666  CB  ASP A 244     -18.117 -14.582   9.951  1.00  0.00      C2   C
ATOM   1667  CG  ASP A 244     -18.392 -15.297  11.295  1.00  0.00      C2   C
ATOM   1668  OD2 ASP A 244     -17.502 -15.822  11.930  1.00  0.00      C2   O
ATOM   1669  OD1 ASP A 244     -19.540 -15.536  11.624  1.00  0.00      C2   O
ATOM   1670  N   ALA A 245     -18.485 -11.213  10.328  1.00  0.00      C2   N
ATOM   1671  CA  ALA A 245     -18.525 -10.158  11.329  1.00  0.00      C2   C
ATOM   1672  C   ALA A 245     -18.624  -8.793  10.627  1.00  0.00      C2   C
ATOM   1673  O   ALA A 245     -19.531  -8.058  11.001  1.00  0.00      C2   O
ATOM   1674  CB  ALA A 245     -17.269 -10.256  12.208  1.00  0.00      C2   C
ATOM   1675  N   GLY A 246     -17.646  -8.541   9.704  1.00  0.00      C2   N
ATOM   1676  CA  GLY A 246     -17.422  -7.211   9.209  1.00  0.00      C2   C
ATOM   1677  C   GLY A 246     -16.272  -6.507   9.979  1.00  0.00      C2   C
ATOM   1678  O   GLY A 246     -15.767  -6.892  11.087  1.00  0.00      C2   O
ATOM   1679  N   ILE A 247     -15.853  -5.349   9.447  1.00  0.00      C2   N
ATOM   1680  CA  ILE A 247     -14.821  -4.447   9.888  1.00  0.00      C2   C
ATOM   1681  C   ILE A 247     -15.515  -3.452  10.891  1.00  0.00      C2   C
ATOM   1682  O   ILE A 247     -16.485  -2.855  10.453  1.00  0.00      C2   O
ATOM   1683  CB  ILE A 247     -14.325  -3.617   8.681  1.00  0.00      C2   C
ATOM   1684  CG1 ILE A 247     -13.640  -4.514   7.598  1.00  0.00      C2   C
ATOM   1685  CG2 ILE A 247     -13.363  -2.451   9.015  1.00  0.00      C2   C
ATOM   1686  CD1 ILE A 247     -13.561  -3.792   6.206  1.00  0.00      C2   C
ATOM   1687  N   PRO A 248     -15.003  -3.247  12.097  1.00  0.00      C2   N
ATOM   1688  CA  PRO A 248     -15.700  -2.301  13.009  1.00  0.00      C2   C
ATOM   1689  C   PRO A 248     -15.590  -0.748  12.663  1.00  0.00      C2   C
ATOM   1690  O   PRO A 248     -16.430   0.005  13.089  1.00  0.00      C2   O
ATOM   1691  CB  PRO A 248     -14.932  -2.655  14.326  1.00  0.00      C2   C
ATOM   1692  CG  PRO A 248     -13.563  -3.099  13.958  1.00  0.00      C2   C
ATOM   1693  CD  PRO A 248     -13.869  -3.941  12.767  1.00  0.00      C2   C
ATOM   1694  N   VAL A 249     -14.536  -0.372  11.965  1.00  0.00      C2   N
ATOM   1695  CA  VAL A 249     -14.265   1.025  11.652  1.00  0.00      C2   C
ATOM   1696  C   VAL A 249     -14.958   1.375  10.242  1.00  0.00      C2   C
ATOM   1697  O   VAL A 249     -14.974   0.516   9.398  1.00  0.00      C2   O
ATOM   1698  CB  VAL A 249     -12.792   1.290  11.775  1.00  0.00      C2   C
ATOM   1699  CG1 VAL A 249     -12.422   1.442  13.263  1.00  0.00      C2   C
ATOM   1700  CG2 VAL A 249     -11.829   0.360  10.979  1.00  0.00      C2   C
ATOM   1701  N   PRO A 250     -15.227   2.663  10.034  1.00  0.00      C2   N
ATOM   1702  CA  PRO A 250     -15.683   3.150   8.656  1.00  0.00      C2   C
ATOM   1703  C   PRO A 250     -14.706   2.914   7.497  1.00  0.00      C2   C
ATOM   1704  O   PRO A 250     -13.577   3.252   7.578  1.00  0.00      C2   O
ATOM   1705  CB  PRO A 250     -15.988   4.625   8.805  1.00  0.00      C2   C
ATOM   1706  CG  PRO A 250     -16.248   4.890  10.313  1.00  0.00      C2   C
ATOM   1707  CD  PRO A 250     -15.405   3.805  10.979  1.00  0.00      C2   C
ATOM   1708  N   THR A 251     -15.214   2.349   6.417  1.00  0.00      C2   N
ATOM   1709  CA  THR A 251     -14.436   2.057   5.181  1.00  0.00      C2   C
ATOM   1710  C   THR A 251     -14.928   2.829   3.962  1.00  0.00      C2   C
ATOM   1711  O   THR A 251     -16.040   2.529   3.483  1.00  0.00      C2   O
ATOM   1712  CB  THR A 251     -14.619   0.545   4.873  1.00  0.00      C2   C
ATOM   1713  CG2 THR A 251     -13.786  -0.002   3.615  1.00  0.00      C2   C
ATOM   1714  OG1 THR A 251     -14.378  -0.207   6.020  1.00  0.00      C2   O
ATOM   1715  N   LEU A 252     -14.074   3.731   3.437  1.00  0.00      C2   N
ATOM   1716  CA  LEU A 252     -14.111   4.285   2.128  1.00  0.00      C2   C
ATOM   1717  C   LEU A 252     -13.301   3.477   1.151  1.00  0.00      C2   C
ATOM   1718  O   LEU A 252     -12.171   3.003   1.470  1.00  0.00      C2   O
ATOM   1719  CB  LEU A 252     -13.591   5.723   2.086  1.00  0.00      C2   C
ATOM   1720  CG  LEU A 252     -13.860   6.521   0.772  1.00  0.00      C2   C
ATOM   1721  CD1 LEU A 252     -15.282   6.458   0.247  1.00  0.00      C2   C
ATOM   1722  CD2 LEU A 252     -13.294   7.979   0.919  1.00  0.00      C2   C
ATOM   1723  N   VAL A 253     -13.789   3.334  -0.011  1.00  0.00      C2   N
ATOM   1724  CA  VAL A 253     -13.151   2.557  -1.122  1.00  0.00      C2   C
ATOM   1725  C   VAL A 253     -13.065   3.495  -2.322  1.00  0.00      C2   C
ATOM   1726  O   VAL A 253     -14.099   4.105  -2.677  1.00  0.00      C2   O
ATOM   1727  CB  VAL A 253     -13.982   1.341  -1.719  1.00  0.00      C2   C
ATOM   1728  CG1 VAL A 253     -13.246   0.489  -2.762  1.00  0.00      C2   C
ATOM   1729  CG2 VAL A 253     -14.392   0.330  -0.592  1.00  0.00      C2   C
ATOM   1730  N   VAL A 254     -11.844   3.694  -2.864  1.00  0.00      C2   N
ATOM   1731  CA  VAL A 254     -11.568   4.509  -4.006  1.00  0.00      C2   C
ATOM   1732  C   VAL A 254     -11.074   3.512  -5.069  1.00  0.00      C2   C
ATOM   1733  O   VAL A 254     -10.147   2.748  -4.801  1.00  0.00      C2   O
ATOM   1734  CB  VAL A 254     -10.477   5.521  -3.671  1.00  0.00      C2   C
ATOM   1735  CG1 VAL A 254      -9.996   6.303  -4.899  1.00  0.00      C2   C
ATOM   1736  CG2 VAL A 254     -11.023   6.552  -2.637  1.00  0.00      C2   C
ATOM   1737  N   TRP A 255     -11.650   3.668  -6.262  1.00  0.00      C2   N
ATOM   1738  CA  TRP A 255     -10.938   3.001  -7.410  1.00  0.00      C2   C
ATOM   1739  C   TRP A 255     -10.973   3.990  -8.605  1.00  0.00      C2   C
ATOM   1740  O   TRP A 255     -11.831   4.896  -8.562  1.00  0.00      C2   O
ATOM   1741  CB  TRP A 255     -11.800   1.731  -7.771  1.00  0.00      C2   C
ATOM   1742  CG  TRP A 255     -10.969   0.396  -7.769  1.00  0.00      C2   C
ATOM   1743  CD1 TRP A 255     -10.544  -0.224  -8.955  1.00  0.00      C2   C
ATOM   1744  CD2 TRP A 255     -10.444  -0.425  -6.651  1.00  0.00      C2   C
ATOM   1745  CE2 TRP A 255      -9.675  -1.460  -7.221  1.00  0.00      C2   C
ATOM   1746  CE3 TRP A 255     -10.596  -0.414  -5.243  1.00  0.00      C2   C
ATOM   1747  NE1 TRP A 255      -9.787  -1.278  -8.575  1.00  0.00      C2   N
ATOM   1748  CZ2 TRP A 255      -9.014  -2.422  -6.400  1.00  0.00      C2   C
ATOM   1749  CZ3 TRP A 255      -9.982  -1.406  -4.447  1.00  0.00      C2   C
ATOM   1750  CH2 TRP A 255      -9.153  -2.401  -5.013  1.00  0.00      C2   C
ATOM   1751  N   GLY A 256     -10.144   3.830  -9.627  1.00  0.00      C2   N
ATOM   1752  CA  GLY A 256     -10.328   4.516 -10.908  1.00  0.00      C2   C
ATOM   1753  C   GLY A 256     -11.052   3.568 -11.800  1.00  0.00      C2   C
ATOM   1754  O   GLY A 256     -10.851   2.363 -11.742  1.00  0.00      C2   O
ATOM   1755  N   VAL A 257     -11.946   4.161 -12.590  1.00  0.00      C2   N
ATOM   1756  CA  VAL A 257     -12.711   3.527 -13.642  1.00  0.00      C2   C
ATOM   1757  C   VAL A 257     -11.909   2.961 -14.833  1.00  0.00      C2   C
ATOM   1758  O   VAL A 257     -12.222   2.001 -15.513  1.00  0.00      C2   O
ATOM   1759  CB  VAL A 257     -13.766   4.552 -14.139  1.00  0.00      C2   C
ATOM   1760  CG1 VAL A 257     -14.595   4.113 -15.394  1.00  0.00      C2   C
ATOM   1761  CG2 VAL A 257     -14.748   5.037 -13.004  1.00  0.00      C2   C
ATOM   1762  N   ASN A 258     -10.768   3.636 -15.013  1.00  0.00      C2   N
ATOM   1763  CA  ASN A 258      -9.821   3.458 -16.127  1.00  0.00      C2   C
ATOM   1764  C   ASN A 258      -8.559   2.696 -15.595  1.00  0.00      C2   C
ATOM   1765  O   ASN A 258      -7.477   2.737 -16.230  1.00  0.00      C2   O
ATOM   1766  CB  ASN A 258      -9.478   4.809 -16.732  1.00  0.00      C2   C
ATOM   1767  CG  ASN A 258     -10.672   5.782 -16.892  1.00  0.00      C2   C
ATOM   1768  ND2 ASN A 258     -11.533   5.557 -17.897  1.00  0.00      C2   N
ATOM   1769  OD1 ASN A 258     -10.736   6.885 -16.302  1.00  0.00      C2   O
ATOM   1770  N   ASP A 259      -8.667   1.938 -14.506  1.00  0.00      C2   N
ATOM   1771  CA  ASP A 259      -7.560   1.080 -13.997  1.00  0.00      C2   C
ATOM   1772  C   ASP A 259      -7.416  -0.125 -14.951  1.00  0.00      C2   C
ATOM   1773  O   ASP A 259      -8.385  -0.513 -15.657  1.00  0.00      C2   O
ATOM   1774  CB  ASP A 259      -7.955   0.642 -12.591  1.00  0.00      C2   C
ATOM   1775  CG  ASP A 259      -6.905  -0.033 -11.664  1.00  0.00      C2   C
ATOM   1776  OD1 ASP A 259      -5.980  -0.758 -12.104  1.00  0.00      C2   O
ATOM   1777  OD2 ASP A 259      -7.111   0.122 -10.468  1.00  0.00      C2   O
ATOM   1778  N   ARG A 260      -6.193  -0.625 -14.965  1.00  0.00      C2   N
ATOM   1779  CA  ARG A 260      -5.595  -1.539 -15.904  1.00  0.00      C2   C
ATOM   1780  C   ARG A 260      -5.143  -2.763 -15.150  1.00  0.00      C2   C
ATOM   1781  O   ARG A 260      -4.896  -3.749 -15.801  1.00  0.00      C2   O
ATOM   1782  CB  ARG A 260      -4.492  -0.850 -16.637  1.00  0.00      C2   C
ATOM   1783  CG  ARG A 260      -4.771   0.484 -17.443  1.00  0.00      C2   C
ATOM   1784  CD  ARG A 260      -3.660   0.726 -18.552  1.00  0.00      C2   C
ATOM   1785  NE  ARG A 260      -4.011   2.017 -19.267  1.00  0.00      C2   N
ATOM   1786  CZ  ARG A 260      -3.441   3.229 -19.069  1.00  0.00      C2   C
ATOM   1787  NH1 ARG A 260      -2.536   3.568 -18.176  1.00  0.00      C2   N
ATOM   1788  NH2 ARG A 260      -3.736   4.212 -19.882  1.00  0.00      C2   N
ATOM   1789  N   SER A 261      -4.849  -2.758 -13.851  1.00  0.00      C2   N
ATOM   1790  CA  SER A 261      -4.172  -3.865 -13.109  1.00  0.00      C2   C
ATOM   1791  C   SER A 261      -4.999  -4.480 -12.034  1.00  0.00      C2   C
ATOM   1792  O   SER A 261      -4.976  -5.716 -11.874  1.00  0.00      C2   O
ATOM   1793  CB  SER A 261      -2.849  -3.245 -12.568  1.00  0.00      C2   C
ATOM   1794  OG  SER A 261      -2.993  -1.993 -11.832  1.00  0.00      C2   O
ATOM   1795  N   ALA A 262      -5.857  -3.710 -11.396  1.00  0.00      C2   N
ATOM   1796  CA  ALA A 262      -7.038  -4.229 -10.703  1.00  0.00      C2   C
ATOM   1797  C   ALA A 262      -8.341  -3.639 -11.270  1.00  0.00      C2   C
ATOM   1798  O   ALA A 262      -8.897  -2.611 -10.813  1.00  0.00      C2   O
ATOM   1799  CB  ALA A 262      -6.864  -3.842  -9.184  1.00  0.00      C2   C
ATOM   1800  N   PRO A 263      -8.832  -4.088 -12.473  1.00  0.00      C2   N
ATOM   1801  CA  PRO A 263      -9.988  -3.413 -13.169  1.00  0.00      C2   C
ATOM   1802  C   PRO A 263     -11.286  -3.315 -12.248  1.00  0.00      C2   C
ATOM   1803  O   PRO A 263     -11.600  -4.188 -11.474  1.00  0.00      C2   O
ATOM   1804  CB  PRO A 263     -10.148  -4.145 -14.487  1.00  0.00      C2   C
ATOM   1805  CG  PRO A 263      -8.892  -4.889 -14.748  1.00  0.00      C2   C
ATOM   1806  CD  PRO A 263      -8.266  -5.119 -13.353  1.00  0.00      C2   C
ATOM   1807  N   VAL A 264     -12.027  -2.253 -12.456  1.00  0.00      C2   N
ATOM   1808  CA  VAL A 264     -13.093  -1.683 -11.606  1.00  0.00      C2   C
ATOM   1809  C   VAL A 264     -14.249  -2.530 -11.071  1.00  0.00      C2   C
ATOM   1810  O   VAL A 264     -14.827  -2.321  -9.953  1.00  0.00      C2   O
ATOM   1811  CB  VAL A 264     -13.564  -0.365 -12.343  1.00  0.00      C2   C
ATOM   1812  CG1 VAL A 264     -14.396  -0.688 -13.552  1.00  0.00      C2   C
ATOM   1813  CG2 VAL A 264     -14.371   0.613 -11.537  1.00  0.00      C2   C
ATOM   1814  N   SER A 265     -14.596  -3.570 -11.835  1.00  0.00      C2   N
ATOM   1815  CA  SER A 265     -15.352  -4.686 -11.441  1.00  0.00      C2   C
ATOM   1816  C   SER A 265     -14.949  -5.391 -10.115  1.00  0.00      C2   C
ATOM   1817  O   SER A 265     -15.811  -5.655  -9.262  1.00  0.00      C2   O
ATOM   1818  CB  SER A 265     -15.357  -5.570 -12.703  1.00  0.00      C2   C
ATOM   1819  OG  SER A 265     -14.096  -5.495 -13.287  1.00  0.00      C2   O
ATOM   1820  N   MET A 266     -13.592  -5.591  -9.982  1.00  0.00      C2   N
ATOM   1821  CA  MET A 266     -12.979  -6.064  -8.784  1.00  0.00      C2   C
ATOM   1822  C   MET A 266     -13.030  -5.133  -7.630  1.00  0.00      C2   C
ATOM   1823  O   MET A 266     -13.012  -5.628  -6.500  1.00  0.00      C2   O
ATOM   1824  CB  MET A 266     -11.507  -6.557  -9.024  1.00  0.00      C2   C
ATOM   1825  CG  MET A 266     -11.381  -7.378 -10.358  1.00  0.00      C2   C
ATOM   1826  SD  MET A 266      -9.699  -7.808 -10.762  1.00  0.00      C2   S
ATOM   1827  CE  MET A 266      -9.277  -9.224  -9.627  1.00  0.00      C2   C
ATOM   1828  N   GLY A 267     -13.148  -3.840  -7.897  1.00  0.00      C2   N
ATOM   1829  CA  GLY A 267     -13.304  -2.850  -6.815  1.00  0.00      C2   C
ATOM   1830  C   GLY A 267     -14.743  -2.900  -6.336  1.00  0.00      C2   C
ATOM   1831  O   GLY A 267     -14.901  -2.859  -5.077  1.00  0.00      C2   O
ATOM   1832  N   LYS A 268     -15.691  -3.002  -7.217  1.00  0.00      C2   N
ATOM   1833  CA  LYS A 268     -17.063  -2.899  -6.873  1.00  0.00      C2   C
ATOM   1834  C   LYS A 268     -17.474  -4.214  -6.162  1.00  0.00      C2   C
ATOM   1835  O   LYS A 268     -18.324  -4.248  -5.245  1.00  0.00      C2   O
ATOM   1836  CB  LYS A 268     -17.848  -2.660  -8.200  1.00  0.00      C2   C
ATOM   1837  CG  LYS A 268     -19.390  -2.299  -8.039  1.00  0.00      C2   C
ATOM   1838  CD  LYS A 268     -20.313  -2.390  -9.275  1.00  0.00      C2   C
ATOM   1839  CE  LYS A 268     -20.138  -1.294 -10.312  1.00  0.00      C2   C
ATOM   1840  NZ  LYS A 268     -20.729  -1.588 -11.595  1.00  0.00      C2   N
ATOM   1841  N   GLY A 269     -16.903  -5.332  -6.639  1.00  0.00      C2   N
ATOM   1842  CA  GLY A 269     -17.036  -6.581  -5.975  1.00  0.00      C2   C
ATOM   1843  C   GLY A 269     -16.336  -6.663  -4.629  1.00  0.00      C2   C
ATOM   1844  O   GLY A 269     -16.785  -7.312  -3.718  1.00  0.00      C2   O
ATOM   1845  N   LEU A 270     -15.258  -5.912  -4.405  1.00  0.00      C2   N
ATOM   1846  CA  LEU A 270     -14.611  -5.765  -3.110  1.00  0.00      C2   C
ATOM   1847  C   LEU A 270     -15.521  -4.990  -2.124  1.00  0.00      C2   C
ATOM   1848  O   LEU A 270     -15.525  -5.351  -0.957  1.00  0.00      C2   O
ATOM   1849  CB  LEU A 270     -13.284  -5.044  -3.263  1.00  0.00      C2   C
ATOM   1850  CG  LEU A 270     -12.430  -4.722  -1.980  1.00  0.00      C2   C
ATOM   1851  CD1 LEU A 270     -12.076  -6.023  -1.183  1.00  0.00      C2   C
ATOM   1852  CD2 LEU A 270     -11.230  -3.840  -2.404  1.00  0.00      C2   C
ATOM   1853  N   PHE A 271     -16.161  -3.966  -2.680  1.00  0.00      C2   N
ATOM   1854  CA  PHE A 271     -17.144  -3.251  -2.049  1.00  0.00      C2   C
ATOM   1855  C   PHE A 271     -18.454  -3.972  -1.658  1.00  0.00      C2   C
ATOM   1856  O   PHE A 271     -19.059  -3.646  -0.628  1.00  0.00      C2   O
ATOM   1857  CB  PHE A 271     -17.304  -1.923  -2.819  1.00  0.00      C2   C
ATOM   1858  CG  PHE A 271     -18.512  -1.133  -2.274  1.00  0.00      C2   C
ATOM   1859  CD1 PHE A 271     -18.350  -0.522  -1.021  1.00  0.00      C2   C
ATOM   1860  CD2 PHE A 271     -19.772  -1.096  -2.877  1.00  0.00      C2   C
ATOM   1861  CE1 PHE A 271     -19.363   0.232  -0.493  1.00  0.00      C2   C
ATOM   1862  CE2 PHE A 271     -20.758  -0.327  -2.292  1.00  0.00      C2   C
ATOM   1863  CZ  PHE A 271     -20.572   0.428  -1.120  1.00  0.00      C2   C
ATOM   1864  N   ASP A 272     -18.830  -4.913  -2.479  1.00  0.00      C2   N
ATOM   1865  CA  ASP A 272     -19.976  -5.889  -2.318  1.00  0.00      C2   C
ATOM   1866  C   ASP A 272     -19.720  -6.840  -1.137  1.00  0.00      C2   C
ATOM   1867  O   ASP A 272     -20.661  -7.300  -0.460  1.00  0.00      C2   O
ATOM   1868  CB  ASP A 272     -20.262  -6.748  -3.612  1.00  0.00      C2   C
ATOM   1869  CG  ASP A 272     -21.300  -7.822  -3.576  1.00  0.00      C2   C
ATOM   1870  OD1 ASP A 272     -22.371  -7.508  -3.162  1.00  0.00      C2   O
ATOM   1871  OD2 ASP A 272     -21.182  -8.888  -4.170  1.00  0.00      C2   O
ATOM   1872  N   LEU A 273     -18.473  -7.200  -0.873  1.00  0.00      C2   N
ATOM   1873  CA  LEU A 273     -18.069  -7.935   0.368  1.00  0.00      C2   C
ATOM   1874  C   LEU A 273     -18.052  -6.939   1.624  1.00  0.00      C2   C
ATOM   1875  O   LEU A 273     -18.418  -7.378   2.704  1.00  0.00      C2   O
ATOM   1876  CB  LEU A 273     -16.707  -8.632   0.116  1.00  0.00      C2   C
ATOM   1877  CG  LEU A 273     -16.629  -9.958  -0.673  1.00  0.00      C2   C
ATOM   1878  CD1 LEU A 273     -15.210 -10.155  -1.219  1.00  0.00      C2   C
ATOM   1879  CD2 LEU A 273     -17.235 -11.046   0.220  1.00  0.00      C2   C
ATOM   1880  N   ILE A 274     -17.589  -5.734   1.555  1.00  0.00      C2   N
ATOM   1881  CA  ILE A 274     -17.731  -4.768   2.606  1.00  0.00      C2   C
ATOM   1882  C   ILE A 274     -19.186  -4.333   2.970  1.00  0.00      C2   C
ATOM   1883  O   ILE A 274     -19.540  -4.238   4.180  1.00  0.00      C2   O
ATOM   1884  CB  ILE A 274     -16.959  -3.505   2.242  1.00  0.00      C2   C
ATOM   1885  CG1 ILE A 274     -15.453  -3.681   2.026  1.00  0.00      C2   C
ATOM   1886  CG2 ILE A 274     -17.186  -2.364   3.210  1.00  0.00      C2   C
ATOM   1887  CD1 ILE A 274     -14.838  -2.597   1.104  1.00  0.00      C2   C
ATOM   1888  N   ALA A 275     -20.066  -4.133   1.984  1.00  0.00      C2   N
ATOM   1889  CA  ALA A 275     -21.356  -3.411   2.316  1.00  0.00      C2   C
ATOM   1890  C   ALA A 275     -22.405  -4.341   2.941  1.00  0.00      C2   C
ATOM   1891  O   ALA A 275     -23.508  -3.806   3.212  1.00  0.00      C2   O
ATOM   1892  CB  ALA A 275     -21.719  -2.777   0.926  1.00  0.00      C2   C
ATOM   1893  N   ALA A 276     -22.054  -5.611   3.219  1.00  0.00      C2   N
ATOM   1894  CA  ALA A 276     -22.934  -6.598   3.837  1.00  0.00      C2   C
ATOM   1895  C   ALA A 276     -23.045  -6.370   5.356  1.00  0.00      C2   C
ATOM   1896  O   ALA A 276     -24.143  -6.376   5.849  1.00  0.00      C2   O
ATOM   1897  CB  ALA A 276     -22.534  -8.037   3.497  1.00  0.00      C2   C
ATOM   1898  N   ASN A 277     -21.923  -6.353   6.030  1.00  0.00      C2   N
ATOM   1899  CA  ASN A 277     -21.854  -6.062   7.446  1.00  0.00      C2   C
ATOM   1900  C   ASN A 277     -21.379  -4.651   7.843  1.00  0.00      C2   C
ATOM   1901  O   ASN A 277     -21.896  -4.187   8.852  1.00  0.00      C2   O
ATOM   1902  CB  ASN A 277     -21.001  -7.122   8.165  1.00  0.00      C2   C
ATOM   1903  CG  ASN A 277     -21.570  -8.558   8.148  1.00  0.00      C2   C
ATOM   1904  ND2 ASN A 277     -20.661  -9.496   7.895  1.00  0.00      C2   N
ATOM   1905  OD1 ASN A 277     -22.761  -8.675   8.386  1.00  0.00      C2   O
ATOM   1906  N   THR A 278     -20.494  -4.051   7.041  1.00  0.00      C2   N
ATOM   1907  CA  THR A 278     -19.868  -2.755   7.337  1.00  0.00      C2   C
ATOM   1908  C   THR A 278     -20.686  -1.684   6.635  1.00  0.00      C2   C
ATOM   1909  O   THR A 278     -20.407  -1.243   5.554  1.00  0.00      C2   O
ATOM   1910  CB  THR A 278     -18.349  -2.716   6.971  1.00  0.00      C2   C
ATOM   1911  CG2 THR A 278     -17.634  -1.420   6.976  1.00  0.00      C2   C
ATOM   1912  OG1 THR A 278     -17.771  -3.744   7.778  1.00  0.00      C2   O
ATOM   1913  N   LEU A 279     -21.776  -1.324   7.376  1.00  0.00      C2   N
ATOM   1914  CA  LEU A 279     -22.863  -0.466   6.837  1.00  0.00      C2   C
ATOM   1915  C   LEU A 279     -22.453   0.960   6.740  1.00  0.00      C2   C
ATOM   1916  O   LEU A 279     -23.098   1.674   6.007  1.00  0.00      C2   O
ATOM   1917  CB  LEU A 279     -24.171  -0.668   7.587  1.00  0.00      C2   C
ATOM   1918  CG  LEU A 279     -24.609  -2.092   7.980  1.00  0.00      C2   C
ATOM   1919  CD1 LEU A 279     -26.003  -2.119   8.670  1.00  0.00      C2   C
ATOM   1920  CD2 LEU A 279     -24.575  -2.984   6.774  1.00  0.00      C2   C
ATOM   1921  N   ASP A 280     -21.277   1.357   7.379  1.00  0.00      C2   N
ATOM   1922  CA  ASP A 280     -20.659   2.702   7.321  1.00  0.00      C2   C
ATOM   1923  C   ASP A 280     -19.463   2.492   6.340  1.00  0.00      C2   C
ATOM   1924  O   ASP A 280     -18.290   2.106   6.716  1.00  0.00      C2   O
ATOM   1925  CB  ASP A 280     -20.204   3.161   8.687  1.00  0.00      C2   C
ATOM   1926  CG  ASP A 280     -21.178   4.052   9.430  1.00  0.00      C2   C
ATOM   1927  OD1 ASP A 280     -22.380   4.089   9.130  1.00  0.00      C2   O
ATOM   1928  OD2 ASP A 280     -20.739   4.784  10.366  1.00  0.00      C2   O
ATOM   1929  N   SER A 281     -19.875   2.517   5.067  1.00  0.00      C2   N
ATOM   1930  CA  SER A 281     -19.061   2.338   3.876  1.00  0.00      C2   C
ATOM   1931  C   SER A 281     -19.565   3.110   2.695  1.00  0.00      C2   C
ATOM   1932  O   SER A 281     -20.737   3.464   2.674  1.00  0.00      C2   O
ATOM   1933  CB  SER A 281     -18.769   0.881   3.620  1.00  0.00      C2   C
ATOM   1934  OG  SER A 281     -20.002   0.205   3.370  1.00  0.00      C2   O
ATOM   1935  N   SER A 282     -18.667   3.473   1.872  1.00  0.00      C2   N
ATOM   1936  CA  SER A 282     -18.919   4.102   0.571  1.00  0.00      C2   C
ATOM   1937  C   SER A 282     -17.857   3.658  -0.401  1.00  0.00      C2   C
ATOM   1938  O   SER A 282     -16.762   3.144  -0.086  1.00  0.00      C2   O
ATOM   1939  CB  SER A 282     -18.964   5.653   0.848  1.00  0.00      C2   C
ATOM   1940  OG  SER A 282     -19.151   6.406  -0.334  1.00  0.00      C2   O
ATOM   1941  N   LEU A 283     -18.226   3.841  -1.637  1.00  0.00      C2   N
ATOM   1942  CA  LEU A 283     -17.435   3.607  -2.796  1.00  0.00      C2   C
ATOM   1943  C   LEU A 283     -17.446   4.876  -3.626  1.00  0.00      C2   C
ATOM   1944  O   LEU A 283     -18.467   5.479  -3.857  1.00  0.00      C2   O
ATOM   1945  CB  LEU A 283     -17.941   2.418  -3.553  1.00  0.00      C2   C
ATOM   1946  CG  LEU A 283     -17.380   2.181  -4.951  1.00  0.00      C2   C
ATOM   1947  CD1 LEU A 283     -15.847   2.086  -5.066  1.00  0.00      C2   C
ATOM   1948  CD2 LEU A 283     -17.998   0.952  -5.650  1.00  0.00      C2   C
ATOM   1949  N   TYR A 284     -16.208   5.196  -4.067  1.00  0.00      C2   N
ATOM   1950  CA  TYR A 284     -16.016   6.237  -5.078  1.00  0.00      C2   C
ATOM   1951  C   TYR A 284     -15.240   5.779  -6.366  1.00  0.00      C2   C
ATOM   1952  O   TYR A 284     -14.008   5.768  -6.251  1.00  0.00      C2   O
ATOM   1953  CB  TYR A 284     -15.208   7.348  -4.460  1.00  0.00      C2   C
ATOM   1954  CG  TYR A 284     -15.903   8.213  -3.396  1.00  0.00      C2   C
ATOM   1955  CD1 TYR A 284     -17.271   8.485  -3.557  1.00  0.00      C2   C
ATOM   1956  CD2 TYR A 284     -15.143   8.771  -2.286  1.00  0.00      C2   C
ATOM   1957  CE1 TYR A 284     -17.928   9.214  -2.562  1.00  0.00      C2   C
ATOM   1958  CE2 TYR A 284     -15.846   9.632  -1.374  1.00  0.00      C2   C
ATOM   1959  CZ  TYR A 284     -17.199   9.796  -1.508  1.00  0.00      C2   C
ATOM   1960  OH  TYR A 284     -17.846  10.534  -0.534  1.00  0.00      C2   O
ATOM   1961  N   LEU A 285     -15.997   5.602  -7.428  1.00  0.00      C2   N
ATOM   1962  CA  LEU A 285     -15.515   5.256  -8.735  1.00  0.00      C2   C
ATOM   1963  C   LEU A 285     -15.158   6.604  -9.368  1.00  0.00      C2   C
ATOM   1964  O   LEU A 285     -16.040   7.407  -9.589  1.00  0.00      C2   O
ATOM   1965  CB  LEU A 285     -16.588   4.429  -9.448  1.00  0.00      C2   C
ATOM   1966  CG  LEU A 285     -16.965   3.043  -8.808  1.00  0.00      C2   C
ATOM   1967  CD1 LEU A 285     -18.317   2.424  -9.243  1.00  0.00      C2   C
ATOM   1968  CD2 LEU A 285     -15.749   2.000  -8.771  1.00  0.00      C2   C
ATOM   1969  N   ILE A 286     -13.880   6.896  -9.580  1.00  0.00      C2   N
ATOM   1970  CA  ILE A 286     -13.472   8.210 -10.146  1.00  0.00      C2   C
ATOM   1971  C   ILE A 286     -13.226   7.905 -11.645  1.00  0.00      C2   C
ATOM   1972  O   ILE A 286     -12.442   7.046 -11.964  1.00  0.00      C2   O
ATOM   1973  CB  ILE A 286     -12.147   8.582  -9.464  1.00  0.00      C2   C
ATOM   1974  CG1 ILE A 286     -12.059   8.457  -7.914  1.00  0.00      C2   C
ATOM   1975  CG2 ILE A 286     -11.570   9.986  -9.842  1.00  0.00      C2   C
ATOM   1976  CD1 ILE A 286     -12.842   9.508  -7.145  1.00  0.00      C2   C
ATOM   1977  N   ASN A 287     -13.893   8.699 -12.486  1.00  0.00      C2   N
ATOM   1978  CA  ASN A 287     -13.485   8.922 -13.885  1.00  0.00      C2   C
ATOM   1979  C   ASN A 287     -12.247   9.792 -14.012  1.00  0.00      C2   C
ATOM   1980  O   ASN A 287     -12.137  10.801 -13.306  1.00  0.00      C2   O
ATOM   1981  CB  ASN A 287     -14.650   9.475 -14.709  1.00  0.00      C2   C
ATOM   1982  CG  ASN A 287     -15.641   8.419 -15.007  1.00  0.00      C2   C
ATOM   1983  ND2 ASN A 287     -16.827   8.550 -14.433  1.00  0.00      C2   N
ATOM   1984  OD1 ASN A 287     -15.453   7.473 -15.741  1.00  0.00      C2   O
ATOM   1985  N   ASN A 288     -11.474   9.399 -14.990  1.00  0.00      C2   N
ATOM   1986  CA  ASN A 288     -10.180   9.974 -15.445  1.00  0.00      C2   C
ATOM   1987  C   ASN A 288      -8.909   9.725 -14.505  1.00  0.00      C2   C
ATOM   1988  O   ASN A 288      -7.919  10.414 -14.569  1.00  0.00      C2   O
ATOM   1989  CB  ASN A 288     -10.248  11.394 -15.894  1.00  0.00      C2   C
ATOM   1990  CG  ASN A 288     -11.034  11.441 -17.176  1.00  0.00      C2   C
ATOM   1991  ND2 ASN A 288     -10.464  11.909 -18.303  1.00  0.00      C2   N
ATOM   1992  OD1 ASN A 288     -12.127  10.966 -17.263  1.00  0.00      C2   O
ATOM   1993  N   ALA A 289      -9.031   8.587 -13.854  1.00  0.00      C2   N
ATOM   1994  CA  ALA A 289      -8.163   8.063 -12.822  1.00  0.00      C2   C
ATOM   1995  C   ALA A 289      -7.771   6.583 -13.066  1.00  0.00      C2   C
ATOM   1996  O   ALA A 289      -8.625   5.829 -13.404  1.00  0.00      C2   O
ATOM   1997  CB  ALA A 289      -8.984   8.155 -11.503  1.00  0.00      C2   C
ATOM   1998  N   GLY A 290      -6.469   6.308 -12.921  1.00  0.00      C2   N
ATOM   1999  CA  GLY A 290      -5.888   5.003 -13.196  1.00  0.00      C2   C
ATOM   2000  C   GLY A 290      -5.663   4.184 -11.932  1.00  0.00      C2   C
ATOM   2001  O   GLY A 290      -6.462   4.222 -11.000  1.00  0.00      C2   O
ATOM   2002  N   HIP A 291      -4.555   3.414 -11.927  1.00  0.00      C2   N
ATOM   2003  CA  HIP A 291      -4.188   2.585 -10.791  1.00  0.00      C2   C
ATOM   2004  C   HIP A 291      -3.474   3.367  -9.632  1.00  0.00      C2   C
ATOM   2005  O   HIP A 291      -3.099   2.714  -8.658  1.00  0.00      C2   O
ATOM   2006  CB  HIP A 291      -3.329   1.359 -11.268  1.00  0.00      C2   C
ATOM   2007  CG  HIP A 291      -3.324   0.245 -10.219  1.00  0.00      C2   C
ATOM   2008  CD2 HIP A 291      -2.345  -0.083  -9.314  1.00  0.00      C2   C
ATOM   2009  ND1 HIP A 291      -4.447  -0.489  -9.785  1.00  0.00      C2   N
ATOM   2010  CE1 HIP A 291      -4.089  -1.266  -8.876  1.00  0.00      C2   C
ATOM   2011  NE2 HIP A 291      -2.849  -1.009  -8.473  1.00  0.00      C2   N
ATOM   2012  N   HIS A 292      -3.287   4.689  -9.832  1.00  0.00      C2   N
ATOM   2013  CA  HIS A 292      -2.792   5.519  -8.729  1.00  0.00      C2   C
ATOM   2014  C   HIS A 292      -3.873   6.370  -8.056  1.00  0.00      C2   C
ATOM   2015  O   HIS A 292      -3.983   6.399  -6.804  1.00  0.00      C2   O
ATOM   2016  CB  HIS A 292      -1.657   6.414  -9.143  1.00  0.00      C2   C
ATOM   2017  CG  HIS A 292      -0.353   5.690  -9.390  1.00  0.00      C2   C
ATOM   2018  CD2 HIS A 292       0.113   4.473  -8.976  1.00  0.00      C2   C
ATOM   2019  ND1 HIS A 292       0.676   6.173 -10.155  1.00  0.00      C2   N
ATOM   2020  CE1 HIS A 292       1.660   5.312 -10.211  1.00  0.00      C2   C
ATOM   2021  NE2 HIS A 292       1.317   4.207  -9.622  1.00  0.00      C2   N
ATOM   2022  N   VAL A 293      -4.639   7.044  -8.815  1.00  0.00      C2   N
ATOM   2023  CA  VAL A 293      -5.780   7.919  -8.461  1.00  0.00      C2   C
ATOM   2024  C   VAL A 293      -5.250   9.298  -7.747  1.00  0.00      C2   C
ATOM   2025  O   VAL A 293      -5.496  10.341  -8.245  1.00  0.00      C2   O
ATOM   2026  CB  VAL A 293      -6.835   7.299  -7.588  1.00  0.00      C2   C
ATOM   2027  CG1 VAL A 293      -7.967   8.256  -7.145  1.00  0.00      C2   C
ATOM   2028  CG2 VAL A 293      -7.382   6.023  -8.241  1.00  0.00      C2   C
ATOM   2029  N   PHE A 294      -4.378   9.254  -6.729  1.00  0.00      C2   N
ATOM   2030  CA  PHE A 294      -3.932  10.409  -5.960  1.00  0.00      C2   C
ATOM   2031  C   PHE A 294      -2.917  11.420  -6.664  1.00  0.00      C2   C
ATOM   2032  O   PHE A 294      -2.906  12.601  -6.332  1.00  0.00      C2   O
ATOM   2033  CB  PHE A 294      -3.329   9.854  -4.702  1.00  0.00      C2   C
ATOM   2034  CG  PHE A 294      -2.078   8.991  -4.804  1.00  0.00      C2   C
ATOM   2035  CD1 PHE A 294      -2.155   7.614  -4.710  1.00  0.00      C2   C
ATOM   2036  CD2 PHE A 294      -0.831   9.615  -5.092  1.00  0.00      C2   C
ATOM   2037  CE1 PHE A 294      -1.004   6.834  -4.916  1.00  0.00      C2   C
ATOM   2038  CE2 PHE A 294       0.242   8.850  -5.416  1.00  0.00      C2   C
ATOM   2039  CZ  PHE A 294       0.189   7.486  -5.295  1.00  0.00      C2   C
ATOM   2040  N   SER A 295      -2.227  10.954  -7.694  1.00  0.00      C2   N
ATOM   2041  CA  SER A 295      -1.409  11.737  -8.580  1.00  0.00      C2   C
ATOM   2042  C   SER A 295      -2.193  12.059  -9.847  1.00  0.00      C2   C
ATOM   2043  O   SER A 295      -1.925  13.038 -10.558  1.00  0.00      C2   O
ATOM   2044  CB  SER A 295      -0.071  10.944  -8.692  1.00  0.00      C2   C
ATOM   2045  OG  SER A 295      -0.154   9.495  -8.915  1.00  0.00      C2   O
ATOM   2046  N   ASP A 296      -3.202  11.201 -10.151  1.00  0.00      C2   N
ATOM   2047  CA  ASP A 296      -4.074  11.341 -11.319  1.00  0.00      C2   C
ATOM   2048  C   ASP A 296      -5.135  12.448 -11.231  1.00  0.00      C2   C
ATOM   2049  O   ASP A 296      -5.503  13.091 -12.185  1.00  0.00      C2   O
ATOM   2050  CB  ASP A 296      -4.813  10.052 -11.760  1.00  0.00      C2   C
ATOM   2051  CG  ASP A 296      -4.043   8.832 -12.201  1.00  0.00      C2   C
ATOM   2052  OD1 ASP A 296      -3.330   8.835 -13.178  1.00  0.00      C2   O
ATOM   2053  OD2 ASP A 296      -4.274   7.814 -11.585  1.00  0.00      C2   O
ATOM   2054  N   GLN A 297      -5.585  12.709 -10.001  1.00  0.00      C2   N
ATOM   2055  CA  GLN A 297      -6.788  13.497  -9.776  1.00  0.00      C2   C
ATOM   2056  C   GLN A 297      -6.577  14.157  -8.391  1.00  0.00      C2   C
ATOM   2057  O   GLN A 297      -7.416  14.010  -7.526  1.00  0.00      C2   O
ATOM   2058  CB  GLN A 297      -8.015  12.529  -9.805  1.00  0.00      C2   C
ATOM   2059  CG  GLN A 297      -8.480  11.908 -11.219  1.00  0.00      C2   C
ATOM   2060  CD  GLN A 297      -8.694  13.054 -12.210  1.00  0.00      C2   C
ATOM   2061  NE2 GLN A 297      -8.240  12.943 -13.437  1.00  0.00      C2   N
ATOM   2062  OE1 GLN A 297      -9.354  14.028 -11.927  1.00  0.00      C2   O
ATOM   2063  N   ARG A 298      -5.475  14.884  -8.221  1.00  0.00      C2   N
ATOM   2064  CA  ARG A 298      -5.059  15.417  -6.944  1.00  0.00      C2   C
ATOM   2065  C   ARG A 298      -6.111  16.127  -6.110  1.00  0.00      C2   C
ATOM   2066  O   ARG A 298      -6.439  15.657  -5.011  1.00  0.00      C2   O
ATOM   2067  CB  ARG A 298      -3.923  16.360  -7.237  1.00  0.00      C2   C
ATOM   2068  CG  ARG A 298      -3.206  17.006  -6.036  1.00  0.00      C2   C
ATOM   2069  CD  ARG A 298      -1.859  17.763  -6.409  1.00  0.00      C2   C
ATOM   2070  NE  ARG A 298      -1.367  18.671  -5.259  1.00  0.00      C2   N
ATOM   2071  CZ  ARG A 298      -0.418  19.639  -5.370  1.00  0.00      C2   C
ATOM   2072  NH1 ARG A 298      -0.077  20.114  -6.552  1.00  0.00      C2   N
ATOM   2073  NH2 ARG A 298      -0.069  20.261  -4.246  1.00  0.00      C2   N
ATOM   2074  N   GLU A 299      -6.769  17.151  -6.767  1.00  0.00      C2   N
ATOM   2075  CA  GLU A 299      -7.830  17.993  -6.231  1.00  0.00      C2   C
ATOM   2076  C   GLU A 299      -9.091  17.230  -5.924  1.00  0.00      C2   C
ATOM   2077  O   GLU A 299      -9.736  17.438  -4.876  1.00  0.00      C2   O
ATOM   2078  CB  GLU A 299      -7.942  19.222  -7.146  1.00  0.00      C2   C
ATOM   2079  CG  GLU A 299      -6.664  20.149  -7.362  1.00  0.00      C2   C
ATOM   2080  CD  GLU A 299      -6.872  21.336  -8.210  1.00  0.00      C2   C
ATOM   2081  OE1 GLU A 299      -7.989  21.690  -8.595  1.00  0.00      C2   O
ATOM   2082  OE2 GLU A 299      -5.865  22.049  -8.430  1.00  0.00      C2   O
ATOM   2083  N   LYS A 300      -9.434  16.269  -6.793  1.00  0.00      C2   N
ATOM   2084  CA  LYS A 300     -10.548  15.414  -6.462  1.00  0.00      C2   C
ATOM   2085  C   LYS A 300     -10.228  14.406  -5.324  1.00  0.00      C2   C
ATOM   2086  O   LYS A 300     -10.980  14.317  -4.369  1.00  0.00      C2   O
ATOM   2087  CB  LYS A 300     -10.885  14.597  -7.775  1.00  0.00      C2   C
ATOM   2088  CG  LYS A 300     -11.564  15.440  -8.954  1.00  0.00      C2   C
ATOM   2089  CD  LYS A 300     -10.552  16.320  -9.691  1.00  0.00      C2   C
ATOM   2090  CE  LYS A 300     -11.023  17.011 -10.997  1.00  0.00      C2   C
ATOM   2091  NZ  LYS A 300     -10.012  17.772 -11.745  1.00  0.00      C2   N
ATOM   2092  N   PHE A 301      -9.013  13.815  -5.373  1.00  0.00      C2   N
ATOM   2093  CA  PHE A 301      -8.525  12.804  -4.362  1.00  0.00      C2   C
ATOM   2094  C   PHE A 301      -8.556  13.362  -2.958  1.00  0.00      C2   C
ATOM   2095  O   PHE A 301      -9.154  12.701  -2.122  1.00  0.00      C2   O
ATOM   2096  CB  PHE A 301      -7.174  12.176  -4.759  1.00  0.00      C2   C
ATOM   2097  CG  PHE A 301      -6.503  11.277  -3.778  1.00  0.00      C2   C
ATOM   2098  CD1 PHE A 301      -6.945  10.000  -3.389  1.00  0.00      C2   C
ATOM   2099  CD2 PHE A 301      -5.529  11.970  -2.940  1.00  0.00      C2   C
ATOM   2100  CE1 PHE A 301      -6.346   9.394  -2.301  1.00  0.00      C2   C
ATOM   2101  CE2 PHE A 301      -4.915  11.291  -1.882  1.00  0.00      C2   C
ATOM   2102  CZ  PHE A 301      -5.308   9.954  -1.651  1.00  0.00      C2   C
ATOM   2103  N   ASN A 302      -7.934  14.539  -2.780  1.00  0.00      C2   N
ATOM   2104  CA  ASN A 302      -7.787  15.320  -1.491  1.00  0.00      C2   C
ATOM   2105  C   ASN A 302      -9.130  15.725  -0.921  1.00  0.00      C2   C
ATOM   2106  O   ASN A 302      -9.345  15.642   0.290  1.00  0.00      C2   O
ATOM   2107  CB  ASN A 302      -7.000  16.647  -1.815  1.00  0.00      C2   C
ATOM   2108  CG  ASN A 302      -5.511  16.501  -2.036  1.00  0.00      C2   C
ATOM   2109  ND2 ASN A 302      -4.889  17.579  -2.493  1.00  0.00      C2   N
ATOM   2110  OD1 ASN A 302      -4.956  15.453  -1.722  1.00  0.00      C2   O
ATOM   2111  N   ALA A 303     -10.036  16.130  -1.880  1.00  0.00      C2   N
ATOM   2112  CA  ALA A 303     -11.371  16.547  -1.494  1.00  0.00      C2   C
ATOM   2113  C   ALA A 303     -12.209  15.288  -1.063  1.00  0.00      C2   C
ATOM   2114  O   ALA A 303     -12.966  15.288  -0.109  1.00  0.00      C2   O
ATOM   2115  CB  ALA A 303     -11.933  17.400  -2.688  1.00  0.00      C2   C
ATOM   2116  N   ALA A 304     -12.142  14.218  -1.793  1.00  0.00      C2   N
ATOM   2117  CA  ALA A 304     -13.093  13.105  -1.528  1.00  0.00      C2   C
ATOM   2118  C   ALA A 304     -12.653  12.157  -0.401  1.00  0.00      C2   C
ATOM   2119  O   ALA A 304     -13.459  11.597   0.297  1.00  0.00      C2   O
ATOM   2120  CB  ALA A 304     -13.247  12.200  -2.769  1.00  0.00      C2   C
ATOM   2121  N   VAL A 305     -11.351  11.996  -0.259  1.00  0.00      C2   N
ATOM   2122  CA  VAL A 305     -10.717  11.380   0.885  1.00  0.00      C2   C
ATOM   2123  C   VAL A 305     -10.750  12.272   2.138  1.00  0.00      C2   C
ATOM   2124  O   VAL A 305     -11.287  11.805   3.144  1.00  0.00      C2   O
ATOM   2125  CB  VAL A 305      -9.241  10.861   0.666  1.00  0.00      C2   C
ATOM   2126  CG1 VAL A 305      -8.516  10.315   1.905  1.00  0.00      C2   C
ATOM   2127  CG2 VAL A 305      -9.243   9.783  -0.486  1.00  0.00      C2   C
ATOM   2128  N   GLY A 306     -10.435  13.560   2.029  1.00  0.00      C2   N
ATOM   2129  CA  GLY A 306     -10.385  14.514   3.093  1.00  0.00      C2   C
ATOM   2130  C   GLY A 306     -11.782  14.781   3.694  1.00  0.00      C2   C
ATOM   2131  O   GLY A 306     -11.934  14.778   4.922  1.00  0.00      C2   O
ATOM   2132  N   ALA A 307     -12.785  14.925   2.822  1.00  0.00      C2   N
ATOM   2133  CA  ALA A 307     -14.192  14.976   3.227  1.00  0.00      C2   C
ATOM   2134  C   ALA A 307     -14.694  13.624   3.798  1.00  0.00      C2   C
ATOM   2135  O   ALA A 307     -15.744  13.743   4.408  1.00  0.00      C2   O
ATOM   2136  CB  ALA A 307     -15.027  15.492   2.055  1.00  0.00      C2   C
ATOM   2137  N   PHE A 308     -13.945  12.555   3.774  1.00  0.00      C2   N
ATOM   2138  CA  PHE A 308     -14.361  11.367   4.606  1.00  0.00      C2   C
ATOM   2139  C   PHE A 308     -13.823  11.362   6.034  1.00  0.00      C2   C
ATOM   2140  O   PHE A 308     -14.583  11.070   6.973  1.00  0.00      C2   O
ATOM   2141  CB  PHE A 308     -14.113  10.087   3.816  1.00  0.00      C2   C
ATOM   2142  CG  PHE A 308     -14.031   8.779   4.648  1.00  0.00      C2   C
ATOM   2143  CD1 PHE A 308     -15.130   8.129   5.138  1.00  0.00      C2   C
ATOM   2144  CD2 PHE A 308     -12.746   8.303   4.922  1.00  0.00      C2   C
ATOM   2145  CE1 PHE A 308     -15.005   6.987   5.872  1.00  0.00      C2   C
ATOM   2146  CE2 PHE A 308     -12.641   7.130   5.673  1.00  0.00      C2   C
ATOM   2147  CZ  PHE A 308     -13.761   6.425   6.124  1.00  0.00      C2   C
ATOM   2148  N   ILE A 309     -12.509  11.760   6.179  1.00  0.00      C2   N
ATOM   2149  CA  ILE A 309     -11.823  11.820   7.439  1.00  0.00      C2   C
ATOM   2150  C   ILE A 309     -12.405  12.907   8.319  1.00  0.00      C2   C
ATOM   2151  O   ILE A 309     -12.713  12.601   9.482  1.00  0.00      C2   O
ATOM   2152  CB  ILE A 309     -10.223  12.151   7.330  1.00  0.00      C2   C
ATOM   2153  CG1 ILE A 309      -9.596  10.918   6.630  1.00  0.00      C2   C
ATOM   2154  CG2 ILE A 309      -9.462  12.571   8.615  1.00  0.00      C2   C
ATOM   2155  CD1 ILE A 309      -8.122  10.992   6.062  1.00  0.00      C2   C
ATOM   2156  N   SER A 310     -12.585  14.108   7.785  1.00  0.00      C2   N
ATOM   2157  CA  SER A 310     -12.934  15.250   8.506  1.00  0.00      C2   C
ATOM   2158  C   SER A 310     -14.531  15.258   8.596  1.00  0.00      C2   C
ATOM   2159  O   SER A 310     -15.146  16.084   7.833  1.00  0.00      C2   O
ATOM   2160  CB  SER A 310     -12.357  16.616   7.933  1.00  0.00      C2   C
ATOM   2161  OG  SER A 310     -10.983  16.749   8.121  1.00  0.00      C2   O
ATOM   2162  N   LEU A 311     -15.090  14.404   9.402  1.00  0.00      C2   N
ATOM   2163  CA  LEU A 311     -16.529  14.149   9.333  1.00  0.00      C2   C
ATOM   2164  C   LEU A 311     -17.007  13.162  10.502  1.00  0.00      C2   C
ATOM   2165  O   LEU A 311     -18.217  13.278  10.753  1.00  0.00      C2   O
ATOM   2166  CB  LEU A 311     -16.906  13.468   7.896  1.00  0.00      C2   C
ATOM   2167  CG  LEU A 311     -18.273  13.861   7.378  1.00  0.00      C2   C
ATOM   2168  CD1 LEU A 311     -18.413  15.392   7.263  1.00  0.00      C2   C
ATOM   2169  CD2 LEU A 311     -18.605  13.099   6.096  1.00  0.00      C2   C
ATOM   2170  OXT LEU A 311     -16.183  12.356  11.013  1.00  0.00      C2   O
ATOM   2171  OAH DRG A 125      -2.003  -3.733  -7.167  1.00  0.00      C2   O
ATOM   2172  CAG DRG A 125      -1.493  -4.434  -6.298  1.00  0.00      C2   C
ATOM   2173  OAI DRG A 125      -2.037  -4.575  -5.183  1.00  0.00      C2   O
ATOM   2174  CAF DRG A 125      -0.098  -4.974  -6.475  1.00  0.00      C2   C
ATOM   2175  CAA DRG A 125       0.051  -6.229  -7.099  1.00  0.00      C2   C
ATOM   2176  CAB DRG A 125       1.266  -6.883  -7.284  1.00  0.00      C2   C
ATOM   2177  CAC DRG A 125       2.421  -6.246  -6.915  1.00  0.00      C2   C
ATOM   2178  CAD DRG A 125       2.322  -4.962  -6.386  1.00  0.00      C2   C
ATOM   2179  CAE DRG A 125       1.126  -4.267  -6.148  1.00  0.00      C2   C
ATOM   2180  CAJ DRG A 125       1.197  -3.051  -5.315  1.00  0.00      C2   C
ATOM   2181  OAL DRG A 125       0.171  -2.195  -5.629  1.00  0.00      C2   O
ATOM   2182  OAK DRG A 125       1.978  -2.928  -4.353  1.00  0.00      C2   O
ATOM   2183  CAE DRA A1500       4.389   5.253  -7.374  1.00  0.00      C2   C
ATOM   2184  CAD DRA A1500       4.421   3.850  -6.695  1.00  0.00      C2   C
ATOM   2185  CAC DRA A1500       3.086   3.149  -6.583  1.00  0.00      C2   C
ATOM   2186  CAB DRA A1500       3.254   1.675  -5.997  1.00  0.00      C2   C
ATOM   2187  OAA DRA A1500       4.130   0.917  -6.775  1.00  0.00      C2   O
ATOM   2188  H1  PHE A  24      12.262  13.824   8.069  1.00  0.00      C2   H
ATOM   2189  H2  PHE A  24      13.578  13.753   7.064  1.00  0.00      C2   H
ATOM   2190  H3  PHE A  24      11.973  13.528   6.618  1.00  0.00      C2   H
ATOM   2191  HA  PHE A  24      11.835  11.483   7.752  1.00  0.00      C2   H
ATOM   2192  HB3 PHE A  24      13.811  10.135   6.773  1.00  0.00      C2   H
ATOM   2193  HB2 PHE A  24      14.505  11.675   6.148  1.00  0.00      C2   H
ATOM   2194  HD1 PHE A  24      11.823   9.217   5.857  1.00  0.00      C2   H
ATOM   2195  HD2 PHE A  24      13.613  12.721   4.350  1.00  0.00      C2   H
ATOM   2196  HE1 PHE A  24      10.334   9.036   3.738  1.00  0.00      C2   H
ATOM   2197  HE2 PHE A  24      12.022  12.579   2.337  1.00  0.00      C2   H
ATOM   2198  HZ  PHE A  24      10.475  10.825   2.143  1.00  0.00      C2   H
ATOM   2199  H   HIS A  25      12.439   9.957   9.313  1.00  0.00      C2   H
ATOM   2200  HA  HIS A  25      14.516  10.544  11.164  1.00  0.00      C2   H
ATOM   2201  HB3 HIS A  25      12.615  10.314  12.952  1.00  0.00      C2   H
ATOM   2202  HB2 HIS A  25      11.569  10.033  11.543  1.00  0.00      C2   H
ATOM   2203  HD2 HIS A  25       9.823  12.099  12.375  1.00  0.00      C2   H
ATOM   2204  HD1 HIS A  25      13.889  13.193  11.889  1.00  0.00      C2   H
ATOM   2205  HE1 HIS A  25      12.444  15.290  11.866  1.00  0.00      C2   H
ATOM   2206  H   THR A  26      14.613   8.449  12.838  1.00  0.00      C2   H
ATOM   2207  HA  THR A  26      13.654   5.993  11.603  1.00  0.00      C2   H
ATOM   2208  HB  THR A  26      16.574   6.542  12.802  1.00  0.00      C2   H
ATOM   2209 HG21 THR A  26      16.889   4.118  11.523  1.00  0.00      C2   H
ATOM   2210 HG22 THR A  26      16.009   3.922  12.976  1.00  0.00      C2   H
ATOM   2211 HG23 THR A  26      15.185   4.095  11.494  1.00  0.00      C2   H
ATOM   2212  HG1 THR A  26      16.173   7.492  10.788  1.00  0.00      C2   H
ATOM   2213  H   VAL A  27      13.391   4.372  13.266  1.00  0.00      C2   H
ATOM   2214  HA  VAL A  27      13.782   5.118  16.053  1.00  0.00      C2   H
ATOM   2215  HB  VAL A  27      11.598   5.952  15.575  1.00  0.00      C2   H
ATOM   2216 HG11 VAL A  27      10.742   3.147  14.822  1.00  0.00      C2   H
ATOM   2217 HG12 VAL A  27       9.682   4.531  14.906  1.00  0.00      C2   H
ATOM   2218 HG13 VAL A  27      11.047   4.387  13.658  1.00  0.00      C2   H
ATOM   2219 HG21 VAL A  27      12.024   4.921  17.896  1.00  0.00      C2   H
ATOM   2220 HG22 VAL A  27      10.402   4.856  17.324  1.00  0.00      C2   H
ATOM   2221 HG23 VAL A  27      11.431   3.377  17.256  1.00  0.00      C2   H
ATOM   2222  H   ASP A  28      14.234   3.093  17.243  1.00  0.00      C2   H
ATOM   2223  HA  ASP A  28      14.512   0.746  15.592  1.00  0.00      C2   H
ATOM   2224  HB3 ASP A  28      15.768   1.854  18.013  1.00  0.00      C2   H
ATOM   2225  HB2 ASP A  28      16.473   1.177  16.603  1.00  0.00      C2   H
ATOM   2226  H   VAL A  29      13.186  -0.975  15.814  1.00  0.00      C2   H
ATOM   2227  HA  VAL A  29      11.052  -0.992  17.918  1.00  0.00      C2   H
ATOM   2228  HB  VAL A  29      10.623  -1.501  15.041  1.00  0.00      C2   H
ATOM   2229 HG11 VAL A  29       8.692  -1.683  17.238  1.00  0.00      C2   H
ATOM   2230 HG12 VAL A  29       8.267  -1.355  15.630  1.00  0.00      C2   H
ATOM   2231 HG13 VAL A  29       9.172  -2.843  15.867  1.00  0.00      C2   H
ATOM   2232 HG21 VAL A  29       9.216   0.763  15.221  1.00  0.00      C2   H
ATOM   2233 HG22 VAL A  29       9.980   0.859  16.834  1.00  0.00      C2   H
ATOM   2234 HG23 VAL A  29      10.956   0.935  15.376  1.00  0.00      C2   H
ATOM   2235  H   LYS A  30      12.451  -2.673  18.858  1.00  0.00      C2   H
ATOM   2236  HA  LYS A  30      13.400  -4.642  19.376  1.00  0.00      C2   H
ATOM   2237  HB3 LYS A  30      12.447  -6.777  18.885  1.00  0.00      C2   H
ATOM   2238  HB2 LYS A  30      11.641  -6.368  17.583  1.00  0.00      C2   H
ATOM   2239  HG3 LYS A  30      10.306  -4.727  18.910  1.00  0.00      C2   H
ATOM   2240  HG2 LYS A  30      10.927  -5.511  20.370  1.00  0.00      C2   H
ATOM   2241  HD3 LYS A  30       9.819  -7.750  19.162  1.00  0.00      C2   H
ATOM   2242  HD2 LYS A  30       9.249  -6.536  18.042  1.00  0.00      C2   H
ATOM   2243  HE3 LYS A  30       7.919  -5.376  19.531  1.00  0.00      C2   H
ATOM   2244  HE2 LYS A  30       8.453  -6.230  20.911  1.00  0.00      C2   H
ATOM   2245  HZ1 LYS A  30       6.317  -6.799  19.730  1.00  0.00      C2   H
ATOM   2246  HZ2 LYS A  30       7.277  -7.622  18.652  1.00  0.00      C2   H
ATOM   2247  HZ3 LYS A  30       7.306  -8.035  20.237  1.00  0.00      C2   H
ATOM   2248  H   GLY A  31      14.947  -3.127  17.297  1.00  0.00      C2   H
ATOM   2249  HA3 GLY A  31      16.423  -5.485  16.242  1.00  0.00      C2   H
ATOM   2250  HA2 GLY A  31      17.057  -3.894  16.806  1.00  0.00      C2   H
ATOM   2251  H   VAL A  32      14.001  -3.914  15.045  1.00  0.00      C2   H
ATOM   2252  HA  VAL A  32      15.148  -3.461  12.320  1.00  0.00      C2   H
ATOM   2253  HB  VAL A  32      12.480  -3.192  13.668  1.00  0.00      C2   H
ATOM   2254 HG11 VAL A  32      12.247  -2.026  11.589  1.00  0.00      C2   H
ATOM   2255 HG12 VAL A  32      12.861  -3.228  10.602  1.00  0.00      C2   H
ATOM   2256 HG13 VAL A  32      11.291  -3.513  11.488  1.00  0.00      C2   H
ATOM   2257 HG21 VAL A  32      11.817  -5.388  12.681  1.00  0.00      C2   H
ATOM   2258 HG22 VAL A  32      13.394  -5.700  12.179  1.00  0.00      C2   H
ATOM   2259 HG23 VAL A  32      12.956  -5.549  13.940  1.00  0.00      C2   H
ATOM   2260  H   GLN A  33      16.229  -1.570  12.009  1.00  0.00      C2   H
ATOM   2261  HA  GLN A  33      15.386   0.814  13.420  1.00  0.00      C2   H
ATOM   2262  HB3 GLN A  33      17.386   1.886  12.309  1.00  0.00      C2   H
ATOM   2263  HB2 GLN A  33      17.629   0.709  11.150  1.00  0.00      C2   H
ATOM   2264  HG3 GLN A  33      19.433   0.276  12.660  1.00  0.00      C2   H
ATOM   2265  HG2 GLN A  33      18.358  -1.068  12.733  1.00  0.00      C2   H
ATOM   2266 HE22 GLN A  33      17.853  -0.878  16.083  1.00  0.00      C2   H
ATOM   2267 HE21 GLN A  33      17.667  -1.816  14.617  1.00  0.00      C2   H
ATOM   2268  H   THR A  34      13.438   1.283  12.757  1.00  0.00      C2   H
ATOM   2269  HA  THR A  34      12.512   1.113   9.983  1.00  0.00      C2   H
ATOM   2270  HB  THR A  34      10.897   1.967  12.492  1.00  0.00      C2   H
ATOM   2271 HG21 THR A  34       8.935   1.205  11.266  1.00  0.00      C2   H
ATOM   2272 HG22 THR A  34       9.700   2.585  10.444  1.00  0.00      C2   H
ATOM   2273 HG23 THR A  34       9.936   1.048   9.740  1.00  0.00      C2   H
ATOM   2274  HG1 THR A  34      11.482  -0.056  12.948  1.00  0.00      C2   H
ATOM   2275  H   ARG A  35      12.668   2.632   8.721  1.00  0.00      C2   H
ATOM   2276  HA  ARG A  35      13.157   5.372   9.382  1.00  0.00      C2   H
ATOM   2277  HB3 ARG A  35      12.737   4.232   6.588  1.00  0.00      C2   H
ATOM   2278  HB2 ARG A  35      14.144   4.098   7.513  1.00  0.00      C2   H
ATOM   2279  HG3 ARG A  35      14.327   6.715   7.561  1.00  0.00      C2   H
ATOM   2280  HG2 ARG A  35      12.782   6.843   6.804  1.00  0.00      C2   H
ATOM   2281  HD3 ARG A  35      14.997   5.487   5.267  1.00  0.00      C2   H
ATOM   2282  HD2 ARG A  35      14.957   7.185   5.375  1.00  0.00      C2   H
ATOM   2283  HE  ARG A  35      12.903   5.201   4.335  1.00  0.00      C2   H
ATOM   2284 HH12 ARG A  35      13.321   8.541   2.137  1.00  0.00      C2   H
ATOM   2285 HH11 ARG A  35      14.337   8.379   3.548  1.00  0.00      C2   H
ATOM   2286 HH22 ARG A  35      11.735   6.926   1.679  1.00  0.00      C2   H
ATOM   2287 HH21 ARG A  35      11.716   5.495   2.718  1.00  0.00      C2   H
ATOM   2288  H   TYR A  36      11.535   7.149   9.202  1.00  0.00      C2   H
ATOM   2289  HA  TYR A  36       9.053   6.684   7.989  1.00  0.00      C2   H
ATOM   2290  HB3 TYR A  36       8.312   5.684  10.200  1.00  0.00      C2   H
ATOM   2291  HB2 TYR A  36       7.502   7.202   9.753  1.00  0.00      C2   H
ATOM   2292  HD2 TYR A  36      10.779   6.569  11.667  1.00  0.00      C2   H
ATOM   2293  HD1 TYR A  36       7.125   8.531  11.354  1.00  0.00      C2   H
ATOM   2294  HE2 TYR A  36      11.043   7.395  14.003  1.00  0.00      C2   H
ATOM   2295  HE1 TYR A  36       7.272   9.398  13.732  1.00  0.00      C2   H
ATOM   2296  HH  TYR A  36       8.485   9.318  15.762  1.00  0.00      C2   H
ATOM   2297  H   PHE A  37       7.881   8.579   7.737  1.00  0.00      C2   H
ATOM   2298  HA  PHE A  37       9.077  11.231   8.254  1.00  0.00      C2   H
ATOM   2299  HB3 PHE A  37       7.019  10.162   6.235  1.00  0.00      C2   H
ATOM   2300  HB2 PHE A  37       8.694  10.751   5.986  1.00  0.00      C2   H
ATOM   2301  HD1 PHE A  37       8.622  12.804   4.664  1.00  0.00      C2   H
ATOM   2302  HD2 PHE A  37       5.450  12.161   7.604  1.00  0.00      C2   H
ATOM   2303  HE1 PHE A  37       7.545  15.041   4.248  1.00  0.00      C2   H
ATOM   2304  HE2 PHE A  37       4.611  14.354   7.063  1.00  0.00      C2   H
ATOM   2305  HZ  PHE A  37       5.544  15.703   5.604  1.00  0.00      C2   H
ATOM   2306  H   ASP A  38       8.015  12.503   9.769  1.00  0.00      C2   H
ATOM   2307  HA  ASP A  38       5.285  11.837  10.648  1.00  0.00      C2   H
ATOM   2308  HB3 ASP A  38       7.642  12.514  12.549  1.00  0.00      C2   H
ATOM   2309  HB2 ASP A  38       6.785  10.976  12.282  1.00  0.00      C2   H
ATOM   2310  H   ASP A  39       4.194  13.557  10.544  1.00  0.00      C2   H
ATOM   2311  HA  ASP A  39       4.913  16.246   9.694  1.00  0.00      C2   H
ATOM   2312  HB3 ASP A  39       2.306  15.408  11.138  1.00  0.00      C2   H
ATOM   2313  HB2 ASP A  39       2.742  15.012   9.379  1.00  0.00      C2   H
ATOM   2314  H   GLY A  40       4.474  14.717  12.914  1.00  0.00      C2   H
ATOM   2315  HA3 GLY A  40       5.745  16.747  14.405  1.00  0.00      C2   H
ATOM   2316  HA2 GLY A  40       4.927  15.249  14.819  1.00  0.00      C2   H
ATOM   2317  H   GLN A  41       2.629  17.097  13.206  1.00  0.00      C2   H
ATOM   2318  HA  GLN A  41       1.980  19.056  14.997  1.00  0.00      C2   H
ATOM   2319  HB3 GLN A  41      -0.496  18.856  14.047  1.00  0.00      C2   H
ATOM   2320  HB2 GLN A  41       0.182  17.383  13.320  1.00  0.00      C2   H
ATOM   2321  HG3 GLN A  41       1.754  18.798  11.929  1.00  0.00      C2   H
ATOM   2322  HG2 GLN A  41       1.201  20.189  12.733  1.00  0.00      C2   H
ATOM   2323 HE22 GLN A  41      -1.199  19.067   9.703  1.00  0.00      C2   H
ATOM   2324 HE21 GLN A  41       0.313  18.334   9.793  1.00  0.00      C2   H
ATOM   2325  H   ASP A  42      -0.099  19.131  16.712  1.00  0.00      C2   H
ATOM   2326  HA  ASP A  42      -0.544  16.911  18.412  1.00  0.00      C2   H
ATOM   2327  HB3 ASP A  42      -2.369  18.585  19.326  1.00  0.00      C2   H
ATOM   2328  HB2 ASP A  42      -1.958  19.633  18.088  1.00  0.00      C2   H
ATOM   2329  H   LYS A  43      -1.856  17.742  15.385  1.00  0.00      C2   H
ATOM   2330  HA  LYS A  43      -4.574  16.946  15.591  1.00  0.00      C2   H
ATOM   2331  HB3 LYS A  43      -4.091  16.459  13.063  1.00  0.00      C2   H
ATOM   2332  HB2 LYS A  43      -2.505  17.077  13.383  1.00  0.00      C2   H
ATOM   2333  HG3 LYS A  43      -3.546  19.251  14.058  1.00  0.00      C2   H
ATOM   2334  HG2 LYS A  43      -5.107  18.503  14.016  1.00  0.00      C2   H
ATOM   2335  HD3 LYS A  43      -4.841  18.460  11.396  1.00  0.00      C2   H
ATOM   2336  HD2 LYS A  43      -3.194  18.819  11.674  1.00  0.00      C2   H
ATOM   2337  HE3 LYS A  43      -3.915  21.182  12.468  1.00  0.00      C2   H
ATOM   2338  HE2 LYS A  43      -5.539  20.788  12.284  1.00  0.00      C2   H
ATOM   2339  HZ1 LYS A  43      -4.611  22.011  10.445  1.00  0.00      C2   H
ATOM   2340  HZ2 LYS A  43      -3.639  20.885  10.062  1.00  0.00      C2   H
ATOM   2341  HZ3 LYS A  43      -5.240  20.400   9.924  1.00  0.00      C2   H
ATOM   2342  H   ASP A  44      -5.407  14.884  14.486  1.00  0.00      C2   H
ATOM   2343  HA  ASP A  44      -4.327  12.561  15.734  1.00  0.00      C2   H
ATOM   2344  HB3 ASP A  44      -6.328  11.286  14.425  1.00  0.00      C2   H
ATOM   2345  HB2 ASP A  44      -6.984  12.901  14.255  1.00  0.00      C2   H
ATOM   2346  HA  PRO A  45      -1.881  11.383  12.537  1.00  0.00      C2   H
ATOM   2347  HB3 PRO A  45      -0.888   9.830  13.825  1.00  0.00      C2   H
ATOM   2348  HB2 PRO A  45      -1.690   8.609  12.811  1.00  0.00      C2   H
ATOM   2349  HG3 PRO A  45      -2.282   8.499  15.432  1.00  0.00      C2   H
ATOM   2350  HG2 PRO A  45      -3.661   8.323  14.392  1.00  0.00      C2   H
ATOM   2351  HD2 PRO A  45      -4.388   9.914  15.395  1.00  0.00      C2   H
ATOM   2352  HD3 PRO A  45      -2.715  10.651  15.715  1.00  0.00      C2   H
ATOM   2353  H   ILE A  46      -1.981  10.852  10.232  1.00  0.00      C2   H
ATOM   2354  HA  ILE A  46      -4.004   8.917   9.330  1.00  0.00      C2   H
ATOM   2355  HB  ILE A  46      -3.100  11.239   7.622  1.00  0.00      C2   H
ATOM   2356 HG13 ILE A  46      -4.665  12.025   9.542  1.00  0.00      C2   H
ATOM   2357 HG12 ILE A  46      -5.944  11.122   8.891  1.00  0.00      C2   H
ATOM   2358 HG21 ILE A  46      -5.096   9.028   7.107  1.00  0.00      C2   H
ATOM   2359 HG22 ILE A  46      -4.567  10.438   5.998  1.00  0.00      C2   H
ATOM   2360 HG23 ILE A  46      -3.452   9.259   6.415  1.00  0.00      C2   H
ATOM   2361 HD11 ILE A  46      -4.519  13.461   7.611  1.00  0.00      C2   H
ATOM   2362 HD12 ILE A  46      -5.517  12.327   6.699  1.00  0.00      C2   H
ATOM   2363 HD13 ILE A  46      -6.290  13.239   7.868  1.00  0.00      C2   H
ATOM   2364  H   LEU A  47      -3.113   7.173   8.270  1.00  0.00      C2   H
ATOM   2365  HA  LEU A  47      -0.210   7.056   8.411  1.00  0.00      C2   H
ATOM   2366  HB3 LEU A  47      -1.710   4.454   8.069  1.00  0.00      C2   H
ATOM   2367  HB2 LEU A  47      -1.928   5.228   9.592  1.00  0.00      C2   H
ATOM   2368  HG  LEU A  47       0.449   5.203  10.045  1.00  0.00      C2   H
ATOM   2369 HD11 LEU A  47       0.248   2.371   9.227  1.00  0.00      C2   H
ATOM   2370 HD12 LEU A  47       0.291   3.200  10.847  1.00  0.00      C2   H
ATOM   2371 HD13 LEU A  47      -1.188   2.794   9.975  1.00  0.00      C2   H
ATOM   2372 HD21 LEU A  47       1.680   5.436   8.062  1.00  0.00      C2   H
ATOM   2373 HD22 LEU A  47       1.750   3.706   8.259  1.00  0.00      C2   H
ATOM   2374 HD23 LEU A  47       0.700   4.615   7.021  1.00  0.00      C2   H
ATOM   2375  H   LEU A  48       0.908   6.919   6.314  1.00  0.00      C2   H
ATOM   2376  HA  LEU A  48      -0.807   6.467   3.979  1.00  0.00      C2   H
ATOM   2377  HB3 LEU A  48       0.818   7.813   2.845  1.00  0.00      C2   H
ATOM   2378  HB2 LEU A  48       1.913   8.005   4.091  1.00  0.00      C2   H
ATOM   2379  HG  LEU A  48       0.217   9.399   5.251  1.00  0.00      C2   H
ATOM   2380 HD11 LEU A  48       1.838  10.594   3.831  1.00  0.00      C2   H
ATOM   2381 HD12 LEU A  48       0.779  10.628   2.401  1.00  0.00      C2   H
ATOM   2382 HD13 LEU A  48       0.343  11.425   3.928  1.00  0.00      C2   H
ATOM   2383 HD21 LEU A  48      -1.862   8.985   4.721  1.00  0.00      C2   H
ATOM   2384 HD22 LEU A  48      -1.711  10.207   3.540  1.00  0.00      C2   H
ATOM   2385 HD23 LEU A  48      -1.601   8.503   3.069  1.00  0.00      C2   H
ATOM   2386  H   ILE A  49      -0.738   4.419   3.547  1.00  0.00      C2   H
ATOM   2387  HA  ILE A  49       1.736   2.758   3.855  1.00  0.00      C2   H
ATOM   2388  HB  ILE A  49      -1.178   1.794   3.941  1.00  0.00      C2   H
ATOM   2389 HG13 ILE A  49      -0.984   3.287   5.785  1.00  0.00      C2   H
ATOM   2390 HG12 ILE A  49       0.623   2.569   6.122  1.00  0.00      C2   H
ATOM   2391 HG21 ILE A  49      -0.008  -0.349   4.894  1.00  0.00      C2   H
ATOM   2392 HG22 ILE A  49       0.595   0.042   3.300  1.00  0.00      C2   H
ATOM   2393 HG23 ILE A  49       1.425   0.548   4.837  1.00  0.00      C2   H
ATOM   2394 HD11 ILE A  49      -0.674   0.544   6.881  1.00  0.00      C2   H
ATOM   2395 HD12 ILE A  49      -1.728   1.952   7.395  1.00  0.00      C2   H
ATOM   2396 HD13 ILE A  49      -2.089   0.982   6.000  1.00  0.00      C2   H
ATOM   2397  H   HIS A  50       2.823   2.546   2.112  1.00  0.00      C2   H
ATOM   2398  HA  HIS A  50       1.491   2.643  -0.579  1.00  0.00      C2   H
ATOM   2399  HB3 HIS A  50       3.022   4.247  -0.306  1.00  0.00      C2   H
ATOM   2400  HB2 HIS A  50       3.893   3.143  -1.251  1.00  0.00      C2   H
ATOM   2401  HD2 HIS A  50       5.985   1.463  -0.007  1.00  0.00      C2   H
ATOM   2402  HD1 HIS A  50       4.545   5.003   1.868  1.00  0.00      C2   H
ATOM   2403  HE1 HIS A  50       6.655   4.322   2.907  1.00  0.00      C2   H
ATOM   2404  H   GLY A  51       2.521   1.528  -2.323  1.00  0.00      C2   H
ATOM   2405  HA3 GLY A  51       2.546  -0.541  -3.450  1.00  0.00      C2   H
ATOM   2406  HA2 GLY A  51       2.084  -1.203  -1.887  1.00  0.00      C2   H
ATOM   2407  H   GLY A  52       3.886  -2.340  -3.836  1.00  0.00      C2   H
ATOM   2408  HA3 GLY A  52       6.561  -2.271  -2.645  1.00  0.00      C2   H
ATOM   2409  HA2 GLY A  52       6.017  -3.039  -4.006  1.00  0.00      C2   H
ATOM   2410  H   HIE A  53       7.224  -4.920  -3.150  1.00  0.00      C2   H
ATOM   2411  HA  HIE A  53       6.837  -6.149  -0.509  1.00  0.00      C2   H
ATOM   2412  HB3 HIE A  53       5.187  -7.368  -1.479  1.00  0.00      C2   H
ATOM   2413  HB2 HIE A  53       6.555  -8.371  -1.205  1.00  0.00      C2   H
ATOM   2414  HD2 HIE A  53       8.044  -9.370  -3.171  1.00  0.00      C2   H
ATOM   2415  HE1 HIE A  53       5.421  -8.527  -6.375  1.00  0.00      C2   H
ATOM   2416  H   PHE A  54       8.696  -7.541  -0.053  1.00  0.00      C2   H
ATOM   2417  HA  PHE A  54      11.100  -6.468  -1.027  1.00  0.00      C2   H
ATOM   2418  HB3 PHE A  54      11.243  -7.074   1.194  1.00  0.00      C2   H
ATOM   2419  HB2 PHE A  54      11.909  -8.560   0.737  1.00  0.00      C2   H
ATOM   2420  HD1 PHE A  54       9.916  -7.198   3.046  1.00  0.00      C2   H
ATOM   2421  HD2 PHE A  54       9.637 -10.438   0.137  1.00  0.00      C2   H
ATOM   2422  HE1 PHE A  54       8.239  -8.227   4.349  1.00  0.00      C2   H
ATOM   2423  HE2 PHE A  54       7.978 -11.487   1.502  1.00  0.00      C2   H
ATOM   2424  HZ  PHE A  54       7.279 -10.542   3.487  1.00  0.00      C2   H
ATOM   2425  H   GLY A  55      11.833  -6.713  -2.893  1.00  0.00      C2   H
ATOM   2426  HA3 GLY A  55      12.393  -9.406  -4.191  1.00  0.00      C2   H
ATOM   2427  HA2 GLY A  55      13.172  -7.925  -4.334  1.00  0.00      C2   H
ATOM   2428  H   PHE A  56       9.943  -6.875  -4.444  1.00  0.00      C2   H
ATOM   2429  HA  PHE A  56       9.169  -7.301  -6.820  1.00  0.00      C2   H
ATOM   2430  HB3 PHE A  56       8.574  -4.801  -5.105  1.00  0.00      C2   H
ATOM   2431  HB2 PHE A  56       7.794  -6.298  -5.160  1.00  0.00      C2   H
ATOM   2432  HD1 PHE A  56       6.843  -6.791  -7.747  1.00  0.00      C2   H
ATOM   2433  HD2 PHE A  56       7.388  -3.129  -5.707  1.00  0.00      C2   H
ATOM   2434  HE1 PHE A  56       4.863  -5.913  -8.907  1.00  0.00      C2   H
ATOM   2435  HE2 PHE A  56       5.564  -2.062  -7.116  1.00  0.00      C2   H
ATOM   2436  HZ  PHE A  56       4.282  -3.559  -8.755  1.00  0.00      C2   H
ATOM   2437  H   PHE A  57       9.720  -6.526  -8.896  1.00  0.00      C2   H
ATOM   2438  HA  PHE A  57      12.213  -5.491  -9.624  1.00  0.00      C2   H
ATOM   2439  HB3 PHE A  57      10.846  -6.784 -11.242  1.00  0.00      C2   H
ATOM   2440  HB2 PHE A  57      11.308  -5.407 -11.953  1.00  0.00      C2   H
ATOM   2441  HD1 PHE A  57       8.436  -4.811  -9.624  1.00  0.00      C2   H
ATOM   2442  HD2 PHE A  57       9.913  -5.084 -13.690  1.00  0.00      C2   H
ATOM   2443  HE1 PHE A  57       6.452  -3.647 -10.426  1.00  0.00      C2   H
ATOM   2444  HE2 PHE A  57       7.791  -4.319 -14.457  1.00  0.00      C2   H
ATOM   2445  HZ  PHE A  57       6.035  -3.591 -12.991  1.00  0.00      C2   H
ATOM   2446  H   ILE A  58       9.501  -3.414  -8.838  1.00  0.00      C2   H
ATOM   2447  HA  ILE A  58      11.309  -0.992  -9.276  1.00  0.00      C2   H
ATOM   2448  HB  ILE A  58       8.324  -1.037  -9.570  1.00  0.00      C2   H
ATOM   2449 HG13 ILE A  58       8.733  -0.313 -11.819  1.00  0.00      C2   H
ATOM   2450 HG12 ILE A  58       9.237  -1.998 -11.558  1.00  0.00      C2   H
ATOM   2451 HG21 ILE A  58       8.340   1.177 -10.030  1.00  0.00      C2   H
ATOM   2452 HG22 ILE A  58       9.157   1.138  -8.495  1.00  0.00      C2   H
ATOM   2453 HG23 ILE A  58      10.064   1.401  -9.875  1.00  0.00      C2   H
ATOM   2454 HD11 ILE A  58      10.659   0.132 -12.752  1.00  0.00      C2   H
ATOM   2455 HD12 ILE A  58      11.521   0.006 -11.291  1.00  0.00      C2   H
ATOM   2456 HD13 ILE A  58      11.243  -1.479 -12.290  1.00  0.00      C2   H
ATOM   2457  HA  PRO A  59      10.725  -1.179  -4.760  1.00  0.00      C2   H
ATOM   2458  HB3 PRO A  59      12.860  -0.389  -3.961  1.00  0.00      C2   H
ATOM   2459  HB2 PRO A  59      13.021   0.766  -5.375  1.00  0.00      C2   H
ATOM   2460  HG3 PRO A  59      13.434  -2.122  -5.261  1.00  0.00      C2   H
ATOM   2461  HG2 PRO A  59      14.340  -0.844  -5.965  1.00  0.00      C2   H
ATOM   2462  HD2 PRO A  59      13.042  -0.611  -7.804  1.00  0.00      C2   H
ATOM   2463  HD3 PRO A  59      12.707  -2.351  -7.337  1.00  0.00      C2   H
ATOM   2464  H   VAL A  60       9.582   0.252  -3.351  1.00  0.00      C2   H
ATOM   2465  HA  VAL A  60       8.507   2.842  -4.395  1.00  0.00      C2   H
ATOM   2466  HB  VAL A  60       7.215   0.785  -2.601  1.00  0.00      C2   H
ATOM   2467 HG11 VAL A  60       5.844   3.092  -3.936  1.00  0.00      C2   H
ATOM   2468 HG12 VAL A  60       5.001   1.791  -3.145  1.00  0.00      C2   H
ATOM   2469 HG13 VAL A  60       6.169   2.910  -2.256  1.00  0.00      C2   H
ATOM   2470 HG21 VAL A  60       5.773   0.176  -4.792  1.00  0.00      C2   H
ATOM   2471 HG22 VAL A  60       7.096   0.998  -5.648  1.00  0.00      C2   H
ATOM   2472 HG23 VAL A  60       7.375  -0.454  -4.842  1.00  0.00      C2   H
ATOM   2473  H   GLY A  61       8.302   4.412  -2.601  1.00  0.00      C2   H
ATOM   2474  HA3 GLY A  61      10.061   4.790  -0.448  1.00  0.00      C2   H
ATOM   2475  HA2 GLY A  61       8.945   3.514   0.086  1.00  0.00      C2   H
ATOM   2476  H   ILE A  62       8.854   5.651   1.521  1.00  0.00      C2   H
ATOM   2477  HA  ILE A  62       6.407   6.827   1.639  1.00  0.00      C2   H
ATOM   2478  HB  ILE A  62       9.096   8.089   2.413  1.00  0.00      C2   H
ATOM   2479 HG13 ILE A  62       8.250   5.863   3.369  1.00  0.00      C2   H
ATOM   2480 HG12 ILE A  62       6.924   6.730   4.036  1.00  0.00      C2   H
ATOM   2481 HG21 ILE A  62       7.879   9.642   3.770  1.00  0.00      C2   H
ATOM   2482 HG22 ILE A  62       7.718   9.990   2.077  1.00  0.00      C2   H
ATOM   2483 HG23 ILE A  62       6.452   9.324   2.986  1.00  0.00      C2   H
ATOM   2484 HD11 ILE A  62       8.415   6.801   5.916  1.00  0.00      C2   H
ATOM   2485 HD12 ILE A  62       9.752   6.789   4.883  1.00  0.00      C2   H
ATOM   2486 HD13 ILE A  62       9.033   8.248   5.097  1.00  0.00      C2   H
ATOM   2487  H   GLU A  63       8.897   8.056  -0.203  1.00  0.00      C2   H
ATOM   2488  HA  GLU A  63       7.997  10.561  -1.179  1.00  0.00      C2   H
ATOM   2489  HB3 GLU A  63      10.020  10.239  -2.804  1.00  0.00      C2   H
ATOM   2490  HB2 GLU A  63      10.098   8.666  -2.317  1.00  0.00      C2   H
ATOM   2491  HG3 GLU A  63      10.192  10.642   0.068  1.00  0.00      C2   H
ATOM   2492  HG2 GLU A  63      11.344  10.903  -1.116  1.00  0.00      C2   H
ATOM   2493  H   SER A  64       7.252   7.308  -2.293  1.00  0.00      C2   H
ATOM   2494  HA  SER A  64       6.211   7.914  -4.963  1.00  0.00      C2   H
ATOM   2495  HB3 SER A  64       5.366   5.761  -4.725  1.00  0.00      C2   H
ATOM   2496  HB2 SER A  64       5.470   5.568  -3.006  1.00  0.00      C2   H
ATOM   2497  HG  SER A  64       7.481   5.583  -5.079  1.00  0.00      C2   H
ATOM   2498  H   TRP A  65       4.971   8.835  -1.730  1.00  0.00      C2   H
ATOM   2499  HA  TRP A  65       2.203   9.121  -2.783  1.00  0.00      C2   H
ATOM   2500  HB3 TRP A  65       1.786  10.150  -0.463  1.00  0.00      C2   H
ATOM   2501  HB2 TRP A  65       3.374   9.923  -0.131  1.00  0.00      C2   H
ATOM   2502  HD1 TRP A  65       3.786   7.458   0.893  1.00  0.00      C2   H
ATOM   2503  HE3 TRP A  65      -0.138   8.860  -1.947  1.00  0.00      C2   H
ATOM   2504  HE1 TRP A  65       2.046   5.696   1.687  1.00  0.00      C2   H
ATOM   2505  HZ2 TRP A  65      -0.658   4.712   0.844  1.00  0.00      C2   H
ATOM   2506  HZ3 TRP A  65      -2.275   7.587  -1.828  1.00  0.00      C2   H
ATOM   2507  HH2 TRP A  65      -2.478   5.527  -0.503  1.00  0.00      C2   H
ATOM   2508  H   GLY A  66       5.149  10.989  -2.815  1.00  0.00      C2   H
ATOM   2509  HA3 GLY A  66       4.251  12.824  -4.633  1.00  0.00      C2   H
ATOM   2510  HA2 GLY A  66       5.726  12.937  -3.733  1.00  0.00      C2   H
ATOM   2511  H   ASN A  67       2.844  14.499  -4.143  1.00  0.00      C2   H
ATOM   2512  HA  ASN A  67       3.229  16.532  -2.130  1.00  0.00      C2   H
ATOM   2513  HB3 ASN A  67       1.086  17.497  -3.225  1.00  0.00      C2   H
ATOM   2514  HB2 ASN A  67       0.964  16.186  -4.272  1.00  0.00      C2   H
ATOM   2515 HD22 ASN A  67       3.954  19.021  -5.060  1.00  0.00      C2   H
ATOM   2516 HD21 ASN A  67       3.167  18.903  -3.511  1.00  0.00      C2   H
ATOM   2517  H   VAL A  68       1.282  13.539  -2.212  1.00  0.00      C2   H
ATOM   2518  HA  VAL A  68      -0.894  14.464  -0.822  1.00  0.00      C2   H
ATOM   2519  HB  VAL A  68       0.444  11.707  -0.745  1.00  0.00      C2   H
ATOM   2520 HG11 VAL A  68      -2.401  12.388   0.179  1.00  0.00      C2   H
ATOM   2521 HG12 VAL A  68      -1.644  10.764  -0.010  1.00  0.00      C2   H
ATOM   2522 HG13 VAL A  68      -1.104  11.847   1.235  1.00  0.00      C2   H
ATOM   2523 HG21 VAL A  68      -2.040  12.413  -2.236  1.00  0.00      C2   H
ATOM   2524 HG22 VAL A  68      -0.408  12.761  -2.860  1.00  0.00      C2   H
ATOM   2525 HG23 VAL A  68      -0.737  11.076  -2.386  1.00  0.00      C2   H
ATOM   2526  H   LEU A  69       2.288  13.518   0.259  1.00  0.00      C2   H
ATOM   2527  HA  LEU A  69       2.047  13.601   3.163  1.00  0.00      C2   H
ATOM   2528  HB3 LEU A  69       4.423  14.144   3.096  1.00  0.00      C2   H
ATOM   2529  HB2 LEU A  69       4.332  14.417   1.308  1.00  0.00      C2   H
ATOM   2530  HG  LEU A  69       3.353  11.982   1.343  1.00  0.00      C2   H
ATOM   2531 HD11 LEU A  69       6.009  13.031   0.428  1.00  0.00      C2   H
ATOM   2532 HD12 LEU A  69       6.222  11.536   1.247  1.00  0.00      C2   H
ATOM   2533 HD13 LEU A  69       5.248  11.567  -0.163  1.00  0.00      C2   H
ATOM   2534 HD21 LEU A  69       3.831  11.711   3.790  1.00  0.00      C2   H
ATOM   2535 HD22 LEU A  69       4.354  10.493   2.914  1.00  0.00      C2   H
ATOM   2536 HD23 LEU A  69       5.516  11.695   3.496  1.00  0.00      C2   H
ATOM   2537  H   GLU A  70       1.849  16.372   0.901  1.00  0.00      C2   H
ATOM   2538  HA  GLU A  70       2.580  18.334   2.919  1.00  0.00      C2   H
ATOM   2539  H   ASP A  71       0.090  17.421   0.656  1.00  0.00      C2   H
ATOM   2540  HA  ASP A  71      -1.843  19.335   1.358  1.00  0.00      C2   H
ATOM   2541  HB3 ASP A  71      -3.354  18.312  -0.117  1.00  0.00      C2   H
ATOM   2542  HB2 ASP A  71      -2.571  16.755   0.059  1.00  0.00      C2   H
ATOM   2543  H   PHE A  72      -1.360  16.035   2.585  1.00  0.00      C2   H
ATOM   2544  HA  PHE A  72      -3.843  16.140   3.948  1.00  0.00      C2   H
ATOM   2545  HB3 PHE A  72      -2.918  13.968   5.047  1.00  0.00      C2   H
ATOM   2546  HB2 PHE A  72      -1.914  14.042   3.552  1.00  0.00      C2   H
ATOM   2547  HD1 PHE A  72      -3.200  14.141   1.169  1.00  0.00      C2   H
ATOM   2548  HD2 PHE A  72      -5.257  13.596   4.905  1.00  0.00      C2   H
ATOM   2549  HE1 PHE A  72      -5.298  13.446  -0.035  1.00  0.00      C2   H
ATOM   2550  HE2 PHE A  72      -7.304  12.840   3.510  1.00  0.00      C2   H
ATOM   2551  HZ  PHE A  72      -7.198  12.948   1.041  1.00  0.00      C2   H
ATOM   2552  H   GLY A  73      -1.122  17.661   5.147  1.00  0.00      C2   H
ATOM   2553  HA3 GLY A  73      -0.570  18.611   7.040  1.00  0.00      C2   H
ATOM   2554  HA2 GLY A  73      -1.325  17.224   7.794  1.00  0.00      C2   H
ATOM   2555  H   GLU A  74      -3.305  19.108   5.657  1.00  0.00      C2   H
ATOM   2556  HA  GLU A  74      -4.662  20.760   7.591  1.00  0.00      C2   H
ATOM   2557  H   TYR A  75      -5.435  17.542   5.915  1.00  0.00      C2   H
ATOM   2558  HA  TYR A  75      -7.853  17.242   7.465  1.00  0.00      C2   H
ATOM   2559  HB3 TYR A  75      -7.934  15.042   6.312  1.00  0.00      C2   H
ATOM   2560  HB2 TYR A  75      -6.287  15.152   5.813  1.00  0.00      C2   H
ATOM   2561  HD1 TYR A  75      -9.522  16.936   6.134  1.00  0.00      C2   H
ATOM   2562  HD2 TYR A  75      -6.375  16.178   3.373  1.00  0.00      C2   H
ATOM   2563  HE1 TYR A  75     -10.489  18.618   4.499  1.00  0.00      C2   H
ATOM   2564  HE2 TYR A  75      -7.244  17.699   1.791  1.00  0.00      C2   H
ATOM   2565  HH  TYR A  75      -9.028  19.224   1.294  1.00  0.00      C2   H
ATOM   2566  H   GLY A  76      -4.485  16.079   8.114  1.00  0.00      C2   H
ATOM   2567  HA3 GLY A  76      -5.023  14.283  10.146  1.00  0.00      C2   H
ATOM   2568  HA2 GLY A  76      -5.268  15.856  10.836  1.00  0.00      C2   H
ATOM   2569  H   ARG A  77      -3.109  14.127  11.722  1.00  0.00      C2   H
ATOM   2570  HA  ARG A  77      -0.709  15.657  10.997  1.00  0.00      C2   H
ATOM   2571  HB3 ARG A  77      -1.574  13.606  12.989  1.00  0.00      C2   H
ATOM   2572  HB2 ARG A  77      -1.112  15.285  13.290  1.00  0.00      C2   H
ATOM   2573  HG3 ARG A  77       1.155  14.890  13.183  1.00  0.00      C2   H
ATOM   2574  HG2 ARG A  77       1.074  13.499  12.270  1.00  0.00      C2   H
ATOM   2575  HD3 ARG A  77      -0.181  12.424  14.376  1.00  0.00      C2   H
ATOM   2576  HD2 ARG A  77       0.211  13.900  15.137  1.00  0.00      C2   H
ATOM   2577  HE  ARG A  77       2.580  12.609  14.260  1.00  0.00      C2   H
ATOM   2578 HH12 ARG A  77       1.327  12.235  18.080  1.00  0.00      C2   H
ATOM   2579 HH11 ARG A  77       0.234  12.815  16.835  1.00  0.00      C2   H
ATOM   2580 HH22 ARG A  77       3.687  11.781  17.440  1.00  0.00      C2   H
ATOM   2581 HH21 ARG A  77       4.218  12.229  15.903  1.00  0.00      C2   H
ATOM   2582  H   VAL A  78       0.528  14.793   9.081  1.00  0.00      C2   H
ATOM   2583  HA  VAL A  78      -0.326  12.232   8.247  1.00  0.00      C2   H
ATOM   2584  HB  VAL A  78       1.868  14.310   7.297  1.00  0.00      C2   H
ATOM   2585 HG11 VAL A  78       1.093  11.796   5.831  1.00  0.00      C2   H
ATOM   2586 HG12 VAL A  78       2.270  13.034   5.253  1.00  0.00      C2   H
ATOM   2587 HG13 VAL A  78       2.715  11.913   6.523  1.00  0.00      C2   H
ATOM   2588 HG21 VAL A  78      -0.685  14.933   6.818  1.00  0.00      C2   H
ATOM   2589 HG22 VAL A  78       0.319  14.750   5.447  1.00  0.00      C2   H
ATOM   2590 HG23 VAL A  78      -0.759  13.397   6.032  1.00  0.00      C2   H
ATOM   2591  H   LEU A  79       0.605  10.338   8.468  1.00  0.00      C2   H
ATOM   2592  HA  LEU A  79       3.359  10.119   9.370  1.00  0.00      C2   H
ATOM   2593  HB3 LEU A  79       0.832   8.558  10.332  1.00  0.00      C2   H
ATOM   2594  HB2 LEU A  79       1.855   9.553  11.348  1.00  0.00      C2   H
ATOM   2595  HG  LEU A  79       2.831   6.912  10.141  1.00  0.00      C2   H
ATOM   2596 HD11 LEU A  79       4.265   9.181  11.178  1.00  0.00      C2   H
ATOM   2597 HD12 LEU A  79       4.653   7.651  12.076  1.00  0.00      C2   H
ATOM   2598 HD13 LEU A  79       4.909   7.976  10.407  1.00  0.00      C2   H
ATOM   2599 HD21 LEU A  79       2.266   5.818  11.993  1.00  0.00      C2   H
ATOM   2600 HD22 LEU A  79       2.623   7.128  13.136  1.00  0.00      C2   H
ATOM   2601 HD23 LEU A  79       1.102   6.972  12.246  1.00  0.00      C2   H
ATOM   2602  H   ALA A  80       4.491   8.633   8.267  1.00  0.00      C2   H
ATOM   2603  HA  ALA A  80       3.273   6.798   6.350  1.00  0.00      C2   H
ATOM   2604  HB1 ALA A  80       3.807   9.000   5.065  1.00  0.00      C2   H
ATOM   2605  HB2 ALA A  80       5.465   8.731   5.502  1.00  0.00      C2   H
ATOM   2606  HB3 ALA A  80       4.624   7.504   4.494  1.00  0.00      C2   H
ATOM   2607  H   VAL A  81       5.080   4.934   6.141  1.00  0.00      C2   H
ATOM   2608  HA  VAL A  81       7.379   5.110   7.752  1.00  0.00      C2   H
ATOM   2609  HB  VAL A  81       6.222   4.375   9.417  1.00  0.00      C2   H
ATOM   2610 HG11 VAL A  81       4.772   2.247   7.768  1.00  0.00      C2   H
ATOM   2611 HG12 VAL A  81       4.432   2.673   9.444  1.00  0.00      C2   H
ATOM   2612 HG13 VAL A  81       4.050   3.848   8.114  1.00  0.00      C2   H
ATOM   2613 HG21 VAL A  81       7.973   3.233   9.416  1.00  0.00      C2   H
ATOM   2614 HG22 VAL A  81       6.687   2.065   9.851  1.00  0.00      C2   H
ATOM   2615 HG23 VAL A  81       7.344   1.987   8.265  1.00  0.00      C2   H
ATOM   2616  H   ASP A  82       8.920   3.657   6.929  1.00  0.00      C2   H
ATOM   2617  HA  ASP A  82       8.352   2.087   4.371  1.00  0.00      C2   H
ATOM   2618  HB3 ASP A  82      10.632   1.420   4.443  1.00  0.00      C2   H
ATOM   2619  HB2 ASP A  82      11.089   2.335   5.668  1.00  0.00      C2   H
ATOM   2620  H   LYS A  83       7.743   0.156   4.403  1.00  0.00      C2   H
ATOM   2621  HA  LYS A  83       7.200  -1.028   6.997  1.00  0.00      C2   H
ATOM   2622  HB3 LYS A  83       5.884  -2.602   5.985  1.00  0.00      C2   H
ATOM   2623  HB2 LYS A  83       6.449  -2.338   4.325  1.00  0.00      C2   H
ATOM   2624  HG3 LYS A  83       5.394  -0.153   4.330  1.00  0.00      C2   H
ATOM   2625  HG2 LYS A  83       4.693  -0.376   5.932  1.00  0.00      C2   H
ATOM   2626  HD3 LYS A  83       2.999  -1.414   5.003  1.00  0.00      C2   H
ATOM   2627  HD2 LYS A  83       3.956  -2.637   4.326  1.00  0.00      C2   H
ATOM   2628  HE3 LYS A  83       3.357   0.001   2.935  1.00  0.00      C2   H
ATOM   2629  HE2 LYS A  83       2.746  -1.582   2.541  1.00  0.00      C2   H
ATOM   2630  HZ1 LYS A  83       5.580  -1.031   2.413  1.00  0.00      C2   H
ATOM   2631  HZ2 LYS A  83       4.939  -2.422   1.995  1.00  0.00      C2   H
ATOM   2632  HZ3 LYS A  83       4.696  -1.132   1.095  1.00  0.00      C2   H
ATOM   2633  H   LEU A  84       7.872  -3.248   7.500  1.00  0.00      C2   H
ATOM   2634  HA  LEU A  84      10.429  -3.846   7.438  1.00  0.00      C2   H
ATOM   2635  HB3 LEU A  84       8.243  -5.819   6.797  1.00  0.00      C2   H
ATOM   2636  HB2 LEU A  84       8.184  -5.038   8.269  1.00  0.00      C2   H
ATOM   2637  HG  LEU A  84      10.351  -6.964   7.351  1.00  0.00      C2   H
ATOM   2638 HD11 LEU A  84      10.338  -5.166   9.801  1.00  0.00      C2   H
ATOM   2639 HD12 LEU A  84      10.697  -6.845  10.072  1.00  0.00      C2   H
ATOM   2640 HD13 LEU A  84      11.692  -5.879   8.963  1.00  0.00      C2   H
ATOM   2641 HD21 LEU A  84       9.388  -8.659   8.529  1.00  0.00      C2   H
ATOM   2642 HD22 LEU A  84       8.677  -7.609   9.801  1.00  0.00      C2   H
ATOM   2643 HD23 LEU A  84       7.854  -7.692   8.288  1.00  0.00      C2   H
ATOM   2644  H   GLY A  85      11.787  -3.797   5.865  1.00  0.00      C2   H
ATOM   2645  HA3 GLY A  85      11.762  -5.900   3.802  1.00  0.00      C2   H
ATOM   2646  HA2 GLY A  85      13.107  -4.831   4.243  1.00  0.00      C2   H
ATOM   2647  H   GLN A  86      10.406  -2.881   3.647  1.00  0.00      C2   H
ATOM   2648  HA  GLN A  86      10.713  -2.908   0.664  1.00  0.00      C2   H
ATOM   2649  HB3 GLN A  86       8.282  -2.262   0.482  1.00  0.00      C2   H
ATOM   2650  HB2 GLN A  86       8.137  -2.530   2.266  1.00  0.00      C2   H
ATOM   2651  HG3 GLN A  86       9.132  -4.989   1.644  1.00  0.00      C2   H
ATOM   2652  HG2 GLN A  86       8.395  -4.442   0.099  1.00  0.00      C2   H
ATOM   2653 HE22 GLN A  86       6.141  -5.872   3.188  1.00  0.00      C2   H
ATOM   2654 HE21 GLN A  86       7.765  -6.322   3.095  1.00  0.00      C2   H
ATOM   2655  H   GLY A  87      11.891  -1.155   0.181  1.00  0.00      C2   H
ATOM   2656  HA3 GLY A  87      11.537   1.495   1.679  1.00  0.00      C2   H
ATOM   2657  HA2 GLY A  87      12.229   1.430   0.188  1.00  0.00      C2   H
ATOM   2658  H   GLU A  88      13.054   2.055   3.046  1.00  0.00      C2   H
ATOM   2659  HA  GLU A  88      15.716   0.827   2.960  1.00  0.00      C2   H
ATOM   2660  HB3 GLU A  88      16.278   3.238   4.333  1.00  0.00      C2   H
ATOM   2661  HB2 GLU A  88      14.712   3.595   3.815  1.00  0.00      C2   H
ATOM   2662  HG3 GLU A  88      15.351   3.061   1.347  1.00  0.00      C2   H
ATOM   2663  HG2 GLU A  88      17.009   2.862   1.962  1.00  0.00      C2   H
ATOM   2664  H   THR A  89      13.139   0.814   5.098  1.00  0.00      C2   H
ATOM   2665  HA  THR A  89      14.603  -0.028   7.385  1.00  0.00      C2   H
ATOM   2666  HB  THR A  89      11.753  -0.861   6.377  1.00  0.00      C2   H
ATOM   2667 HG21 THR A  89      12.015  -2.382   8.214  1.00  0.00      C2   H
ATOM   2668 HG22 THR A  89      12.684  -1.163   9.275  1.00  0.00      C2   H
ATOM   2669 HG23 THR A  89      10.978  -1.063   8.808  1.00  0.00      C2   H
ATOM   2670  HG1 THR A  89      10.978   0.838   7.268  1.00  0.00      C2   H
ATOM   2671  H   GLY A  90      15.180  -2.048   8.135  1.00  0.00      C2   H
ATOM   2672  HA3 GLY A  90      16.204  -4.020   7.917  1.00  0.00      C2   H
ATOM   2673  HA2 GLY A  90      16.168  -3.515   6.148  1.00  0.00      C2   H
ATOM   2674  H   LEU A  91      16.229  -5.856   5.915  1.00  0.00      C2   H
ATOM   2675  HA  LEU A  91      13.671  -7.015   5.186  1.00  0.00      C2   H
ATOM   2676  HB3 LEU A  91      15.360  -8.991   4.427  1.00  0.00      C2   H
ATOM   2677  HB2 LEU A  91      16.575  -7.926   4.996  1.00  0.00      C2   H
ATOM   2678  HG  LEU A  91      15.616  -6.300   3.181  1.00  0.00      C2   H
ATOM   2679 HD11 LEU A  91      16.950  -7.402   1.368  1.00  0.00      C2   H
ATOM   2680 HD12 LEU A  91      17.525  -8.115   2.895  1.00  0.00      C2   H
ATOM   2681 HD13 LEU A  91      16.516  -9.038   1.973  1.00  0.00      C2   H
ATOM   2682 HD21 LEU A  91      14.017  -8.133   1.623  1.00  0.00      C2   H
ATOM   2683 HD22 LEU A  91      13.377  -8.089   3.128  1.00  0.00      C2   H
ATOM   2684 HD23 LEU A  91      13.540  -6.637   2.275  1.00  0.00      C2   H
ATOM   2685  HA  PRO A  92      13.306  -9.899   8.592  1.00  0.00      C2   H
ATOM   2686  HB3 PRO A  92      11.375 -10.585   8.266  1.00  0.00      C2   H
ATOM   2687  HB2 PRO A  92      11.810 -11.840   7.211  1.00  0.00      C2   H
ATOM   2688  HG3 PRO A  92      10.506  -9.335   6.703  1.00  0.00      C2   H
ATOM   2689  HG2 PRO A  92      10.666 -10.620   5.534  1.00  0.00      C2   H
ATOM   2690  HD2 PRO A  92      12.913  -9.491   4.774  1.00  0.00      C2   H
ATOM   2691  HD3 PRO A  92      11.921  -8.115   5.422  1.00  0.00      C2   H
ATOM   2692  H   LEU A  93      14.481 -11.582   9.280  1.00  0.00      C2   H
ATOM   2693  HA  LEU A  93      16.759 -12.796   7.685  1.00  0.00      C2   H
ATOM   2694  HB3 LEU A  93      17.846 -12.892   9.819  1.00  0.00      C2   H
ATOM   2695  HB2 LEU A  93      16.536 -12.389  10.709  1.00  0.00      C2   H
ATOM   2696  HG  LEU A  93      18.526 -10.963  10.379  1.00  0.00      C2   H
ATOM   2697 HD21 LEU A  93      15.653 -10.323  10.460  1.00  0.00      C2   H
ATOM   2698 HD22 LEU A  93      16.946  -9.812  11.552  1.00  0.00      C2   H
ATOM   2699 HD23 LEU A  93      16.685  -8.925  10.046  1.00  0.00      C2   H
ATOM   2700 HD11 LEU A  93      18.554 -11.032   7.839  1.00  0.00      C2   H
ATOM   2701 HD12 LEU A  93      17.331  -9.602   7.952  1.00  0.00      C2   H
ATOM   2702 HD13 LEU A  93      18.940  -9.609   8.539  1.00  0.00      C2   H
ATOM   2703  H   ASN A  94      13.940 -13.423   9.634  1.00  0.00      C2   H
ATOM   2704  HA  ASN A  94      14.558 -16.290   9.464  1.00  0.00      C2   H
ATOM   2705  HB3 ASN A  94      12.222 -14.669  10.558  1.00  0.00      C2   H
ATOM   2706  HB2 ASN A  94      13.414 -15.432  11.635  1.00  0.00      C2   H
ATOM   2707 HD22 ASN A  94      10.171 -17.399  11.505  1.00  0.00      C2   H
ATOM   2708 HD21 ASN A  94      10.243 -15.721  11.182  1.00  0.00      C2   H
ATOM   2709  H   ASP A  95      13.611 -17.405   7.779  1.00  0.00      C2   H
ATOM   2710  HA  ASP A  95      12.255 -16.123   5.408  1.00  0.00      C2   H
ATOM   2711  HB3 ASP A  95      12.172 -18.402   4.593  1.00  0.00      C2   H
ATOM   2712  HB2 ASP A  95      12.795 -18.943   6.212  1.00  0.00      C2   H
ATOM   2713  H   GLU A  96      11.033 -17.966   8.213  1.00  0.00      C2   H
ATOM   2714  HA  GLU A  96       8.406 -17.894   7.084  1.00  0.00      C2   H
ATOM   2715  HB3 GLU A  96       7.678 -18.936   8.822  1.00  0.00      C2   H
ATOM   2716  HB2 GLU A  96       8.764 -18.323   9.923  1.00  0.00      C2   H
ATOM   2717  HG3 GLU A  96      10.602 -19.755   9.127  1.00  0.00      C2   H
ATOM   2718  HG2 GLU A  96       9.760 -20.240   7.679  1.00  0.00      C2   H
ATOM   2719  H   ASP A  97      10.310 -15.224   8.322  1.00  0.00      C2   H
ATOM   2720  HA  ASP A  97       7.896 -13.627   8.885  1.00  0.00      C2   H
ATOM   2721  HB3 ASP A  97       9.204 -11.827   9.266  1.00  0.00      C2   H
ATOM   2722  HB2 ASP A  97      10.737 -12.658   8.883  1.00  0.00      C2   H
ATOM   2723  H   TRP A  98       9.457 -14.703   6.019  1.00  0.00      C2   H
ATOM   2724  HA  TRP A  98       8.875 -12.335   4.386  1.00  0.00      C2   H
ATOM   2725  HB3 TRP A  98       9.365 -13.968   2.515  1.00  0.00      C2   H
ATOM   2726  HB2 TRP A  98       9.669 -15.180   3.655  1.00  0.00      C2   H
ATOM   2727  HD1 TRP A  98      11.466 -13.415   5.668  1.00  0.00      C2   H
ATOM   2728  HE3 TRP A  98      10.689 -12.996   0.666  1.00  0.00      C2   H
ATOM   2729  HE1 TRP A  98      13.880 -12.564   4.865  1.00  0.00      C2   H
ATOM   2730  HZ2 TRP A  98      15.152 -11.885   2.452  1.00  0.00      C2   H
ATOM   2731  HZ3 TRP A  98      12.398 -12.038  -0.849  1.00  0.00      C2   H
ATOM   2732  HH2 TRP A  98      14.651 -11.493   0.062  1.00  0.00      C2   H
ATOM   2733  H   THR A  99       6.893 -12.511   5.708  1.00  0.00      C2   H
ATOM   2734  HA  THR A  99       4.570 -13.678   4.112  1.00  0.00      C2   H
ATOM   2735  HB  THR A  99       3.415 -14.132   6.379  1.00  0.00      C2   H
ATOM   2736 HG21 THR A  99       6.095 -15.639   5.947  1.00  0.00      C2   H
ATOM   2737 HG22 THR A  99       5.054 -16.119   7.128  1.00  0.00      C2   H
ATOM   2738 HG23 THR A  99       4.550 -16.180   5.417  1.00  0.00      C2   H
ATOM   2739  HG1 THR A  99       5.844 -14.109   7.747  1.00  0.00      C2   H
ATOM   2740  H   VAL A 100       2.676 -12.401   4.353  1.00  0.00      C2   H
ATOM   2741  HA  VAL A 100       3.249  -9.471   4.677  1.00  0.00      C2   H
ATOM   2742  HB  VAL A 100       1.740 -10.348   2.868  1.00  0.00      C2   H
ATOM   2743 HG11 VAL A 100      -0.040 -11.703   3.245  1.00  0.00      C2   H
ATOM   2744 HG12 VAL A 100       0.614 -11.910   4.843  1.00  0.00      C2   H
ATOM   2745 HG13 VAL A 100      -0.718 -10.703   4.576  1.00  0.00      C2   H
ATOM   2746 HG21 VAL A 100       0.024  -8.585   2.816  1.00  0.00      C2   H
ATOM   2747 HG22 VAL A 100       0.067  -8.437   4.589  1.00  0.00      C2   H
ATOM   2748 HG23 VAL A 100       1.416  -8.062   3.574  1.00  0.00      C2   H
ATOM   2749  H   ASP A 101       1.896 -11.875   6.796  1.00  0.00      C2   H
ATOM   2750  HA  ASP A 101       0.716 -10.337   8.727  1.00  0.00      C2   H
ATOM   2751  HB3 ASP A 101       0.941 -12.001  10.248  1.00  0.00      C2   H
ATOM   2752  HB2 ASP A 101       2.171 -12.844   9.272  1.00  0.00      C2   H
ATOM   2753  H   ALA A 102       4.194 -10.915   8.299  1.00  0.00      C2   H
ATOM   2754  HA  ALA A 102       5.301  -9.678  10.580  1.00  0.00      C2   H
ATOM   2755  HB1 ALA A 102       6.347 -10.292   7.742  1.00  0.00      C2   H
ATOM   2756  HB2 ALA A 102       7.421  -9.780   9.115  1.00  0.00      C2   H
ATOM   2757  HB3 ALA A 102       6.542 -11.264   9.160  1.00  0.00      C2   H
ATOM   2758  H   VAL A 103       4.046  -8.436   7.642  1.00  0.00      C2   H
ATOM   2759  HA  VAL A 103       5.381  -5.807   7.678  1.00  0.00      C2   H
ATOM   2760  HB  VAL A 103       3.254  -7.140   5.940  1.00  0.00      C2   H
ATOM   2761 HG11 VAL A 103       4.065  -4.164   5.762  1.00  0.00      C2   H
ATOM   2762 HG12 VAL A 103       3.780  -5.041   4.310  1.00  0.00      C2   H
ATOM   2763 HG13 VAL A 103       2.481  -4.869   5.525  1.00  0.00      C2   H
ATOM   2764 HG21 VAL A 103       4.997  -6.702   4.090  1.00  0.00      C2   H
ATOM   2765 HG22 VAL A 103       5.997  -6.136   5.345  1.00  0.00      C2   H
ATOM   2766 HG23 VAL A 103       5.593  -7.894   5.229  1.00  0.00      C2   H
ATOM   2767  H   ALA A 104       2.346  -7.248   8.447  1.00  0.00      C2   H
ATOM   2768  HA  ALA A 104       1.199  -4.682   9.360  1.00  0.00      C2   H
ATOM   2769  HB1 ALA A 104       0.203  -7.633   9.293  1.00  0.00      C2   H
ATOM   2770  HB2 ALA A 104      -0.685  -6.264  10.142  1.00  0.00      C2   H
ATOM   2771  HB3 ALA A 104      -0.496  -6.355   8.438  1.00  0.00      C2   H
ATOM   2772  H   GLU A 105       2.703  -7.432  10.876  1.00  0.00      C2   H
ATOM   2773  HA  GLU A 105       2.149  -6.527  13.506  1.00  0.00      C2   H
ATOM   2774  HB3 GLU A 105       3.806  -8.145  14.331  1.00  0.00      C2   H
ATOM   2775  HB2 GLU A 105       4.228  -8.503  12.695  1.00  0.00      C2   H
ATOM   2776  HG3 GLU A 105       1.742  -9.134  12.458  1.00  0.00      C2   H
ATOM   2777  HG2 GLU A 105       1.558  -8.768  14.129  1.00  0.00      C2   H
ATOM   2778  H   HIE A 106       4.881  -5.889  11.246  1.00  0.00      C2   H
ATOM   2779  HA  HIE A 106       6.713  -4.402  12.910  1.00  0.00      C2   H
ATOM   2780  HB3 HIE A 106       6.227  -4.378   9.915  1.00  0.00      C2   H
ATOM   2781  HB2 HIE A 106       7.398  -5.290  11.032  1.00  0.00      C2   H
ATOM   2782  HD2 HIE A 106       8.986  -3.166  12.463  1.00  0.00      C2   H
ATOM   2783  HE1 HIE A 106       8.615  -0.433   9.318  1.00  0.00      C2   H
ATOM   2784  H   VAL A 107       4.357  -3.065  10.590  1.00  0.00      C2   H
ATOM   2785  HA  VAL A 107       4.698  -0.471  11.628  1.00  0.00      C2   H
ATOM   2786  HB  VAL A 107       2.862   0.209  10.214  1.00  0.00      C2   H
ATOM   2787 HG11 VAL A 107       4.685  -1.876   8.888  1.00  0.00      C2   H
ATOM   2788 HG12 VAL A 107       3.912  -0.554   8.083  1.00  0.00      C2   H
ATOM   2789 HG13 VAL A 107       5.255  -0.384   9.264  1.00  0.00      C2   H
ATOM   2790 HG21 VAL A 107       2.239  -2.722   9.778  1.00  0.00      C2   H
ATOM   2791 HG22 VAL A 107       1.159  -1.494  10.188  1.00  0.00      C2   H
ATOM   2792 HG23 VAL A 107       1.910  -1.532   8.597  1.00  0.00      C2   H
ATOM   2793  H   ALA A 108       2.518  -3.026  12.654  1.00  0.00      C2   H
ATOM   2794  HA  ALA A 108       0.640  -1.396  14.035  1.00  0.00      C2   H
ATOM   2795  HB1 ALA A 108      -0.003  -3.633  13.456  1.00  0.00      C2   H
ATOM   2796  HB2 ALA A 108       1.374  -4.335  14.492  1.00  0.00      C2   H
ATOM   2797  HB3 ALA A 108      -0.019  -3.436  15.214  1.00  0.00      C2   H
ATOM   2798  H   ASN A 109       3.418  -3.501  15.162  1.00  0.00      C2   H
ATOM   2799  HA  ASN A 109       3.606  -2.521  17.801  1.00  0.00      C2   H
ATOM   2800  HB3 ASN A 109       5.698  -3.544  17.884  1.00  0.00      C2   H
ATOM   2801  HB2 ASN A 109       5.874  -3.809  16.192  1.00  0.00      C2   H
ATOM   2802 HD22 ASN A 109       4.854  -7.100  16.997  1.00  0.00      C2   H
ATOM   2803 HD21 ASN A 109       6.119  -6.048  16.356  1.00  0.00      C2   H
ATOM   2804  H   PHE A 110       5.212  -1.307  14.880  1.00  0.00      C2   H
ATOM   2805  HA  PHE A 110       6.498   0.773  16.133  1.00  0.00      C2   H
ATOM   2806  HB3 PHE A 110       5.574   0.161  13.329  1.00  0.00      C2   H
ATOM   2807  HB2 PHE A 110       7.172   0.360  13.869  1.00  0.00      C2   H
ATOM   2808  HD1 PHE A 110       8.298   2.630  14.119  1.00  0.00      C2   H
ATOM   2809  HD2 PHE A 110       4.445   1.833  12.233  1.00  0.00      C2   H
ATOM   2810  HE1 PHE A 110       8.004   5.002  13.539  1.00  0.00      C2   H
ATOM   2811  HE2 PHE A 110       4.309   4.242  11.709  1.00  0.00      C2   H
ATOM   2812  HZ  PHE A 110       6.014   5.706  12.124  1.00  0.00      C2   H
ATOM   2813  H   ALA A 111       3.314   0.897  14.707  1.00  0.00      C2   H
ATOM   2814  HA  ALA A 111       2.760   3.507  15.748  1.00  0.00      C2   H
ATOM   2815  HB1 ALA A 111       0.374   2.842  15.303  1.00  0.00      C2   H
ATOM   2816  HB2 ALA A 111       1.456   2.457  13.989  1.00  0.00      C2   H
ATOM   2817  HB3 ALA A 111       0.924   1.165  14.914  1.00  0.00      C2   H
ATOM   2818  H   THR A 112       2.677   0.411  17.346  1.00  0.00      C2   H
ATOM   2819  HA  THR A 112       1.228   1.377  19.606  1.00  0.00      C2   H
ATOM   2820  HB  THR A 112       3.038  -1.159  19.555  1.00  0.00      C2   H
ATOM   2821 HG21 THR A 112       1.999  -2.155  21.286  1.00  0.00      C2   H
ATOM   2822 HG22 THR A 112       2.439  -0.641  21.952  1.00  0.00      C2   H
ATOM   2823 HG23 THR A 112       0.848  -0.730  21.598  1.00  0.00      C2   H
ATOM   2824  HG1 THR A 112       1.225  -0.937  17.951  1.00  0.00      C2   H
ATOM   2825  H   GLN A 113       4.711   0.773  18.915  1.00  0.00      C2   H
ATOM   2826  HA  GLN A 113       5.827   1.646  21.384  1.00  0.00      C2   H
ATOM   2827  HB3 GLN A 113       6.933   1.899  18.573  1.00  0.00      C2   H
ATOM   2828  HB2 GLN A 113       6.988   0.479  19.770  1.00  0.00      C2   H
ATOM   2829  HG3 GLN A 113       8.078   1.740  21.353  1.00  0.00      C2   H
ATOM   2830  HG2 GLN A 113       8.508   3.030  20.236  1.00  0.00      C2   H
ATOM   2831 HE22 GLN A 113      11.427   1.125  19.342  1.00  0.00      C2   H
ATOM   2832 HE21 GLN A 113      10.899   2.557  20.076  1.00  0.00      C2   H
ATOM   2833  H   LEU A 114       4.644   3.705  18.540  1.00  0.00      C2   H
ATOM   2834  HA  LEU A 114       5.658   6.352  19.579  1.00  0.00      C2   H
ATOM   2835  HB3 LEU A 114       4.637   7.266  17.877  1.00  0.00      C2   H
ATOM   2836  HB2 LEU A 114       3.959   5.782  17.230  1.00  0.00      C2   H
ATOM   2837  HG  LEU A 114       6.193   4.838  16.959  1.00  0.00      C2   H
ATOM   2838 HD11 LEU A 114       6.555   6.734  14.920  1.00  0.00      C2   H
ATOM   2839 HD12 LEU A 114       5.183   5.617  15.216  1.00  0.00      C2   H
ATOM   2840 HD13 LEU A 114       5.140   7.358  15.551  1.00  0.00      C2   H
ATOM   2841 HD21 LEU A 114       7.069   7.492  17.964  1.00  0.00      C2   H
ATOM   2842 HD22 LEU A 114       7.588   5.813  18.348  1.00  0.00      C2   H
ATOM   2843 HD23 LEU A 114       8.020   6.595  16.761  1.00  0.00      C2   H
ATOM   2844  H   GLY A 115       3.297   4.281  20.239  1.00  0.00      C2   H
ATOM   2845  HA3 GLY A 115       2.070   6.072  22.078  1.00  0.00      C2   H
ATOM   2846  HA2 GLY A 115       1.837   4.324  21.890  1.00  0.00      C2   H
ATOM   2847  H   LEU A 116       1.039   4.853  18.991  1.00  0.00      C2   H
ATOM   2848  HA  LEU A 116      -1.159   6.613  19.121  1.00  0.00      C2   H
ATOM   2849  HB3 LEU A 116      -1.337   6.408  16.544  1.00  0.00      C2   H
ATOM   2850  HB2 LEU A 116      -0.302   5.031  16.647  1.00  0.00      C2   H
ATOM   2851  HG  LEU A 116       1.608   6.617  17.488  1.00  0.00      C2   H
ATOM   2852 HD11 LEU A 116       1.740   7.989  15.236  1.00  0.00      C2   H
ATOM   2853 HD12 LEU A 116       1.973   6.240  15.333  1.00  0.00      C2   H
ATOM   2854 HD13 LEU A 116       0.403   6.845  14.817  1.00  0.00      C2   H
ATOM   2855 HD21 LEU A 116      -0.047   9.092  17.009  1.00  0.00      C2   H
ATOM   2856 HD22 LEU A 116      -0.129   8.446  18.576  1.00  0.00      C2   H
ATOM   2857 HD23 LEU A 116       1.420   8.831  17.769  1.00  0.00      C2   H
ATOM   2858  H   LYS A 117      -3.291   6.464  18.552  1.00  0.00      C2   H
ATOM   2859  HA  LYS A 117      -4.509   3.815  18.298  1.00  0.00      C2   H
ATOM   2860  HB3 LYS A 117      -4.016   4.248  20.803  1.00  0.00      C2   H
ATOM   2861  HB2 LYS A 117      -5.726   3.922  20.466  1.00  0.00      C2   H
ATOM   2862  HG3 LYS A 117      -6.302   6.227  20.565  1.00  0.00      C2   H
ATOM   2863  HG2 LYS A 117      -4.636   6.608  21.065  1.00  0.00      C2   H
ATOM   2864  HD3 LYS A 117      -4.805   5.007  22.935  1.00  0.00      C2   H
ATOM   2865  HD2 LYS A 117      -6.431   4.701  22.583  1.00  0.00      C2   H
ATOM   2866  HE3 LYS A 117      -6.880   7.281  22.785  1.00  0.00      C2   H
ATOM   2867  HE2 LYS A 117      -5.200   7.496  23.272  1.00  0.00      C2   H
ATOM   2868  HZ1 LYS A 117      -5.728   6.005  25.055  1.00  0.00      C2   H
ATOM   2869  HZ2 LYS A 117      -6.571   7.411  25.148  1.00  0.00      C2   H
ATOM   2870  HZ3 LYS A 117      -7.316   5.948  24.534  1.00  0.00      C2   H
ATOM   2871  H   ASN A 118      -4.489   6.794  17.164  1.00  0.00      C2   H
ATOM   2872  HA  ASN A 118      -7.450   6.801  16.498  1.00  0.00      C2   H
ATOM   2873  HB3 ASN A 118      -7.440   9.130  16.372  1.00  0.00      C2   H
ATOM   2874  HB2 ASN A 118      -5.654   9.156  16.841  1.00  0.00      C2   H
ATOM   2875 HD22 ASN A 118      -7.166   9.823  20.014  1.00  0.00      C2   H
ATOM   2876 HD21 ASN A 118      -6.165  10.437  18.720  1.00  0.00      C2   H
ATOM   2877  H   LEU A 119      -5.412   5.462  14.924  1.00  0.00      C2   H
ATOM   2878  HA  LEU A 119      -4.340   7.094  12.685  1.00  0.00      C2   H
ATOM   2879  HB3 LEU A 119      -4.259   4.642  11.766  1.00  0.00      C2   H
ATOM   2880  HB2 LEU A 119      -4.659   4.161  13.393  1.00  0.00      C2   H
ATOM   2881  HG  LEU A 119      -2.842   5.627  14.125  1.00  0.00      C2   H
ATOM   2882 HD11 LEU A 119      -1.300   3.405  12.933  1.00  0.00      C2   H
ATOM   2883 HD12 LEU A 119      -1.642   3.696  14.711  1.00  0.00      C2   H
ATOM   2884 HD13 LEU A 119      -2.747   2.831  13.788  1.00  0.00      C2   H
ATOM   2885 HD21 LEU A 119      -2.598   6.321  11.572  1.00  0.00      C2   H
ATOM   2886 HD22 LEU A 119      -1.180   6.435  12.691  1.00  0.00      C2   H
ATOM   2887 HD23 LEU A 119      -1.322   5.066  11.624  1.00  0.00      C2   H
ATOM   2888  H   THR A 120      -5.539   7.810  11.064  1.00  0.00      C2   H
ATOM   2889  HA  THR A 120      -7.609   5.928   9.880  1.00  0.00      C2   H
ATOM   2890  HB  THR A 120      -6.710   8.592   8.829  1.00  0.00      C2   H
ATOM   2891 HG21 THR A 120      -7.336   7.268   7.005  1.00  0.00      C2   H
ATOM   2892 HG22 THR A 120      -8.939   6.798   7.574  1.00  0.00      C2   H
ATOM   2893 HG23 THR A 120      -8.546   8.444   7.097  1.00  0.00      C2   H
ATOM   2894  HG1 THR A 120      -7.964   8.844  10.390  1.00  0.00      C2   H
ATOM   2895  H   LEU A 121      -7.028   4.461   8.493  1.00  0.00      C2   H
ATOM   2896  HA  LEU A 121      -4.128   4.260   7.800  1.00  0.00      C2   H
ATOM   2897  HB3 LEU A 121      -4.436   2.149   7.203  1.00  0.00      C2   H
ATOM   2898  HB2 LEU A 121      -6.132   2.065   7.280  1.00  0.00      C2   H
ATOM   2899  HG  LEU A 121      -5.979   2.377   9.809  1.00  0.00      C2   H
ATOM   2900 HD11 LEU A 121      -4.295  -0.034   9.045  1.00  0.00      C2   H
ATOM   2901 HD12 LEU A 121      -5.607   0.162  10.190  1.00  0.00      C2   H
ATOM   2902 HD13 LEU A 121      -5.875   0.172   8.375  1.00  0.00      C2   H
ATOM   2903 HD21 LEU A 121      -3.375   3.390   9.611  1.00  0.00      C2   H
ATOM   2904 HD22 LEU A 121      -4.245   2.732  10.930  1.00  0.00      C2   H
ATOM   2905 HD23 LEU A 121      -3.062   1.685  10.137  1.00  0.00      C2   H
ATOM   2906  H   VAL A 122      -3.737   5.250   5.458  1.00  0.00      C2   H
ATOM   2907  HA  VAL A 122      -5.911   4.711   3.475  1.00  0.00      C2   H
ATOM   2908  HB  VAL A 122      -3.588   6.612   3.533  1.00  0.00      C2   H
ATOM   2909 HG11 VAL A 122      -5.751   6.736   1.381  1.00  0.00      C2   H
ATOM   2910 HG12 VAL A 122      -4.232   7.671   1.601  1.00  0.00      C2   H
ATOM   2911 HG13 VAL A 122      -4.096   6.009   1.203  1.00  0.00      C2   H
ATOM   2912 HG21 VAL A 122      -5.327   8.469   3.790  1.00  0.00      C2   H
ATOM   2913 HG22 VAL A 122      -6.579   7.335   3.881  1.00  0.00      C2   H
ATOM   2914 HG23 VAL A 122      -5.378   7.364   5.171  1.00  0.00      C2   H
ATOM   2915  H   GLY A 123      -5.368   3.020   2.038  1.00  0.00      C2   H
ATOM   2916  HA3 GLY A 123      -4.112   1.180   2.185  1.00  0.00      C2   H
ATOM   2917  HA2 GLY A 123      -2.553   2.009   2.074  1.00  0.00      C2   H
ATOM   2918  H   HIE A 124      -1.698   1.973  -0.003  1.00  0.00      C2   H
ATOM   2919  HA  HIE A 124      -3.493   1.772  -2.433  1.00  0.00      C2   H
ATOM   2920  HB3 HIE A 124      -0.819   3.168  -2.209  1.00  0.00      C2   H
ATOM   2921  HB2 HIE A 124      -2.357   3.934  -2.307  1.00  0.00      C2   H
ATOM   2922  HD2 HIE A 124      -3.789   2.538  -4.865  1.00  0.00      C2   H
ATOM   2923  HE1 HIE A 124      -0.061   2.496  -6.776  1.00  0.00      C2   H
ATOM   2924  H   DRG A 125      -2.831   0.166  -4.013  1.00  0.00      C2   H
ATOM   2925  HA  DRG A 125      -2.181  -1.771  -4.763  1.00  0.00      C2   H
ATOM   2926  H   ARG A 126       0.877  -2.560  -2.904  1.00  0.00      C2   H
ATOM   2927  HA  ARG A 126      -0.477  -4.712  -1.830  1.00  0.00      C2   H
ATOM   2928  HB3 ARG A 126       1.854  -5.039  -0.719  1.00  0.00      C2   H
ATOM   2929  HB2 ARG A 126       2.397  -3.676  -1.575  1.00  0.00      C2   H
ATOM   2930  HG3 ARG A 126       2.807  -5.188  -3.300  1.00  0.00      C2   H
ATOM   2931  HG2 ARG A 126       1.059  -5.412  -3.471  1.00  0.00      C2   H
ATOM   2932  HD3 ARG A 126       1.098  -7.077  -1.847  1.00  0.00      C2   H
ATOM   2933  HD2 ARG A 126       2.775  -6.806  -1.572  1.00  0.00      C2   H
ATOM   2934  HE  ARG A 126       3.242  -7.692  -3.895  1.00  0.00      C2   H
ATOM   2935 HH12 ARG A 126      -0.388  -9.325  -4.634  1.00  0.00      C2   H
ATOM   2936 HH11 ARG A 126      -0.297  -8.025  -3.554  1.00  0.00      C2   H
ATOM   2937 HH22 ARG A 126       1.517 -10.356  -5.170  1.00  0.00      C2   H
ATOM   2938 HH21 ARG A 126       3.108  -9.882  -4.786  1.00  0.00      C2   H
ATOM   2939  H   GLY A 127       0.030  -1.519  -0.672  1.00  0.00      C2   H
ATOM   2940  HA3 GLY A 127      -0.282  -0.321   1.247  1.00  0.00      C2   H
ATOM   2941  HA2 GLY A 127      -0.037  -1.845   2.226  1.00  0.00      C2   H
ATOM   2942  H   GLY A 128      -2.412  -1.449  -0.434  1.00  0.00      C2   H
ATOM   2943  HA3 GLY A 128      -4.732  -1.692  -0.513  1.00  0.00      C2   H
ATOM   2944  HA2 GLY A 128      -4.620  -0.768   0.907  1.00  0.00      C2   H
ATOM   2945  H   MET A 129      -3.085  -4.107   0.802  1.00  0.00      C2   H
ATOM   2946  HA  MET A 129      -5.375  -5.328   1.997  1.00  0.00      C2   H
ATOM   2947  HB3 MET A 129      -2.497  -6.131   1.266  1.00  0.00      C2   H
ATOM   2948  HB2 MET A 129      -3.944  -6.441   0.303  1.00  0.00      C2   H
ATOM   2949  HG3 MET A 129      -4.676  -8.243   1.130  1.00  0.00      C2   H
ATOM   2950  HG2 MET A 129      -4.617  -7.589   2.687  1.00  0.00      C2   H
ATOM   2951  HE1 MET A 129      -4.459  -9.999   3.510  1.00  0.00      C2   H
ATOM   2952  HE2 MET A 129      -4.194 -10.715   1.954  1.00  0.00      C2   H
ATOM   2953  HE3 MET A 129      -2.911 -10.950   3.256  1.00  0.00      C2   H
ATOM   2954  H   THR A 130      -2.179  -4.071   2.805  1.00  0.00      C2   H
ATOM   2955  HA  THR A 130      -2.028  -5.187   5.368  1.00  0.00      C2   H
ATOM   2956  HB  THR A 130      -0.655  -2.549   4.646  1.00  0.00      C2   H
ATOM   2957 HG21 THR A 130      -0.016  -4.910   6.604  1.00  0.00      C2   H
ATOM   2958 HG22 THR A 130       1.050  -3.528   6.372  1.00  0.00      C2   H
ATOM   2959 HG23 THR A 130      -0.502  -3.407   7.163  1.00  0.00      C2   H
ATOM   2960  HG1 THR A 130      -0.582  -4.660   3.400  1.00  0.00      C2   H
ATOM   2961  H   ALA A 131      -3.413  -2.204   4.350  1.00  0.00      C2   H
ATOM   2962  HA  ALA A 131      -4.028  -0.994   6.779  1.00  0.00      C2   H
ATOM   2963  HB1 ALA A 131      -5.569   0.438   5.458  1.00  0.00      C2   H
ATOM   2964  HB2 ALA A 131      -3.997   0.298   4.697  1.00  0.00      C2   H
ATOM   2965  HB3 ALA A 131      -5.267  -0.531   4.006  1.00  0.00      C2   H
ATOM   2966  H   VAL A 132      -6.042  -3.029   4.426  1.00  0.00      C2   H
ATOM   2967  HA  VAL A 132      -8.311  -3.259   5.924  1.00  0.00      C2   H
ATOM   2968  HB  VAL A 132      -6.971  -5.217   4.026  1.00  0.00      C2   H
ATOM   2969 HG11 VAL A 132      -8.642  -6.716   4.822  1.00  0.00      C2   H
ATOM   2970 HG12 VAL A 132      -9.849  -5.419   4.812  1.00  0.00      C2   H
ATOM   2971 HG13 VAL A 132      -9.242  -6.158   3.316  1.00  0.00      C2   H
ATOM   2972 HG21 VAL A 132      -8.608  -4.247   2.240  1.00  0.00      C2   H
ATOM   2973 HG22 VAL A 132      -9.415  -3.429   3.490  1.00  0.00      C2   H
ATOM   2974 HG23 VAL A 132      -7.763  -2.905   3.050  1.00  0.00      C2   H
ATOM   2975  H   LEU A 133      -5.371  -5.360   5.912  1.00  0.00      C2   H
ATOM   2976  HA  LEU A 133      -6.257  -7.178   7.748  1.00  0.00      C2   H
ATOM   2977  HB3 LEU A 133      -3.724  -7.278   8.395  1.00  0.00      C2   H
ATOM   2978  HB2 LEU A 133      -3.559  -6.186   7.118  1.00  0.00      C2   H
ATOM   2979  HG  LEU A 133      -4.313  -7.981   5.426  1.00  0.00      C2   H
ATOM   2980 HD11 LEU A 133      -2.187  -8.772   5.193  1.00  0.00      C2   H
ATOM   2981 HD12 LEU A 133      -1.813  -7.568   6.362  1.00  0.00      C2   H
ATOM   2982 HD13 LEU A 133      -2.000  -9.259   6.835  1.00  0.00      C2   H
ATOM   2983 HD21 LEU A 133      -5.683  -9.095   7.048  1.00  0.00      C2   H
ATOM   2984 HD22 LEU A 133      -4.657 -10.297   6.206  1.00  0.00      C2   H
ATOM   2985 HD23 LEU A 133      -4.203  -9.822   7.813  1.00  0.00      C2   H
ATOM   2986  H   LEU A 134      -4.787  -4.014   8.442  1.00  0.00      C2   H
ATOM   2987  HA  LEU A 134      -4.642  -4.481  11.264  1.00  0.00      C2   H
ATOM   2988  HB3 LEU A 134      -4.725  -1.714  10.892  1.00  0.00      C2   H
ATOM   2989  HB2 LEU A 134      -4.121  -2.340   9.301  1.00  0.00      C2   H
ATOM   2990  HG  LEU A 134      -2.807  -2.620  11.993  1.00  0.00      C2   H
ATOM   2991 HD11 LEU A 134      -2.820  -4.647  10.147  1.00  0.00      C2   H
ATOM   2992 HD12 LEU A 134      -1.414  -3.781   9.776  1.00  0.00      C2   H
ATOM   2993 HD13 LEU A 134      -1.594  -4.466  11.408  1.00  0.00      C2   H
ATOM   2994 HD21 LEU A 134      -2.361  -0.588  10.041  1.00  0.00      C2   H
ATOM   2995 HD22 LEU A 134      -1.476  -0.928  11.530  1.00  0.00      C2   H
ATOM   2996 HD23 LEU A 134      -1.024  -1.583   9.915  1.00  0.00      C2   H
ATOM   2997  H   ALA A 135      -7.105  -3.160   9.151  1.00  0.00      C2   H
ATOM   2998  HA  ALA A 135      -8.828  -1.924  11.105  1.00  0.00      C2   H
ATOM   2999  HB1 ALA A 135      -8.681  -1.252   8.833  1.00  0.00      C2   H
ATOM   3000  HB2 ALA A 135      -9.255  -2.779   8.138  1.00  0.00      C2   H
ATOM   3001  HB3 ALA A 135     -10.301  -1.712   9.111  1.00  0.00      C2   H
ATOM   3002  H   LEU A 136      -8.367  -5.108   9.972  1.00  0.00      C2   H
ATOM   3003  HA  LEU A 136     -10.776  -6.075  11.244  1.00  0.00      C2   H
ATOM   3004  HB3 LEU A 136      -9.918  -8.348  10.515  1.00  0.00      C2   H
ATOM   3005  HB2 LEU A 136      -8.712  -7.423   9.589  1.00  0.00      C2   H
ATOM   3006  HG  LEU A 136     -10.776  -6.295   8.563  1.00  0.00      C2   H
ATOM   3007 HD11 LEU A 136     -10.984  -8.154   6.785  1.00  0.00      C2   H
ATOM   3008 HD12 LEU A 136      -9.375  -8.021   7.310  1.00  0.00      C2   H
ATOM   3009 HD13 LEU A 136     -10.209  -9.389   7.850  1.00  0.00      C2   H
ATOM   3010 HD21 LEU A 136     -12.914  -7.030   9.531  1.00  0.00      C2   H
ATOM   3011 HD22 LEU A 136     -12.587  -8.467   8.587  1.00  0.00      C2   H
ATOM   3012 HD23 LEU A 136     -12.138  -8.257  10.261  1.00  0.00      C2   H
ATOM   3013  H   LYS A 137      -7.138  -6.079  11.539  1.00  0.00      C2   H
ATOM   3014  HA  LYS A 137      -7.220  -7.969  13.685  1.00  0.00      C2   H
ATOM   3015  HB3 LYS A 137      -4.772  -7.987  13.670  1.00  0.00      C2   H
ATOM   3016  HB2 LYS A 137      -4.975  -6.825  12.301  1.00  0.00      C2   H
ATOM   3017  HG3 LYS A 137      -6.101  -8.616  11.087  1.00  0.00      C2   H
ATOM   3018  HG2 LYS A 137      -6.290  -9.624  12.622  1.00  0.00      C2   H
ATOM   3019  HD3 LYS A 137      -4.010 -10.143  12.678  1.00  0.00      C2   H
ATOM   3020  HD2 LYS A 137      -3.472  -8.909  11.527  1.00  0.00      C2   H
ATOM   3021  HE3 LYS A 137      -4.843 -10.267   9.706  1.00  0.00      C2   H
ATOM   3022  HE2 LYS A 137      -5.201 -11.367  10.938  1.00  0.00      C2   H
ATOM   3023  HZ1 LYS A 137      -2.956 -11.899  11.196  1.00  0.00      C2   H
ATOM   3024  HZ2 LYS A 137      -3.544 -12.193   9.703  1.00  0.00      C2   H
ATOM   3025  HZ3 LYS A 137      -2.614 -10.779  10.152  1.00  0.00      C2   H
ATOM   3026  H   TYR A 138      -6.560  -4.545  13.566  1.00  0.00      C2   H
ATOM   3027  HA  TYR A 138      -5.916  -4.417  16.414  1.00  0.00      C2   H
ATOM   3028  HB3 TYR A 138      -4.459  -2.436  15.756  1.00  0.00      C2   H
ATOM   3029  HB2 TYR A 138      -4.489  -2.881  14.055  1.00  0.00      C2   H
ATOM   3030  HD1 TYR A 138      -3.539  -3.881  17.557  1.00  0.00      C2   H
ATOM   3031  HD2 TYR A 138      -3.459  -4.863  13.347  1.00  0.00      C2   H
ATOM   3032  HE1 TYR A 138      -1.786  -5.397  17.909  1.00  0.00      C2   H
ATOM   3033  HE2 TYR A 138      -1.420  -6.240  13.712  1.00  0.00      C2   H
ATOM   3034  HH  TYR A 138       0.310  -6.305  16.782  1.00  0.00      C2   H
ATOM   3035  HA  PRO A 139      -9.666  -1.905  14.929  1.00  0.00      C2   H
ATOM   3036  HB3 PRO A 139     -11.065  -3.459  14.986  1.00  0.00      C2   H
ATOM   3037  HB2 PRO A 139     -11.746  -2.790  16.431  1.00  0.00      C2   H
ATOM   3038  HG3 PRO A 139     -11.108  -5.240  16.736  1.00  0.00      C2   H
ATOM   3039  HG2 PRO A 139     -10.469  -4.115  17.940  1.00  0.00      C2   H
ATOM   3040  HD2 PRO A 139      -8.391  -5.165  16.902  1.00  0.00      C2   H
ATOM   3041  HD3 PRO A 139      -9.083  -5.284  15.323  1.00  0.00      C2   H
ATOM   3042  H   GLU A 140      -8.475  -2.177  18.325  1.00  0.00      C2   H
ATOM   3043  HA  GLU A 140      -9.576   0.501  18.788  1.00  0.00      C2   H
ATOM   3044  HB3 GLU A 140      -9.302  -0.154  21.219  1.00  0.00      C2   H
ATOM   3045  HB2 GLU A 140      -8.407  -1.554  20.727  1.00  0.00      C2   H
ATOM   3046  HG3 GLU A 140     -10.053  -2.670  19.853  1.00  0.00      C2   H
ATOM   3047  HG2 GLU A 140     -11.115  -1.280  19.709  1.00  0.00      C2   H
ATOM   3048  H   MET A 141      -6.796  -0.507  17.107  1.00  0.00      C2   H
ATOM   3049  HA  MET A 141      -5.231   1.724  18.166  1.00  0.00      C2   H
ATOM   3050  HB3 MET A 141      -4.707  -0.282  15.891  1.00  0.00      C2   H
ATOM   3051  HB2 MET A 141      -4.211  -0.470  17.479  1.00  0.00      C2   H
ATOM   3052  HG3 MET A 141      -2.745   1.550  17.543  1.00  0.00      C2   H
ATOM   3053  HG2 MET A 141      -3.116   1.995  15.877  1.00  0.00      C2   H
ATOM   3054  HE1 MET A 141      -0.874  -1.858  16.641  1.00  0.00      C2   H
ATOM   3055  HE2 MET A 141      -1.707  -0.699  17.784  1.00  0.00      C2   H
ATOM   3056  HE3 MET A 141      -2.617  -1.766  16.657  1.00  0.00      C2   H
ATOM   3057  H   VAL A 142      -7.617   0.883  15.708  1.00  0.00      C2   H
ATOM   3058  HA  VAL A 142      -6.747   3.085  13.943  1.00  0.00      C2   H
ATOM   3059  HB  VAL A 142      -8.350   0.585  13.468  1.00  0.00      C2   H
ATOM   3060 HG11 VAL A 142      -7.837   2.838  11.518  1.00  0.00      C2   H
ATOM   3061 HG12 VAL A 142      -7.855   1.128  10.918  1.00  0.00      C2   H
ATOM   3062 HG13 VAL A 142      -9.200   1.860  11.725  1.00  0.00      C2   H
ATOM   3063 HG21 VAL A 142      -5.987   0.123  13.826  1.00  0.00      C2   H
ATOM   3064 HG22 VAL A 142      -6.269  -0.179  12.151  1.00  0.00      C2   H
ATOM   3065 HG23 VAL A 142      -5.484   1.251  12.676  1.00  0.00      C2   H
ATOM   3066  H   LYS A 143      -8.325   4.271  12.874  1.00  0.00      C2   H
ATOM   3067  HA  LYS A 143     -10.918   4.489  14.421  1.00  0.00      C2   H
ATOM   3068  HB3 LYS A 143      -9.188   6.680  13.166  1.00  0.00      C2   H
ATOM   3069  HB2 LYS A 143      -9.113   6.257  14.857  1.00  0.00      C2   H
ATOM   3070  HG3 LYS A 143     -11.493   6.897  15.251  1.00  0.00      C2   H
ATOM   3071  HG2 LYS A 143     -11.514   7.476  13.581  1.00  0.00      C2   H
ATOM   3072  HD3 LYS A 143      -9.462   8.908  14.043  1.00  0.00      C2   H
ATOM   3073  HD2 LYS A 143      -9.876   8.486  15.744  1.00  0.00      C2   H
ATOM   3074  HE3 LYS A 143     -12.062   9.583  15.536  1.00  0.00      C2   H
ATOM   3075  HE2 LYS A 143     -11.829   9.897  13.790  1.00  0.00      C2   H
ATOM   3076  HZ1 LYS A 143     -11.631  11.644  15.004  1.00  0.00      C2   H
ATOM   3077  HZ2 LYS A 143     -10.349  11.091  16.016  1.00  0.00      C2   H
ATOM   3078  HZ3 LYS A 143     -10.031  11.350  14.592  1.00  0.00      C2   H
ATOM   3079  H   LYS A 144      -9.453   4.844  11.026  1.00  0.00      C2   H
ATOM   3080  HA  LYS A 144     -11.989   4.010   9.977  1.00  0.00      C2   H
ATOM   3081  HB3 LYS A 144     -12.242   5.811   8.491  1.00  0.00      C2   H
ATOM   3082  HB2 LYS A 144     -10.800   6.534   8.857  1.00  0.00      C2   H
ATOM   3083  HG3 LYS A 144     -11.492   7.256  11.055  1.00  0.00      C2   H
ATOM   3084  HG2 LYS A 144     -13.034   6.661  11.006  1.00  0.00      C2   H
ATOM   3085  HD3 LYS A 144     -13.607   7.679   8.738  1.00  0.00      C2   H
ATOM   3086  HD2 LYS A 144     -12.194   8.805   9.251  1.00  0.00      C2   H
ATOM   3087  HE3 LYS A 144     -13.428   9.630  11.149  1.00  0.00      C2   H
ATOM   3088  HE2 LYS A 144     -14.493   8.260  11.052  1.00  0.00      C2   H
ATOM   3089  HZ1 LYS A 144     -14.415  10.477   9.132  1.00  0.00      C2   H
ATOM   3090  HZ2 LYS A 144     -15.342   9.242   9.098  1.00  0.00      C2   H
ATOM   3091  HZ3 LYS A 144     -15.600  10.362  10.259  1.00  0.00      C2   H
ATOM   3092  H   LEU A 145     -11.584   3.894   7.315  1.00  0.00      C2   H
ATOM   3093  HA  LEU A 145      -8.804   3.156   6.712  1.00  0.00      C2   H
ATOM   3094  HB3 LEU A 145     -11.409   1.479   6.860  1.00  0.00      C2   H
ATOM   3095  HB2 LEU A 145      -9.937   0.963   7.586  1.00  0.00      C2   H
ATOM   3096  HG  LEU A 145     -10.411   0.906   4.704  1.00  0.00      C2   H
ATOM   3097 HD11 LEU A 145      -8.098   0.625   4.355  1.00  0.00      C2   H
ATOM   3098 HD12 LEU A 145      -7.755   1.126   5.986  1.00  0.00      C2   H
ATOM   3099 HD13 LEU A 145      -8.019  -0.553   5.719  1.00  0.00      C2   H
ATOM   3100 HD21 LEU A 145     -10.545  -1.380   5.000  1.00  0.00      C2   H
ATOM   3101 HD22 LEU A 145     -10.248  -1.531   6.696  1.00  0.00      C2   H
ATOM   3102 HD23 LEU A 145     -11.630  -0.782   6.202  1.00  0.00      C2   H
ATOM   3103  H   VAL A 146      -8.250   3.761   4.719  1.00  0.00      C2   H
ATOM   3104  HA  VAL A 146     -10.466   4.082   2.819  1.00  0.00      C2   H
ATOM   3105  HB  VAL A 146      -7.929   5.866   2.884  1.00  0.00      C2   H
ATOM   3106 HG11 VAL A 146     -10.255   6.415   1.068  1.00  0.00      C2   H
ATOM   3107 HG12 VAL A 146      -8.739   7.308   1.236  1.00  0.00      C2   H
ATOM   3108 HG13 VAL A 146      -8.739   5.780   0.485  1.00  0.00      C2   H
ATOM   3109 HG21 VAL A 146      -9.572   6.389   4.846  1.00  0.00      C2   H
ATOM   3110 HG22 VAL A 146      -9.160   7.702   3.767  1.00  0.00      C2   H
ATOM   3111 HG23 VAL A 146     -10.620   6.908   3.422  1.00  0.00      C2   H
ATOM   3112  H   ILE A 147     -10.226   2.711   1.306  1.00  0.00      C2   H
ATOM   3113  HA  ILE A 147      -7.511   1.558   0.695  1.00  0.00      C2   H
ATOM   3114  HB  ILE A 147     -10.313   0.541  -0.067  1.00  0.00      C2   H
ATOM   3115 HG13 ILE A 147      -9.847   0.285   2.366  1.00  0.00      C2   H
ATOM   3116 HG12 ILE A 147      -8.526  -0.693   2.095  1.00  0.00      C2   H
ATOM   3117 HG21 ILE A 147      -7.513  -0.816  -0.516  1.00  0.00      C2   H
ATOM   3118 HG22 ILE A 147      -9.027  -1.679  -0.718  1.00  0.00      C2   H
ATOM   3119 HG23 ILE A 147      -8.720  -0.283  -1.704  1.00  0.00      C2   H
ATOM   3120 HD11 ILE A 147     -11.000  -1.697   2.676  1.00  0.00      C2   H
ATOM   3121 HD12 ILE A 147     -11.471  -1.260   1.059  1.00  0.00      C2   H
ATOM   3122 HD13 ILE A 147     -10.172  -2.483   1.463  1.00  0.00      C2   H
ATOM   3123  H   ILE A 148      -6.612   2.110  -1.008  1.00  0.00      C2   H
ATOM   3124  HA  ILE A 148      -8.178   3.322  -3.127  1.00  0.00      C2   H
ATOM   3125  HB  ILE A 148      -5.101   3.373  -2.938  1.00  0.00      C2   H
ATOM   3126 HG13 ILE A 148      -5.655   4.340  -1.027  1.00  0.00      C2   H
ATOM   3127 HG12 ILE A 148      -7.113   5.155  -1.595  1.00  0.00      C2   H
ATOM   3128 HG21 ILE A 148      -7.044   5.095  -4.588  1.00  0.00      C2   H
ATOM   3129 HG22 ILE A 148      -5.273   5.162  -4.638  1.00  0.00      C2   H
ATOM   3130 HG23 ILE A 148      -6.114   3.755  -5.266  1.00  0.00      C2   H
ATOM   3131 HD11 ILE A 148      -5.515   6.731  -2.687  1.00  0.00      C2   H
ATOM   3132 HD12 ILE A 148      -5.076   6.485  -1.044  1.00  0.00      C2   H
ATOM   3133 HD13 ILE A 148      -4.107   5.727  -2.179  1.00  0.00      C2   H
ATOM   3134  H   SER A 149      -7.441   2.490  -5.515  1.00  0.00      C2   H
ATOM   3135  HA  SER A 149      -7.761   0.216  -6.435  1.00  0.00      C2   H
ATOM   3136  HB3 SER A 149      -6.041   1.024  -8.256  1.00  0.00      C2   H
ATOM   3137  HB2 SER A 149      -5.703   2.212  -7.009  1.00  0.00      C2   H
ATOM   3138  HG  SER A 149      -8.026   1.842  -8.510  1.00  0.00      C2   H
ATOM   3139  H   SER A 150      -7.060  -1.805  -5.624  1.00  0.00      C2   H
ATOM   3140  HA  SER A 150      -4.127  -2.455  -5.444  1.00  0.00      C2   H
ATOM   3141  HB3 SER A 150      -6.345  -2.564  -3.346  1.00  0.00      C2   H
ATOM   3142  HB2 SER A 150      -4.919  -1.635  -3.165  1.00  0.00      C2   H
ATOM   3143  HG  SER A 150      -3.791  -3.488  -2.709  1.00  0.00      C2   H
ATOM   3144  H   ALA A 151      -3.817  -4.442  -6.414  1.00  0.00      C2   H
ATOM   3145  HA  ALA A 151      -6.161  -6.118  -7.062  1.00  0.00      C2   H
ATOM   3146  HB1 ALA A 151      -4.423  -7.532  -8.316  1.00  0.00      C2   H
ATOM   3147  HB2 ALA A 151      -4.254  -5.890  -8.718  1.00  0.00      C2   H
ATOM   3148  HB3 ALA A 151      -3.155  -6.673  -7.529  1.00  0.00      C2   H
ATOM   3149  H   THR A 152      -3.399  -5.861  -4.725  1.00  0.00      C2   H
ATOM   3150  HA  THR A 152      -3.496  -8.537  -3.636  1.00  0.00      C2   H
ATOM   3151  HB  THR A 152      -2.966  -6.041  -1.974  1.00  0.00      C2   H
ATOM   3152 HG21 THR A 152      -1.079  -7.418  -0.884  1.00  0.00      C2   H
ATOM   3153 HG22 THR A 152      -2.630  -8.244  -0.644  1.00  0.00      C2   H
ATOM   3154 HG23 THR A 152      -1.540  -8.751  -1.890  1.00  0.00      C2   H
ATOM   3155  HG1 THR A 152      -1.802  -5.795  -3.787  1.00  0.00      C2   H
ATOM   3156  H   ALA A 153      -5.381  -5.577  -2.755  1.00  0.00      C2   H
ATOM   3157  HA  ALA A 153      -6.715  -6.828  -0.509  1.00  0.00      C2   H
ATOM   3158  HB1 ALA A 153      -7.179  -4.470  -2.189  1.00  0.00      C2   H
ATOM   3159  HB2 ALA A 153      -8.012  -4.792  -0.711  1.00  0.00      C2   H
ATOM   3160  HB3 ALA A 153      -6.318  -4.571  -0.681  1.00  0.00      C2   H
ATOM   3161  H   ALA A 154      -7.807  -6.514  -4.003  1.00  0.00      C2   H
ATOM   3162  HA  ALA A 154     -10.417  -6.961  -3.236  1.00  0.00      C2   H
ATOM   3163  HB1 ALA A 154      -8.912  -6.923  -5.903  1.00  0.00      C2   H
ATOM   3164  HB2 ALA A 154     -10.658  -6.910  -5.754  1.00  0.00      C2   H
ATOM   3165  HB3 ALA A 154      -9.570  -5.602  -5.105  1.00  0.00      C2   H
ATOM   3166  HA  PRO A 155     -11.013 -11.332  -3.382  1.00  0.00      C2   H
ATOM   3167  HB3 PRO A 155     -13.249 -11.496  -3.256  1.00  0.00      C2   H
ATOM   3168  HB2 PRO A 155     -13.418 -11.739  -5.000  1.00  0.00      C2   H
ATOM   3169  HG3 PRO A 155     -14.542  -9.534  -4.078  1.00  0.00      C2   H
ATOM   3170  HG2 PRO A 155     -13.708  -9.466  -5.497  1.00  0.00      C2   H
ATOM   3171  HD2 PRO A 155     -12.474  -7.739  -4.549  1.00  0.00      C2   H
ATOM   3172  HD3 PRO A 155     -12.480  -8.560  -2.987  1.00  0.00      C2   H
ATOM   3173  H   ALA A 156      -9.849 -12.879  -4.322  1.00  0.00      C2   H
ATOM   3174  HA  ALA A 156      -8.605 -12.549  -6.805  1.00  0.00      C2   H
ATOM   3175  HB1 ALA A 156      -8.653 -15.028  -5.085  1.00  0.00      C2   H
ATOM   3176  HB2 ALA A 156      -7.481 -14.656  -6.399  1.00  0.00      C2   H
ATOM   3177  HB3 ALA A 156      -7.610 -13.636  -4.952  1.00  0.00      C2   H
ATOM   3178  HA  PRO A 157     -11.631 -14.734  -9.553  1.00  0.00      C2   H
ATOM   3179  HB3 PRO A 157     -10.588 -13.688 -11.115  1.00  0.00      C2   H
ATOM   3180  HB2 PRO A 157      -9.907 -15.181 -11.694  1.00  0.00      C2   H
ATOM   3181  HG3 PRO A 157      -8.184 -13.415 -11.293  1.00  0.00      C2   H
ATOM   3182  HG2 PRO A 157      -7.878 -14.890 -10.264  1.00  0.00      C2   H
ATOM   3183  HD2 PRO A 157      -7.851 -13.438  -8.651  1.00  0.00      C2   H
ATOM   3184  HD3 PRO A 157      -9.079 -12.307  -9.440  1.00  0.00      C2   H
ATOM   3185  HA  PRO A 158     -11.131 -19.200  -9.601  1.00  0.00      C2   H
ATOM   3186  HB3 PRO A 158     -12.276 -20.082 -11.445  1.00  0.00      C2   H
ATOM   3187  HB2 PRO A 158     -11.692 -18.595 -12.485  1.00  0.00      C2   H
ATOM   3188  HG3 PRO A 158     -13.631 -18.501 -10.295  1.00  0.00      C2   H
ATOM   3189  HG2 PRO A 158     -13.845 -17.942 -11.980  1.00  0.00      C2   H
ATOM   3190  HD2 PRO A 158     -12.151 -16.407 -11.874  1.00  0.00      C2   H
ATOM   3191  HD3 PRO A 158     -12.993 -16.075 -10.383  1.00  0.00      C2   H
ATOM   3192  H   VAL A 159      -9.280 -17.246 -12.210  1.00  0.00      C2   H
ATOM   3193  HA  VAL A 159      -6.868 -18.769 -11.902  1.00  0.00      C2   H
ATOM   3194  HB  VAL A 159      -6.748 -19.184 -14.390  1.00  0.00      C2   H
ATOM   3195 HG21 VAL A 159      -8.939 -19.410 -15.570  1.00  0.00      C2   H
ATOM   3196 HG22 VAL A 159      -9.769 -18.535 -14.417  1.00  0.00      C2   H
ATOM   3197 HG23 VAL A 159      -8.612 -17.677 -15.142  1.00  0.00      C2   H
ATOM   3198 HG11 VAL A 159      -7.766 -21.290 -14.433  1.00  0.00      C2   H
ATOM   3199 HG12 VAL A 159      -7.008 -21.053 -12.925  1.00  0.00      C2   H
ATOM   3200 HG13 VAL A 159      -8.807 -20.818 -13.080  1.00  0.00      C2   H
ATOM   3201  H   GLY A 160      -5.097 -17.526 -12.812  1.00  0.00      C2   H
ATOM   3202  HA3 GLY A 160      -5.644 -14.784 -13.573  1.00  0.00      C2   H
ATOM   3203  HA2 GLY A 160      -4.312 -15.676 -13.969  1.00  0.00      C2   H
ATOM   3204  H   THR A 161      -3.685 -13.725 -12.530  1.00  0.00      C2   H
ATOM   3205  HA  THR A 161      -3.209 -14.457  -9.788  1.00  0.00      C2   H
ATOM   3206  HB  THR A 161      -0.849 -14.257  -9.903  1.00  0.00      C2   H
ATOM   3207  HG1 THR A 161      -0.807 -13.731 -12.623  1.00  0.00      C2   H
ATOM   3208 HG21 THR A 161      -0.205 -16.328 -10.953  1.00  0.00      C2   H
ATOM   3209 HG22 THR A 161      -1.826 -16.709 -10.809  1.00  0.00      C2   H
ATOM   3210 HG23 THR A 161      -1.358 -16.171 -12.327  1.00  0.00      C2   H
ATOM   3211  H   ASP A 162      -2.327 -12.551  -8.543  1.00  0.00      C2   H
ATOM   3212  HA  ASP A 162      -3.347 -10.026  -9.309  1.00  0.00      C2   H
ATOM   3213  HB3 ASP A 162      -3.487 -10.749  -7.130  1.00  0.00      C2   H
ATOM   3214  HB2 ASP A 162      -2.615  -9.389  -6.920  1.00  0.00      C2   H
ATOM   3215  H   MET A 163      -0.657 -11.415 -10.238  1.00  0.00      C2   H
ATOM   3216  HA  MET A 163       1.083  -8.951 -10.318  1.00  0.00      C2   H
ATOM   3217  HB3 MET A 163       2.955 -10.665 -10.845  1.00  0.00      C2   H
ATOM   3218  HB2 MET A 163       1.853 -11.932 -10.587  1.00  0.00      C2   H
ATOM   3219  HG3 MET A 163       3.256 -11.661  -8.563  1.00  0.00      C2   H
ATOM   3220  HG2 MET A 163       1.737 -11.091  -8.122  1.00  0.00      C2   H
ATOM   3221  HE1 MET A 163       5.841  -9.261  -8.779  1.00  0.00      C2   H
ATOM   3222  HE2 MET A 163       5.123 -10.697  -9.624  1.00  0.00      C2   H
ATOM   3223  HE3 MET A 163       5.008  -9.040 -10.270  1.00  0.00      C2   H
ATOM   3224  H   ASP A 164      -0.895 -10.852 -12.387  1.00  0.00      C2   H
ATOM   3225  HA  ASP A 164       0.426 -11.162 -14.714  1.00  0.00      C2   H
ATOM   3226  HB3 ASP A 164      -1.582 -11.029 -15.890  1.00  0.00      C2   H
ATOM   3227  HB2 ASP A 164      -2.394 -10.435 -14.352  1.00  0.00      C2   H
ATOM   3228  H   PHE A 165      -0.683  -7.812 -13.657  1.00  0.00      C2   H
ATOM   3229  HA  PHE A 165       0.003  -6.876 -16.274  1.00  0.00      C2   H
ATOM   3230  HB3 PHE A 165      -1.013  -5.625 -13.612  1.00  0.00      C2   H
ATOM   3231  HB2 PHE A 165      -1.701  -5.536 -15.218  1.00  0.00      C2   H
ATOM   3232  HD1 PHE A 165      -1.403  -3.709 -16.686  1.00  0.00      C2   H
ATOM   3233  HD2 PHE A 165       0.905  -4.213 -13.097  1.00  0.00      C2   H
ATOM   3234  HE1 PHE A 165      -0.437  -1.606 -17.027  1.00  0.00      C2   H
ATOM   3235  HE2 PHE A 165       1.932  -2.022 -13.450  1.00  0.00      C2   H
ATOM   3236  HZ  PHE A 165       1.088  -0.578 -15.427  1.00  0.00      C2   H
ATOM   3237  H   TYR A 166       1.620  -7.342 -13.089  1.00  0.00      C2   H
ATOM   3238  HA  TYR A 166       3.579  -5.384 -13.651  1.00  0.00      C2   H
ATOM   3239  HB3 TYR A 166       4.421  -5.965 -11.590  1.00  0.00      C2   H
ATOM   3240  HB2 TYR A 166       3.397  -7.354 -11.254  1.00  0.00      C2   H
ATOM   3241  HD1 TYR A 166       4.096  -3.994 -10.974  1.00  0.00      C2   H
ATOM   3242  HD2 TYR A 166       0.783  -6.569 -11.405  1.00  0.00      C2   H
ATOM   3243  HE1 TYR A 166       2.719  -2.243  -9.878  1.00  0.00      C2   H
ATOM   3244  HE2 TYR A 166      -0.699  -4.907 -10.068  1.00  0.00      C2   H
ATOM   3245  HH  TYR A 166      -0.431  -3.163  -8.468  1.00  0.00      C2   H
ATOM   3246  H   GLU A 167       3.162  -8.636 -14.109  1.00  0.00      C2   H
ATOM   3247  HA  GLU A 167       5.984  -9.240 -14.666  1.00  0.00      C2   H
ATOM   3248  H   ARG A 168       3.390  -8.375 -16.447  1.00  0.00      C2   H
ATOM   3249  HA  ARG A 168       4.636  -8.751 -19.142  1.00  0.00      C2   H
ATOM   3250  HB3 ARG A 168       2.892  -7.080 -20.071  1.00  0.00      C2   H
ATOM   3251  HB2 ARG A 168       2.266  -6.859 -18.528  1.00  0.00      C2   H
ATOM   3252  HG3 ARG A 168       2.057  -9.321 -18.182  1.00  0.00      C2   H
ATOM   3253  HG2 ARG A 168       2.387  -9.539 -19.870  1.00  0.00      C2   H
ATOM   3254  HD3 ARG A 168      -0.127  -8.137 -18.571  1.00  0.00      C2   H
ATOM   3255  HD2 ARG A 168       0.053  -9.581 -19.678  1.00  0.00      C2   H
ATOM   3256  HE  ARG A 168       0.818  -7.330 -21.067  1.00  0.00      C2   H
ATOM   3257 HH12 ARG A 168      -2.216  -6.859 -22.662  1.00  0.00      C2   H
ATOM   3258 HH11 ARG A 168      -0.482  -6.715 -22.674  1.00  0.00      C2   H
ATOM   3259 HH22 ARG A 168      -3.227  -7.870 -20.649  1.00  0.00      C2   H
ATOM   3260 HH21 ARG A 168      -2.129  -8.216 -19.362  1.00  0.00      C2   H
ATOM   3261  H   VAL A 169       4.677  -6.087 -16.768  1.00  0.00      C2   H
ATOM   3262  HA  VAL A 169       6.020  -4.204 -18.501  1.00  0.00      C2   H
ATOM   3263  HB  VAL A 169       5.647  -4.172 -15.430  1.00  0.00      C2   H
ATOM   3264 HG11 VAL A 169       6.276  -1.932 -17.330  1.00  0.00      C2   H
ATOM   3265 HG12 VAL A 169       5.964  -1.841 -15.521  1.00  0.00      C2   H
ATOM   3266 HG13 VAL A 169       7.355  -2.587 -16.135  1.00  0.00      C2   H
ATOM   3267 HG21 VAL A 169       3.801  -2.933 -17.677  1.00  0.00      C2   H
ATOM   3268 HG22 VAL A 169       3.360  -4.122 -16.677  1.00  0.00      C2   H
ATOM   3269 HG23 VAL A 169       3.705  -2.490 -15.933  1.00  0.00      C2   H
ATOM   3270  H   GLU A 170       6.947  -6.607 -16.285  1.00  0.00      C2   H
ATOM   3271  HA  GLU A 170       9.522  -5.737 -15.973  1.00  0.00      C2   H
ATOM   3272  HB3 GLU A 170       8.232  -8.513 -15.503  1.00  0.00      C2   H
ATOM   3273  HB2 GLU A 170       8.484  -7.344 -14.277  1.00  0.00      C2   H
ATOM   3274  HG3 GLU A 170      10.694  -7.458 -14.032  1.00  0.00      C2   H
ATOM   3275  HG2 GLU A 170      11.055  -8.307 -15.489  1.00  0.00      C2   H
ATOM   3276  H   ARG A 171       8.089  -8.184 -18.019  1.00  0.00      C2   H
ATOM   3277  HA  ARG A 171      10.352  -9.012 -19.474  1.00  0.00      C2   H
ATOM   3278  H   THR A 172       7.838  -6.559 -20.218  1.00  0.00      C2   H
ATOM   3279  HA  THR A 172       8.862  -5.976 -22.963  1.00  0.00      C2   H
ATOM   3280  HB  THR A 172       7.151  -4.452 -23.242  1.00  0.00      C2   H
ATOM   3281 HG21 THR A 172       5.289  -5.906 -23.307  1.00  0.00      C2   H
ATOM   3282 HG22 THR A 172       6.581  -6.934 -23.719  1.00  0.00      C2   H
ATOM   3283 HG23 THR A 172       5.920  -6.928 -22.024  1.00  0.00      C2   H
ATOM   3284  HG1 THR A 172       6.225  -5.065 -20.615  1.00  0.00      C2   H
ATOM   3285  H   ALA A 173       9.969  -4.910 -19.933  1.00  0.00      C2   H
ATOM   3286  HA  ALA A 173      10.352  -2.223 -19.792  1.00  0.00      C2   H
ATOM   3287  HB1 ALA A 173      11.196  -4.042 -18.134  1.00  0.00      C2   H
ATOM   3288  HB2 ALA A 173      12.282  -4.623 -19.347  1.00  0.00      C2   H
ATOM   3289  HB3 ALA A 173      12.467  -3.046 -18.645  1.00  0.00      C2   H
ATOM   3290  HA  PRO A 174      12.526  -1.707 -23.726  1.00  0.00      C2   H
ATOM   3291  HB3 PRO A 174      11.916   0.374 -24.589  1.00  0.00      C2   H
ATOM   3292  HB2 PRO A 174      12.406   1.242 -23.219  1.00  0.00      C2   H
ATOM   3293  HG3 PRO A 174       9.775  -0.161 -23.664  1.00  0.00      C2   H
ATOM   3294  HG2 PRO A 174       9.999   1.353 -22.927  1.00  0.00      C2   H
ATOM   3295  HD2 PRO A 174      11.076   0.168 -20.874  1.00  0.00      C2   H
ATOM   3296  HD3 PRO A 174       9.683  -0.842 -21.294  1.00  0.00      C2   H
ATOM   3297  H   GLY A 175      14.120  -1.401 -20.912  1.00  0.00      C2   H
ATOM   3298  HA3 GLY A 175      16.204   0.438 -21.665  1.00  0.00      C2   H
ATOM   3299  HA2 GLY A 175      16.641  -1.252 -21.919  1.00  0.00      C2   H
ATOM   3300  H   GLY A 176      17.640   0.595 -19.776  1.00  0.00      C2   H
ATOM   3301  HA3 GLY A 176      18.281   0.080 -17.502  1.00  0.00      C2   H
ATOM   3302  HA2 GLY A 176      17.072  -1.192 -17.502  1.00  0.00      C2   H
ATOM   3303  H   SER A 177      16.835  -0.125 -15.384  1.00  0.00      C2   H
ATOM   3304  HA  SER A 177      15.864   1.232 -13.776  1.00  0.00      C2   H
ATOM   3305  HB3 SER A 177      18.146   1.551 -13.616  1.00  0.00      C2   H
ATOM   3306  HB2 SER A 177      17.414   3.104 -13.385  1.00  0.00      C2   H
ATOM   3307  HG  SER A 177      19.197   3.040 -14.672  1.00  0.00      C2   H
ATOM   3308  H   ALA A 178      16.626   3.928 -15.822  1.00  0.00      C2   H
ATOM   3309  HA  ALA A 178      14.251   5.360 -14.966  1.00  0.00      C2   H
ATOM   3310  HB1 ALA A 178      16.425   6.638 -15.639  1.00  0.00      C2   H
ATOM   3311  HB2 ALA A 178      16.194   6.015 -17.247  1.00  0.00      C2   H
ATOM   3312  HB3 ALA A 178      15.036   7.231 -16.589  1.00  0.00      C2   H
ATOM   3313  H   GLU A 179      15.012   3.636 -17.938  1.00  0.00      C2   H
ATOM   3314  HA  GLU A 179      12.703   4.393 -19.279  1.00  0.00      C2   H
ATOM   3315  H   LEU A 180      13.439   1.947 -17.226  1.00  0.00      C2   H
ATOM   3316  HA  LEU A 180      11.044   0.087 -17.324  1.00  0.00      C2   H
ATOM   3317  HB3 LEU A 180      13.369   0.165 -15.403  1.00  0.00      C2   H
ATOM   3318  HB2 LEU A 180      13.256  -0.803 -16.795  1.00  0.00      C2   H
ATOM   3319  HG  LEU A 180      11.580  -1.040 -14.364  1.00  0.00      C2   H
ATOM   3320 HD11 LEU A 180       9.792  -1.752 -15.641  1.00  0.00      C2   H
ATOM   3321 HD12 LEU A 180      10.891  -2.073 -17.033  1.00  0.00      C2   H
ATOM   3322 HD13 LEU A 180      10.609  -3.252 -15.614  1.00  0.00      C2   H
ATOM   3323 HD21 LEU A 180      13.634  -1.991 -14.209  1.00  0.00      C2   H
ATOM   3324 HD22 LEU A 180      12.541  -3.416 -14.328  1.00  0.00      C2   H
ATOM   3325 HD23 LEU A 180      13.560  -2.908 -15.700  1.00  0.00      C2   H
ATOM   3326  H   ILE A 181      12.054   2.729 -15.048  1.00  0.00      C2   H
ATOM   3327  HA  ILE A 181       9.621   2.479 -13.663  1.00  0.00      C2   H
ATOM   3328  HB  ILE A 181      11.700   4.848 -13.733  1.00  0.00      C2   H
ATOM   3329 HG13 ILE A 181      12.387   2.365 -12.867  1.00  0.00      C2   H
ATOM   3330 HG12 ILE A 181      11.503   2.775 -11.486  1.00  0.00      C2   H
ATOM   3331 HG21 ILE A 181      10.972   5.367 -11.347  1.00  0.00      C2   H
ATOM   3332 HG22 ILE A 181       9.768   5.756 -12.481  1.00  0.00      C2   H
ATOM   3333 HG23 ILE A 181       9.646   4.225 -11.592  1.00  0.00      C2   H
ATOM   3334 HD11 ILE A 181      13.051   5.051 -11.631  1.00  0.00      C2   H
ATOM   3335 HD12 ILE A 181      13.453   3.564 -10.692  1.00  0.00      C2   H
ATOM   3336 HD13 ILE A 181      14.146   3.845 -12.228  1.00  0.00      C2   H
ATOM   3337  H   ARG A 182      10.668   4.807 -16.418  1.00  0.00      C2   H
ATOM   3338  HA  ARG A 182       8.206   6.301 -16.566  1.00  0.00      C2   H
ATOM   3339  HB3 ARG A 182       8.874   6.314 -18.975  1.00  0.00      C2   H
ATOM   3340  HB2 ARG A 182      10.399   5.588 -18.531  1.00  0.00      C2   H
ATOM   3341  HG3 ARG A 182      10.520   7.675 -16.655  1.00  0.00      C2   H
ATOM   3342  HG2 ARG A 182       9.136   8.124 -17.376  1.00  0.00      C2   H
ATOM   3343  HD3 ARG A 182      11.037   9.382 -18.191  1.00  0.00      C2   H
ATOM   3344  HD2 ARG A 182       9.934   8.703 -19.377  1.00  0.00      C2   H
ATOM   3345  HE  ARG A 182      11.490   7.461 -20.171  1.00  0.00      C2   H
ATOM   3346 HH12 ARG A 182      14.454   9.397 -17.998  1.00  0.00      C2   H
ATOM   3347 HH11 ARG A 182      12.914   9.901 -17.901  1.00  0.00      C2   H
ATOM   3348 HH22 ARG A 182      15.015   7.745 -19.835  1.00  0.00      C2   H
ATOM   3349 HH21 ARG A 182      13.828   6.917 -20.573  1.00  0.00      C2   H
ATOM   3350  H   HIE A 183       9.274   3.090 -17.712  1.00  0.00      C2   H
ATOM   3351  HA  HIE A 183       6.985   2.725 -19.378  1.00  0.00      C2   H
ATOM   3352  HB3 HIE A 183       8.396   0.390 -17.904  1.00  0.00      C2   H
ATOM   3353  HB2 HIE A 183       8.934   1.138 -19.372  1.00  0.00      C2   H
ATOM   3354  HD2 HIE A 183       8.157  -1.976 -18.889  1.00  0.00      C2   H
ATOM   3355  HE1 HIE A 183       5.149  -1.215 -21.752  1.00  0.00      C2   H
ATOM   3356  H   TYR A 184       7.515   1.887 -16.052  1.00  0.00      C2   H
ATOM   3357  HA  TYR A 184       4.980   0.557 -15.467  1.00  0.00      C2   H
ATOM   3358  HB3 TYR A 184       7.367   1.671 -13.801  1.00  0.00      C2   H
ATOM   3359  HB2 TYR A 184       7.093   0.038 -14.297  1.00  0.00      C2   H
ATOM   3360  HD1 TYR A 184       4.948  -1.087 -13.330  1.00  0.00      C2   H
ATOM   3361  HD2 TYR A 184       6.506   2.715 -11.908  1.00  0.00      C2   H
ATOM   3362  HE1 TYR A 184       4.107  -1.536 -11.064  1.00  0.00      C2   H
ATOM   3363  HE2 TYR A 184       5.474   2.355  -9.712  1.00  0.00      C2   H
ATOM   3364  HH  TYR A 184       4.165   0.447  -8.365  1.00  0.00      C2   H
ATOM   3365  H   HIE A 185       6.170   3.686 -14.493  1.00  0.00      C2   H
ATOM   3366  HA  HIE A 185       3.845   4.555 -13.448  1.00  0.00      C2   H
ATOM   3367  HB3 HIE A 185       5.159   6.986 -14.376  1.00  0.00      C2   H
ATOM   3368  HB2 HIE A 185       6.366   5.714 -14.312  1.00  0.00      C2   H
ATOM   3369  HD2 HIE A 185       4.135   8.118 -12.169  1.00  0.00      C2   H
ATOM   3370  HE1 HIE A 185       6.662   5.966  -9.604  1.00  0.00      C2   H
ATOM   3371  H   ALA A 186       4.781   5.042 -16.811  1.00  0.00      C2   H
ATOM   3372  HA  ALA A 186       2.595   6.441 -17.743  1.00  0.00      C2   H
ATOM   3373  HB1 ALA A 186       3.248   5.619 -19.986  1.00  0.00      C2   H
ATOM   3374  HB2 ALA A 186       4.504   6.507 -19.201  1.00  0.00      C2   H
ATOM   3375  HB3 ALA A 186       4.701   4.803 -19.260  1.00  0.00      C2   H
ATOM   3376  H   ALA A 187       2.507   3.307 -16.410  1.00  0.00      C2   H
ATOM   3377  HA  ALA A 187       0.589   2.111 -18.428  1.00  0.00      C2   H
ATOM   3378  HB1 ALA A 187       1.216   0.000 -17.614  1.00  0.00      C2   H
ATOM   3379  HB2 ALA A 187       2.406   0.630 -18.612  1.00  0.00      C2   H
ATOM   3380  HB3 ALA A 187       2.745   0.620 -16.893  1.00  0.00      C2   H
ATOM   3381  H   GLN A 188       1.488   2.497 -14.992  1.00  0.00      C2   H
ATOM   3382  HA  GLN A 188      -0.872   1.400 -14.037  1.00  0.00      C2   H
ATOM   3383  HB3 GLN A 188      -0.207   2.595 -11.945  1.00  0.00      C2   H
ATOM   3384  HB2 GLN A 188       1.206   3.283 -12.600  1.00  0.00      C2   H
ATOM   3385  HG3 GLN A 188       2.259   1.533 -11.840  1.00  0.00      C2   H
ATOM   3386  HG2 GLN A 188       1.662   0.544 -13.227  1.00  0.00      C2   H
ATOM   3387 HE22 GLN A 188       0.544  -0.875  -9.917  1.00  0.00      C2   H
ATOM   3388 HE21 GLN A 188       2.003  -0.037 -10.208  1.00  0.00      C2   H
ATOM   3389  H   ALA A 189       0.216   4.738 -14.680  1.00  0.00      C2   H
ATOM   3390  HA  ALA A 189      -2.129   5.837 -13.471  1.00  0.00      C2   H
ATOM   3391  HB1 ALA A 189      -0.668   7.931 -13.648  1.00  0.00      C2   H
ATOM   3392  HB2 ALA A 189       0.372   6.580 -13.027  1.00  0.00      C2   H
ATOM   3393  HB3 ALA A 189       0.350   7.025 -14.778  1.00  0.00      C2   H
ATOM   3394  H   VAL A 190      -3.450   7.510 -14.611  1.00  0.00      C2   H
ATOM   3395  HA  VAL A 190      -3.588   6.966 -17.482  1.00  0.00      C2   H
ATOM   3396  HB  VAL A 190      -5.597   7.458 -15.394  1.00  0.00      C2   H
ATOM   3397 HG11 VAL A 190      -6.433   8.960 -17.431  1.00  0.00      C2   H
ATOM   3398 HG12 VAL A 190      -6.276   7.580 -18.414  1.00  0.00      C2   H
ATOM   3399 HG13 VAL A 190      -7.512   7.482 -17.285  1.00  0.00      C2   H
ATOM   3400 HG21 VAL A 190      -6.687   5.364 -16.085  1.00  0.00      C2   H
ATOM   3401 HG22 VAL A 190      -5.629   5.442 -17.594  1.00  0.00      C2   H
ATOM   3402 HG23 VAL A 190      -4.979   5.139 -16.029  1.00  0.00      C2   H
ATOM   3403  H   ASN A 191      -3.488   9.439 -14.959  1.00  0.00      C2   H
ATOM   3404  HA  ASN A 191      -3.389  11.606 -17.042  1.00  0.00      C2   H
ATOM   3405  HB3 ASN A 191      -5.019  11.863 -14.407  1.00  0.00      C2   H
ATOM   3406  HB2 ASN A 191      -5.659  10.975 -15.690  1.00  0.00      C2   H
ATOM   3407 HD22 ASN A 191      -6.149  14.898 -15.675  1.00  0.00      C2   H
ATOM   3408 HD21 ASN A 191      -6.204  13.688 -14.436  1.00  0.00      C2   H
ATOM   3409  H   GLU A 192      -1.685  10.223 -14.679  1.00  0.00      C2   H
ATOM   3410  HA  GLU A 192      -0.784  12.699 -13.352  1.00  0.00      C2   H
ATOM   3411  H   GLY A 193       1.154  13.803 -13.674  1.00  0.00      C2   H
ATOM   3412  HA3 GLY A 193       2.541  15.069 -15.218  1.00  0.00      C2   H
ATOM   3413  HA2 GLY A 193       1.745  14.141 -16.517  1.00  0.00      C2   H
ATOM   3414  H   ASP A 194       4.420  14.991 -16.591  1.00  0.00      C2   H
ATOM   3415  HA  ASP A 194       5.361  12.433 -17.460  1.00  0.00      C2   H
ATOM   3416  H   LEU A 195       7.374  11.409 -16.520  1.00  0.00      C2   H
ATOM   3417  HA  LEU A 195       7.457  11.411 -13.867  1.00  0.00      C2   H
ATOM   3418  HB3 LEU A 195       9.914  10.173 -14.707  1.00  0.00      C2   H
ATOM   3419  HB2 LEU A 195       8.508   9.692 -15.618  1.00  0.00      C2   H
ATOM   3420  HG  LEU A 195       7.453   9.311 -13.204  1.00  0.00      C2   H
ATOM   3421 HD21 LEU A 195      10.163  10.095 -12.385  1.00  0.00      C2   H
ATOM   3422 HD22 LEU A 195       8.778   9.587 -11.451  1.00  0.00      C2   H
ATOM   3423 HD23 LEU A 195       9.993   8.410 -11.942  1.00  0.00      C2   H
ATOM   3424 HD11 LEU A 195       9.431   7.498 -14.345  1.00  0.00      C2   H
ATOM   3425 HD12 LEU A 195       8.307   6.893 -13.145  1.00  0.00      C2   H
ATOM   3426 HD13 LEU A 195       7.709   7.480 -14.718  1.00  0.00      C2   H
ATOM   3427  HA  PRO A 196      10.656  14.696 -13.025  1.00  0.00      C2   H
ATOM   3428  HB3 PRO A 196       9.934  15.446 -10.981  1.00  0.00      C2   H
ATOM   3429  HB2 PRO A 196      10.237  13.976 -10.158  1.00  0.00      C2   H
ATOM   3430  HG3 PRO A 196       7.887  14.820 -11.644  1.00  0.00      C2   H
ATOM   3431  HG2 PRO A 196       7.871  13.879 -10.153  1.00  0.00      C2   H
ATOM   3432  HD2 PRO A 196       8.466  11.875 -11.446  1.00  0.00      C2   H
ATOM   3433  HD3 PRO A 196       7.255  12.634 -12.346  1.00  0.00      C2   H
ATOM   3434  H   GLU A 197      12.782  14.685 -12.827  1.00  0.00      C2   H
ATOM   3435  HA  GLU A 197      14.027  12.260 -13.293  1.00  0.00      C2   H
ATOM   3436  H   ASP A 198      14.070  14.301 -10.402  1.00  0.00      C2   H
ATOM   3437  HA  ASP A 198      16.178  12.838  -9.184  1.00  0.00      C2   H
ATOM   3438  HB3 ASP A 198      15.573  14.178  -7.016  1.00  0.00      C2   H
ATOM   3439  HB2 ASP A 198      14.008  14.594  -7.697  1.00  0.00      C2   H
ATOM   3440  H   TYR A 199      12.844  12.340  -9.482  1.00  0.00      C2   H
ATOM   3441  HA  TYR A 199      12.572  10.453  -7.118  1.00  0.00      C2   H
ATOM   3442  HB3 TYR A 199      10.709  10.992  -9.278  1.00  0.00      C2   H
ATOM   3443  HB2 TYR A 199      10.771  11.564  -7.556  1.00  0.00      C2   H
ATOM   3444  HD1 TYR A 199       9.747  10.150  -5.757  1.00  0.00      C2   H
ATOM   3445  HD2 TYR A 199      10.422   8.504  -9.651  1.00  0.00      C2   H
ATOM   3446  HE1 TYR A 199       8.289   8.101  -5.221  1.00  0.00      C2   H
ATOM   3447  HE2 TYR A 199       9.316   6.389  -9.037  1.00  0.00      C2   H
ATOM   3448  HH  TYR A 199       8.660   5.269  -7.212  1.00  0.00      C2   H
ATOM   3449  H   ILE A 200      13.248  10.259 -10.685  1.00  0.00      C2   H
ATOM   3450  HA  ILE A 200      13.381   7.442 -10.856  1.00  0.00      C2   H
ATOM   3451  HB  ILE A 200      14.928   9.373 -12.635  1.00  0.00      C2   H
ATOM   3452 HG13 ILE A 200      12.546   9.973 -12.407  1.00  0.00      C2   H
ATOM   3453 HG12 ILE A 200      11.998   8.436 -12.827  1.00  0.00      C2   H
ATOM   3454 HG21 ILE A 200      14.411   7.567 -14.332  1.00  0.00      C2   H
ATOM   3455 HG22 ILE A 200      15.537   7.200 -13.059  1.00  0.00      C2   H
ATOM   3456 HG23 ILE A 200      13.911   6.602 -12.967  1.00  0.00      C2   H
ATOM   3457 HD11 ILE A 200      12.282   8.926 -15.204  1.00  0.00      C2   H
ATOM   3458 HD12 ILE A 200      12.175  10.480 -14.577  1.00  0.00      C2   H
ATOM   3459 HD13 ILE A 200      13.700   9.880 -14.970  1.00  0.00      C2   H
ATOM   3460  H   GLY A 201      15.816  10.045 -10.340  1.00  0.00      C2   H
ATOM   3461  HA3 GLY A 201      17.916  10.057  -9.358  1.00  0.00      C2   H
ATOM   3462  HA2 GLY A 201      18.175   8.466  -9.965  1.00  0.00      C2   H
ATOM   3463  H   ILE A 202      15.610   9.455  -7.422  1.00  0.00      C2   H
ATOM   3464  HA  ILE A 202      16.834   8.270  -5.409  1.00  0.00      C2   H
ATOM   3465  HB  ILE A 202      13.943   8.655  -5.987  1.00  0.00      C2   H
ATOM   3466 HG13 ILE A 202      15.512  10.579  -5.215  1.00  0.00      C2   H
ATOM   3467 HG12 ILE A 202      15.406   9.896  -3.643  1.00  0.00      C2   H
ATOM   3468 HG21 ILE A 202      13.522   8.070  -3.453  1.00  0.00      C2   H
ATOM   3469 HG22 ILE A 202      13.917   6.607  -4.338  1.00  0.00      C2   H
ATOM   3470 HG23 ILE A 202      15.109   7.447  -3.231  1.00  0.00      C2   H
ATOM   3471 HD11 ILE A 202      13.684  11.253  -3.393  1.00  0.00      C2   H
ATOM   3472 HD12 ILE A 202      13.905  11.681  -5.009  1.00  0.00      C2   H
ATOM   3473 HD13 ILE A 202      12.780  10.359  -4.767  1.00  0.00      C2   H
ATOM   3474  H   ALA A 203      14.315   6.788  -7.456  1.00  0.00      C2   H
ATOM   3475  HA  ALA A 203      14.279   4.123  -6.534  1.00  0.00      C2   H
ATOM   3476  HB1 ALA A 203      13.434   5.392  -9.149  1.00  0.00      C2   H
ATOM   3477  HB2 ALA A 203      12.866   3.811  -8.518  1.00  0.00      C2   H
ATOM   3478  HB3 ALA A 203      12.364   5.195  -7.763  1.00  0.00      C2   H
ATOM   3479  H   THR A 204      16.228   5.620  -9.167  1.00  0.00      C2   H
ATOM   3480  HA  THR A 204      17.448   3.109  -9.899  1.00  0.00      C2   H
ATOM   3481  HB  THR A 204      18.808   5.773  -9.944  1.00  0.00      C2   H
ATOM   3482 HG21 THR A 204      20.052   4.958 -12.041  1.00  0.00      C2   H
ATOM   3483 HG22 THR A 204      20.515   4.403 -10.502  1.00  0.00      C2   H
ATOM   3484 HG23 THR A 204      19.567   3.348 -11.520  1.00  0.00      C2   H
ATOM   3485  HG1 THR A 204      16.792   5.889 -11.138  1.00  0.00      C2   H
ATOM   3486  H   LYS A 205      18.472   5.479  -7.314  1.00  0.00      C2   H
ATOM   3487  HA  LYS A 205      20.761   4.010  -6.678  1.00  0.00      C2   H
ATOM   3488  HB3 LYS A 205      19.135   5.709  -4.768  1.00  0.00      C2   H
ATOM   3489  HB2 LYS A 205      19.991   6.440  -6.091  1.00  0.00      C2   H
ATOM   3490  HG3 LYS A 205      21.565   5.262  -3.793  1.00  0.00      C2   H
ATOM   3491  HG2 LYS A 205      21.360   6.905  -4.309  1.00  0.00      C2   H
ATOM   3492  HD3 LYS A 205      23.088   6.659  -5.501  1.00  0.00      C2   H
ATOM   3493  HD2 LYS A 205      22.140   5.749  -6.599  1.00  0.00      C2   H
ATOM   3494  HE3 LYS A 205      22.808   3.664  -5.418  1.00  0.00      C2   H
ATOM   3495  HE2 LYS A 205      24.000   4.574  -4.472  1.00  0.00      C2   H
ATOM   3496  HZ1 LYS A 205      24.119   4.420  -7.382  1.00  0.00      C2   H
ATOM   3497  HZ2 LYS A 205      25.104   5.380  -6.618  1.00  0.00      C2   H
ATOM   3498  HZ3 LYS A 205      25.030   3.755  -6.316  1.00  0.00      C2   H
ATOM   3499  H   TRP A 206      17.452   3.274  -6.021  1.00  0.00      C2   H
ATOM   3500  HA  TRP A 206      18.013   1.483  -3.824  1.00  0.00      C2   H
ATOM   3501  HB3 TRP A 206      15.366   0.990  -3.814  1.00  0.00      C2   H
ATOM   3502  HB2 TRP A 206      15.259   2.185  -5.095  1.00  0.00      C2   H
ATOM   3503  HD1 TRP A 206      17.191   2.689  -1.817  1.00  0.00      C2   H
ATOM   3504  HE3 TRP A 206      12.917   3.134  -4.658  1.00  0.00      C2   H
ATOM   3505  HE1 TRP A 206      15.938   4.525  -0.491  1.00  0.00      C2   H
ATOM   3506  HZ2 TRP A 206      13.495   5.939  -0.586  1.00  0.00      C2   H
ATOM   3507  HZ3 TRP A 206      11.132   4.491  -3.867  1.00  0.00      C2   H
ATOM   3508  HH2 TRP A 206      11.332   5.974  -1.870  1.00  0.00      C2   H
ATOM   3509  H   LEU A 207      17.356   1.432  -7.304  1.00  0.00      C2   H
ATOM   3510  HA  LEU A 207      16.942  -1.440  -7.370  1.00  0.00      C2   H
ATOM   3511  HB3 LEU A 207      17.561   0.553  -9.538  1.00  0.00      C2   H
ATOM   3512  HB2 LEU A 207      15.925   0.259  -8.818  1.00  0.00      C2   H
ATOM   3513  HG  LEU A 207      17.660  -1.644 -10.460  1.00  0.00      C2   H
ATOM   3514 HD11 LEU A 207      15.066  -2.599 -10.742  1.00  0.00      C2   H
ATOM   3515 HD12 LEU A 207      16.360  -3.256  -9.908  1.00  0.00      C2   H
ATOM   3516 HD13 LEU A 207      15.155  -2.412  -8.955  1.00  0.00      C2   H
ATOM   3517 HD21 LEU A 207      17.139  -0.220 -12.170  1.00  0.00      C2   H
ATOM   3518 HD22 LEU A 207      15.654  -1.168 -12.023  1.00  0.00      C2   H
ATOM   3519 HD23 LEU A 207      15.751   0.408 -11.317  1.00  0.00      C2   H
ATOM   3520  H   GLU A 208      19.572   0.925  -7.998  1.00  0.00      C2   H
ATOM   3521  HA  GLU A 208      21.625  -0.999  -8.691  1.00  0.00      C2   H
ATOM   3522  HB3 GLU A 208      23.262   0.846  -8.286  1.00  0.00      C2   H
ATOM   3523  HB2 GLU A 208      21.996   1.826  -7.595  1.00  0.00      C2   H
ATOM   3524  HG3 GLU A 208      20.985   1.930 -10.036  1.00  0.00      C2   H
ATOM   3525  HG2 GLU A 208      22.376   1.031 -10.521  1.00  0.00      C2   H
ATOM   3526  H   SER A 209      20.032  -0.882  -5.957  1.00  0.00      C2   H
ATOM   3527  HA  SER A 209      22.169  -0.736  -3.911  1.00  0.00      C2   H
ATOM   3528  HB3 SER A 209      19.514  -1.960  -3.772  1.00  0.00      C2   H
ATOM   3529  HB2 SER A 209      19.693  -0.265  -3.440  1.00  0.00      C2   H
ATOM   3530  HG  SER A 209      20.945  -0.855  -1.619  1.00  0.00      C2   H
ATOM   3531  H   GLU A 210      23.338  -2.461  -2.929  1.00  0.00      C2   H
ATOM   3532  HA  GLU A 210      23.450  -4.992  -4.300  1.00  0.00      C2   H
ATOM   3533  H   LYS A 211      21.452  -3.599  -1.395  1.00  0.00      C2   H
ATOM   3534  HA  LYS A 211      21.182  -6.089  -0.347  1.00  0.00      C2   H
ATOM   3535  HB3 LYS A 211      19.586  -4.605   1.093  1.00  0.00      C2   H
ATOM   3536  HB2 LYS A 211      19.692  -3.423  -0.073  1.00  0.00      C2   H
ATOM   3537  HG3 LYS A 211      21.351  -2.928   1.878  1.00  0.00      C2   H
ATOM   3538  HG2 LYS A 211      22.061  -2.711   0.519  1.00  0.00      C2   H
ATOM   3539  HD3 LYS A 211      23.159  -4.950   0.530  1.00  0.00      C2   H
ATOM   3540  HD2 LYS A 211      22.019  -5.442   1.796  1.00  0.00      C2   H
ATOM   3541  HE3 LYS A 211      23.129  -3.774   3.330  1.00  0.00      C2   H
ATOM   3542  HE2 LYS A 211      24.080  -3.244   1.992  1.00  0.00      C2   H
ATOM   3543  HZ1 LYS A 211      25.277  -5.206   1.971  1.00  0.00      C2   H
ATOM   3544  HZ2 LYS A 211      25.112  -4.865   3.569  1.00  0.00      C2   H
ATOM   3545  HZ3 LYS A 211      24.244  -6.042   2.991  1.00  0.00      C2   H
ATOM   3546  H   GLN A 212      19.701  -4.415  -2.834  1.00  0.00      C2   H
ATOM   3547  HA  GLN A 212      16.944  -5.332  -2.897  1.00  0.00      C2   H
ATOM   3548  HB3 GLN A 212      18.852  -4.223  -4.968  1.00  0.00      C2   H
ATOM   3549  HB2 GLN A 212      17.580  -3.319  -4.286  1.00  0.00      C2   H
ATOM   3550  HG3 GLN A 212      17.201  -5.630  -6.142  1.00  0.00      C2   H
ATOM   3551  HG2 GLN A 212      17.150  -3.846  -6.708  1.00  0.00      C2   H
ATOM   3552 HE22 GLN A 212      13.684  -4.523  -6.509  1.00  0.00      C2   H
ATOM   3553 HE21 GLN A 212      15.075  -4.637  -7.593  1.00  0.00      C2   H
ATOM   3554  H   LEU A 213      20.189  -6.504  -3.835  1.00  0.00      C2   H
ATOM   3555  HA  LEU A 213      19.097  -8.720  -5.550  1.00  0.00      C2   H
ATOM   3556  HB3 LEU A 213      21.509  -9.353  -5.833  1.00  0.00      C2   H
ATOM   3557  HB2 LEU A 213      21.897  -8.229  -4.617  1.00  0.00      C2   H
ATOM   3558  HG  LEU A 213      21.232  -6.335  -6.043  1.00  0.00      C2   H
ATOM   3559 HD11 LEU A 213      23.158  -8.358  -6.846  1.00  0.00      C2   H
ATOM   3560 HD12 LEU A 213      22.922  -7.019  -8.115  1.00  0.00      C2   H
ATOM   3561 HD13 LEU A 213      23.577  -6.678  -6.520  1.00  0.00      C2   H
ATOM   3562 HD21 LEU A 213      20.757  -7.539  -8.709  1.00  0.00      C2   H
ATOM   3563 HD22 LEU A 213      19.424  -7.747  -7.546  1.00  0.00      C2   H
ATOM   3564 HD23 LEU A 213      19.989  -6.217  -7.947  1.00  0.00      C2   H
ATOM   3565  H   ASP A 214      20.144  -8.293  -2.290  1.00  0.00      C2   H
ATOM   3566  HA  ASP A 214      19.962 -11.101  -1.571  1.00  0.00      C2   H
ATOM   3567  HB3 ASP A 214      19.713 -10.286   0.664  1.00  0.00      C2   H
ATOM   3568  HB2 ASP A 214      19.684  -8.566   0.162  1.00  0.00      C2   H
ATOM   3569  H   ALA A 215      17.712  -8.407  -1.527  1.00  0.00      C2   H
ATOM   3570  HA  ALA A 215      15.345  -9.591  -0.307  1.00  0.00      C2   H
ATOM   3571  HB1 ALA A 215      15.880  -7.329  -2.199  1.00  0.00      C2   H
ATOM   3572  HB2 ALA A 215      14.216  -7.884  -1.956  1.00  0.00      C2   H
ATOM   3573  HB3 ALA A 215      14.981  -7.284  -0.549  1.00  0.00      C2   H
ATOM   3574  H   VAL A 216      16.390  -9.325  -3.935  1.00  0.00      C2   H
ATOM   3575  HA  VAL A 216      14.253 -10.875  -4.793  1.00  0.00      C2   H
ATOM   3576  HB  VAL A 216      16.914  -9.839  -6.053  1.00  0.00      C2   H
ATOM   3577 HG11 VAL A 216      14.781 -11.122  -7.836  1.00  0.00      C2   H
ATOM   3578 HG12 VAL A 216      16.129 -10.215  -8.281  1.00  0.00      C2   H
ATOM   3579 HG13 VAL A 216      16.503 -11.734  -7.483  1.00  0.00      C2   H
ATOM   3580 HG21 VAL A 216      15.415  -8.028  -5.775  1.00  0.00      C2   H
ATOM   3581 HG22 VAL A 216      15.081  -8.328  -7.461  1.00  0.00      C2   H
ATOM   3582 HG23 VAL A 216      14.025  -8.950  -6.230  1.00  0.00      C2   H
ATOM   3583  H   ALA A 217      17.670 -11.663  -4.175  1.00  0.00      C2   H
ATOM   3584  HA  ALA A 217      17.305 -14.419  -5.067  1.00  0.00      C2   H
ATOM   3585  HB1 ALA A 217      19.276 -13.042  -3.080  1.00  0.00      C2   H
ATOM   3586  HB2 ALA A 217      19.287 -14.834  -3.483  1.00  0.00      C2   H
ATOM   3587  HB3 ALA A 217      19.561 -13.595  -4.733  1.00  0.00      C2   H
ATOM   3588  H   GLY A 218      16.813 -12.998  -1.937  1.00  0.00      C2   H
ATOM   3589  HA3 GLY A 218      15.455 -13.809   0.026  1.00  0.00      C2   H
ATOM   3590  HA2 GLY A 218      16.033 -15.370  -0.408  1.00  0.00      C2   H
ATOM   3591  H   TYR A 219      14.214 -12.970  -2.354  1.00  0.00      C2   H
ATOM   3592  HA  TYR A 219      11.741 -14.378  -2.144  1.00  0.00      C2   H
ATOM   3593  HB3 TYR A 219      12.753 -12.480  -4.415  1.00  0.00      C2   H
ATOM   3594  HB2 TYR A 219      12.002 -12.096  -2.881  1.00  0.00      C2   H
ATOM   3595  HD1 TYR A 219       9.703 -11.756  -2.643  1.00  0.00      C2   H
ATOM   3596  HD2 TYR A 219      11.297 -13.922  -6.005  1.00  0.00      C2   H
ATOM   3597  HE1 TYR A 219       7.486 -12.195  -3.397  1.00  0.00      C2   H
ATOM   3598  HE2 TYR A 219       8.861 -14.093  -7.037  1.00  0.00      C2   H
ATOM   3599  HH  TYR A 219       6.890 -13.617  -6.584  1.00  0.00      C2   H
ATOM   3600  H   ALA A 220      14.406 -14.868  -4.509  1.00  0.00      C2   H
ATOM   3601  HA  ALA A 220      13.169 -16.953  -5.907  1.00  0.00      C2   H
ATOM   3602  HB1 ALA A 220      15.420 -17.082  -6.888  1.00  0.00      C2   H
ATOM   3603  HB2 ALA A 220      15.729 -15.650  -5.929  1.00  0.00      C2   H
ATOM   3604  HB3 ALA A 220      16.160 -17.244  -5.439  1.00  0.00      C2   H
ATOM   3605  H   ARG A 221      13.801 -17.161  -2.657  1.00  0.00      C2   H
ATOM   3606  HA  ARG A 221      13.497 -20.096  -2.729  1.00  0.00      C2   H
ATOM   3607  HB3 ARG A 221      14.370 -20.012  -0.442  1.00  0.00      C2   H
ATOM   3608  HB2 ARG A 221      14.691 -18.298  -0.487  1.00  0.00      C2   H
ATOM   3609  HG3 ARG A 221      16.169 -18.858  -2.517  1.00  0.00      C2   H
ATOM   3610  HG2 ARG A 221      16.039 -20.496  -2.152  1.00  0.00      C2   H
ATOM   3611  HD3 ARG A 221      18.109 -19.320  -1.250  1.00  0.00      C2   H
ATOM   3612  HD2 ARG A 221      17.317 -20.473  -0.195  1.00  0.00      C2   H
ATOM   3613  HE  ARG A 221      17.605 -17.558  -0.074  1.00  0.00      C2   H
ATOM   3614 HH12 ARG A 221      15.613 -19.431   2.927  1.00  0.00      C2   H
ATOM   3615 HH11 ARG A 221      15.878 -20.228   1.354  1.00  0.00      C2   H
ATOM   3616 HH22 ARG A 221      16.133 -17.267   3.128  1.00  0.00      C2   H
ATOM   3617 HH21 ARG A 221      16.837 -16.453   1.833  1.00  0.00      C2   H
ATOM   3618  H   ASN A 222      12.562 -17.081  -1.065  1.00  0.00      C2   H
ATOM   3619  HA  ASN A 222      10.501 -18.541   0.455  1.00  0.00      C2   H
ATOM   3620  HB3 ASN A 222      10.302 -16.351   1.552  1.00  0.00      C2   H
ATOM   3621  HB2 ASN A 222      11.306 -15.638   0.442  1.00  0.00      C2   H
ATOM   3622 HD22 ASN A 222      13.435 -16.383   3.360  1.00  0.00      C2   H
ATOM   3623 HD21 ASN A 222      12.589 -15.063   2.696  1.00  0.00      C2   H
ATOM   3624  H   ALA A 223      10.199 -17.121  -2.488  1.00  0.00      C2   H
ATOM   3625  HA  ALA A 223       7.863 -15.576  -2.320  1.00  0.00      C2   H
ATOM   3626  HB1 ALA A 223       8.862 -17.229  -4.708  1.00  0.00      C2   H
ATOM   3627  HB2 ALA A 223       7.567 -16.068  -4.784  1.00  0.00      C2   H
ATOM   3628  HB3 ALA A 223       9.159 -15.558  -4.273  1.00  0.00      C2   H
ATOM   3629  H   GLU A 224       7.900 -18.951  -3.561  1.00  0.00      C2   H
ATOM   3630  HA  GLU A 224       5.111 -19.159  -3.270  1.00  0.00      C2   H
ATOM   3631  HB3 GLU A 224       5.589 -21.602  -4.157  1.00  0.00      C2   H
ATOM   3632  HB2 GLU A 224       7.201 -21.111  -4.197  1.00  0.00      C2   H
ATOM   3633  HG3 GLU A 224       6.728 -19.183  -5.787  1.00  0.00      C2   H
ATOM   3634  HG2 GLU A 224       4.995 -19.593  -5.725  1.00  0.00      C2   H
ATOM   3635  H   GLU A 225       7.610 -19.915  -1.204  1.00  0.00      C2   H
ATOM   3636  HA  GLU A 225       6.371 -22.189  -0.041  1.00  0.00      C2   H
ATOM   3637  HB3 GLU A 225       8.412 -22.468   1.442  1.00  0.00      C2   H
ATOM   3638  HB2 GLU A 225       9.025 -20.919   0.627  1.00  0.00      C2   H
ATOM   3639  HG3 GLU A 225       8.766 -22.303  -1.417  1.00  0.00      C2   H
ATOM   3640  HG2 GLU A 225       8.254 -23.660  -0.280  1.00  0.00      C2   H
ATOM   3641  H   HIE A 226       6.940 -18.821   0.972  1.00  0.00      C2   H
ATOM   3642  HA  HIE A 226       5.188 -19.246   3.206  1.00  0.00      C2   H
ATOM   3643  HB3 HIE A 226       6.259 -17.434   4.302  1.00  0.00      C2   H
ATOM   3644  HB2 HIE A 226       7.427 -17.362   2.995  1.00  0.00      C2   H
ATOM   3645  HD2 HIE A 226       9.601 -19.308   3.316  1.00  0.00      C2   H
ATOM   3646  HE1 HIE A 226       7.766 -21.470   6.312  1.00  0.00      C2   H
ATOM   3647  H   TRP A 227       6.266 -17.018   0.660  1.00  0.00      C2   H
ATOM   3648  HA  TRP A 227       4.729 -14.763   1.754  1.00  0.00      C2   H
ATOM   3649  HB3 TRP A 227       6.651 -14.919  -0.696  1.00  0.00      C2   H
ATOM   3650  HB2 TRP A 227       6.825 -14.002   0.768  1.00  0.00      C2   H
ATOM   3651  HD1 TRP A 227       5.911 -13.823  -2.665  1.00  0.00      C2   H
ATOM   3652  HE3 TRP A 227       5.196 -11.930   2.034  1.00  0.00      C2   H
ATOM   3653  HE1 TRP A 227       4.973 -11.435  -3.239  1.00  0.00      C2   H
ATOM   3654  HZ2 TRP A 227       3.915  -9.109  -1.839  1.00  0.00      C2   H
ATOM   3655  HZ3 TRP A 227       4.168  -9.705   2.379  1.00  0.00      C2   H
ATOM   3656  HH2 TRP A 227       3.582  -8.268   0.505  1.00  0.00      C2   H
ATOM   3657  H   LEU A 228       4.338 -16.564  -1.539  1.00  0.00      C2   H
ATOM   3658  HA  LEU A 228       2.003 -15.134  -1.971  1.00  0.00      C2   H
ATOM   3659  HB3 LEU A 228       1.711 -16.949  -3.845  1.00  0.00      C2   H
ATOM   3660  HB2 LEU A 228       2.984 -17.851  -3.205  1.00  0.00      C2   H
ATOM   3661  HG  LEU A 228       4.585 -15.923  -3.508  1.00  0.00      C2   H
ATOM   3662 HD11 LEU A 228       3.794 -16.424  -6.246  1.00  0.00      C2   H
ATOM   3663 HD12 LEU A 228       5.194 -17.080  -5.294  1.00  0.00      C2   H
ATOM   3664 HD13 LEU A 228       3.754 -17.906  -5.316  1.00  0.00      C2   H
ATOM   3665 HD21 LEU A 228       3.796 -14.100  -5.111  1.00  0.00      C2   H
ATOM   3666 HD22 LEU A 228       2.140 -14.655  -4.850  1.00  0.00      C2   H
ATOM   3667 HD23 LEU A 228       2.987 -14.048  -3.544  1.00  0.00      C2   H
ATOM   3668  HA  PRO A 229      -0.340 -18.913   0.277  1.00  0.00      C2   H
ATOM   3669  HB3 PRO A 229       0.640 -20.270   1.801  1.00  0.00      C2   H
ATOM   3670  HB2 PRO A 229       1.977 -19.148   2.210  1.00  0.00      C2   H
ATOM   3671  HG3 PRO A 229       1.760 -20.878  -0.350  1.00  0.00      C2   H
ATOM   3672  HG2 PRO A 229       3.142 -20.656   0.715  1.00  0.00      C2   H
ATOM   3673  HD2 PRO A 229       3.522 -18.487  -0.292  1.00  0.00      C2   H
ATOM   3674  HD3 PRO A 229       2.495 -19.267  -1.665  1.00  0.00      C2   H
ATOM   3675  H   SER A 230       1.963 -16.930   2.461  1.00  0.00      C2   H
ATOM   3676  HA  SER A 230       0.049 -15.928   4.146  1.00  0.00      C2   H
ATOM   3677  HB3 SER A 230       2.474 -15.495   4.561  1.00  0.00      C2   H
ATOM   3678  HB2 SER A 230       1.442 -14.180   4.849  1.00  0.00      C2   H
ATOM   3679  HG  SER A 230       2.619 -14.380   2.177  1.00  0.00      C2   H
ATOM   3680  H   LEU A 231       0.645 -14.528   1.015  1.00  0.00      C2   H
ATOM   3681  HA  LEU A 231      -1.062 -12.365   1.199  1.00  0.00      C2   H
ATOM   3682  HB3 LEU A 231      -1.277 -12.425  -1.350  1.00  0.00      C2   H
ATOM   3683  HB2 LEU A 231      -0.091 -13.761  -1.296  1.00  0.00      C2   H
ATOM   3684  HG  LEU A 231       1.425 -12.403   0.050  1.00  0.00      C2   H
ATOM   3685 HD11 LEU A 231       1.958 -11.032  -2.386  1.00  0.00      C2   H
ATOM   3686 HD12 LEU A 231       2.264 -12.766  -2.112  1.00  0.00      C2   H
ATOM   3687 HD13 LEU A 231       0.821 -12.183  -2.874  1.00  0.00      C2   H
ATOM   3688 HD21 LEU A 231      -0.749 -10.419  -0.156  1.00  0.00      C2   H
ATOM   3689 HD22 LEU A 231       0.829 -10.607   0.684  1.00  0.00      C2   H
ATOM   3690 HD23 LEU A 231       0.733  -9.765  -0.864  1.00  0.00      C2   H
ATOM   3691  H   SER A 232      -1.608 -15.505  -0.522  1.00  0.00      C2   H
ATOM   3692  HA  SER A 232      -4.380 -15.438  -1.049  1.00  0.00      C2   H
ATOM   3693  HB3 SER A 232      -4.124 -17.974  -1.390  1.00  0.00      C2   H
ATOM   3694  HB2 SER A 232      -2.547 -17.887  -0.764  1.00  0.00      C2   H
ATOM   3695  HG  SER A 232      -1.974 -17.063  -2.657  1.00  0.00      C2   H
ATOM   3696  H   GLU A 233      -2.882 -17.228   1.854  1.00  0.00      C2   H
ATOM   3697  HA  GLU A 233      -5.323 -18.102   2.927  1.00  0.00      C2   H
ATOM   3698  HB3 GLU A 233      -4.115 -18.669   4.694  1.00  0.00      C2   H
ATOM   3699  HB2 GLU A 233      -2.784 -17.790   4.484  1.00  0.00      C2   H
ATOM   3700  HG3 GLU A 233      -1.853 -19.039   2.628  1.00  0.00      C2   H
ATOM   3701  HG2 GLU A 233      -3.358 -19.721   2.300  1.00  0.00      C2   H
ATOM   3702  H   GLY A 234      -3.522 -14.990   3.105  1.00  0.00      C2   H
ATOM   3703  HA3 GLY A 234      -4.037 -13.039   4.195  1.00  0.00      C2   H
ATOM   3704  HA2 GLY A 234      -4.907 -13.993   5.329  1.00  0.00      C2   H
ATOM   3705  H   ARG A 235      -5.326 -13.323   1.744  1.00  0.00      C2   H
ATOM   3706  HA  ARG A 235      -7.846 -12.047   1.610  1.00  0.00      C2   H
ATOM   3707  HB3 ARG A 235      -7.919 -13.319  -0.712  1.00  0.00      C2   H
ATOM   3708  HB2 ARG A 235      -6.295 -13.736  -0.369  1.00  0.00      C2   H
ATOM   3709  HG3 ARG A 235      -5.524 -11.541  -0.108  1.00  0.00      C2   H
ATOM   3710  HG2 ARG A 235      -7.174 -10.950  -0.132  1.00  0.00      C2   H
ATOM   3711  HD3 ARG A 235      -6.274 -10.565  -2.480  1.00  0.00      C2   H
ATOM   3712  HD2 ARG A 235      -7.515 -11.471  -2.606  1.00  0.00      C2   H
ATOM   3713  HE  ARG A 235      -6.063 -13.560  -2.546  1.00  0.00      C2   H
ATOM   3714 HH12 ARG A 235      -3.113 -11.249  -3.938  1.00  0.00      C2   H
ATOM   3715 HH11 ARG A 235      -4.531 -10.550  -3.187  1.00  0.00      C2   H
ATOM   3716 HH22 ARG A 235      -2.924 -13.952  -3.487  1.00  0.00      C2   H
ATOM   3717 HH21 ARG A 235      -4.389 -14.605  -3.463  1.00  0.00      C2   H
ATOM   3718  H   ARG A 236      -7.224 -15.653   1.662  1.00  0.00      C2   H
ATOM   3719  HA  ARG A 236      -9.983 -16.343   1.745  1.00  0.00      C2   H
ATOM   3720  HB3 ARG A 236      -7.699 -17.824   3.120  1.00  0.00      C2   H
ATOM   3721  HB2 ARG A 236      -7.877 -17.893   1.497  1.00  0.00      C2   H
ATOM   3722  HG3 ARG A 236      -9.466 -19.461   1.531  1.00  0.00      C2   H
ATOM   3723  HG2 ARG A 236     -10.573 -18.401   2.369  1.00  0.00      C2   H
ATOM   3724  HD3 ARG A 236      -8.590 -20.632   3.323  1.00  0.00      C2   H
ATOM   3725  HD2 ARG A 236     -10.205 -20.555   3.368  1.00  0.00      C2   H
ATOM   3726  HE  ARG A 236     -10.583 -19.444   5.099  1.00  0.00      C2   H
ATOM   3727 HH12 ARG A 236      -6.819 -18.801   6.327  1.00  0.00      C2   H
ATOM   3728 HH11 ARG A 236      -7.187 -19.459   4.708  1.00  0.00      C2   H
ATOM   3729 HH22 ARG A 236      -8.632 -18.580   7.858  1.00  0.00      C2   H
ATOM   3730 HH21 ARG A 236     -10.168 -18.786   7.119  1.00  0.00      C2   H
ATOM   3731  H   TRP A 237      -8.027 -15.614   4.655  1.00  0.00      C2   H
ATOM   3732  HA  TRP A 237     -10.007 -15.981   6.507  1.00  0.00      C2   H
ATOM   3733  HB3 TRP A 237      -7.299 -14.592   6.326  1.00  0.00      C2   H
ATOM   3734  HB2 TRP A 237      -7.705 -16.111   7.092  1.00  0.00      C2   H
ATOM   3735  HD1 TRP A 237      -8.923 -16.101   9.459  1.00  0.00      C2   H
ATOM   3736  HE3 TRP A 237      -7.230 -12.092   6.907  1.00  0.00      C2   H
ATOM   3737  HE1 TRP A 237      -8.973 -14.381  11.388  1.00  0.00      C2   H
ATOM   3738  HZ2 TRP A 237      -8.534 -11.596  11.667  1.00  0.00      C2   H
ATOM   3739  HZ3 TRP A 237      -7.490  -9.781   7.781  1.00  0.00      C2   H
ATOM   3740  HH2 TRP A 237      -8.159  -9.529  10.404  1.00  0.00      C2   H
ATOM   3741  H   VAL A 238      -9.016 -13.170   4.818  1.00  0.00      C2   H
ATOM   3742  HA  VAL A 238     -10.737 -11.205   6.076  1.00  0.00      C2   H
ATOM   3743  HB  VAL A 238      -9.374 -11.159   3.401  1.00  0.00      C2   H
ATOM   3744 HG11 VAL A 238     -11.029  -8.971   4.586  1.00  0.00      C2   H
ATOM   3745 HG12 VAL A 238      -9.773  -8.544   3.535  1.00  0.00      C2   H
ATOM   3746 HG13 VAL A 238     -10.998  -9.680   2.884  1.00  0.00      C2   H
ATOM   3747 HG21 VAL A 238      -7.876  -9.352   4.452  1.00  0.00      C2   H
ATOM   3748 HG22 VAL A 238      -8.600  -9.824   6.008  1.00  0.00      C2   H
ATOM   3749 HG23 VAL A 238      -7.611 -10.864   5.058  1.00  0.00      C2   H
ATOM   3750  H   GLN A 239     -11.074 -13.219   3.062  1.00  0.00      C2   H
ATOM   3751  HA  GLN A 239     -13.490 -12.250   2.351  1.00  0.00      C2   H
ATOM   3752  HB3 GLN A 239     -12.407 -14.894   1.726  1.00  0.00      C2   H
ATOM   3753  HB2 GLN A 239     -12.115 -13.369   0.988  1.00  0.00      C2   H
ATOM   3754  HG3 GLN A 239     -14.777 -13.356   0.921  1.00  0.00      C2   H
ATOM   3755  HG2 GLN A 239     -14.489 -15.110   0.913  1.00  0.00      C2   H
ATOM   3756 HE22 GLN A 239     -14.535 -14.590  -2.659  1.00  0.00      C2   H
ATOM   3757 HE21 GLN A 239     -15.108 -15.402  -1.226  1.00  0.00      C2   H
ATOM   3758  H   GLU A 240     -12.922 -14.934   4.692  1.00  0.00      C2   H
ATOM   3759  HA  GLU A 240     -15.644 -15.611   5.193  1.00  0.00      C2   H
ATOM   3760  HB3 GLU A 240     -14.641 -16.579   7.152  1.00  0.00      C2   H
ATOM   3761  HB2 GLU A 240     -13.033 -15.940   6.761  1.00  0.00      C2   H
ATOM   3762  HG3 GLU A 240     -13.442 -17.243   4.436  1.00  0.00      C2   H
ATOM   3763  HG2 GLU A 240     -14.614 -18.089   5.271  1.00  0.00      C2   H
ATOM   3764  H   ARG A 241     -13.138 -13.721   7.204  1.00  0.00      C2   H
ATOM   3765  HA  ARG A 241     -14.852 -12.855   9.297  1.00  0.00      C2   H
ATOM   3766  HB3 ARG A 241     -13.175 -11.227   9.885  1.00  0.00      C2   H
ATOM   3767  HB2 ARG A 241     -12.458 -11.322   8.425  1.00  0.00      C2   H
ATOM   3768  HG3 ARG A 241     -10.966 -12.973   9.427  1.00  0.00      C2   H
ATOM   3769  HG2 ARG A 241     -12.325 -14.080   9.303  1.00  0.00      C2   H
ATOM   3770  HD3 ARG A 241     -11.270 -12.733  11.707  1.00  0.00      C2   H
ATOM   3771  HD2 ARG A 241     -11.786 -14.277  11.508  1.00  0.00      C2   H
ATOM   3772  HE  ARG A 241     -13.690 -12.171  12.017  1.00  0.00      C2   H
ATOM   3773 HH12 ARG A 241     -16.185 -14.260  13.068  1.00  0.00      C2   H
ATOM   3774 HH11 ARG A 241     -15.377 -12.919  13.496  1.00  0.00      C2   H
ATOM   3775 HH22 ARG A 241     -15.198 -15.868  11.615  1.00  0.00      C2   H
ATOM   3776 HH21 ARG A 241     -13.726 -15.534  10.727  1.00  0.00      C2   H
ATOM   3777  H   LEU A 242     -14.365 -11.101   6.202  1.00  0.00      C2   H
ATOM   3778  HA  LEU A 242     -15.827  -9.006   7.098  1.00  0.00      C2   H
ATOM   3779  HB3 LEU A 242     -16.483  -9.180   4.291  1.00  0.00      C2   H
ATOM   3780  HB2 LEU A 242     -15.015 -10.002   4.479  1.00  0.00      C2   H
ATOM   3781  HG  LEU A 242     -14.492  -7.946   3.864  1.00  0.00      C2   H
ATOM   3782 HD11 LEU A 242     -15.434  -5.717   4.834  1.00  0.00      C2   H
ATOM   3783 HD12 LEU A 242     -16.660  -6.943   4.480  1.00  0.00      C2   H
ATOM   3784 HD13 LEU A 242     -15.942  -6.619   6.162  1.00  0.00      C2   H
ATOM   3785 HD21 LEU A 242     -13.598  -8.441   6.643  1.00  0.00      C2   H
ATOM   3786 HD22 LEU A 242     -12.834  -8.349   5.174  1.00  0.00      C2   H
ATOM   3787 HD23 LEU A 242     -13.372  -6.805   6.012  1.00  0.00      C2   H
ATOM   3788  H   ALA A 243     -16.888 -12.229   5.976  1.00  0.00      C2   H
ATOM   3789  HA  ALA A 243     -19.573 -11.302   5.388  1.00  0.00      C2   H
ATOM   3790  HB1 ALA A 243     -18.599 -14.213   5.477  1.00  0.00      C2   H
ATOM   3791  HB2 ALA A 243     -19.876 -13.650   4.602  1.00  0.00      C2   H
ATOM   3792  HB3 ALA A 243     -18.263 -13.221   4.115  1.00  0.00      C2   H
ATOM   3793  H   ASP A 244     -17.839 -13.086   7.764  1.00  0.00      C2   H
ATOM   3794  HA  ASP A 244     -20.093 -13.893   9.474  1.00  0.00      C2   H
ATOM   3795  HB3 ASP A 244     -17.146 -14.089   9.988  1.00  0.00      C2   H
ATOM   3796  HB2 ASP A 244     -17.999 -15.394   9.233  1.00  0.00      C2   H
ATOM   3797  H   ALA A 245     -17.872 -11.013   9.551  1.00  0.00      C2   H
ATOM   3798  HA  ALA A 245     -19.372 -10.261  12.007  1.00  0.00      C2   H
ATOM   3799  HB1 ALA A 245     -17.548  -9.551  12.991  1.00  0.00      C2   H
ATOM   3800  HB2 ALA A 245     -17.064 -11.260  12.580  1.00  0.00      C2   H
ATOM   3801  HB3 ALA A 245     -16.463  -9.809  11.626  1.00  0.00      C2   H
ATOM   3802  H   GLY A 246     -16.934  -9.253   9.620  1.00  0.00      C2   H
ATOM   3803  HA3 GLY A 246     -18.144  -6.401   9.310  1.00  0.00      C2   H
ATOM   3804  HA2 GLY A 246     -17.012  -7.331   8.207  1.00  0.00      C2   H
ATOM   3805  H   ILE A 247     -16.303  -4.947   8.637  1.00  0.00      C2   H
ATOM   3806  HA  ILE A 247     -14.040  -5.022  10.386  1.00  0.00      C2   H
ATOM   3807  HB  ILE A 247     -15.213  -3.249   8.168  1.00  0.00      C2   H
ATOM   3808 HG13 ILE A 247     -14.204  -5.432   7.430  1.00  0.00      C2   H
ATOM   3809 HG12 ILE A 247     -12.641  -4.778   7.945  1.00  0.00      C2   H
ATOM   3810 HG21 ILE A 247     -12.550  -2.683   9.704  1.00  0.00      C2   H
ATOM   3811 HG22 ILE A 247     -12.898  -2.032   8.123  1.00  0.00      C2   H
ATOM   3812 HG23 ILE A 247     -13.961  -1.613   9.373  1.00  0.00      C2   H
ATOM   3813 HD11 ILE A 247     -13.412  -4.582   5.471  1.00  0.00      C2   H
ATOM   3814 HD12 ILE A 247     -14.478  -3.209   6.117  1.00  0.00      C2   H
ATOM   3815 HD13 ILE A 247     -12.796  -3.016   6.212  1.00  0.00      C2   H
ATOM   3816  HA  PRO A 248     -16.753  -2.558  13.122  1.00  0.00      C2   H
ATOM   3817  HB3 PRO A 248     -15.360  -3.537  14.802  1.00  0.00      C2   H
ATOM   3818  HB2 PRO A 248     -14.923  -1.839  15.049  1.00  0.00      C2   H
ATOM   3819  HG3 PRO A 248     -13.163  -3.749  14.736  1.00  0.00      C2   H
ATOM   3820  HG2 PRO A 248     -12.806  -2.319  13.879  1.00  0.00      C2   H
ATOM   3821  HD2 PRO A 248     -12.969  -3.924  12.152  1.00  0.00      C2   H
ATOM   3822  HD3 PRO A 248     -14.030  -4.954  13.137  1.00  0.00      C2   H
ATOM   3823  H   VAL A 249     -13.865  -1.040  11.615  1.00  0.00      C2   H
ATOM   3824  HA  VAL A 249     -14.725   1.644  12.423  1.00  0.00      C2   H
ATOM   3825  HB  VAL A 249     -12.673   2.301  11.386  1.00  0.00      C2   H
ATOM   3826 HG11 VAL A 249     -12.878   2.386  13.562  1.00  0.00      C2   H
ATOM   3827 HG12 VAL A 249     -12.854   0.627  13.843  1.00  0.00      C2   H
ATOM   3828 HG13 VAL A 249     -11.342   1.479  13.410  1.00  0.00      C2   H
ATOM   3829 HG21 VAL A 249     -11.557  -0.397  11.715  1.00  0.00      C2   H
ATOM   3830 HG22 VAL A 249     -12.343  -0.129  10.152  1.00  0.00      C2   H
ATOM   3831 HG23 VAL A 249     -10.893   0.841  10.695  1.00  0.00      C2   H
ATOM   3832  HA  PRO A 250     -16.635   2.631   8.544  1.00  0.00      C2   H
ATOM   3833  HB3 PRO A 250     -16.858   4.896   8.207  1.00  0.00      C2   H
ATOM   3834  HB2 PRO A 250     -15.130   5.193   8.448  1.00  0.00      C2   H
ATOM   3835  HG3 PRO A 250     -17.303   4.725  10.534  1.00  0.00      C2   H
ATOM   3836  HG2 PRO A 250     -16.011   5.863  10.745  1.00  0.00      C2   H
ATOM   3837  HD2 PRO A 250     -14.382   4.109  11.203  1.00  0.00      C2   H
ATOM   3838  HD3 PRO A 250     -15.861   3.515  11.926  1.00  0.00      C2   H
ATOM   3839  H   THR A 251     -16.216   2.336   6.287  1.00  0.00      C2   H
ATOM   3840  HA  THR A 251     -13.381   2.313   5.278  1.00  0.00      C2   H
ATOM   3841  HB  THR A 251     -15.689   0.341   4.848  1.00  0.00      C2   H
ATOM   3842 HG21 THR A 251     -14.313   0.449   2.774  1.00  0.00      C2   H
ATOM   3843 HG22 THR A 251     -12.756   0.354   3.633  1.00  0.00      C2   H
ATOM   3844 HG23 THR A 251     -13.896  -1.059   3.372  1.00  0.00      C2   H
ATOM   3845  HG1 THR A 251     -14.992  -0.036   6.738  1.00  0.00      C2   H
ATOM   3846  H   LEU A 252     -13.233   3.910   3.968  1.00  0.00      C2   H
ATOM   3847  HA  LEU A 252     -15.166   4.291   1.853  1.00  0.00      C2   H
ATOM   3848  HB3 LEU A 252     -12.523   5.618   2.279  1.00  0.00      C2   H
ATOM   3849  HB2 LEU A 252     -13.950   6.304   2.935  1.00  0.00      C2   H
ATOM   3850  HG  LEU A 252     -13.180   6.103   0.030  1.00  0.00      C2   H
ATOM   3851 HD11 LEU A 252     -15.787   7.349  -0.126  1.00  0.00      C2   H
ATOM   3852 HD12 LEU A 252     -15.214   5.701  -0.535  1.00  0.00      C2   H
ATOM   3853 HD13 LEU A 252     -16.026   6.136   0.974  1.00  0.00      C2   H
ATOM   3854 HD21 LEU A 252     -12.791   8.308   0.010  1.00  0.00      C2   H
ATOM   3855 HD22 LEU A 252     -14.121   8.649   1.154  1.00  0.00      C2   H
ATOM   3856 HD23 LEU A 252     -12.710   8.149   1.824  1.00  0.00      C2   H
ATOM   3857  H   VAL A 253     -14.688   3.720  -0.263  1.00  0.00      C2   H
ATOM   3858  HA  VAL A 253     -12.138   2.284  -0.827  1.00  0.00      C2   H
ATOM   3859  HB  VAL A 253     -14.985   1.607  -2.051  1.00  0.00      C2   H
ATOM   3860 HG11 VAL A 253     -12.296   0.171  -2.333  1.00  0.00      C2   H
ATOM   3861 HG12 VAL A 253     -13.824  -0.401  -3.011  1.00  0.00      C2   H
ATOM   3862 HG13 VAL A 253     -13.071   1.044  -3.684  1.00  0.00      C2   H
ATOM   3863 HG21 VAL A 253     -15.004   0.701   0.230  1.00  0.00      C2   H
ATOM   3864 HG22 VAL A 253     -14.902  -0.547  -0.992  1.00  0.00      C2   H
ATOM   3865 HG23 VAL A 253     -13.437  -0.046  -0.226  1.00  0.00      C2   H
ATOM   3866  H   VAL A 254     -11.018   3.251  -2.486  1.00  0.00      C2   H
ATOM   3867  HA  VAL A 254     -12.480   5.018  -4.317  1.00  0.00      C2   H
ATOM   3868  HB  VAL A 254      -9.672   4.969  -3.186  1.00  0.00      C2   H
ATOM   3869 HG11 VAL A 254      -9.421   5.698  -5.600  1.00  0.00      C2   H
ATOM   3870 HG12 VAL A 254     -10.726   6.699  -5.605  1.00  0.00      C2   H
ATOM   3871 HG13 VAL A 254      -9.412   7.127  -4.490  1.00  0.00      C2   H
ATOM   3872 HG21 VAL A 254     -12.058   6.855  -2.797  1.00  0.00      C2   H
ATOM   3873 HG22 VAL A 254     -11.157   5.981  -1.719  1.00  0.00      C2   H
ATOM   3874 HG23 VAL A 254     -10.313   7.361  -2.463  1.00  0.00      C2   H
ATOM   3875  H   TRP A 255     -12.265   4.464  -6.359  1.00  0.00      C2   H
ATOM   3876  HA  TRP A 255      -9.954   2.636  -7.114  1.00  0.00      C2   H
ATOM   3877  HB3 TRP A 255     -12.337   2.030  -8.671  1.00  0.00      C2   H
ATOM   3878  HB2 TRP A 255     -12.602   1.682  -7.035  1.00  0.00      C2   H
ATOM   3879  HD1 TRP A 255     -10.677   0.096  -9.977  1.00  0.00      C2   H
ATOM   3880  HE3 TRP A 255     -11.211   0.307  -4.724  1.00  0.00      C2   H
ATOM   3881  HE1 TRP A 255      -9.358  -1.841  -9.296  1.00  0.00      C2   H
ATOM   3882  HZ2 TRP A 255      -8.379  -3.188  -6.819  1.00  0.00      C2   H
ATOM   3883  HZ3 TRP A 255     -10.224  -1.360  -3.396  1.00  0.00      C2   H
ATOM   3884  HH2 TRP A 255      -8.676  -3.098  -4.340  1.00  0.00      C2   H
ATOM   3885  H   GLY A 256      -9.486   3.064  -9.656  1.00  0.00      C2   H
ATOM   3886  HA3 GLY A 256      -9.331   4.718 -11.297  1.00  0.00      C2   H
ATOM   3887  HA2 GLY A 256     -10.902   5.433 -10.775  1.00  0.00      C2   H
ATOM   3888  H   VAL A 257     -12.052   5.148 -12.400  1.00  0.00      C2   H
ATOM   3889  HA  VAL A 257     -13.226   2.649 -13.254  1.00  0.00      C2   H
ATOM   3890  HB  VAL A 257     -13.273   5.497 -14.368  1.00  0.00      C2   H
ATOM   3891 HG11 VAL A 257     -15.192   3.241 -15.127  1.00  0.00      C2   H
ATOM   3892 HG12 VAL A 257     -15.338   4.817 -15.768  1.00  0.00      C2   H
ATOM   3893 HG13 VAL A 257     -13.965   3.720 -16.191  1.00  0.00      C2   H
ATOM   3894 HG21 VAL A 257     -15.389   5.909 -13.133  1.00  0.00      C2   H
ATOM   3895 HG22 VAL A 257     -15.340   4.157 -12.757  1.00  0.00      C2   H
ATOM   3896 HG23 VAL A 257     -14.117   5.086 -12.116  1.00  0.00      C2   H
ATOM   3897  H   ASN A 258     -10.551   4.391 -14.378  1.00  0.00      C2   H
ATOM   3898  HA  ASN A 258     -10.231   2.771 -16.868  1.00  0.00      C2   H
ATOM   3899  HB3 ASN A 258      -8.940   4.736 -17.677  1.00  0.00      C2   H
ATOM   3900  HB2 ASN A 258      -8.764   5.252 -16.038  1.00  0.00      C2   H
ATOM   3901 HD22 ASN A 258     -12.275   6.205 -18.120  1.00  0.00      C2   H
ATOM   3902 HD21 ASN A 258     -11.362   4.752 -18.482  1.00  0.00      C2   H
ATOM   3903  H   ASP A 259      -9.439   2.030 -13.861  1.00  0.00      C2   H
ATOM   3904  HA  ASP A 259      -6.673   1.695 -13.842  1.00  0.00      C2   H
ATOM   3905  HB3 ASP A 259      -8.807  -0.033 -12.672  1.00  0.00      C2   H
ATOM   3906  HB2 ASP A 259      -8.410   1.483 -12.068  1.00  0.00      C2   H
ATOM   3907  H   ARG A 260      -5.619  -0.381 -14.170  1.00  0.00      C2   H
ATOM   3908  HA  ARG A 260      -6.291  -1.843 -16.685  1.00  0.00      C2   H
ATOM   3909  HB3 ARG A 260      -4.205  -1.627 -17.345  1.00  0.00      C2   H
ATOM   3910  HB2 ARG A 260      -3.653  -0.723 -15.953  1.00  0.00      C2   H
ATOM   3911  HG3 ARG A 260      -4.743   1.307 -16.728  1.00  0.00      C2   H
ATOM   3912  HG2 ARG A 260      -5.782   0.298 -17.806  1.00  0.00      C2   H
ATOM   3913  HD3 ARG A 260      -3.865  -0.081 -19.256  1.00  0.00      C2   H
ATOM   3914  HD2 ARG A 260      -2.687   0.631 -18.071  1.00  0.00      C2   H
ATOM   3915  HE  ARG A 260      -4.556   1.919 -20.112  1.00  0.00      C2   H
ATOM   3916 HH12 ARG A 260      -2.142   4.488 -18.038  1.00  0.00      C2   H
ATOM   3917 HH11 ARG A 260      -2.168   2.893 -17.521  1.00  0.00      C2   H
ATOM   3918 HH22 ARG A 260      -3.234   5.086 -19.820  1.00  0.00      C2   H
ATOM   3919 HH21 ARG A 260      -4.234   3.851 -20.683  1.00  0.00      C2   H
ATOM   3920  H   SER A 261      -5.141  -2.049 -13.193  1.00  0.00      C2   H
ATOM   3921  HA  SER A 261      -3.873  -4.634 -13.821  1.00  0.00      C2   H
ATOM   3922  HB3 SER A 261      -2.230  -3.036 -13.441  1.00  0.00      C2   H
ATOM   3923  HB2 SER A 261      -2.434  -3.960 -11.858  1.00  0.00      C2   H
ATOM   3924  HG  SER A 261      -2.298  -1.468 -12.235  1.00  0.00      C2   H
ATOM   3925  H   ALA A 262      -5.813  -2.733 -11.649  1.00  0.00      C2   H
ATOM   3926  HA  ALA A 262      -7.042  -5.312 -10.821  1.00  0.00      C2   H
ATOM   3927  HB1 ALA A 262      -6.943  -2.773  -8.988  1.00  0.00      C2   H
ATOM   3928  HB2 ALA A 262      -7.597  -4.375  -8.579  1.00  0.00      C2   H
ATOM   3929  HB3 ALA A 262      -5.903  -4.221  -8.836  1.00  0.00      C2   H
ATOM   3930  HA  PRO A 263      -9.605  -2.420 -13.407  1.00  0.00      C2   H
ATOM   3931  HB3 PRO A 263     -10.361  -3.487 -15.329  1.00  0.00      C2   H
ATOM   3932  HB2 PRO A 263     -10.975  -4.847 -14.387  1.00  0.00      C2   H
ATOM   3933  HG3 PRO A 263      -8.298  -4.283 -15.432  1.00  0.00      C2   H
ATOM   3934  HG2 PRO A 263      -9.126  -5.834 -15.239  1.00  0.00      C2   H
ATOM   3935  HD2 PRO A 263      -8.732  -6.074 -13.109  1.00  0.00      C2   H
ATOM   3936  HD3 PRO A 263      -7.184  -5.226 -13.271  1.00  0.00      C2   H
ATOM   3937  H   VAL A 264     -11.774  -1.724 -13.279  1.00  0.00      C2   H
ATOM   3938  HA  VAL A 264     -12.570  -1.286 -10.736  1.00  0.00      C2   H
ATOM   3939  HB  VAL A 264     -12.643   0.082 -12.717  1.00  0.00      C2   H
ATOM   3940 HG11 VAL A 264     -14.367   0.088 -14.317  1.00  0.00      C2   H
ATOM   3941 HG12 VAL A 264     -13.940  -1.539 -14.058  1.00  0.00      C2   H
ATOM   3942 HG13 VAL A 264     -15.403  -0.999 -13.273  1.00  0.00      C2   H
ATOM   3943 HG21 VAL A 264     -13.844   1.070 -10.700  1.00  0.00      C2   H
ATOM   3944 HG22 VAL A 264     -14.723   1.467 -12.115  1.00  0.00      C2   H
ATOM   3945 HG23 VAL A 264     -15.307   0.222 -11.137  1.00  0.00      C2   H
ATOM   3946  H   SER A 265     -14.193  -3.655 -12.758  1.00  0.00      C2   H
ATOM   3947  HA  SER A 265     -16.387  -4.358 -11.341  1.00  0.00      C2   H
ATOM   3948  HB3 SER A 265     -16.041  -5.043 -13.369  1.00  0.00      C2   H
ATOM   3949  HB2 SER A 265     -15.691  -6.595 -12.543  1.00  0.00      C2   H
ATOM   3950  HG  SER A 265     -14.031  -6.237 -13.892  1.00  0.00      C2   H
ATOM   3951  H   MET A 266     -13.006  -5.340 -10.766  1.00  0.00      C2   H
ATOM   3952  HA  MET A 266     -13.665  -6.870  -8.527  1.00  0.00      C2   H
ATOM   3953  HB3 MET A 266     -11.058  -7.046  -8.159  1.00  0.00      C2   H
ATOM   3954  HB2 MET A 266     -10.964  -5.614  -9.096  1.00  0.00      C2   H
ATOM   3955  HG3 MET A 266     -11.752  -6.708 -11.133  1.00  0.00      C2   H
ATOM   3956  HG2 MET A 266     -12.047  -8.239 -10.298  1.00  0.00      C2   H
ATOM   3957  HE1 MET A 266      -8.227  -9.516  -9.652  1.00  0.00      C2   H
ATOM   3958  HE2 MET A 266      -9.551  -8.940  -8.612  1.00  0.00      C2   H
ATOM   3959  HE3 MET A 266      -9.835 -10.157  -9.714  1.00  0.00      C2   H
ATOM   3960  H   GLY A 267     -13.211  -3.425  -8.816  1.00  0.00      C2   H
ATOM   3961  HA3 GLY A 267     -13.008  -1.862  -7.170  1.00  0.00      C2   H
ATOM   3962  HA2 GLY A 267     -12.581  -3.074  -6.031  1.00  0.00      C2   H
ATOM   3963  H   LYS A 268     -15.520  -3.019  -8.212  1.00  0.00      C2   H
ATOM   3964  HA  LYS A 268     -17.335  -2.118  -6.163  1.00  0.00      C2   H
ATOM   3965  HB3 LYS A 268     -17.837  -3.608  -8.739  1.00  0.00      C2   H
ATOM   3966  HB2 LYS A 268     -17.312  -1.934  -8.812  1.00  0.00      C2   H
ATOM   3967  HG3 LYS A 268     -19.384  -1.271  -7.677  1.00  0.00      C2   H
ATOM   3968  HG2 LYS A 268     -19.930  -2.938  -7.341  1.00  0.00      C2   H
ATOM   3969  HD3 LYS A 268     -21.357  -2.458  -8.971  1.00  0.00      C2   H
ATOM   3970  HD2 LYS A 268     -20.030  -3.232  -9.907  1.00  0.00      C2   H
ATOM   3971  HE3 LYS A 268     -19.061  -1.293 -10.479  1.00  0.00      C2   H
ATOM   3972  HE2 LYS A 268     -20.475  -0.349  -9.884  1.00  0.00      C2   H
ATOM   3973  HZ1 LYS A 268     -21.694  -1.860 -11.481  1.00  0.00      C2   H
ATOM   3974  HZ2 LYS A 268     -20.609  -0.753 -12.150  1.00  0.00      C2   H
ATOM   3975  HZ3 LYS A 268     -20.232  -2.279 -12.139  1.00  0.00      C2   H
ATOM   3976  H   GLY A 269     -16.072  -5.110  -7.167  1.00  0.00      C2   H
ATOM   3977  HA3 GLY A 269     -16.707  -7.293  -6.732  1.00  0.00      C2   H
ATOM   3978  HA2 GLY A 269     -18.073  -6.834  -5.755  1.00  0.00      C2   H
ATOM   3979  H   LEU A 270     -14.972  -5.352  -5.195  1.00  0.00      C2   H
ATOM   3980  HA  LEU A 270     -14.405  -6.793  -2.813  1.00  0.00      C2   H
ATOM   3981  HB3 LEU A 270     -13.350  -4.107  -3.816  1.00  0.00      C2   H
ATOM   3982  HB2 LEU A 270     -12.528  -5.574  -3.842  1.00  0.00      C2   H
ATOM   3983  HG  LEU A 270     -13.049  -4.034  -1.404  1.00  0.00      C2   H
ATOM   3984 HD11 LEU A 270     -11.015  -6.219  -1.032  1.00  0.00      C2   H
ATOM   3985 HD12 LEU A 270     -12.396  -5.947  -0.144  1.00  0.00      C2   H
ATOM   3986 HD13 LEU A 270     -12.634  -6.881  -1.557  1.00  0.00      C2   H
ATOM   3987 HD21 LEU A 270     -10.947  -3.899  -3.455  1.00  0.00      C2   H
ATOM   3988 HD22 LEU A 270     -11.473  -2.789  -2.251  1.00  0.00      C2   H
ATOM   3989 HD23 LEU A 270     -10.412  -4.202  -1.781  1.00  0.00      C2   H
ATOM   3990  H   PHE A 271     -16.024  -3.930  -3.681  1.00  0.00      C2   H
ATOM   3991  HA  PHE A 271     -16.735  -2.849  -1.122  1.00  0.00      C2   H
ATOM   3992  HB3 PHE A 271     -17.285  -2.179  -3.879  1.00  0.00      C2   H
ATOM   3993  HB2 PHE A 271     -16.459  -1.284  -2.562  1.00  0.00      C2   H
ATOM   3994  HD1 PHE A 271     -17.425  -0.512  -0.464  1.00  0.00      C2   H
ATOM   3995  HD2 PHE A 271     -19.927  -1.686  -3.768  1.00  0.00      C2   H
ATOM   3996  HE1 PHE A 271     -19.190   0.639   0.492  1.00  0.00      C2   H
ATOM   3997  HE2 PHE A 271     -21.789  -0.238  -2.603  1.00  0.00      C2   H
ATOM   3998  HZ  PHE A 271     -21.346   0.974  -0.600  1.00  0.00      C2   H
ATOM   3999  H   ASP A 272     -18.301  -5.028  -3.332  1.00  0.00      C2   H
ATOM   4000  HA  ASP A 272     -20.890  -5.302  -2.231  1.00  0.00      C2   H
ATOM   4001  HB3 ASP A 272     -19.233  -7.069  -3.772  1.00  0.00      C2   H
ATOM   4002  HB2 ASP A 272     -20.610  -6.069  -4.390  1.00  0.00      C2   H
ATOM   4003  H   LEU A 273     -17.696  -6.915  -1.451  1.00  0.00      C2   H
ATOM   4004  HA  LEU A 273     -18.789  -8.709   0.633  1.00  0.00      C2   H
ATOM   4005  HB3 LEU A 273     -16.149  -8.796   1.038  1.00  0.00      C2   H
ATOM   4006  HB2 LEU A 273     -16.089  -7.885  -0.383  1.00  0.00      C2   H
ATOM   4007  HG  LEU A 273     -17.216  -9.721  -1.561  1.00  0.00      C2   H
ATOM   4008 HD11 LEU A 273     -15.184  -9.553  -2.127  1.00  0.00      C2   H
ATOM   4009 HD12 LEU A 273     -14.552  -9.776  -0.437  1.00  0.00      C2   H
ATOM   4010 HD13 LEU A 273     -14.995 -11.185  -1.502  1.00  0.00      C2   H
ATOM   4011 HD21 LEU A 273     -18.281 -11.273   0.013  1.00  0.00      C2   H
ATOM   4012 HD22 LEU A 273     -16.756 -12.011   0.053  1.00  0.00      C2   H
ATOM   4013 HD23 LEU A 273     -17.255 -10.770   1.274  1.00  0.00      C2   H
ATOM   4014  H   ILE A 274     -17.345  -5.349   0.654  1.00  0.00      C2   H
ATOM   4015  HA  ILE A 274     -17.360  -5.302   3.481  1.00  0.00      C2   H
ATOM   4016  HB  ILE A 274     -17.413  -3.052   1.361  1.00  0.00      C2   H
ATOM   4017 HG13 ILE A 274     -15.333  -4.671   1.584  1.00  0.00      C2   H
ATOM   4018 HG12 ILE A 274     -14.892  -3.677   2.960  1.00  0.00      C2   H
ATOM   4019 HG21 ILE A 274     -18.150  -1.884   3.047  1.00  0.00      C2   H
ATOM   4020 HG22 ILE A 274     -17.017  -2.655   4.247  1.00  0.00      C2   H
ATOM   4021 HG23 ILE A 274     -16.536  -1.496   3.103  1.00  0.00      C2   H
ATOM   4022 HD11 ILE A 274     -13.804  -2.366   1.361  1.00  0.00      C2   H
ATOM   4023 HD12 ILE A 274     -14.758  -3.075   0.128  1.00  0.00      C2   H
ATOM   4024 HD13 ILE A 274     -15.474  -1.721   0.977  1.00  0.00      C2   H
ATOM   4025  H   ALA A 275     -19.742  -4.117   1.027  1.00  0.00      C2   H
ATOM   4026  HA  ALA A 275     -21.130  -2.603   3.012  1.00  0.00      C2   H
ATOM   4027  HB1 ALA A 275     -22.046  -3.473   0.152  1.00  0.00      C2   H
ATOM   4028  HB2 ALA A 275     -22.522  -2.079   1.160  1.00  0.00      C2   H
ATOM   4029  HB3 ALA A 275     -20.942  -2.120   0.534  1.00  0.00      C2   H
ATOM   4030  H   ALA A 276     -21.132  -5.880   2.907  1.00  0.00      C2   H
ATOM   4031  HA  ALA A 276     -23.979  -6.490   3.547  1.00  0.00      C2   H
ATOM   4032  HB1 ALA A 276     -23.297  -8.742   3.828  1.00  0.00      C2   H
ATOM   4033  HB2 ALA A 276     -22.410  -8.067   2.415  1.00  0.00      C2   H
ATOM   4034  HB3 ALA A 276     -21.540  -8.287   3.867  1.00  0.00      C2   H
ATOM   4035  H   ASN A 277     -21.083  -6.426   5.474  1.00  0.00      C2   H
ATOM   4036  HA  ASN A 277     -22.867  -6.135   7.843  1.00  0.00      C2   H
ATOM   4037  HB3 ASN A 277     -20.864  -6.734   9.174  1.00  0.00      C2   H
ATOM   4038  HB2 ASN A 277     -20.050  -7.037   7.640  1.00  0.00      C2   H
ATOM   4039 HD22 ASN A 277     -20.985 -10.447   7.791  1.00  0.00      C2   H
ATOM   4040 HD21 ASN A 277     -19.718  -9.314   7.584  1.00  0.00      C2   H
ATOM   4041  H   THR A 278     -20.324  -4.400   6.108  1.00  0.00      C2   H
ATOM   4042  HA  THR A 278     -19.975  -2.461   8.381  1.00  0.00      C2   H
ATOM   4043  HB  THR A 278     -18.396  -3.079   5.944  1.00  0.00      C2   H
ATOM   4044 HG21 THR A 278     -17.760  -0.906   7.929  1.00  0.00      C2   H
ATOM   4045 HG22 THR A 278     -16.569  -1.611   6.848  1.00  0.00      C2   H
ATOM   4046 HG23 THR A 278     -18.029  -0.741   6.220  1.00  0.00      C2   H
ATOM   4047  HG1 THR A 278     -17.738  -3.364   8.659  1.00  0.00      C2   H
ATOM   4048  H   LEU A 279     -21.893  -1.800   8.259  1.00  0.00      C2   H
ATOM   4049  HA  LEU A 279     -23.152  -0.834   5.852  1.00  0.00      C2   H
ATOM   4050  HB3 LEU A 279     -24.940  -0.146   7.018  1.00  0.00      C2   H
ATOM   4051  HB2 LEU A 279     -24.152  -0.141   8.541  1.00  0.00      C2   H
ATOM   4052  HG  LEU A 279     -23.933  -2.556   8.697  1.00  0.00      C2   H
ATOM   4053 HD11 LEU A 279     -25.986  -1.631   9.645  1.00  0.00      C2   H
ATOM   4054 HD12 LEU A 279     -26.782  -1.765   7.995  1.00  0.00      C2   H
ATOM   4055 HD13 LEU A 279     -26.235  -3.173   8.819  1.00  0.00      C2   H
ATOM   4056 HD21 LEU A 279     -24.653  -2.419   5.845  1.00  0.00      C2   H
ATOM   4057 HD22 LEU A 279     -23.579  -3.400   6.626  1.00  0.00      C2   H
ATOM   4058 HD23 LEU A 279     -25.253  -3.836   6.833  1.00  0.00      C2   H
ATOM   4059  H   ASP A 280     -20.687   0.698   7.867  1.00  0.00      C2   H
ATOM   4060  HA  ASP A 280     -21.328   3.393   6.809  1.00  0.00      C2   H
ATOM   4061  HB3 ASP A 280     -19.273   3.719   8.584  1.00  0.00      C2   H
ATOM   4062  HB2 ASP A 280     -19.965   2.347   9.371  1.00  0.00      C2   H
ATOM   4063  H   SER A 281     -20.767   2.923   4.822  1.00  0.00      C2   H
ATOM   4064  HA  SER A 281     -18.107   2.745   4.210  1.00  0.00      C2   H
ATOM   4065  HB3 SER A 281     -18.395   0.359   4.501  1.00  0.00      C2   H
ATOM   4066  HB2 SER A 281     -18.059   0.733   2.807  1.00  0.00      C2   H
ATOM   4067  HG  SER A 281     -20.228  -0.111   4.248  1.00  0.00      C2   H
ATOM   4068  H   SER A 282     -17.729   3.116   1.989  1.00  0.00      C2   H
ATOM   4069  HA  SER A 282     -19.833   3.716   0.120  1.00  0.00      C2   H
ATOM   4070  HB3 SER A 282     -18.008   6.078   1.153  1.00  0.00      C2   H
ATOM   4071  HB2 SER A 282     -19.668   5.957   1.623  1.00  0.00      C2   H
ATOM   4072  HG  SER A 282     -18.861   7.288  -0.092  1.00  0.00      C2   H
ATOM   4073  H   LEU A 283     -19.026   4.440  -1.782  1.00  0.00      C2   H
ATOM   4074  HA  LEU A 283     -16.418   3.445  -2.437  1.00  0.00      C2   H
ATOM   4075  HB3 LEU A 283     -19.020   2.424  -3.707  1.00  0.00      C2   H
ATOM   4076  HB2 LEU A 283     -17.769   1.492  -3.006  1.00  0.00      C2   H
ATOM   4077  HG  LEU A 283     -17.779   2.922  -5.643  1.00  0.00      C2   H
ATOM   4078 HD11 LEU A 283     -15.269   1.841  -4.175  1.00  0.00      C2   H
ATOM   4079 HD12 LEU A 283     -15.458   1.296  -5.709  1.00  0.00      C2   H
ATOM   4080 HD13 LEU A 283     -15.510   3.040  -5.471  1.00  0.00      C2   H
ATOM   4081 HD21 LEU A 283     -18.806   1.273  -6.308  1.00  0.00      C2   H
ATOM   4082 HD22 LEU A 283     -17.356   0.474  -6.389  1.00  0.00      C2   H
ATOM   4083 HD23 LEU A 283     -18.403   0.185  -4.990  1.00  0.00      C2   H
ATOM   4084  H   TYR A 284     -15.473   4.551  -3.811  1.00  0.00      C2   H
ATOM   4085  HA  TYR A 284     -16.927   6.660  -5.502  1.00  0.00      C2   H
ATOM   4086  HB3 TYR A 284     -15.087   8.069  -5.269  1.00  0.00      C2   H
ATOM   4087  HB2 TYR A 284     -14.322   6.971  -3.948  1.00  0.00      C2   H
ATOM   4088  HD1 TYR A 284     -17.849   8.264  -4.441  1.00  0.00      C2   H
ATOM   4089  HD2 TYR A 284     -14.071   8.640  -2.279  1.00  0.00      C2   H
ATOM   4090  HE1 TYR A 284     -19.006   9.212  -2.632  1.00  0.00      C2   H
ATOM   4091  HE2 TYR A 284     -15.344  10.209  -0.611  1.00  0.00      C2   H
ATOM   4092  HH  TYR A 284     -17.250  10.878   0.134  1.00  0.00      C2   H
ATOM   4093  H   LEU A 285     -16.958   5.884  -7.302  1.00  0.00      C2   H
ATOM   4094  HA  LEU A 285     -14.614   4.642  -8.706  1.00  0.00      C2   H
ATOM   4095  HB3 LEU A 285     -16.087   4.153 -10.376  1.00  0.00      C2   H
ATOM   4096  HB2 LEU A 285     -17.409   5.105  -9.685  1.00  0.00      C2   H
ATOM   4097  HG  LEU A 285     -17.165   3.376  -7.789  1.00  0.00      C2   H
ATOM   4098 HD11 LEU A 285     -18.933   3.103  -9.832  1.00  0.00      C2   H
ATOM   4099 HD12 LEU A 285     -18.140   1.555  -9.878  1.00  0.00      C2   H
ATOM   4100 HD13 LEU A 285     -18.970   2.072  -8.444  1.00  0.00      C2   H
ATOM   4101 HD21 LEU A 285     -14.973   2.160  -8.023  1.00  0.00      C2   H
ATOM   4102 HD22 LEU A 285     -15.927   0.929  -8.673  1.00  0.00      C2   H
ATOM   4103 HD23 LEU A 285     -15.147   2.083  -9.676  1.00  0.00      C2   H
ATOM   4104  H   ILE A 286     -13.209   6.332  -9.078  1.00  0.00      C2   H
ATOM   4105  HA  ILE A 286     -14.324   8.868  -9.973  1.00  0.00      C2   H
ATOM   4106  HB  ILE A 286     -11.483   7.826  -9.883  1.00  0.00      C2   H
ATOM   4107 HG13 ILE A 286     -11.019   8.497  -7.591  1.00  0.00      C2   H
ATOM   4108 HG12 ILE A 286     -12.251   7.412  -7.669  1.00  0.00      C2   H
ATOM   4109 HG21 ILE A 286     -11.337  10.020 -10.906  1.00  0.00      C2   H
ATOM   4110 HG22 ILE A 286     -12.378  10.700  -9.676  1.00  0.00      C2   H
ATOM   4111 HG23 ILE A 286     -10.733  10.305  -9.222  1.00  0.00      C2   H
ATOM   4112 HD11 ILE A 286     -12.313  10.458  -7.076  1.00  0.00      C2   H
ATOM   4113 HD12 ILE A 286     -13.835   9.696  -7.552  1.00  0.00      C2   H
ATOM   4114 HD13 ILE A 286     -13.094   9.193  -6.132  1.00  0.00      C2   H
ATOM   4115  H   ASN A 287     -14.599   9.337 -12.148  1.00  0.00      C2   H
ATOM   4116  HA  ASN A 287     -13.227   7.941 -14.284  1.00  0.00      C2   H
ATOM   4117  HB3 ASN A 287     -14.226   9.920 -15.609  1.00  0.00      C2   H
ATOM   4118  HB2 ASN A 287     -15.069  10.263 -14.082  1.00  0.00      C2   H
ATOM   4119 HD22 ASN A 287     -17.586   7.909 -14.617  1.00  0.00      C2   H
ATOM   4120 HD21 ASN A 287     -16.933   9.260 -13.722  1.00  0.00      C2   H
ATOM   4121  H   ASN A 288     -11.851   8.585 -15.456  1.00  0.00      C2   H
ATOM   4122  HA  ASN A 288     -10.010   9.254 -16.245  1.00  0.00      C2   H
ATOM   4123  HB3 ASN A 288      -9.197  11.640 -16.049  1.00  0.00      C2   H
ATOM   4124  HB2 ASN A 288     -10.773  12.082 -15.232  1.00  0.00      C2   H
ATOM   4125 HD22 ASN A 288     -10.970  11.912 -19.176  1.00  0.00      C2   H
ATOM   4126 HD21 ASN A 288      -9.667  12.515 -18.169  1.00  0.00      C2   H
ATOM   4127  H   ALA A 289      -9.905   8.083 -13.906  1.00  0.00      C2   H
ATOM   4128  HA  ALA A 289      -7.287   8.689 -12.651  1.00  0.00      C2   H
ATOM   4129  HB1 ALA A 289      -9.914   7.588 -11.503  1.00  0.00      C2   H
ATOM   4130  HB2 ALA A 289      -8.411   7.895 -10.613  1.00  0.00      C2   H
ATOM   4131  HB3 ALA A 289      -9.363   9.166 -11.353  1.00  0.00      C2   H
ATOM   4132  H   GLY A 290      -5.843   6.898 -12.392  1.00  0.00      C2   H
ATOM   4133  HA3 GLY A 290      -4.920   5.226 -13.646  1.00  0.00      C2   H
ATOM   4134  HA2 GLY A 290      -6.362   4.416 -13.983  1.00  0.00      C2   H
ATOM   4135  H   HIP A 291      -3.996   3.343 -12.766  1.00  0.00      C2   H
ATOM   4136  HA  HIP A 291      -5.107   2.187 -10.361  1.00  0.00      C2   H
ATOM   4137  HB3 HIP A 291      -2.275   1.615 -11.374  1.00  0.00      C2   H
ATOM   4138  HB2 HIP A 291      -3.583   0.978 -12.257  1.00  0.00      C2   H
ATOM   4139  HD2 HIP A 291      -1.333   0.285  -9.223  1.00  0.00      C2   H
ATOM   4140  HD1 HIP A 291      -5.397  -0.455 -10.127  1.00  0.00      C2   H
ATOM   4141  HE1 HIP A 291      -4.711  -2.110  -8.618  1.00  0.00      C2   H
ATOM   4142  H   HIS A 292      -3.521   5.210 -10.665  1.00  0.00      C2   H
ATOM   4143  HA  HIS A 292      -2.402   4.820  -7.990  1.00  0.00      C2   H
ATOM   4144  HB3 HIS A 292      -1.431   7.212  -8.435  1.00  0.00      C2   H
ATOM   4145  HB2 HIS A 292      -2.018   6.878 -10.060  1.00  0.00      C2   H
ATOM   4146  HD2 HIS A 292      -0.314   3.705  -8.348  1.00  0.00      C2   H
ATOM   4147  HD1 HIS A 292       0.705   7.003 -10.729  1.00  0.00      C2   H
ATOM   4148  HE1 HIS A 292       2.517   5.458 -10.852  1.00  0.00      C2   H
ATOM   4149  H   VAL A 293      -4.435   7.231  -9.787  1.00  0.00      C2   H
ATOM   4150  HA  VAL A 293      -6.213   8.217  -9.415  1.00  0.00      C2   H
ATOM   4151  HB  VAL A 293      -6.331   6.911  -6.702  1.00  0.00      C2   H
ATOM   4152 HG11 VAL A 293      -8.601   7.712  -6.444  1.00  0.00      C2   H
ATOM   4153 HG12 VAL A 293      -7.723   9.101  -6.501  1.00  0.00      C2   H
ATOM   4154 HG13 VAL A 293      -8.611   8.573  -7.965  1.00  0.00      C2   H
ATOM   4155 HG21 VAL A 293      -7.713   6.096  -9.277  1.00  0.00      C2   H
ATOM   4156 HG22 VAL A 293      -6.529   5.355  -8.364  1.00  0.00      C2   H
ATOM   4157 HG23 VAL A 293      -8.246   5.696  -7.662  1.00  0.00      C2   H
ATOM   4158  H   PHE A 294      -4.013   8.353  -6.455  1.00  0.00      C2   H
ATOM   4159  HA  PHE A 294      -4.779  11.046  -5.705  1.00  0.00      C2   H
ATOM   4160  HB3 PHE A 294      -4.126   9.310  -4.196  1.00  0.00      C2   H
ATOM   4161  HB2 PHE A 294      -3.014  10.740  -4.150  1.00  0.00      C2   H
ATOM   4162  HD1 PHE A 294      -3.101   7.141  -4.493  1.00  0.00      C2   H
ATOM   4163  HD2 PHE A 294      -0.834  10.693  -5.144  1.00  0.00      C2   H
ATOM   4164  HE1 PHE A 294      -1.125   5.767  -4.799  1.00  0.00      C2   H
ATOM   4165  HE2 PHE A 294       1.148   9.298  -5.796  1.00  0.00      C2   H
ATOM   4166  HZ  PHE A 294       1.123   6.945  -5.265  1.00  0.00      C2   H
ATOM   4167  H   SER A 295      -2.140   9.949  -7.747  1.00  0.00      C2   H
ATOM   4168  HA  SER A 295      -1.165  12.717  -8.170  1.00  0.00      C2   H
ATOM   4169  HB3 SER A 295       0.402  10.907  -7.710  1.00  0.00      C2   H
ATOM   4170  HB2 SER A 295       0.708  11.383  -9.316  1.00  0.00      C2   H
ATOM   4171  HG  SER A 295       0.397   9.281  -9.671  1.00  0.00      C2   H
ATOM   4172  H   ASP A 296      -3.262  10.483  -9.443  1.00  0.00      C2   H
ATOM   4173  HA  ASP A 296      -3.495  11.626 -12.198  1.00  0.00      C2   H
ATOM   4174  HB3 ASP A 296      -5.448  10.375 -12.585  1.00  0.00      C2   H
ATOM   4175  HB2 ASP A 296      -5.453   9.760 -10.928  1.00  0.00      C2   H
ATOM   4176  H   GLN A 297      -5.269  12.282  -9.142  1.00  0.00      C2   H
ATOM   4177  HA  GLN A 297      -6.678  14.287 -10.519  1.00  0.00      C2   H
ATOM   4178  HB3 GLN A 297      -8.872  13.080  -9.418  1.00  0.00      C2   H
ATOM   4179  HB2 GLN A 297      -7.795  11.637  -9.218  1.00  0.00      C2   H
ATOM   4180  HG3 GLN A 297      -9.397  11.380 -10.959  1.00  0.00      C2   H
ATOM   4181  HG2 GLN A 297      -7.868  11.100 -11.619  1.00  0.00      C2   H
ATOM   4182 HE22 GLN A 297      -8.516  13.556 -14.191  1.00  0.00      C2   H
ATOM   4183 HE21 GLN A 297      -7.996  11.995 -13.682  1.00  0.00      C2   H
ATOM   4184  H   ARG A 298      -4.879  14.857  -9.035  1.00  0.00      C2   H
ATOM   4185  HA  ARG A 298      -4.695  14.535  -6.419  1.00  0.00      C2   H
ATOM   4186  HB3 ARG A 298      -4.235  17.076  -7.998  1.00  0.00      C2   H
ATOM   4187  HB2 ARG A 298      -3.171  15.740  -7.725  1.00  0.00      C2   H
ATOM   4188  HG3 ARG A 298      -3.037  16.176  -5.351  1.00  0.00      C2   H
ATOM   4189  HG2 ARG A 298      -3.828  17.739  -5.523  1.00  0.00      C2   H
ATOM   4190  HD3 ARG A 298      -1.824  18.267  -7.374  1.00  0.00      C2   H
ATOM   4191  HD2 ARG A 298      -1.002  17.094  -6.490  1.00  0.00      C2   H
ATOM   4192  HE  ARG A 298      -1.912  18.570  -4.415  1.00  0.00      C2   H
ATOM   4193 HH12 ARG A 298       0.475  20.957  -6.630  1.00  0.00      C2   H
ATOM   4194 HH11 ARG A 298      -0.301  19.655  -7.424  1.00  0.00      C2   H
ATOM   4195 HH22 ARG A 298       0.674  20.944  -4.262  1.00  0.00      C2   H
ATOM   4196 HH21 ARG A 298      -0.192  19.811  -3.351  1.00  0.00      C2   H
ATOM   4197  H   GLU A 299      -6.624  17.392  -7.737  1.00  0.00      C2   H
ATOM   4198  HA  GLU A 299      -7.433  18.348  -5.280  1.00  0.00      C2   H
ATOM   4199  HB3 GLU A 299      -8.745  19.770  -6.654  1.00  0.00      C2   H
ATOM   4200  HB2 GLU A 299      -8.277  18.848  -8.114  1.00  0.00      C2   H
ATOM   4201  HG3 GLU A 299      -5.843  19.548  -7.754  1.00  0.00      C2   H
ATOM   4202  HG2 GLU A 299      -6.359  20.590  -6.413  1.00  0.00      C2   H
ATOM   4203  H   LYS A 300      -9.030  16.216  -7.717  1.00  0.00      C2   H
ATOM   4204  HA  LYS A 300     -11.428  15.970  -6.140  1.00  0.00      C2   H
ATOM   4205  HB3 LYS A 300     -11.568  13.817  -7.441  1.00  0.00      C2   H
ATOM   4206  HB2 LYS A 300     -10.065  14.011  -8.190  1.00  0.00      C2   H
ATOM   4207  HG3 LYS A 300     -12.358  16.052  -8.526  1.00  0.00      C2   H
ATOM   4208  HG2 LYS A 300     -12.095  14.910  -9.745  1.00  0.00      C2   H
ATOM   4209  HD3 LYS A 300      -9.659  15.721  -9.865  1.00  0.00      C2   H
ATOM   4210  HD2 LYS A 300     -10.127  17.076  -9.030  1.00  0.00      C2   H
ATOM   4211  HE3 LYS A 300     -11.829  17.730 -10.850  1.00  0.00      C2   H
ATOM   4212  HE2 LYS A 300     -11.379  16.260 -11.701  1.00  0.00      C2   H
ATOM   4213  HZ1 LYS A 300      -9.249  17.220 -12.108  1.00  0.00      C2   H
ATOM   4214  HZ2 LYS A 300     -10.462  18.164 -12.559  1.00  0.00      C2   H
ATOM   4215  HZ3 LYS A 300      -9.615  18.578 -11.282  1.00  0.00      C2   H
ATOM   4216  H   PHE A 301      -8.367  14.066  -6.108  1.00  0.00      C2   H
ATOM   4217  HA  PHE A 301      -9.229  11.977  -4.462  1.00  0.00      C2   H
ATOM   4218  HB3 PHE A 301      -6.426  12.897  -5.089  1.00  0.00      C2   H
ATOM   4219  HB2 PHE A 301      -7.408  11.462  -5.549  1.00  0.00      C2   H
ATOM   4220  HD1 PHE A 301      -7.637   9.451  -4.010  1.00  0.00      C2   H
ATOM   4221  HD2 PHE A 301      -5.212  12.951  -3.263  1.00  0.00      C2   H
ATOM   4222  HE1 PHE A 301      -6.680   8.448  -1.900  1.00  0.00      C2   H
ATOM   4223  HE2 PHE A 301      -4.198  11.847  -1.296  1.00  0.00      C2   H
ATOM   4224  HZ  PHE A 301      -4.792   9.437  -0.855  1.00  0.00      C2   H
ATOM   4225  H   ASN A 302      -7.502  14.969  -3.586  1.00  0.00      C2   H
ATOM   4226  HA  ASN A 302      -7.235  14.678  -0.805  1.00  0.00      C2   H
ATOM   4227  HB3 ASN A 302      -7.073  17.388  -1.018  1.00  0.00      C2   H
ATOM   4228  HB2 ASN A 302      -7.465  17.159  -2.657  1.00  0.00      C2   H
ATOM   4229 HD22 ASN A 302      -3.880  17.583  -2.502  1.00  0.00      C2   H
ATOM   4230 HD21 ASN A 302      -5.449  18.390  -2.716  1.00  0.00      C2   H
ATOM   4231  H   ALA A 303      -9.714  16.263  -2.828  1.00  0.00      C2   H
ATOM   4232  HA  ALA A 303     -11.275  17.251  -0.667  1.00  0.00      C2   H
ATOM   4233  HB1 ALA A 303     -11.694  16.896  -3.625  1.00  0.00      C2   H
ATOM   4234  HB2 ALA A 303     -12.999  17.401  -2.460  1.00  0.00      C2   H
ATOM   4235  HB3 ALA A 303     -11.679  18.459  -2.733  1.00  0.00      C2   H
ATOM   4236  H   ALA A 304     -11.708  14.173  -2.704  1.00  0.00      C2   H
ATOM   4237  HA  ALA A 304     -14.118  13.376  -1.274  1.00  0.00      C2   H
ATOM   4238  HB1 ALA A 304     -13.725  12.756  -3.575  1.00  0.00      C2   H
ATOM   4239  HB2 ALA A 304     -12.340  11.849  -3.260  1.00  0.00      C2   H
ATOM   4240  HB3 ALA A 304     -13.940  11.368  -2.644  1.00  0.00      C2   H
ATOM   4241  H   VAL A 305     -10.711  12.377  -0.941  1.00  0.00      C2   H
ATOM   4242  HA  VAL A 305     -11.215  10.472   1.225  1.00  0.00      C2   H
ATOM   4243  HB  VAL A 305      -8.759  11.777   0.323  1.00  0.00      C2   H
ATOM   4244 HG11 VAL A 305      -9.099   9.517   2.364  1.00  0.00      C2   H
ATOM   4245 HG12 VAL A 305      -7.578   9.890   1.546  1.00  0.00      C2   H
ATOM   4246 HG13 VAL A 305      -8.372  11.053   2.694  1.00  0.00      C2   H
ATOM   4247 HG21 VAL A 305     -10.016   9.031  -0.324  1.00  0.00      C2   H
ATOM   4248 HG22 VAL A 305      -9.339  10.262  -1.461  1.00  0.00      C2   H
ATOM   4249 HG23 VAL A 305      -8.280   9.272  -0.497  1.00  0.00      C2   H
ATOM   4250  H   GLY A 306     -10.125  13.891   1.126  1.00  0.00      C2   H
ATOM   4251  HA3 GLY A 306      -9.911  15.394   2.659  1.00  0.00      C2   H
ATOM   4252  HA2 GLY A 306      -9.826  14.207   3.977  1.00  0.00      C2   H
ATOM   4253  H   ALA A 307     -12.686  14.813   1.823  1.00  0.00      C2   H
ATOM   4254  HA  ALA A 307     -14.194  15.738   4.006  1.00  0.00      C2   H
ATOM   4255  HB1 ALA A 307     -16.046  15.693   2.385  1.00  0.00      C2   H
ATOM   4256  HB2 ALA A 307     -14.589  16.390   1.618  1.00  0.00      C2   H
ATOM   4257  HB3 ALA A 307     -15.099  14.712   1.297  1.00  0.00      C2   H
ATOM   4258  H   PHE A 308     -13.074  12.542   3.262  1.00  0.00      C2   H
ATOM   4259  HA  PHE A 308     -15.430  11.400   4.816  1.00  0.00      C2   H
ATOM   4260  HB3 PHE A 308     -13.288  10.247   3.122  1.00  0.00      C2   H
ATOM   4261  HB2 PHE A 308     -14.907   9.939   3.083  1.00  0.00      C2   H
ATOM   4262  HD1 PHE A 308     -16.154   8.452   5.019  1.00  0.00      C2   H
ATOM   4263  HD2 PHE A 308     -11.843   8.745   4.527  1.00  0.00      C2   H
ATOM   4264  HE1 PHE A 308     -15.849   6.431   6.254  1.00  0.00      C2   H
ATOM   4265  HE2 PHE A 308     -11.713   6.582   5.743  1.00  0.00      C2   H
ATOM   4266  HZ  PHE A 308     -13.639   5.432   6.531  1.00  0.00      C2   H
ATOM   4267  H   ILE A 309     -12.005  12.080   5.364  1.00  0.00      C2   H
ATOM   4268  HA  ILE A 309     -11.945  10.814   7.840  1.00  0.00      C2   H
ATOM   4269  HB  ILE A 309     -10.151  12.960   6.603  1.00  0.00      C2   H
ATOM   4270 HG13 ILE A 309     -10.106  10.664   5.700  1.00  0.00      C2   H
ATOM   4271 HG12 ILE A 309      -9.665  10.157   7.407  1.00  0.00      C2   H
ATOM   4272 HG21 ILE A 309     -10.008  13.381   9.098  1.00  0.00      C2   H
ATOM   4273 HG22 ILE A 309      -9.413  11.780   9.363  1.00  0.00      C2   H
ATOM   4274 HG23 ILE A 309      -8.469  12.957   8.385  1.00  0.00      C2   H
ATOM   4275 HD11 ILE A 309      -7.330  10.750   6.772  1.00  0.00      C2   H
ATOM   4276 HD12 ILE A 309      -8.026  10.306   5.221  1.00  0.00      C2   H
ATOM   4277 HD13 ILE A 309      -7.948  12.005   5.699  1.00  0.00      C2   H
ATOM   4278  H   SER A 310     -12.404  14.147   6.792  1.00  0.00      C2   H
ATOM   4279  HA  SER A 310     -12.619  15.069   9.533  1.00  0.00      C2   H
ATOM   4280  HB3 SER A 310     -12.851  17.381   8.532  1.00  0.00      C2   H
ATOM   4281  HB2 SER A 310     -12.539  16.706   6.862  1.00  0.00      C2   H
ATOM   4282  HG  SER A 310     -10.769  16.319   8.952  1.00  0.00      C2   H
ATOM   4283  H   LEU A 311     -14.487  13.733   9.856  1.00  0.00      C2   H
ATOM   4284  HA  LEU A 311     -17.004  15.099   9.579  1.00  0.00      C2   H
ATOM   4285  HB3 LEU A 311     -16.813  12.397   8.076  1.00  0.00      C2   H
ATOM   4286  HB2 LEU A 311     -16.205  13.746   7.108  1.00  0.00      C2   H
ATOM   4287  HG  LEU A 311     -18.960  13.605   8.184  1.00  0.00      C2   H
ATOM   4288 HD11 LEU A 311     -17.649  16.084   7.617  1.00  0.00      C2   H
ATOM   4289 HD12 LEU A 311     -18.452  15.797   6.252  1.00  0.00      C2   H
ATOM   4290 HD13 LEU A 311     -19.364  15.668   7.718  1.00  0.00      C2   H
ATOM   4291 HD21 LEU A 311     -19.489  12.479   6.246  1.00  0.00      C2   H
ATOM   4292 HD22 LEU A 311     -18.892  13.759   5.277  1.00  0.00      C2   H
ATOM   4293 HD23 LEU A 311     -17.770  12.467   5.793  1.00  0.00      C2   H
ATOM   4294  HB2 DRG A 125       0.619  -0.806  -4.356  1.00  0.00      C2   H
ATOM   4295  HB3 DRG A 125      -0.513  -0.329  -5.580  1.00  0.00      C2   H
ATOM   4296 HCAA DRG A 125      -0.841  -6.786  -7.344  1.00  0.00      C2   H
ATOM   4297 HCAB DRG A 125       1.343  -7.895  -7.652  1.00  0.00      C2   H
ATOM   4298 HCAC DRG A 125       3.433  -6.568  -7.111  1.00  0.00      C2   H
ATOM   4299 HCAD DRG A 125       3.211  -4.588  -5.900  1.00  0.00      C2   H
ATOM   4300 HAE1 DRA A1500       3.855   5.083  -8.309  1.00  0.00      C2   H
ATOM   4301 HAE2 DRA A1500       3.771   5.885  -6.736  1.00  0.00      C2   H
ATOM   4302 HAE3 DRA A1500       5.420   5.589  -7.480  1.00  0.00      C2   H
ATOM   4303 HAD1 DRA A1500       4.718   3.944  -5.651  1.00  0.00      C2   H
ATOM   4304 HAD2 DRA A1500       5.234   3.235  -7.081  1.00  0.00      C2   H
ATOM   4305 HAC1 DRA A1500       2.619   3.105  -7.567  1.00  0.00      C2   H
ATOM   4306 HAC2 DRA A1500       2.412   3.674  -5.906  1.00  0.00      C2   H
ATOM   4307 HAB1 DRA A1500       2.303   1.149  -5.915  1.00  0.00      C2   H
ATOM   4308 HAB2 DRA A1500       3.599   1.917  -4.992  1.00  0.00      C2   H
ATOM   4309 HOAA DRA A1500       5.024   0.950  -6.426  1.00  0.00      C2   H
ATOM   4310  CB  GLU A  70       2.516  18.844   0.843  1.00  0.00      C2   C
ATOM   4311  CG  GLU A  70       3.935  18.451   0.362  1.00  0.00      C2   C
ATOM   4312  CD  GLU A  70       4.347  18.995  -0.978  1.00  0.00      C2   C
ATOM   4313  OE1 GLU A  70       5.490  18.750  -1.419  1.00  0.00      C2   O
ATOM   4314  OE2 GLU A  70       3.456  19.547  -1.684  1.00  0.00      C2   O
ATOM   4315  HB2 GLU A  70       1.877  18.630  -0.013  1.00  0.00      C2   H
ATOM   4316  HB3 GLU A  70       2.417  19.918   0.999  1.00  0.00      C2   H
ATOM   4317  HG2 GLU A  70       4.681  18.816   1.068  1.00  0.00      C2   H
ATOM   4318  HG3 GLU A  70       4.103  17.374   0.331  1.00  0.00      C2   H
ATOM   4319  CB  GLU A  74      -5.364  20.586   5.513  1.00  0.00      C2   C
ATOM   4320  CG  GLU A  74      -4.517  21.737   4.802  1.00  0.00      C2   C
ATOM   4321  CD  GLU A  74      -5.227  22.533   3.705  1.00  0.00      C2   C
ATOM   4322  OE1 GLU A  74      -6.292  22.036   3.377  1.00  0.00      C2   O
ATOM   4323  OE2 GLU A  74      -4.705  23.621   3.262  1.00  0.00      C2   O
ATOM   4324  HB2 GLU A  74      -5.411  19.835   4.724  1.00  0.00      C2   H
ATOM   4325  HB3 GLU A  74      -6.414  20.854   5.633  1.00  0.00      C2   H
ATOM   4326  HG2 GLU A  74      -4.119  22.440   5.534  1.00  0.00      C2   H
ATOM   4327  HG3 GLU A  74      -3.757  21.178   4.257  1.00  0.00      C2   H
ATOM   4328  CB  GLU A 167       4.494 -10.863 -14.784  1.00  0.00      C2   C
ATOM   4329  CG  GLU A 167       4.699 -11.405 -13.331  1.00  0.00      C2   C
ATOM   4330  CD  GLU A 167       4.121 -12.729 -12.904  1.00  0.00      C2   C
ATOM   4331  OE1 GLU A 167       3.542 -13.432 -13.763  1.00  0.00      C2   O
ATOM   4332  OE2 GLU A 167       4.294 -13.050 -11.749  1.00  0.00      C2   O
ATOM   4333  HB2 GLU A 167       3.438 -10.884 -15.053  1.00  0.00      C2   H
ATOM   4334  HB3 GLU A 167       4.829 -11.633 -15.478  1.00  0.00      C2   H
ATOM   4335  HG2 GLU A 167       5.777 -11.493 -13.198  1.00  0.00      C2   H
ATOM   4336  HG3 GLU A 167       4.348 -10.692 -12.585  1.00  0.00      C2   H
ATOM   4337  CB  ARG A 171       8.405  -9.519 -20.048  1.00  0.00      C2   C
ATOM   4338  CG  ARG A 171       8.533 -10.825 -19.281  1.00  0.00      C2   C
ATOM   4339  CD  ARG A 171       7.693 -11.962 -19.911  1.00  0.00      C2   C
ATOM   4340  NE  ARG A 171       7.850 -13.211 -19.104  1.00  0.00      C2   N
ATOM   4341  CZ  ARG A 171       8.661 -14.250 -19.225  1.00  0.00      C2   C
ATOM   4342  NH1 ARG A 171       9.478 -14.385 -20.249  1.00  0.00      C2   N
ATOM   4343  NH2 ARG A 171       8.604 -15.171 -18.248  1.00  0.00      C2   N
ATOM   4344  HB2 ARG A 171       7.412  -9.091 -19.909  1.00  0.00      C2   H
ATOM   4345  HB3 ARG A 171       8.535  -9.904 -21.060  1.00  0.00      C2   H
ATOM   4346  HG2 ARG A 171       9.559 -11.174 -19.166  1.00  0.00      C2   H
ATOM   4347  HG3 ARG A 171       8.136 -10.556 -18.303  1.00  0.00      C2   H
ATOM   4348  HD2 ARG A 171       6.661 -11.719 -19.658  1.00  0.00      C2   H
ATOM   4349  HD3 ARG A 171       7.602 -12.082 -20.991  1.00  0.00      C2   H
ATOM   4350  HE  ARG A 171       7.241 -13.113 -18.304  1.00  0.00      C2   H
ATOM   4351 HH12 ARG A 171      10.208 -15.081 -20.299  1.00  0.00      C2   H
ATOM   4352 HH11 ARG A 171       9.464 -13.657 -20.949  1.00  0.00      C2   H
ATOM   4353 HH22 ARG A 171       9.151 -16.018 -18.313  1.00  0.00      C2   H
ATOM   4354 HH21 ARG A 171       7.967 -15.101 -17.468  1.00  0.00      C2   H
ATOM   4355  CB  GLU A 179      13.913   2.767 -19.996  1.00  0.00      C2   C
ATOM   4356  CG  GLU A 179      14.795   3.721 -20.832  1.00  0.00      C2   C
ATOM   4357  CD  GLU A 179      14.001   4.650 -21.787  1.00  0.00      C2   C
ATOM   4358  OE1 GLU A 179      12.804   4.394 -22.134  1.00  0.00      C2   O
ATOM   4359  OE2 GLU A 179      14.516   5.684 -22.169  1.00  0.00      C2   O
ATOM   4360  HB2 GLU A 179      14.541   1.932 -19.685  1.00  0.00      C2   H
ATOM   4361  HB3 GLU A 179      13.105   2.305 -20.563  1.00  0.00      C2   H
ATOM   4362  HG2 GLU A 179      15.362   4.406 -20.200  1.00  0.00      C2   H
ATOM   4363  HG3 GLU A 179      15.471   3.210 -21.517  1.00  0.00      C2   H
ATOM   4364  CB  GLU A 192       0.065  10.719 -12.997  1.00  0.00      C2   C
ATOM   4365  CG  GLU A 192       1.101  11.157 -12.011  1.00  0.00      C2   C
ATOM   4366  CD  GLU A 192       1.939  10.040 -11.382  1.00  0.00      C2   C
ATOM   4367  OE1 GLU A 192       1.460   8.865 -11.337  1.00  0.00      C2   O
ATOM   4368  OE2 GLU A 192       3.021  10.363 -10.885  1.00  0.00      C2   O
ATOM   4369  HB2 GLU A 192      -0.790  10.370 -12.418  1.00  0.00      C2   H
ATOM   4370  HB3 GLU A 192       0.545   9.930 -13.576  1.00  0.00      C2   H
ATOM   4371  HG2 GLU A 192       1.806  11.877 -12.426  1.00  0.00      C2   H
ATOM   4372  HG3 GLU A 192       0.651  11.818 -11.270  1.00  0.00      C2   H
ATOM   4373  CB  ASP A 194       6.670  14.187 -17.686  1.00  0.00      C2   C
ATOM   4374  CG  ASP A 194       6.192  14.777 -19.037  1.00  0.00      C2   C
ATOM   4375  OD1 ASP A 194       6.897  15.676 -19.567  1.00  0.00      C2   O
ATOM   4376  OD2 ASP A 194       5.169  14.325 -19.569  1.00  0.00      C2   O
ATOM   4377  HB2 ASP A 194       7.011  15.022 -17.074  1.00  0.00      C2   H
ATOM   4378  HB3 ASP A 194       7.528  13.571 -17.957  1.00  0.00      C2   H
ATOM   4379  CB  GLU A 197      15.051  14.067 -13.495  1.00  0.00      C2   C
ATOM   4380  CG  GLU A 197      14.267  14.610 -14.696  1.00  0.00      C2   C
ATOM   4381  CD  GLU A 197      15.155  15.300 -15.758  1.00  0.00      C2   C
ATOM   4382  OE1 GLU A 197      14.696  15.376 -16.917  1.00  0.00      C2   O
ATOM   4383  OE2 GLU A 197      16.264  15.745 -15.416  1.00  0.00      C2   O
ATOM   4384  HB2 GLU A 197      15.411  14.952 -12.970  1.00  0.00      C2   H
ATOM   4385  HB3 GLU A 197      15.949  13.497 -13.737  1.00  0.00      C2   H
ATOM   4386  HG2 GLU A 197      13.696  13.821 -15.185  1.00  0.00      C2   H
ATOM   4387  HG3 GLU A 197      13.514  15.379 -14.522  1.00  0.00      C2   H
ATOM   4388  CB  GLU A 210      24.636  -4.599  -2.632  1.00  0.00      C2   C
ATOM   4389  CG  GLU A 210      25.808  -3.887  -3.453  1.00  0.00      C2   C
ATOM   4390  CD  GLU A 210      27.202  -3.839  -2.715  1.00  0.00      C2   C
ATOM   4391  OE1 GLU A 210      27.249  -4.454  -1.683  1.00  0.00      C2   O
ATOM   4392  OE2 GLU A 210      28.175  -3.346  -3.284  1.00  0.00      C2   O
ATOM   4393  HB2 GLU A 210      24.601  -4.247  -1.601  1.00  0.00      C2   H
ATOM   4394  HB3 GLU A 210      24.992  -5.610  -2.434  1.00  0.00      C2   H
ATOM   4395  HG2 GLU A 210      25.786  -4.191  -4.499  1.00  0.00      C2   H
ATOM   4396  HG3 GLU A 210      25.589  -2.830  -3.601  1.00  0.00      C2   H
ATOM   4397  HE2 HIE A  53       7.521  -9.763  -5.675  1.00  0.00      C2   H
ATOM   4398  HE2 HIE A 106       9.915  -1.072  11.404  1.00  0.00      C2   H
ATOM   4399  HE2 HIE A 124      -2.644   2.272  -7.063  1.00  0.00      C2   H
ATOM   4400  HE2 HIE A 183       6.476  -2.924 -20.825  1.00  0.00      C2   H
ATOM   4401  HE2 HIE A 185       4.866   7.801  -9.796  1.00  0.00      C2   H
ATOM   4402  HE2 HIE A 226       9.772 -21.338   5.022  1.00  0.00      C2   H
ATOM   4403  HE2 HIP A 291      -2.286  -1.528  -7.814  1.00  0.00      C2   H
ATOM   4404 pseu MET A 129      -2.613  -8.597   3.020  1.00  0.00      C2    
ATOM   4405 pseu MET A 129      -2.473  -9.079   1.753  1.00  0.00      C2    
ATOM   4406 pseu MET A 141      -1.230   0.614  16.010  1.00  0.00      C2    
ATOM   4407 pseu MET A 141      -2.176  -0.018  15.220  1.00  0.00      C2    
ATOM   4408 pseu MET A 163       3.764  -9.710  -7.715  1.00  0.00      C2    
ATOM   4409 pseu MET A 163       3.161  -8.953  -8.747  1.00  0.00      C2    
ATOM   4410 pseu MET A 266      -9.409  -7.316 -10.376  1.00  0.00      C2    
ATOM   4411 pseu MET A 266      -9.859  -8.198 -11.309  1.00  0.00      C2    
END
