# Supplementary material for: Molecular insights into the catalytic mechanism of plasticizer degradation by a monoalkyl phthalate hydrolase
Source: Commun Chem. 2023 Mar 1;6:45. doi: 10.1038/s42004-023-00846-0 (PMC9977937; doi:10.1038/s42004-023-00846-0)
Supplement: Supplementary file 7 — Supplementary Data 4 [file 42004_2023_846_MOESM7_ESM.txt]

CRYST1   73.373   66.279   68.588  90.00  90.00  90.00 P 1           1
ATOM      1  N   PHE A  24      15.911  11.414  14.509  1.00  0.00      C2   N
ATOM      2  CA  PHE A  24      14.888  12.234  13.769  1.00  0.00      C2   C
ATOM      3  C   PHE A  24      14.306  11.356  12.645  1.00  0.00      C2   C
ATOM      4  O   PHE A  24      15.050  11.087  11.693  1.00  0.00      C2   O
ATOM      5  CB  PHE A  24      15.351  13.672  13.276  1.00  0.00      C2   C
ATOM      6  CG  PHE A  24      14.465  14.413  12.328  1.00  0.00      C2   C
ATOM      7  CD1 PHE A  24      14.757  14.814  10.940  1.00  0.00      C2   C
ATOM      8  CD2 PHE A  24      13.145  14.756  12.802  1.00  0.00      C2   C
ATOM      9  CE1 PHE A  24      13.826  15.473  10.166  1.00  0.00      C2   C
ATOM     10  CE2 PHE A  24      12.251  15.496  12.032  1.00  0.00      C2   C
ATOM     11  CZ  PHE A  24      12.589  15.758  10.724  1.00  0.00      C2   C
ATOM     12  N   HIS A  25      13.073  10.807  12.810  1.00  0.00      C2   N
ATOM     13  CA  HIS A  25      12.356  10.002  11.820  1.00  0.00      C2   C
ATOM     14  C   HIS A  25      12.999   8.638  11.514  1.00  0.00      C2   C
ATOM     15  O   HIS A  25      12.871   8.155  10.405  1.00  0.00      C2   O
ATOM     16  CB  HIS A  25      11.982  10.830  10.577  1.00  0.00      C2   C
ATOM     17  CG  HIS A  25      11.019  11.925  10.728  1.00  0.00      C2   C
ATOM     18  CD2 HIS A  25      10.174  12.302  11.724  1.00  0.00      C2   C
ATOM     19  ND1 HIS A  25      10.856  12.848   9.714  1.00  0.00      C2   N
ATOM     20  CE1 HIS A  25       9.753  13.575  10.085  1.00  0.00      C2   C
ATOM     21  NE2 HIS A  25       9.225  13.253  11.222  1.00  0.00      C2   N
ATOM     22  N   THR A  26      13.634   8.039  12.514  1.00  0.00      C2   N
ATOM     23  CA  THR A  26      14.193   6.690  12.497  1.00  0.00      C2   C
ATOM     24  C   THR A  26      13.634   5.924  13.796  1.00  0.00      C2   C
ATOM     25  O   THR A  26      13.262   6.572  14.781  1.00  0.00      C2   O
ATOM     26  CB  THR A  26      15.722   6.727  12.621  1.00  0.00      C2   C
ATOM     27  CG2 THR A  26      16.341   7.386  11.369  1.00  0.00      C2   C
ATOM     28  OG1 THR A  26      16.165   7.544  13.739  1.00  0.00      C2   O
ATOM     29  N   VAL A  27      13.533   4.559  13.747  1.00  0.00      C2   N
ATOM     30  CA  VAL A  27      13.132   3.608  14.831  1.00  0.00      C2   C
ATOM     31  C   VAL A  27      13.373   2.131  14.439  1.00  0.00      C2   C
ATOM     32  O   VAL A  27      13.516   1.874  13.237  1.00  0.00      C2   O
ATOM     33  CB  VAL A  27      11.598   3.697  15.259  1.00  0.00      C2   C
ATOM     34  CG1 VAL A  27      10.530   3.662  14.169  1.00  0.00      C2   C
ATOM     35  CG2 VAL A  27      11.183   2.861  16.532  1.00  0.00      C2   C
ATOM     36  N   ASP A  28      13.609   1.260  15.448  1.00  0.00      C2   N
ATOM     37  CA  ASP A  28      13.842  -0.197  15.327  1.00  0.00      C2   C
ATOM     38  C   ASP A  28      12.503  -0.904  15.605  1.00  0.00      C2   C
ATOM     39  O   ASP A  28      11.950  -0.708  16.728  1.00  0.00      C2   O
ATOM     40  CB  ASP A  28      14.942  -0.906  16.182  1.00  0.00      C2   C
ATOM     41  CG  ASP A  28      16.292  -0.216  16.051  1.00  0.00      C2   C
ATOM     42  OD2 ASP A  28      17.301  -0.922  16.403  1.00  0.00      C2   O
ATOM     43  OD1 ASP A  28      16.462   1.020  15.955  1.00  0.00      C2   O
ATOM     44  N   VAL A  29      12.010  -1.650  14.614  1.00  0.00      C2   N
ATOM     45  CA  VAL A  29      10.673  -2.345  14.619  1.00  0.00      C2   C
ATOM     46  C   VAL A  29      10.950  -3.852  14.084  1.00  0.00      C2   C
ATOM     47  O   VAL A  29      11.542  -3.987  13.028  1.00  0.00      C2   O
ATOM     48  CB  VAL A  29       9.703  -1.616  13.625  1.00  0.00      C2   C
ATOM     49  CG1 VAL A  29       8.260  -2.065  13.717  1.00  0.00      C2   C
ATOM     50  CG2 VAL A  29       9.744  -0.033  13.741  1.00  0.00      C2   C
ATOM     51  N   LYS A  30      10.458  -4.837  14.760  1.00  0.00      C2   N
ATOM     52  CA  LYS A  30      10.801  -6.289  14.669  1.00  0.00      C2   C
ATOM     53  C   LYS A  30      12.284  -6.492  14.448  1.00  0.00      C2   C
ATOM     54  O   LYS A  30      12.663  -7.414  13.707  1.00  0.00      C2   O
ATOM     55  CB  LYS A  30      10.049  -6.986  13.492  1.00  0.00      C2   C
ATOM     56  CG  LYS A  30       8.551  -6.962  13.731  1.00  0.00      C2   C
ATOM     57  CD  LYS A  30       7.701  -7.517  12.559  1.00  0.00      C2   C
ATOM     58  CE  LYS A  30       7.949  -8.962  12.186  1.00  0.00      C2   C
ATOM     59  NZ  LYS A  30       7.689  -9.819  13.376  1.00  0.00      C2   N
ATOM     60  N   GLY A  31      13.133  -5.642  15.104  1.00  0.00      C2   N
ATOM     61  CA  GLY A  31      14.583  -5.891  15.108  1.00  0.00      C2   C
ATOM     62  C   GLY A  31      15.267  -5.166  13.925  1.00  0.00      C2   C
ATOM     63  O   GLY A  31      16.488  -5.206  13.937  1.00  0.00      C2   O
ATOM     64  N   VAL A  32      14.521  -4.477  13.057  1.00  0.00      C2   N
ATOM     65  CA  VAL A  32      14.983  -3.874  11.797  1.00  0.00      C2   C
ATOM     66  C   VAL A  32      14.727  -2.432  11.958  1.00  0.00      C2   C
ATOM     67  O   VAL A  32      13.611  -2.044  12.219  1.00  0.00      C2   O
ATOM     68  CB  VAL A  32      14.061  -4.432  10.655  1.00  0.00      C2   C
ATOM     69  CG1 VAL A  32      14.198  -3.746   9.301  1.00  0.00      C2   C
ATOM     70  CG2 VAL A  32      14.563  -5.871  10.442  1.00  0.00      C2   C
ATOM     71  N   GLN A  33      15.798  -1.664  11.667  1.00  0.00      C2   N
ATOM     72  CA  GLN A  33      15.778  -0.200  11.579  1.00  0.00      C2   C
ATOM     73  C   GLN A  33      14.859   0.294  10.511  1.00  0.00      C2   C
ATOM     74  O   GLN A  33      15.117  -0.065   9.367  1.00  0.00      C2   O
ATOM     75  CB  GLN A  33      17.137   0.422  11.358  1.00  0.00      C2   C
ATOM     76  CG  GLN A  33      18.118   0.047  12.466  1.00  0.00      C2   C
ATOM     77  CD  GLN A  33      19.468   0.780  12.261  1.00  0.00      C2   C
ATOM     78  NE2 GLN A  33      19.938   1.414  13.321  1.00  0.00      C2   N
ATOM     79  OE1 GLN A  33      20.012   0.856  11.228  1.00  0.00      C2   O
ATOM     80  N   THR A  34      13.870   1.135  10.827  1.00  0.00      C2   N
ATOM     81  CA  THR A  34      12.760   1.563  10.008  1.00  0.00      C2   C
ATOM     82  C   THR A  34      12.859   3.132   9.717  1.00  0.00      C2   C
ATOM     83  O   THR A  34      13.153   3.798  10.727  1.00  0.00      C2   O
ATOM     84  CB  THR A  34      11.422   1.288  10.766  1.00  0.00      C2   C
ATOM     85  CG2 THR A  34      10.112   1.890  10.282  1.00  0.00      C2   C
ATOM     86  OG1 THR A  34      11.242  -0.112  10.581  1.00  0.00      C2   O
ATOM     87  N   ARG A  35      12.641   3.650   8.507  1.00  0.00      C2   N
ATOM     88  CA  ARG A  35      12.497   5.054   8.218  1.00  0.00      C2   C
ATOM     89  C   ARG A  35      10.966   5.484   8.339  1.00  0.00      C2   C
ATOM     90  O   ARG A  35      10.165   4.641   7.916  1.00  0.00      C2   O
ATOM     91  CB  ARG A  35      12.930   5.378   6.749  1.00  0.00      C2   C
ATOM     92  CG  ARG A  35      13.105   6.935   6.524  1.00  0.00      C2   C
ATOM     93  CD  ARG A  35      13.951   7.147   5.286  1.00  0.00      C2   C
ATOM     94  NE  ARG A  35      13.230   6.715   4.054  1.00  0.00      C2   N
ATOM     95  CZ  ARG A  35      12.937   7.323   2.914  1.00  0.00      C2   C
ATOM     96  NH1 ARG A  35      13.147   8.609   2.696  1.00  0.00      C2   N
ATOM     97  NH2 ARG A  35      12.267   6.601   2.079  1.00  0.00      C2   N
ATOM     98  N   TYR A  36      10.578   6.629   8.968  1.00  0.00      C2   N
ATOM     99  CA  TYR A  36       9.218   7.064   8.991  1.00  0.00      C2   C
ATOM    100  C   TYR A  36       9.130   8.522   8.586  1.00  0.00      C2   C
ATOM    101  O   TYR A  36      10.130   9.129   8.204  1.00  0.00      C2   O
ATOM    102  CB  TYR A  36       8.474   6.623  10.312  1.00  0.00      C2   C
ATOM    103  CG  TYR A  36       8.760   7.557  11.489  1.00  0.00      C2   C
ATOM    104  CD2 TYR A  36       9.961   7.232  12.283  1.00  0.00      C2   C
ATOM    105  CD1 TYR A  36       7.772   8.425  11.997  1.00  0.00      C2   C
ATOM    106  CE2 TYR A  36      10.132   7.993  13.524  1.00  0.00      C2   C
ATOM    107  CE1 TYR A  36       8.013   9.119  13.167  1.00  0.00      C2   C
ATOM    108  CZ  TYR A  36       9.174   8.918  13.941  1.00  0.00      C2   C
ATOM    109  OH  TYR A  36       9.327   9.650  15.007  1.00  0.00      C2   O
ATOM    110  N   PHE A  37       7.956   9.127   8.634  1.00  0.00      C2   N
ATOM    111  CA  PHE A  37       7.715  10.596   8.533  1.00  0.00      C2   C
ATOM    112  C   PHE A  37       6.417  10.893   9.212  1.00  0.00      C2   C
ATOM    113  O   PHE A  37       5.525  10.055   9.151  1.00  0.00      C2   O
ATOM    114  CB  PHE A  37       7.407  10.848   7.062  1.00  0.00      C2   C
ATOM    115  CG  PHE A  37       6.898  12.220   6.609  1.00  0.00      C2   C
ATOM    116  CD1 PHE A  37       7.594  13.390   6.828  1.00  0.00      C2   C
ATOM    117  CD2 PHE A  37       5.544  12.293   6.175  1.00  0.00      C2   C
ATOM    118  CE1 PHE A  37       6.934  14.563   6.552  1.00  0.00      C2   C
ATOM    119  CE2 PHE A  37       4.897  13.478   5.896  1.00  0.00      C2   C
ATOM    120  CZ  PHE A  37       5.609  14.674   6.133  1.00  0.00      C2   C
ATOM    121  N   ASP A  38       6.423  11.981   9.952  1.00  0.00      C2   N
ATOM    122  CA  ASP A  38       5.279  12.334  10.776  1.00  0.00      C2   C
ATOM    123  C   ASP A  38       5.327  13.836  10.963  1.00  0.00      C2   C
ATOM    124  O   ASP A  38       6.256  14.322  11.513  1.00  0.00      C2   O
ATOM    125  CB  ASP A  38       5.433  11.588  12.129  1.00  0.00      C2   C
ATOM    126  CG  ASP A  38       4.368  11.968  13.139  1.00  0.00      C2   C
ATOM    127  OD1 ASP A  38       3.205  12.364  12.818  1.00  0.00      C2   O
ATOM    128  OD2 ASP A  38       4.739  11.863  14.293  1.00  0.00      C2   O
ATOM    129  N   ASP A  39       4.228  14.490  10.448  1.00  0.00      C2   N
ATOM    130  CA  ASP A  39       3.930  15.908  10.589  1.00  0.00      C2   C
ATOM    131  C   ASP A  39       3.697  16.362  12.064  1.00  0.00      C2   C
ATOM    132  O   ASP A  39       4.031  17.501  12.253  1.00  0.00      C2   O
ATOM    133  CB  ASP A  39       2.750  16.297   9.671  1.00  0.00      C2   C
ATOM    134  CG  ASP A  39       2.274  17.707   9.708  1.00  0.00      C2   C
ATOM    135  OD1 ASP A  39       1.029  17.901   9.930  1.00  0.00      C2   O
ATOM    136  OD2 ASP A  39       3.048  18.642   9.374  1.00  0.00      C2   O
ATOM    137  N   GLY A  40       3.478  15.495  13.050  1.00  0.00      C2   N
ATOM    138  CA  GLY A  40       3.837  15.705  14.454  1.00  0.00      C2   C
ATOM    139  C   GLY A  40       3.069  16.823  15.142  1.00  0.00      C2   C
ATOM    140  O   GLY A  40       3.634  17.275  16.081  1.00  0.00      C2   O
ATOM    141  N   GLN A  41       1.870  17.276  14.676  1.00  0.00      C2   N
ATOM    142  CA  GLN A  41       1.096  18.503  15.032  1.00  0.00      C2   C
ATOM    143  C   GLN A  41      -0.157  18.121  15.767  1.00  0.00      C2   C
ATOM    144  O   GLN A  41      -0.534  16.928  15.839  1.00  0.00      C2   O
ATOM    145  CB  GLN A  41       0.784  19.235  13.685  1.00  0.00      C2   C
ATOM    146  CG  GLN A  41       2.021  20.030  13.170  1.00  0.00      C2   C
ATOM    147  CD  GLN A  41       1.735  21.110  12.215  1.00  0.00      C2   C
ATOM    148  NE2 GLN A  41       2.298  21.131  10.993  1.00  0.00      C2   N
ATOM    149  OE1 GLN A  41       1.053  22.029  12.588  1.00  0.00      C2   O
ATOM    150  N   ASP A  42      -0.851  19.157  16.304  1.00  0.00      C2   N
ATOM    151  CA  ASP A  42      -2.089  19.033  17.021  1.00  0.00      C2   C
ATOM    152  C   ASP A  42      -3.271  18.854  15.999  1.00  0.00      C2   C
ATOM    153  O   ASP A  42      -3.963  19.837  15.747  1.00  0.00      C2   O
ATOM    154  CB  ASP A  42      -2.207  20.270  17.989  1.00  0.00      C2   C
ATOM    155  CG  ASP A  42      -3.397  20.306  18.929  1.00  0.00      C2   C
ATOM    156  OD1 ASP A  42      -3.797  19.179  19.406  1.00  0.00      C2   O
ATOM    157  OD2 ASP A  42      -3.912  21.409  19.250  1.00  0.00      C2   O
ATOM    158  N   LYS A  43      -3.388  17.664  15.397  1.00  0.00      C2   N
ATOM    159  CA  LYS A  43      -4.163  17.298  14.248  1.00  0.00      C2   C
ATOM    160  C   LYS A  43      -4.314  15.720  14.236  1.00  0.00      C2   C
ATOM    161  O   LYS A  43      -3.361  15.099  14.680  1.00  0.00      C2   O
ATOM    162  CB  LYS A  43      -3.474  17.761  12.901  1.00  0.00      C2   C
ATOM    163  CG  LYS A  43      -3.855  19.212  12.534  1.00  0.00      C2   C
ATOM    164  CD  LYS A  43      -3.310  19.583  11.163  1.00  0.00      C2   C
ATOM    165  CE  LYS A  43      -1.779  19.436  11.065  1.00  0.00      C2   C
ATOM    166  NZ  LYS A  43      -1.204  19.940   9.848  1.00  0.00      C2   N
ATOM    167  N   ASP A  44      -5.431  15.204  13.664  1.00  0.00      C2   N
ATOM    168  CA  ASP A  44      -5.730  13.767  13.445  1.00  0.00      C2   C
ATOM    169  C   ASP A  44      -4.510  12.996  12.727  1.00  0.00      C2   C
ATOM    170  O   ASP A  44      -4.212  13.385  11.636  1.00  0.00      C2   O
ATOM    171  CB  ASP A  44      -7.001  13.584  12.533  1.00  0.00      C2   C
ATOM    172  CG  ASP A  44      -8.399  13.940  13.095  1.00  0.00      C2   C
ATOM    173  OD1 ASP A  44      -8.630  14.782  13.996  1.00  0.00      C2   O
ATOM    174  OD2 ASP A  44      -9.358  13.479  12.442  1.00  0.00      C2   O
ATOM    175  N   PRO A  45      -3.872  11.987  13.345  1.00  0.00      C2   N
ATOM    176  CA  PRO A  45      -2.820  11.188  12.742  1.00  0.00      C2   C
ATOM    177  C   PRO A  45      -3.305  10.261  11.531  1.00  0.00      C2   C
ATOM    178  O   PRO A  45      -4.169   9.340  11.695  1.00  0.00      C2   O
ATOM    179  CB  PRO A  45      -2.336  10.314  13.939  1.00  0.00      C2   C
ATOM    180  CG  PRO A  45      -3.610  10.066  14.763  1.00  0.00      C2   C
ATOM    181  CD  PRO A  45      -4.293  11.409  14.599  1.00  0.00      C2   C
ATOM    182  N   ILE A  46      -2.855  10.591  10.319  1.00  0.00      C2   N
ATOM    183  CA  ILE A  46      -3.198   9.862   9.062  1.00  0.00      C2   C
ATOM    184  C   ILE A  46      -1.977   9.058   8.548  1.00  0.00      C2   C
ATOM    185  O   ILE A  46      -0.899   9.581   8.340  1.00  0.00      C2   O
ATOM    186  CB  ILE A  46      -3.502  10.844   7.935  1.00  0.00      C2   C
ATOM    187  CG1 ILE A  46      -4.540  11.883   8.309  1.00  0.00      C2   C
ATOM    188  CG2 ILE A  46      -3.821  10.189   6.535  1.00  0.00      C2   C
ATOM    189  CD1 ILE A  46      -4.832  12.929   7.218  1.00  0.00      C2   C
ATOM    190  N   LEU A  47      -2.148   7.685   8.499  1.00  0.00      C2   N
ATOM    191  CA  LEU A  47      -1.109   6.676   8.320  1.00  0.00      C2   C
ATOM    192  C   LEU A  47      -1.261   6.123   6.895  1.00  0.00      C2   C
ATOM    193  O   LEU A  47      -2.046   5.254   6.739  1.00  0.00      C2   O
ATOM    194  CB  LEU A  47      -1.279   5.645   9.461  1.00  0.00      C2   C
ATOM    195  CG  LEU A  47      -0.280   4.446   9.398  1.00  0.00      C2   C
ATOM    196  CD1 LEU A  47       1.209   4.935   9.572  1.00  0.00      C2   C
ATOM    197  CD2 LEU A  47      -0.627   3.453  10.550  1.00  0.00      C2   C
ATOM    198  N   LEU A  48      -0.486   6.618   5.923  1.00  0.00      C2   N
ATOM    199  CA  LEU A  48      -0.168   5.883   4.667  1.00  0.00      C2   C
ATOM    200  C   LEU A  48       0.493   4.543   5.038  1.00  0.00      C2   C
ATOM    201  O   LEU A  48       1.651   4.522   5.548  1.00  0.00      C2   O
ATOM    202  CB  LEU A  48       0.735   6.855   3.824  1.00  0.00      C2   C
ATOM    203  CG  LEU A  48       0.187   8.300   3.497  1.00  0.00      C2   C
ATOM    204  CD1 LEU A  48       1.377   9.097   3.033  1.00  0.00      C2   C
ATOM    205  CD2 LEU A  48      -1.028   8.215   2.534  1.00  0.00      C2   C
ATOM    206  N   ILE A  49      -0.161   3.484   4.604  1.00  0.00      C2   N
ATOM    207  CA  ILE A  49       0.407   2.177   4.558  1.00  0.00      C2   C
ATOM    208  C   ILE A  49       0.694   1.987   3.042  1.00  0.00      C2   C
ATOM    209  O   ILE A  49      -0.251   1.866   2.242  1.00  0.00      C2   O
ATOM    210  CB  ILE A  49      -0.586   1.046   5.132  1.00  0.00      C2   C
ATOM    211  CG1 ILE A  49      -0.775   1.115   6.671  1.00  0.00      C2   C
ATOM    212  CG2 ILE A  49      -0.199  -0.406   4.790  1.00  0.00      C2   C
ATOM    213  CD1 ILE A  49      -1.893   0.181   7.291  1.00  0.00      C2   C
ATOM    214  N   HIS A  50       1.901   1.914   2.598  1.00  0.00      C2   N
ATOM    215  CA  HIS A  50       2.330   1.829   1.176  1.00  0.00      C2   C
ATOM    216  C   HIS A  50       1.943   0.527   0.539  1.00  0.00      C2   C
ATOM    217  O   HIS A  50       1.823  -0.395   1.348  1.00  0.00      C2   O
ATOM    218  CB  HIS A  50       3.833   2.115   1.065  1.00  0.00      C2   C
ATOM    219  CG  HIS A  50       4.400   3.355   1.795  1.00  0.00      C2   C
ATOM    220  CD2 HIS A  50       3.795   4.243   2.638  1.00  0.00      C2   C
ATOM    221  ND1 HIS A  50       5.734   3.654   1.872  1.00  0.00      C2   N
ATOM    222  CE1 HIS A  50       5.911   4.695   2.688  1.00  0.00      C2   C
ATOM    223  NE2 HIS A  50       4.755   5.081   3.168  1.00  0.00      C2   N
ATOM    224  N   GLY A  51       2.031   0.369  -0.790  1.00  0.00      C2   N
ATOM    225  CA  GLY A  51       2.129  -0.848  -1.521  1.00  0.00      C2   C
ATOM    226  C   GLY A  51       3.641  -1.355  -1.448  1.00  0.00      C2   C
ATOM    227  O   GLY A  51       4.372  -0.982  -0.527  1.00  0.00      C2   O
ATOM    228  N   GLY A  52       3.974  -2.289  -2.358  1.00  0.00      C2   N
ATOM    229  CA  GLY A  52       5.366  -2.823  -2.495  1.00  0.00      C2   C
ATOM    230  C   GLY A  52       5.348  -4.248  -1.966  1.00  0.00      C2   C
ATOM    231  O   GLY A  52       4.587  -4.600  -1.048  1.00  0.00      C2   O
ATOM    232  N   HIE A  53       6.392  -5.018  -2.322  1.00  0.00      C2   N
ATOM    233  CA  HIE A  53       6.797  -6.278  -1.735  1.00  0.00      C2   C
ATOM    234  C   HIE A  53       8.278  -6.761  -1.900  1.00  0.00      C2   C
ATOM    235  O   HIE A  53       9.007  -6.248  -2.757  1.00  0.00      C2   O
ATOM    236  CB  HIE A  53       5.858  -7.400  -2.196  1.00  0.00      C2   C
ATOM    237  CG  HIE A  53       5.828  -7.908  -3.670  1.00  0.00      C2   C
ATOM    238  CD2 HIE A  53       6.827  -8.660  -4.273  1.00  0.00      C2   C
ATOM    239  ND1 HIE A  53       4.654  -7.882  -4.471  1.00  0.00      C2   N
ATOM    240  CE1 HIE A  53       5.085  -8.462  -5.633  1.00  0.00      C2   C
ATOM    241  NE2 HIE A  53       6.433  -8.828  -5.581  1.00  0.00      C2   N
ATOM    242  N   PHE A  54       8.638  -7.814  -1.180  1.00  0.00      C2   N
ATOM    243  CA  PHE A  54       9.925  -8.457  -1.079  1.00  0.00      C2   C
ATOM    244  C   PHE A  54      10.691  -8.596  -2.430  1.00  0.00      C2   C
ATOM    245  O   PHE A  54      10.319  -9.532  -3.205  1.00  0.00      C2   O
ATOM    246  CB  PHE A  54       9.717  -9.855  -0.418  1.00  0.00      C2   C
ATOM    247  CG  PHE A  54       9.171  -9.817   0.959  1.00  0.00      C2   C
ATOM    248  CD1 PHE A  54       9.951  -9.268   1.980  1.00  0.00      C2   C
ATOM    249  CD2 PHE A  54       7.929 -10.380   1.251  1.00  0.00      C2   C
ATOM    250  CE1 PHE A  54       9.397  -9.151   3.252  1.00  0.00      C2   C
ATOM    251  CE2 PHE A  54       7.392 -10.263   2.501  1.00  0.00      C2   C
ATOM    252  CZ  PHE A  54       8.074  -9.577   3.493  1.00  0.00      C2   C
ATOM    253  N   GLY A  55      11.779  -7.829  -2.591  1.00  0.00      C2   N
ATOM    254  CA  GLY A  55      12.669  -7.898  -3.743  1.00  0.00      C2   C
ATOM    255  C   GLY A  55      12.141  -7.276  -5.047  1.00  0.00      C2   C
ATOM    256  O   GLY A  55      12.776  -7.384  -6.108  1.00  0.00      C2   O
ATOM    257  N   PHE A  56      10.834  -6.807  -4.975  1.00  0.00      C2   N
ATOM    258  CA  PHE A  56      10.005  -6.321  -6.149  1.00  0.00      C2   C
ATOM    259  C   PHE A  56      10.732  -5.104  -6.816  1.00  0.00      C2   C
ATOM    260  O   PHE A  56      11.000  -4.083  -6.156  1.00  0.00      C2   O
ATOM    261  CB  PHE A  56       8.585  -5.902  -5.739  1.00  0.00      C2   C
ATOM    262  CG  PHE A  56       7.546  -5.412  -6.747  1.00  0.00      C2   C
ATOM    263  CD1 PHE A  56       7.491  -5.950  -8.072  1.00  0.00      C2   C
ATOM    264  CD2 PHE A  56       6.517  -4.537  -6.279  1.00  0.00      C2   C
ATOM    265  CE1 PHE A  56       6.515  -5.416  -8.907  1.00  0.00      C2   C
ATOM    266  CE2 PHE A  56       5.594  -3.999  -7.194  1.00  0.00      C2   C
ATOM    267  CZ  PHE A  56       5.612  -4.449  -8.481  1.00  0.00      C2   C
ATOM    268  N   PHE A  57      10.927  -5.300  -8.157  1.00  0.00      C2   N
ATOM    269  CA  PHE A  57      11.711  -4.439  -9.055  1.00  0.00      C2   C
ATOM    270  C   PHE A  57      11.101  -3.055  -9.339  1.00  0.00      C2   C
ATOM    271  O   PHE A  57      11.762  -2.255 -10.006  1.00  0.00      C2   O
ATOM    272  CB  PHE A  57      12.036  -5.337 -10.295  1.00  0.00      C2   C
ATOM    273  CG  PHE A  57      10.831  -5.438 -11.235  1.00  0.00      C2   C
ATOM    274  CD1 PHE A  57      10.498  -4.397 -12.106  1.00  0.00      C2   C
ATOM    275  CD2 PHE A  57       9.894  -6.558 -11.044  1.00  0.00      C2   C
ATOM    276  CE1 PHE A  57       9.316  -4.485 -12.783  1.00  0.00      C2   C
ATOM    277  CE2 PHE A  57       8.702  -6.530 -11.710  1.00  0.00      C2   C
ATOM    278  CZ  PHE A  57       8.387  -5.504 -12.575  1.00  0.00      C2   C
ATOM    279  N   ILE A  58       9.901  -2.808  -8.832  1.00  0.00      C2   N
ATOM    280  CA  ILE A  58       9.416  -1.407  -8.612  1.00  0.00      C2   C
ATOM    281  C   ILE A  58       9.641  -1.142  -7.061  1.00  0.00      C2   C
ATOM    282  O   ILE A  58       8.898  -1.698  -6.223  1.00  0.00      C2   O
ATOM    283  CB  ILE A  58       7.869  -1.320  -9.033  1.00  0.00      C2   C
ATOM    284  CG1 ILE A  58       7.679  -1.608 -10.549  1.00  0.00      C2   C
ATOM    285  CG2 ILE A  58       6.965  -0.268  -8.420  1.00  0.00      C2   C
ATOM    286  CD1 ILE A  58       8.753  -1.052 -11.507  1.00  0.00      C2   C
ATOM    287  N   PRO A  59      10.632  -0.281  -6.774  1.00  0.00      C2   N
ATOM    288  CA  PRO A  59      10.809   0.192  -5.427  1.00  0.00      C2   C
ATOM    289  C   PRO A  59       9.550   1.043  -4.901  1.00  0.00      C2   C
ATOM    290  O   PRO A  59       8.922   1.801  -5.682  1.00  0.00      C2   O
ATOM    291  CB  PRO A  59      12.087   1.024  -5.474  1.00  0.00      C2   C
ATOM    292  CG  PRO A  59      12.886   0.518  -6.674  1.00  0.00      C2   C
ATOM    293  CD  PRO A  59      11.732   0.248  -7.665  1.00  0.00      C2   C
ATOM    294  N   VAL A  60       9.239   0.930  -3.617  1.00  0.00      C2   N
ATOM    295  CA  VAL A  60       8.197   1.781  -3.050  1.00  0.00      C2   C
ATOM    296  C   VAL A  60       8.763   2.475  -1.845  1.00  0.00      C2   C
ATOM    297  O   VAL A  60       9.167   1.840  -0.892  1.00  0.00      C2   O
ATOM    298  CB  VAL A  60       6.875   0.994  -2.625  1.00  0.00      C2   C
ATOM    299  CG1 VAL A  60       5.857   1.999  -2.108  1.00  0.00      C2   C
ATOM    300  CG2 VAL A  60       6.350   0.342  -3.889  1.00  0.00      C2   C
ATOM    301  N   GLY A  61       8.686   3.779  -1.830  1.00  0.00      C2   N
ATOM    302  CA  GLY A  61       9.247   4.644  -0.801  1.00  0.00      C2   C
ATOM    303  C   GLY A  61       8.169   5.639  -0.351  1.00  0.00      C2   C
ATOM    304  O   GLY A  61       7.002   5.612  -0.786  1.00  0.00      C2   O
ATOM    305  N   ILE A  62       8.580   6.468   0.636  1.00  0.00      C2   N
ATOM    306  CA  ILE A  62       7.881   7.651   1.081  1.00  0.00      C2   C
ATOM    307  C   ILE A  62       7.599   8.530  -0.189  1.00  0.00      C2   C
ATOM    308  O   ILE A  62       6.454   8.901  -0.435  1.00  0.00      C2   O
ATOM    309  CB  ILE A  62       8.528   8.388   2.229  1.00  0.00      C2   C
ATOM    310  CG1 ILE A  62       8.633   7.467   3.454  1.00  0.00      C2   C
ATOM    311  CG2 ILE A  62       7.865   9.736   2.567  1.00  0.00      C2   C
ATOM    312  CD1 ILE A  62       9.270   7.995   4.741  1.00  0.00      C2   C
ATOM    313  N   GLU A  63       8.685   8.826  -0.901  1.00  0.00      C2   N
ATOM    314  CA  GLU A  63       8.863   9.594  -2.161  1.00  0.00      C2   C
ATOM    315  C   GLU A  63       7.777   9.237  -3.169  1.00  0.00      C2   C
ATOM    316  O   GLU A  63       7.363  10.130  -3.913  1.00  0.00      C2   O
ATOM    317  CB  GLU A  63      10.332   9.581  -2.698  1.00  0.00      C2   C
ATOM    318  CG  GLU A  63      11.356  10.251  -1.721  1.00  0.00      C2   C
ATOM    319  CD  GLU A  63      11.677   9.564  -0.390  1.00  0.00      C2   C
ATOM    320  OE1 GLU A  63      11.541   8.356  -0.183  1.00  0.00      C2   O
ATOM    321  OE2 GLU A  63      12.099  10.312   0.493  1.00  0.00      C2   O
ATOM    322  N   SER A  64       7.388   7.951  -3.198  1.00  0.00      C2   N
ATOM    323  CA  SER A  64       6.493   7.326  -4.142  1.00  0.00      C2   C
ATOM    324  C   SER A  64       5.053   7.923  -4.106  1.00  0.00      C2   C
ATOM    325  O   SER A  64       4.317   7.939  -5.066  1.00  0.00      C2   O
ATOM    326  CB  SER A  64       6.469   5.819  -3.925  1.00  0.00      C2   C
ATOM    327  OG  SER A  64       7.796   5.262  -4.097  1.00  0.00      C2   O
ATOM    328  N   TRP A  65       4.690   8.545  -2.979  1.00  0.00      C2   N
ATOM    329  CA  TRP A  65       3.459   9.361  -2.753  1.00  0.00      C2   C
ATOM    330  C   TRP A  65       3.585  10.750  -3.357  1.00  0.00      C2   C
ATOM    331  O   TRP A  65       2.540  11.406  -3.392  1.00  0.00      C2   O
ATOM    332  CB  TRP A  65       3.234   9.519  -1.213  1.00  0.00      C2   C
ATOM    333  CG  TRP A  65       2.971   8.244  -0.481  1.00  0.00      C2   C
ATOM    334  CD1 TRP A  65       3.741   7.665   0.495  1.00  0.00      C2   C
ATOM    335  CD2 TRP A  65       1.802   7.364  -0.591  1.00  0.00      C2   C
ATOM    336  CE2 TRP A  65       2.017   6.267   0.227  1.00  0.00      C2   C
ATOM    337  CE3 TRP A  65       0.643   7.332  -1.388  1.00  0.00      C2   C
ATOM    338  NE1 TRP A  65       3.170   6.519   0.903  1.00  0.00      C2   N
ATOM    339  CZ2 TRP A  65       1.052   5.249   0.368  1.00  0.00      C2   C
ATOM    340  CZ3 TRP A  65      -0.307   6.273  -1.333  1.00  0.00      C2   C
ATOM    341  CH2 TRP A  65      -0.103   5.221  -0.426  1.00  0.00      C2   C
ATOM    342  N   GLY A  66       4.768  11.192  -3.784  1.00  0.00      C2   N
ATOM    343  CA  GLY A  66       5.039  12.503  -4.336  1.00  0.00      C2   C
ATOM    344  C   GLY A  66       4.500  13.639  -3.409  1.00  0.00      C2   C
ATOM    345  O   GLY A  66       4.553  13.675  -2.190  1.00  0.00      C2   O
ATOM    346  N   ASN A  67       3.777  14.552  -4.089  1.00  0.00      C2   N
ATOM    347  CA  ASN A  67       3.135  15.769  -3.427  1.00  0.00      C2   C
ATOM    348  C   ASN A  67       1.999  15.498  -2.378  1.00  0.00      C2   C
ATOM    349  O   ASN A  67       1.639  16.437  -1.772  1.00  0.00      C2   O
ATOM    350  CB  ASN A  67       2.535  16.800  -4.434  1.00  0.00      C2   C
ATOM    351  CG  ASN A  67       3.550  17.761  -4.956  1.00  0.00      C2   C
ATOM    352  ND2 ASN A  67       4.000  17.557  -6.185  1.00  0.00      C2   N
ATOM    353  OD1 ASN A  67       3.970  18.685  -4.256  1.00  0.00      C2   O
ATOM    354  N   VAL A  68       1.484  14.270  -2.252  1.00  0.00      C2   N
ATOM    355  CA  VAL A  68       0.405  13.786  -1.290  1.00  0.00      C2   C
ATOM    356  C   VAL A  68       0.798  14.170   0.104  1.00  0.00      C2   C
ATOM    357  O   VAL A  68      -0.200  14.561   0.753  1.00  0.00      C2   O
ATOM    358  CB  VAL A  68       0.085  12.243  -1.386  1.00  0.00      C2   C
ATOM    359  CG1 VAL A  68      -0.810  11.714  -0.210  1.00  0.00      C2   C
ATOM    360  CG2 VAL A  68      -0.550  11.912  -2.709  1.00  0.00      C2   C
ATOM    361  N   LEU A  69       2.089  14.025   0.451  1.00  0.00      C2   N
ATOM    362  CA  LEU A  69       2.449  14.305   1.826  1.00  0.00      C2   C
ATOM    363  C   LEU A  69       2.254  15.725   2.228  1.00  0.00      C2   C
ATOM    364  O   LEU A  69       1.971  16.032   3.390  1.00  0.00      C2   O
ATOM    365  CB  LEU A  69       3.945  14.143   2.051  1.00  0.00      C2   C
ATOM    366  CG  LEU A  69       4.510  12.731   1.653  1.00  0.00      C2   C
ATOM    367  CD1 LEU A  69       6.021  12.563   1.971  1.00  0.00      C2   C
ATOM    368  CD2 LEU A  69       3.686  11.451   2.039  1.00  0.00      C2   C
ATOM    369  N   GLU A  70       2.539  16.638   1.294  1.00  0.00      C2   N
ATOM    370  CA  GLU A  70       2.304  18.099   1.448  1.00  0.00      C2   C
ATOM    371  C   GLU A  70       0.772  18.307   1.774  1.00  0.00      C2   C
ATOM    372  O   GLU A  70       0.374  18.592   2.879  1.00  0.00      C2   O
ATOM    373  N   ASP A  71      -0.005  17.919   0.801  1.00  0.00      C2   N
ATOM    374  CA  ASP A  71      -1.459  17.944   0.662  1.00  0.00      C2   C
ATOM    375  C   ASP A  71      -2.279  17.353   1.792  1.00  0.00      C2   C
ATOM    376  O   ASP A  71      -3.171  17.991   2.353  1.00  0.00      C2   O
ATOM    377  CB  ASP A  71      -2.015  17.400  -0.648  1.00  0.00      C2   C
ATOM    378  CG  ASP A  71      -1.708  18.072  -1.993  1.00  0.00      C2   C
ATOM    379  OD1 ASP A  71      -1.306  19.262  -2.036  1.00  0.00      C2   O
ATOM    380  OD2 ASP A  71      -1.925  17.504  -3.028  1.00  0.00      C2   O
ATOM    381  N   PHE A  72      -1.918  16.168   2.209  1.00  0.00      C2   N
ATOM    382  CA  PHE A  72      -2.576  15.421   3.263  1.00  0.00      C2   C
ATOM    383  C   PHE A  72      -2.464  16.164   4.681  1.00  0.00      C2   C
ATOM    384  O   PHE A  72      -3.262  16.034   5.612  1.00  0.00      C2   O
ATOM    385  CB  PHE A  72      -2.153  14.006   3.318  1.00  0.00      C2   C
ATOM    386  CG  PHE A  72      -2.910  12.965   2.582  1.00  0.00      C2   C
ATOM    387  CD1 PHE A  72      -2.772  11.576   2.920  1.00  0.00      C2   C
ATOM    388  CD2 PHE A  72      -3.745  13.284   1.436  1.00  0.00      C2   C
ATOM    389  CE1 PHE A  72      -3.693  10.635   2.458  1.00  0.00      C2   C
ATOM    390  CE2 PHE A  72      -4.660  12.323   1.012  1.00  0.00      C2   C
ATOM    391  CZ  PHE A  72      -4.660  11.052   1.528  1.00  0.00      C2   C
ATOM    392  N   GLY A  73      -1.444  17.029   4.852  1.00  0.00      C2   N
ATOM    393  CA  GLY A  73      -1.201  17.922   5.982  1.00  0.00      C2   C
ATOM    394  C   GLY A  73      -2.266  19.010   6.120  1.00  0.00      C2   C
ATOM    395  O   GLY A  73      -2.353  19.635   7.121  1.00  0.00      C2   O
ATOM    396  N   GLU A  74      -3.040  19.295   5.119  1.00  0.00      C2   N
ATOM    397  CA  GLU A  74      -4.196  20.252   5.250  1.00  0.00      C2   C
ATOM    398  C   GLU A  74      -5.504  19.708   5.880  1.00  0.00      C2   C
ATOM    399  O   GLU A  74      -6.478  20.496   6.234  1.00  0.00      C2   O
ATOM    400  N   TYR A  75      -5.459  18.386   6.156  1.00  0.00      C2   N
ATOM    401  CA  TYR A  75      -6.599  17.568   6.593  1.00  0.00      C2   C
ATOM    402  C   TYR A  75      -6.376  16.921   7.992  1.00  0.00      C2   C
ATOM    403  O   TYR A  75      -7.333  16.516   8.659  1.00  0.00      C2   O
ATOM    404  CB  TYR A  75      -6.914  16.535   5.526  1.00  0.00      C2   C
ATOM    405  CG  TYR A  75      -7.501  17.111   4.255  1.00  0.00      C2   C
ATOM    406  CD1 TYR A  75      -6.920  16.981   3.013  1.00  0.00      C2   C
ATOM    407  CD2 TYR A  75      -8.751  17.736   4.421  1.00  0.00      C2   C
ATOM    408  CE1 TYR A  75      -7.602  17.484   1.865  1.00  0.00      C2   C
ATOM    409  CE2 TYR A  75      -9.403  18.247   3.343  1.00  0.00      C2   C
ATOM    410  CZ  TYR A  75      -8.852  18.137   2.060  1.00  0.00      C2   C
ATOM    411  OH  TYR A  75      -9.639  18.524   0.999  1.00  0.00      C2   O
ATOM    412  N   GLY A  76      -5.114  16.671   8.228  1.00  0.00      C2   N
ATOM    413  CA  GLY A  76      -4.659  16.128   9.509  1.00  0.00      C2   C
ATOM    414  C   GLY A  76      -3.109  16.100   9.587  1.00  0.00      C2   C
ATOM    415  O   GLY A  76      -2.433  16.785   8.872  1.00  0.00      C2   O
ATOM    416  N   ARG A  77      -2.605  15.365  10.593  1.00  0.00      C2   N
ATOM    417  CA  ARG A  77      -1.220  15.058  10.793  1.00  0.00      C2   C
ATOM    418  C   ARG A  77      -0.816  13.822   9.952  1.00  0.00      C2   C
ATOM    419  O   ARG A  77      -1.226  12.744  10.266  1.00  0.00      C2   O
ATOM    420  CB  ARG A  77      -1.067  14.963  12.307  1.00  0.00      C2   C
ATOM    421  CG  ARG A  77       0.108  14.080  12.793  1.00  0.00      C2   C
ATOM    422  CD  ARG A  77      -0.003  14.026  14.301  1.00  0.00      C2   C
ATOM    423  NE  ARG A  77       0.949  13.024  14.753  1.00  0.00      C2   N
ATOM    424  CZ  ARG A  77       1.016  12.247  15.849  1.00  0.00      C2   C
ATOM    425  NH1 ARG A  77       0.096  12.210  16.854  1.00  0.00      C2   N
ATOM    426  NH2 ARG A  77       2.108  11.459  15.935  1.00  0.00      C2   N
ATOM    427  N   VAL A  78      -0.204  14.033   8.840  1.00  0.00      C2   N
ATOM    428  CA  VAL A  78       0.153  12.975   7.921  1.00  0.00      C2   C
ATOM    429  C   VAL A  78       1.447  12.219   8.406  1.00  0.00      C2   C
ATOM    430  O   VAL A  78       2.363  12.823   8.898  1.00  0.00      C2   O
ATOM    431  CB  VAL A  78       0.247  13.561   6.482  1.00  0.00      C2   C
ATOM    432  CG1 VAL A  78       1.115  14.826   6.461  1.00  0.00      C2   C
ATOM    433  CG2 VAL A  78       0.447  12.478   5.326  1.00  0.00      C2   C
ATOM    434  N   LEU A  79       1.415  10.900   8.257  1.00  0.00      C2   N
ATOM    435  CA  LEU A  79       2.417   9.921   8.416  1.00  0.00      C2   C
ATOM    436  C   LEU A  79       2.660   9.039   7.134  1.00  0.00      C2   C
ATOM    437  O   LEU A  79       1.815   8.737   6.272  1.00  0.00      C2   O
ATOM    438  CB  LEU A  79       2.227   8.966   9.594  1.00  0.00      C2   C
ATOM    439  CG  LEU A  79       2.321   9.539  10.990  1.00  0.00      C2   C
ATOM    440  CD1 LEU A  79       1.091  10.269  11.490  1.00  0.00      C2   C
ATOM    441  CD2 LEU A  79       2.800   8.402  11.891  1.00  0.00      C2   C
ATOM    442  N   ALA A  80       3.940   8.516   6.954  1.00  0.00      C2   N
ATOM    443  CA  ALA A  80       4.460   7.638   5.920  1.00  0.00      C2   C
ATOM    444  C   ALA A  80       5.614   6.932   6.511  1.00  0.00      C2   C
ATOM    445  O   ALA A  80       6.128   7.362   7.507  1.00  0.00      C2   O
ATOM    446  CB  ALA A  80       5.046   8.532   4.843  1.00  0.00      C2   C
ATOM    447  N   VAL A  81       5.912   5.741   6.023  1.00  0.00      C2   N
ATOM    448  CA  VAL A  81       6.726   4.726   6.804  1.00  0.00      C2   C
ATOM    449  C   VAL A  81       7.178   3.546   5.908  1.00  0.00      C2   C
ATOM    450  O   VAL A  81       6.308   3.019   5.238  1.00  0.00      C2   O
ATOM    451  CB  VAL A  81       6.031   4.234   8.078  1.00  0.00      C2   C
ATOM    452  CG1 VAL A  81       4.657   3.533   7.969  1.00  0.00      C2   C
ATOM    453  CG2 VAL A  81       6.970   3.363   8.952  1.00  0.00      C2   C
ATOM    454  N   ASP A  82       8.421   3.213   5.890  1.00  0.00      C2   N
ATOM    455  CA  ASP A  82       8.943   2.169   4.966  1.00  0.00      C2   C
ATOM    456  C   ASP A  82       8.822   0.848   5.687  1.00  0.00      C2   C
ATOM    457  O   ASP A  82       9.472   0.712   6.722  1.00  0.00      C2   O
ATOM    458  CB  ASP A  82      10.455   2.362   4.537  1.00  0.00      C2   C
ATOM    459  CG  ASP A  82      10.723   3.583   3.620  1.00  0.00      C2   C
ATOM    460  OD1 ASP A  82      11.942   3.967   3.545  1.00  0.00      C2   O
ATOM    461  OD2 ASP A  82       9.850   3.882   2.788  1.00  0.00      C2   O
ATOM    462  N   LYS A  83       8.034  -0.127   5.214  1.00  0.00      C2   N
ATOM    463  CA  LYS A  83       7.901  -1.481   5.619  1.00  0.00      C2   C
ATOM    464  C   LYS A  83       9.043  -2.365   5.267  1.00  0.00      C2   C
ATOM    465  O   LYS A  83       9.797  -2.056   4.344  1.00  0.00      C2   O
ATOM    466  CB  LYS A  83       6.540  -2.156   5.273  1.00  0.00      C2   C
ATOM    467  CG  LYS A  83       5.266  -1.364   5.578  1.00  0.00      C2   C
ATOM    468  CD  LYS A  83       3.966  -1.862   4.982  1.00  0.00      C2   C
ATOM    469  CE  LYS A  83       3.605  -1.199   3.656  1.00  0.00      C2   C
ATOM    470  NZ  LYS A  83       4.530  -1.542   2.589  1.00  0.00      C2   N
ATOM    471  N   LEU A  84       9.141  -3.591   5.853  1.00  0.00      C2   N
ATOM    472  CA  LEU A  84      10.015  -4.670   5.582  1.00  0.00      C2   C
ATOM    473  C   LEU A  84      10.248  -4.979   4.100  1.00  0.00      C2   C
ATOM    474  O   LEU A  84       9.293  -5.389   3.359  1.00  0.00      C2   O
ATOM    475  CB  LEU A  84       9.372  -5.905   6.275  1.00  0.00      C2   C
ATOM    476  CG  LEU A  84       9.045  -5.842   7.803  1.00  0.00      C2   C
ATOM    477  CD1 LEU A  84       8.476  -7.193   8.214  1.00  0.00      C2   C
ATOM    478  CD2 LEU A  84      10.301  -5.539   8.727  1.00  0.00      C2   C
ATOM    479  N   GLY A  85      11.536  -4.929   3.695  1.00  0.00      C2   N
ATOM    480  CA  GLY A  85      11.959  -5.132   2.307  1.00  0.00      C2   C
ATOM    481  C   GLY A  85      11.449  -4.076   1.294  1.00  0.00      C2   C
ATOM    482  O   GLY A  85      11.194  -4.432   0.088  1.00  0.00      C2   O
ATOM    483  N   GLN A  86      11.197  -2.853   1.762  1.00  0.00      C2   N
ATOM    484  CA  GLN A  86      10.856  -1.663   0.942  1.00  0.00      C2   C
ATOM    485  C   GLN A  86      11.632  -0.404   1.388  1.00  0.00      C2   C
ATOM    486  O   GLN A  86      12.109  -0.391   2.555  1.00  0.00      C2   O
ATOM    487  CB  GLN A  86       9.333  -1.289   0.956  1.00  0.00      C2   C
ATOM    488  CG  GLN A  86       8.470  -2.140   0.001  1.00  0.00      C2   C
ATOM    489  CD  GLN A  86       7.742  -3.261   0.756  1.00  0.00      C2   C
ATOM    490  NE2 GLN A  86       8.141  -4.494   0.530  1.00  0.00      C2   N
ATOM    491  OE1 GLN A  86       6.783  -2.926   1.469  1.00  0.00      C2   O
ATOM    492  N   GLY A  87      11.733   0.556   0.488  1.00  0.00      C2   N
ATOM    493  CA  GLY A  87      12.260   1.922   0.569  1.00  0.00      C2   C
ATOM    494  C   GLY A  87      13.735   1.809   0.960  1.00  0.00      C2   C
ATOM    495  O   GLY A  87      14.500   1.185   0.269  1.00  0.00      C2   O
ATOM    496  N   GLU A  88      13.979   2.271   2.222  1.00  0.00      C2   N
ATOM    497  CA  GLU A  88      15.283   2.010   2.951  1.00  0.00      C2   C
ATOM    498  C   GLU A  88      15.251   1.206   4.288  1.00  0.00      C2   C
ATOM    499  O   GLU A  88      16.218   1.183   4.985  1.00  0.00      C2   O
ATOM    500  CB  GLU A  88      15.978   3.387   3.265  1.00  0.00      C2   C
ATOM    501  CG  GLU A  88      16.213   4.265   2.060  1.00  0.00      C2   C
ATOM    502  CD  GLU A  88      16.609   5.705   2.342  1.00  0.00      C2   C
ATOM    503  OE1 GLU A  88      16.961   6.000   3.484  1.00  0.00      C2   O
ATOM    504  OE2 GLU A  88      16.967   6.405   1.414  1.00  0.00      C2   O
ATOM    505  N   THR A  89      14.078   0.586   4.543  1.00  0.00      C2   N
ATOM    506  CA  THR A  89      14.031  -0.412   5.556  1.00  0.00      C2   C
ATOM    507  C   THR A  89      14.381  -1.769   4.950  1.00  0.00      C2   C
ATOM    508  O   THR A  89      14.005  -2.174   3.887  1.00  0.00      C2   O
ATOM    509  CB  THR A  89      12.592  -0.465   6.037  1.00  0.00      C2   C
ATOM    510  CG2 THR A  89      12.289  -1.533   7.051  1.00  0.00      C2   C
ATOM    511  OG1 THR A  89      12.255   0.815   6.610  1.00  0.00      C2   O
ATOM    512  N   GLY A  90      15.198  -2.556   5.625  1.00  0.00      C2   N
ATOM    513  CA  GLY A  90      15.878  -3.750   5.097  1.00  0.00      C2   C
ATOM    514  C   GLY A  90      14.953  -4.930   5.136  1.00  0.00      C2   C
ATOM    515  O   GLY A  90      13.720  -4.826   5.292  1.00  0.00      C2   O
ATOM    516  N   LEU A  91      15.649  -6.120   5.013  1.00  0.00      C2   N
ATOM    517  CA  LEU A  91      15.148  -7.468   5.068  1.00  0.00      C2   C
ATOM    518  C   LEU A  91      14.759  -7.943   6.477  1.00  0.00      C2   C
ATOM    519  O   LEU A  91      15.382  -7.540   7.464  1.00  0.00      C2   O
ATOM    520  CB  LEU A  91      16.317  -8.353   4.477  1.00  0.00      C2   C
ATOM    521  CG  LEU A  91      16.545  -8.217   2.985  1.00  0.00      C2   C
ATOM    522  CD1 LEU A  91      17.880  -8.857   2.509  1.00  0.00      C2   C
ATOM    523  CD2 LEU A  91      15.335  -8.726   2.180  1.00  0.00      C2   C
ATOM    524  N   PRO A  92      13.669  -8.750   6.622  1.00  0.00      C2   N
ATOM    525  CA  PRO A  92      13.302  -9.490   7.860  1.00  0.00      C2   C
ATOM    526  C   PRO A  92      14.424 -10.379   8.409  1.00  0.00      C2   C
ATOM    527  O   PRO A  92      15.234 -11.013   7.638  1.00  0.00      C2   O
ATOM    528  CB  PRO A  92      12.183 -10.463   7.374  1.00  0.00      C2   C
ATOM    529  CG  PRO A  92      11.444  -9.705   6.324  1.00  0.00      C2   C
ATOM    530  CD  PRO A  92      12.641  -9.014   5.627  1.00  0.00      C2   C
ATOM    531  N   LEU A  93      14.454 -10.442   9.786  1.00  0.00      C2   N
ATOM    532  CA  LEU A  93      15.541 -10.930  10.646  1.00  0.00      C2   C
ATOM    533  C   LEU A  93      15.463 -12.438  10.816  1.00  0.00      C2   C
ATOM    534  O   LEU A  93      16.275 -13.106  11.444  1.00  0.00      C2   O
ATOM    535  CB  LEU A  93      15.510 -10.202  12.045  1.00  0.00      C2   C
ATOM    536  CG  LEU A  93      16.796  -9.299  12.392  1.00  0.00      C2   C
ATOM    537  CD2 LEU A  93      16.627  -8.684  13.869  1.00  0.00      C2   C
ATOM    538  CD1 LEU A  93      16.954  -8.234  11.335  1.00  0.00      C2   C
ATOM    539  N   ASN A  94      14.320 -12.989  10.272  1.00  0.00      C2   N
ATOM    540  CA  ASN A  94      13.945 -14.417  10.290  1.00  0.00      C2   C
ATOM    541  C   ASN A  94      13.176 -14.705   9.019  1.00  0.00      C2   C
ATOM    542  O   ASN A  94      12.559 -13.741   8.631  1.00  0.00      C2   O
ATOM    543  CB  ASN A  94      12.961 -14.546  11.516  1.00  0.00      C2   C
ATOM    544  CG  ASN A  94      13.689 -14.682  12.844  1.00  0.00      C2   C
ATOM    545  ND2 ASN A  94      13.087 -14.044  13.842  1.00  0.00      C2   N
ATOM    546  OD1 ASN A  94      14.750 -15.278  13.020  1.00  0.00      C2   O
ATOM    547  N   ASP A  95      13.333 -15.902   8.430  1.00  0.00      C2   N
ATOM    548  CA  ASP A  95      12.726 -16.342   7.206  1.00  0.00      C2   C
ATOM    549  C   ASP A  95      11.201 -16.504   7.384  1.00  0.00      C2   C
ATOM    550  O   ASP A  95      10.436 -16.519   6.436  1.00  0.00      C2   O
ATOM    551  CB  ASP A  95      13.321 -17.674   6.701  1.00  0.00      C2   C
ATOM    552  CG  ASP A  95      14.743 -17.666   6.216  1.00  0.00      C2   C
ATOM    553  OD1 ASP A  95      15.446 -18.734   6.209  1.00  0.00      C2   O
ATOM    554  OD2 ASP A  95      15.169 -16.598   5.694  1.00  0.00      C2   O
ATOM    555  N   GLU A  96      10.736 -16.544   8.622  1.00  0.00      C2   N
ATOM    556  CA  GLU A  96       9.369 -16.557   9.114  1.00  0.00      C2   C
ATOM    557  C   GLU A  96       8.845 -15.073   9.212  1.00  0.00      C2   C
ATOM    558  O   GLU A  96       7.634 -14.966   9.163  1.00  0.00      C2   O
ATOM    559  CB  GLU A  96       9.340 -17.139  10.545  1.00  0.00      C2   C
ATOM    560  CG  GLU A  96      10.055 -18.529  10.653  1.00  0.00      C2   C
ATOM    561  CD  GLU A  96      10.841 -18.824  11.938  1.00  0.00      C2   C
ATOM    562  OE1 GLU A  96      11.869 -19.566  11.960  1.00  0.00      C2   O
ATOM    563  OE2 GLU A  96      10.488 -18.351  13.050  1.00  0.00      C2   O
ATOM    564  N   ASP A  97       9.640 -14.018   9.207  1.00  0.00      C2   N
ATOM    565  CA  ASP A  97       9.029 -12.715   9.140  1.00  0.00      C2   C
ATOM    566  C   ASP A  97       8.759 -12.307   7.674  1.00  0.00      C2   C
ATOM    567  O   ASP A  97       8.316 -11.222   7.469  1.00  0.00      C2   O
ATOM    568  CB  ASP A  97       9.966 -11.807  10.053  1.00  0.00      C2   C
ATOM    569  CG  ASP A  97       9.785 -11.874  11.535  1.00  0.00      C2   C
ATOM    570  OD1 ASP A  97       8.756 -12.371  12.027  1.00  0.00      C2   O
ATOM    571  OD2 ASP A  97      10.601 -11.177  12.242  1.00  0.00      C2   O
ATOM    572  N   TRP A  98       8.857 -13.203   6.716  1.00  0.00      C2   N
ATOM    573  CA  TRP A  98       8.456 -12.965   5.313  1.00  0.00      C2   C
ATOM    574  C   TRP A  98       6.929 -13.085   5.064  1.00  0.00      C2   C
ATOM    575  O   TRP A  98       6.550 -13.220   3.952  1.00  0.00      C2   O
ATOM    576  CB  TRP A  98       9.281 -13.873   4.355  1.00  0.00      C2   C
ATOM    577  CG  TRP A  98      10.698 -13.539   4.036  1.00  0.00      C2   C
ATOM    578  CD1 TRP A  98      11.756 -13.452   4.893  1.00  0.00      C2   C
ATOM    579  CD2 TRP A  98      11.168 -13.085   2.763  1.00  0.00      C2   C
ATOM    580  CE2 TRP A  98      12.532 -12.669   2.864  1.00  0.00      C2   C
ATOM    581  CE3 TRP A  98      10.614 -13.189   1.429  1.00  0.00      C2   C
ATOM    582  NE1 TRP A  98      12.854 -12.984   4.191  1.00  0.00      C2   N
ATOM    583  CZ2 TRP A  98      13.323 -12.208   1.801  1.00  0.00      C2   C
ATOM    584  CZ3 TRP A  98      11.479 -12.799   0.308  1.00  0.00      C2   C
ATOM    585  CH2 TRP A  98      12.785 -12.252   0.477  1.00  0.00      C2   C
ATOM    586  N   THR A  99       6.089 -13.098   6.039  1.00  0.00      C2   N
ATOM    587  CA  THR A  99       4.683 -13.396   5.860  1.00  0.00      C2   C
ATOM    588  C   THR A  99       3.908 -11.964   5.757  1.00  0.00      C2   C
ATOM    589  O   THR A  99       4.441 -10.894   6.091  1.00  0.00      C2   O
ATOM    590  CB  THR A  99       4.063 -14.307   6.939  1.00  0.00      C2   C
ATOM    591  CG2 THR A  99       4.851 -15.637   7.026  1.00  0.00      C2   C
ATOM    592  OG1 THR A  99       4.181 -13.651   8.174  1.00  0.00      C2   O
ATOM    593  N   VAL A 100       2.705 -12.027   5.158  1.00  0.00      C2   N
ATOM    594  CA  VAL A 100       1.815 -10.852   5.090  1.00  0.00      C2   C
ATOM    595  C   VAL A 100       1.410 -10.526   6.598  1.00  0.00      C2   C
ATOM    596  O   VAL A 100       1.608  -9.398   7.016  1.00  0.00      C2   O
ATOM    597  CB  VAL A 100       0.596 -11.008   4.171  1.00  0.00      C2   C
ATOM    598  CG1 VAL A 100      -0.465 -12.034   4.625  1.00  0.00      C2   C
ATOM    599  CG2 VAL A 100      -0.044  -9.665   3.819  1.00  0.00      C2   C
ATOM    600  N   ASP A 101       1.044 -11.526   7.482  1.00  0.00      C2   N
ATOM    601  CA  ASP A 101       0.954 -11.443   8.930  1.00  0.00      C2   C
ATOM    602  C   ASP A 101       2.044 -10.531   9.466  1.00  0.00      C2   C
ATOM    603  O   ASP A 101       1.827  -9.677  10.321  1.00  0.00      C2   O
ATOM    604  CB  ASP A 101       0.961 -12.801   9.611  1.00  0.00      C2   C
ATOM    605  CG  ASP A 101      -0.159 -13.802   9.314  1.00  0.00      C2   C
ATOM    606  OD1 ASP A 101       0.035 -15.029   9.544  1.00  0.00      C2   O
ATOM    607  OD2 ASP A 101      -1.185 -13.271   8.843  1.00  0.00      C2   O
ATOM    608  N   ALA A 102       3.349 -10.799   9.073  1.00  0.00      C2   N
ATOM    609  CA  ALA A 102       4.513 -10.146   9.728  1.00  0.00      C2   C
ATOM    610  C   ALA A 102       4.787  -8.721   9.233  1.00  0.00      C2   C
ATOM    611  O   ALA A 102       5.308  -7.909  10.054  1.00  0.00      C2   O
ATOM    612  CB  ALA A 102       5.786 -11.070   9.619  1.00  0.00      C2   C
ATOM    613  N   VAL A 103       4.237  -8.277   8.022  1.00  0.00      C2   N
ATOM    614  CA  VAL A 103       4.310  -6.829   7.699  1.00  0.00      C2   C
ATOM    615  C   VAL A 103       3.137  -6.048   8.339  1.00  0.00      C2   C
ATOM    616  O   VAL A 103       3.368  -4.930   8.746  1.00  0.00      C2   O
ATOM    617  CB  VAL A 103       4.315  -6.501   6.154  1.00  0.00      C2   C
ATOM    618  CG1 VAL A 103       5.257  -7.557   5.550  1.00  0.00      C2   C
ATOM    619  CG2 VAL A 103       3.038  -6.561   5.369  1.00  0.00      C2   C
ATOM    620  N   ALA A 104       1.980  -6.684   8.539  1.00  0.00      C2   N
ATOM    621  CA  ALA A 104       0.882  -6.203   9.403  1.00  0.00      C2   C
ATOM    622  C   ALA A 104       1.432  -5.896  10.831  1.00  0.00      C2   C
ATOM    623  O   ALA A 104       1.053  -4.901  11.456  1.00  0.00      C2   O
ATOM    624  CB  ALA A 104      -0.322  -7.199   9.351  1.00  0.00      C2   C
ATOM    625  N   GLU A 105       2.308  -6.767  11.285  1.00  0.00      C2   N
ATOM    626  CA  GLU A 105       2.817  -6.736  12.693  1.00  0.00      C2   C
ATOM    627  C   GLU A 105       3.959  -5.639  12.794  1.00  0.00      C2   C
ATOM    628  O   GLU A 105       4.069  -5.026  13.804  1.00  0.00      C2   O
ATOM    629  CB  GLU A 105       3.345  -8.162  12.986  1.00  0.00      C2   C
ATOM    630  CG  GLU A 105       3.540  -8.654  14.396  1.00  0.00      C2   C
ATOM    631  CD  GLU A 105       4.207 -10.024  14.602  1.00  0.00      C2   C
ATOM    632  OE1 GLU A 105       4.286 -10.580  15.741  1.00  0.00      C2   O
ATOM    633  OE2 GLU A 105       4.843 -10.567  13.656  1.00  0.00      C2   O
ATOM    634  N   HIE A 106       4.730  -5.404  11.734  1.00  0.00      C2   N
ATOM    635  CA  HIE A 106       5.605  -4.209  11.556  1.00  0.00      C2   C
ATOM    636  C   HIE A 106       4.867  -2.889  11.820  1.00  0.00      C2   C
ATOM    637  O   HIE A 106       5.247  -2.111  12.688  1.00  0.00      C2   O
ATOM    638  CB  HIE A 106       6.378  -4.250  10.233  1.00  0.00      C2   C
ATOM    639  CG  HIE A 106       7.193  -2.958   9.934  1.00  0.00      C2   C
ATOM    640  CD2 HIE A 106       8.517  -2.752  10.275  1.00  0.00      C2   C
ATOM    641  ND1 HIE A 106       6.661  -1.842   9.374  1.00  0.00      C2   N
ATOM    642  CE1 HIE A 106       7.631  -0.979   9.421  1.00  0.00      C2   C
ATOM    643  NE2 HIE A 106       8.763  -1.479   9.881  1.00  0.00      C2   N
ATOM    644  N   VAL A 107       3.731  -2.724  11.134  1.00  0.00      C2   N
ATOM    645  CA  VAL A 107       2.997  -1.447  11.210  1.00  0.00      C2   C
ATOM    646  C   VAL A 107       2.192  -1.282  12.488  1.00  0.00      C2   C
ATOM    647  O   VAL A 107       2.020  -0.134  12.958  1.00  0.00      C2   O
ATOM    648  CB  VAL A 107       2.124  -0.953   9.962  1.00  0.00      C2   C
ATOM    649  CG1 VAL A 107       1.399   0.443  10.123  1.00  0.00      C2   C
ATOM    650  CG2 VAL A 107       3.056  -1.062   8.724  1.00  0.00      C2   C
ATOM    651  N   ALA A 108       1.752  -2.414  13.040  1.00  0.00      C2   N
ATOM    652  CA  ALA A 108       1.170  -2.515  14.320  1.00  0.00      C2   C
ATOM    653  C   ALA A 108       2.138  -2.107  15.412  1.00  0.00      C2   C
ATOM    654  O   ALA A 108       1.810  -1.268  16.236  1.00  0.00      C2   O
ATOM    655  CB  ALA A 108       0.681  -3.944  14.396  1.00  0.00      C2   C
ATOM    656  N   ASN A 109       3.342  -2.659  15.410  1.00  0.00      C2   N
ATOM    657  CA  ASN A 109       4.414  -2.335  16.385  1.00  0.00      C2   C
ATOM    658  C   ASN A 109       5.017  -0.912  16.217  1.00  0.00      C2   C
ATOM    659  O   ASN A 109       5.160  -0.235  17.200  1.00  0.00      C2   O
ATOM    660  CB  ASN A 109       5.573  -3.357  16.545  1.00  0.00      C2   C
ATOM    661  CG  ASN A 109       5.117  -4.650  17.110  1.00  0.00      C2   C
ATOM    662  ND2 ASN A 109       4.717  -5.648  16.329  1.00  0.00      C2   N
ATOM    663  OD1 ASN A 109       5.173  -4.793  18.298  1.00  0.00      C2   O
ATOM    664  N   PHE A 110       5.105  -0.458  14.968  1.00  0.00      C2   N
ATOM    665  CA  PHE A 110       5.408   0.999  14.651  1.00  0.00      C2   C
ATOM    666  C   PHE A 110       4.394   1.990  15.346  1.00  0.00      C2   C
ATOM    667  O   PHE A 110       4.861   2.847  16.126  1.00  0.00      C2   O
ATOM    668  CB  PHE A 110       5.518   1.140  13.102  1.00  0.00      C2   C
ATOM    669  CG  PHE A 110       5.488   2.551  12.581  1.00  0.00      C2   C
ATOM    670  CD1 PHE A 110       6.626   3.402  12.779  1.00  0.00      C2   C
ATOM    671  CD2 PHE A 110       4.366   3.125  12.018  1.00  0.00      C2   C
ATOM    672  CE1 PHE A 110       6.682   4.739  12.380  1.00  0.00      C2   C
ATOM    673  CE2 PHE A 110       4.416   4.433  11.646  1.00  0.00      C2   C
ATOM    674  CZ  PHE A 110       5.513   5.221  11.789  1.00  0.00      C2   C
ATOM    675  N   ALA A 111       3.058   1.898  15.007  1.00  0.00      C2   N
ATOM    676  CA  ALA A 111       2.018   2.661  15.703  1.00  0.00      C2   C
ATOM    677  C   ALA A 111       1.856   2.489  17.227  1.00  0.00      C2   C
ATOM    678  O   ALA A 111       1.728   3.477  17.926  1.00  0.00      C2   O
ATOM    679  CB  ALA A 111       0.620   2.173  15.053  1.00  0.00      C2   C
ATOM    680  N   THR A 112       2.063   1.280  17.676  1.00  0.00      C2   N
ATOM    681  CA  THR A 112       2.010   0.957  19.087  1.00  0.00      C2   C
ATOM    682  C   THR A 112       3.147   1.689  19.857  1.00  0.00      C2   C
ATOM    683  O   THR A 112       2.809   2.409  20.784  1.00  0.00      C2   O
ATOM    684  CB  THR A 112       1.923  -0.518  19.464  1.00  0.00      C2   C
ATOM    685  CG2 THR A 112       1.784  -0.800  21.044  1.00  0.00      C2   C
ATOM    686  OG1 THR A 112       0.893  -1.165  18.784  1.00  0.00      C2   O
ATOM    687  N   GLN A 113       4.400   1.453  19.457  1.00  0.00      C2   N
ATOM    688  CA  GLN A 113       5.611   2.144  19.962  1.00  0.00      C2   C
ATOM    689  C   GLN A 113       5.556   3.726  20.072  1.00  0.00      C2   C
ATOM    690  O   GLN A 113       5.830   4.320  21.142  1.00  0.00      C2   O
ATOM    691  CB  GLN A 113       6.784   1.604  19.130  1.00  0.00      C2   C
ATOM    692  CG  GLN A 113       7.218   0.199  19.499  1.00  0.00      C2   C
ATOM    693  CD  GLN A 113       8.424  -0.291  18.649  1.00  0.00      C2   C
ATOM    694  NE2 GLN A 113       9.305   0.616  18.216  1.00  0.00      C2   N
ATOM    695  OE1 GLN A 113       8.484  -1.422  18.218  1.00  0.00      C2   O
ATOM    696  N   LEU A 114       5.174   4.462  19.024  1.00  0.00      C2   N
ATOM    697  CA  LEU A 114       5.000   5.878  18.975  1.00  0.00      C2   C
ATOM    698  C   LEU A 114       3.810   6.348  19.908  1.00  0.00      C2   C
ATOM    699  O   LEU A 114       3.544   7.531  19.996  1.00  0.00      C2   O
ATOM    700  CB  LEU A 114       4.637   6.233  17.500  1.00  0.00      C2   C
ATOM    701  CG  LEU A 114       5.743   6.901  16.685  1.00  0.00      C2   C
ATOM    702  CD1 LEU A 114       6.933   5.965  16.612  1.00  0.00      C2   C
ATOM    703  CD2 LEU A 114       5.170   7.176  15.265  1.00  0.00      C2   C
ATOM    704  N   GLY A 115       3.053   5.397  20.413  1.00  0.00      C2   N
ATOM    705  CA  GLY A 115       1.853   5.677  21.181  1.00  0.00      C2   C
ATOM    706  C   GLY A 115       0.708   6.340  20.244  1.00  0.00      C2   C
ATOM    707  O   GLY A 115       0.072   7.306  20.656  1.00  0.00      C2   O
ATOM    708  N   LEU A 116       0.590   5.858  19.044  1.00  0.00      C2   N
ATOM    709  CA  LEU A 116      -0.486   6.298  18.163  1.00  0.00      C2   C
ATOM    710  C   LEU A 116      -1.708   5.462  18.530  1.00  0.00      C2   C
ATOM    711  O   LEU A 116      -1.545   4.282  18.669  1.00  0.00      C2   O
ATOM    712  CB  LEU A 116      -0.169   6.116  16.670  1.00  0.00      C2   C
ATOM    713  CG  LEU A 116       0.955   6.933  16.065  1.00  0.00      C2   C
ATOM    714  CD1 LEU A 116       1.475   6.487  14.652  1.00  0.00      C2   C
ATOM    715  CD2 LEU A 116       0.503   8.399  15.985  1.00  0.00      C2   C
ATOM    716  N   LYS A 117      -2.953   5.985  18.739  1.00  0.00      C2   N
ATOM    717  CA  LYS A 117      -4.065   5.102  19.050  1.00  0.00      C2   C
ATOM    718  C   LYS A 117      -5.402   5.772  18.538  1.00  0.00      C2   C
ATOM    719  O   LYS A 117      -6.443   5.301  18.990  1.00  0.00      C2   O
ATOM    720  CB  LYS A 117      -4.072   4.773  20.582  1.00  0.00      C2   C
ATOM    721  CG  LYS A 117      -4.303   5.967  21.612  1.00  0.00      C2   C
ATOM    722  CD  LYS A 117      -4.368   5.594  23.135  1.00  0.00      C2   C
ATOM    723  CE  LYS A 117      -4.689   6.816  24.091  1.00  0.00      C2   C
ATOM    724  NZ  LYS A 117      -4.419   6.485  25.462  1.00  0.00      C2   N
ATOM    725  N   ASN A 118      -5.400   6.704  17.605  1.00  0.00      C2   N
ATOM    726  CA  ASN A 118      -6.572   7.316  17.013  1.00  0.00      C2   C
ATOM    727  C   ASN A 118      -6.252   7.418  15.542  1.00  0.00      C2   C
ATOM    728  O   ASN A 118      -6.608   8.444  14.894  1.00  0.00      C2   O
ATOM    729  CB  ASN A 118      -6.986   8.665  17.588  1.00  0.00      C2   C
ATOM    730  CG  ASN A 118      -7.311   8.589  19.103  1.00  0.00      C2   C
ATOM    731  ND2 ASN A 118      -8.555   8.384  19.442  1.00  0.00      C2   N
ATOM    732  OD1 ASN A 118      -6.528   8.904  19.973  1.00  0.00      C2   O
ATOM    733  N   LEU A 119      -5.583   6.377  14.901  1.00  0.00      C2   N
ATOM    734  CA  LEU A 119      -5.216   6.245  13.510  1.00  0.00      C2   C
ATOM    735  C   LEU A 119      -6.329   6.206  12.408  1.00  0.00      C2   C
ATOM    736  O   LEU A 119      -7.328   5.425  12.529  1.00  0.00      C2   O
ATOM    737  CB  LEU A 119      -4.263   5.088  13.327  1.00  0.00      C2   C
ATOM    738  CG  LEU A 119      -2.964   5.133  14.115  1.00  0.00      C2   C
ATOM    739  CD1 LEU A 119      -2.182   3.861  13.949  1.00  0.00      C2   C
ATOM    740  CD2 LEU A 119      -2.074   6.327  13.674  1.00  0.00      C2   C
ATOM    741  N   THR A 120      -6.267   7.126  11.424  1.00  0.00      C2   N
ATOM    742  CA  THR A 120      -7.040   7.049  10.189  1.00  0.00      C2   C
ATOM    743  C   THR A 120      -6.090   6.376   9.154  1.00  0.00      C2   C
ATOM    744  O   THR A 120      -4.971   6.815   9.046  1.00  0.00      C2   O
ATOM    745  CB  THR A 120      -7.386   8.482   9.671  1.00  0.00      C2   C
ATOM    746  CG2 THR A 120      -8.088   8.397   8.371  1.00  0.00      C2   C
ATOM    747  OG1 THR A 120      -8.207   9.128  10.636  1.00  0.00      C2   O
ATOM    748  N   LEU A 121      -6.497   5.202   8.656  1.00  0.00      C2   N
ATOM    749  CA  LEU A 121      -5.474   4.428   7.813  1.00  0.00      C2   C
ATOM    750  C   LEU A 121      -5.749   4.749   6.367  1.00  0.00      C2   C
ATOM    751  O   LEU A 121      -6.876   5.043   5.971  1.00  0.00      C2   O
ATOM    752  CB  LEU A 121      -5.707   2.887   7.977  1.00  0.00      C2   C
ATOM    753  CG  LEU A 121      -5.341   2.276   9.345  1.00  0.00      C2   C
ATOM    754  CD1 LEU A 121      -5.621   0.737   9.372  1.00  0.00      C2   C
ATOM    755  CD2 LEU A 121      -3.898   2.480   9.695  1.00  0.00      C2   C
ATOM    756  N   VAL A 122      -4.749   4.723   5.556  1.00  0.00      C2   N
ATOM    757  CA  VAL A 122      -4.820   4.998   4.162  1.00  0.00      C2   C
ATOM    758  C   VAL A 122      -4.046   3.855   3.494  1.00  0.00      C2   C
ATOM    759  O   VAL A 122      -2.855   3.815   3.714  1.00  0.00      C2   O
ATOM    760  CB  VAL A 122      -4.198   6.361   3.713  1.00  0.00      C2   C
ATOM    761  CG1 VAL A 122      -4.060   6.452   2.166  1.00  0.00      C2   C
ATOM    762  CG2 VAL A 122      -5.010   7.547   4.346  1.00  0.00      C2   C
ATOM    763  N   GLY A 123      -4.666   2.851   2.865  1.00  0.00      C2   N
ATOM    764  CA  GLY A 123      -3.940   1.704   2.313  1.00  0.00      C2   C
ATOM    765  C   GLY A 123      -4.051   1.604   0.825  1.00  0.00      C2   C
ATOM    766  O   GLY A 123      -5.051   1.994   0.298  1.00  0.00      C2   O
ATOM    767  N   HIE A 124      -3.080   1.014   0.121  1.00  0.00      C2   N
ATOM    768  CA  HIE A 124      -3.028   0.926  -1.370  1.00  0.00      C2   C
ATOM    769  C   HIE A 124      -2.209  -0.324  -1.706  1.00  0.00      C2   C
ATOM    770  O   HIE A 124      -1.267  -0.708  -1.070  1.00  0.00      C2   O
ATOM    771  CB  HIE A 124      -2.333   2.211  -1.992  1.00  0.00      C2   C
ATOM    772  CG  HIE A 124      -2.106   2.145  -3.488  1.00  0.00      C2   C
ATOM    773  CD2 HIE A 124      -0.959   1.953  -4.190  1.00  0.00      C2   C
ATOM    774  ND1 HIE A 124      -3.152   2.158  -4.427  1.00  0.00      C2   N
ATOM    775  CE1 HIE A 124      -2.558   1.715  -5.557  1.00  0.00      C2   C
ATOM    776  NE2 HIE A 124      -1.281   1.593  -5.489  1.00  0.00      C2   N
ATOM    777  N   DRG A 125      -2.554  -0.951  -2.840  1.00  0.00      C2   N
ATOM    778  CA  DRG A 125      -1.931  -2.151  -3.425  1.00  0.00      C2   C
ATOM    779  C   DRG A 125      -1.711  -3.304  -2.371  1.00  0.00      C2   C
ATOM    780  O   DRG A 125      -2.708  -3.674  -1.780  1.00  0.00      C2   O
ATOM    781  CB  DRG A 125      -0.582  -1.799  -4.077  1.00  0.00      C2   C
ATOM    782  N   ARG A 126      -0.548  -3.857  -2.007  1.00  0.00      C2   N
ATOM    783  CA  ARG A 126      -0.372  -4.770  -0.888  1.00  0.00      C2   C
ATOM    784  C   ARG A 126      -0.813  -4.222   0.399  1.00  0.00      C2   C
ATOM    785  O   ARG A 126      -1.465  -4.879   1.191  1.00  0.00      C2   O
ATOM    786  CB  ARG A 126       1.097  -5.154  -0.709  1.00  0.00      C2   C
ATOM    787  CG  ARG A 126       1.834  -6.050  -1.762  1.00  0.00      C2   C
ATOM    788  CD  ARG A 126       0.995  -7.009  -2.599  1.00  0.00      C2   C
ATOM    789  NE  ARG A 126       1.787  -7.954  -3.318  1.00  0.00      C2   N
ATOM    790  CZ  ARG A 126       1.345  -9.023  -4.009  1.00  0.00      C2   C
ATOM    791  NH1 ARG A 126       0.027  -9.318  -4.133  1.00  0.00      C2   N
ATOM    792  NH2 ARG A 126       2.159  -9.817  -4.633  1.00  0.00      C2   N
ATOM    793  N   GLY A 127      -0.572  -2.915   0.606  1.00  0.00      C2   N
ATOM    794  CA  GLY A 127      -0.957  -2.095   1.759  1.00  0.00      C2   C
ATOM    795  C   GLY A 127      -2.481  -1.907   1.911  1.00  0.00      C2   C
ATOM    796  O   GLY A 127      -2.948  -1.834   3.039  1.00  0.00      C2   O
ATOM    797  N   GLY A 128      -3.271  -2.053   0.792  1.00  0.00      C2   N
ATOM    798  CA  GLY A 128      -4.702  -1.995   0.768  1.00  0.00      C2   C
ATOM    799  C   GLY A 128      -5.334  -3.200   1.479  1.00  0.00      C2   C
ATOM    800  O   GLY A 128      -6.065  -3.017   2.456  1.00  0.00      C2   O
ATOM    801  N   MET A 129      -4.907  -4.340   1.108  1.00  0.00      C2   N
ATOM    802  CA  MET A 129      -5.169  -5.612   1.796  1.00  0.00      C2   C
ATOM    803  C   MET A 129      -4.639  -5.677   3.232  1.00  0.00      C2   C
ATOM    804  O   MET A 129      -5.506  -5.910   4.090  1.00  0.00      C2   O
ATOM    805  CB  MET A 129      -4.705  -6.872   0.946  1.00  0.00      C2   C
ATOM    806  CG  MET A 129      -5.126  -8.233   1.420  1.00  0.00      C2   C
ATOM    807  SD  MET A 129      -3.985  -8.940   2.546  1.00  0.00      C2   S
ATOM    808  CE  MET A 129      -4.556 -10.641   2.496  1.00  0.00      C2   C
ATOM    809  N   THR A 130      -3.395  -5.298   3.453  1.00  0.00      C2   N
ATOM    810  CA  THR A 130      -2.795  -5.221   4.737  1.00  0.00      C2   C
ATOM    811  C   THR A 130      -3.476  -4.194   5.683  1.00  0.00      C2   C
ATOM    812  O   THR A 130      -3.643  -4.538   6.809  1.00  0.00      C2   O
ATOM    813  CB  THR A 130      -1.321  -4.822   4.514  1.00  0.00      C2   C
ATOM    814  CG2 THR A 130      -0.554  -4.303   5.724  1.00  0.00      C2   C
ATOM    815  OG1 THR A 130      -0.612  -5.904   3.952  1.00  0.00      C2   O
ATOM    816  N   ALA A 131      -3.992  -3.083   5.179  1.00  0.00      C2   N
ATOM    817  CA  ALA A 131      -4.752  -2.113   5.894  1.00  0.00      C2   C
ATOM    818  C   ALA A 131      -6.028  -2.762   6.436  1.00  0.00      C2   C
ATOM    819  O   ALA A 131      -6.367  -2.453   7.542  1.00  0.00      C2   O
ATOM    820  CB  ALA A 131      -4.962  -0.851   5.108  1.00  0.00      C2   C
ATOM    821  N   VAL A 132      -6.741  -3.538   5.587  1.00  0.00      C2   N
ATOM    822  CA  VAL A 132      -7.963  -4.199   6.004  1.00  0.00      C2   C
ATOM    823  C   VAL A 132      -7.645  -5.227   7.131  1.00  0.00      C2   C
ATOM    824  O   VAL A 132      -8.271  -5.261   8.168  1.00  0.00      C2   O
ATOM    825  CB  VAL A 132      -8.642  -4.804   4.714  1.00  0.00      C2   C
ATOM    826  CG1 VAL A 132      -9.579  -6.012   4.842  1.00  0.00      C2   C
ATOM    827  CG2 VAL A 132      -9.407  -3.625   4.040  1.00  0.00      C2   C
ATOM    828  N   LEU A 133      -6.620  -6.096   6.850  1.00  0.00      C2   N
ATOM    829  CA  LEU A 133      -5.979  -6.963   7.873  1.00  0.00      C2   C
ATOM    830  C   LEU A 133      -5.575  -6.375   9.237  1.00  0.00      C2   C
ATOM    831  O   LEU A 133      -5.929  -6.907  10.256  1.00  0.00      C2   O
ATOM    832  CB  LEU A 133      -4.797  -7.734   7.192  1.00  0.00      C2   C
ATOM    833  CG  LEU A 133      -4.385  -9.009   7.890  1.00  0.00      C2   C
ATOM    834  CD1 LEU A 133      -3.783 -10.098   7.057  1.00  0.00      C2   C
ATOM    835  CD2 LEU A 133      -3.367  -8.781   9.065  1.00  0.00      C2   C
ATOM    836  N   LEU A 134      -4.875  -5.214   9.147  1.00  0.00      C2   N
ATOM    837  CA  LEU A 134      -4.435  -4.566  10.401  1.00  0.00      C2   C
ATOM    838  C   LEU A 134      -5.709  -4.105  11.202  1.00  0.00      C2   C
ATOM    839  O   LEU A 134      -5.784  -4.464  12.385  1.00  0.00      C2   O
ATOM    840  CB  LEU A 134      -3.503  -3.388   9.979  1.00  0.00      C2   C
ATOM    841  CG  LEU A 134      -2.832  -2.570  11.066  1.00  0.00      C2   C
ATOM    842  CD1 LEU A 134      -1.587  -1.783  10.530  1.00  0.00      C2   C
ATOM    843  CD2 LEU A 134      -3.873  -1.685  11.845  1.00  0.00      C2   C
ATOM    844  N   ALA A 135      -6.637  -3.342  10.505  1.00  0.00      C2   N
ATOM    845  CA  ALA A 135      -7.912  -3.048  11.131  1.00  0.00      C2   C
ATOM    846  C   ALA A 135      -8.794  -4.211  11.642  1.00  0.00      C2   C
ATOM    847  O   ALA A 135      -9.786  -3.925  12.300  1.00  0.00      C2   O
ATOM    848  CB  ALA A 135      -8.725  -2.311  10.032  1.00  0.00      C2   C
ATOM    849  N   LEU A 136      -8.568  -5.448  11.189  1.00  0.00      C2   N
ATOM    850  CA  LEU A 136      -9.401  -6.586  11.535  1.00  0.00      C2   C
ATOM    851  C   LEU A 136      -8.711  -7.382  12.637  1.00  0.00      C2   C
ATOM    852  O   LEU A 136      -9.419  -7.864  13.470  1.00  0.00      C2   O
ATOM    853  CB  LEU A 136      -9.555  -7.571  10.278  1.00  0.00      C2   C
ATOM    854  CG  LEU A 136     -10.579  -7.143   9.255  1.00  0.00      C2   C
ATOM    855  CD1 LEU A 136     -10.563  -8.081   8.015  1.00  0.00      C2   C
ATOM    856  CD2 LEU A 136     -12.005  -7.070   9.966  1.00  0.00      C2   C
ATOM    857  N   LYS A 137      -7.398  -7.468  12.687  1.00  0.00      C2   N
ATOM    858  CA  LYS A 137      -6.646  -8.165  13.724  1.00  0.00      C2   C
ATOM    859  C   LYS A 137      -6.233  -7.233  14.913  1.00  0.00      C2   C
ATOM    860  O   LYS A 137      -6.351  -7.664  16.063  1.00  0.00      C2   O
ATOM    861  CB  LYS A 137      -5.403  -8.872  13.121  1.00  0.00      C2   C
ATOM    862  CG  LYS A 137      -4.389  -9.580  14.080  1.00  0.00      C2   C
ATOM    863  CD  LYS A 137      -3.512 -10.627  13.240  1.00  0.00      C2   C
ATOM    864  CE  LYS A 137      -2.718 -11.499  14.235  1.00  0.00      C2   C
ATOM    865  NZ  LYS A 137      -1.697 -12.345  13.596  1.00  0.00      C2   N
ATOM    866  N   TYR A 138      -6.059  -5.924  14.618  1.00  0.00      C2   N
ATOM    867  CA  TYR A 138      -5.605  -4.969  15.638  1.00  0.00      C2   C
ATOM    868  C   TYR A 138      -6.477  -3.725  15.598  1.00  0.00      C2   C
ATOM    869  O   TYR A 138      -5.993  -2.637  15.452  1.00  0.00      C2   O
ATOM    870  CB  TYR A 138      -4.130  -4.598  15.375  1.00  0.00      C2   C
ATOM    871  CG  TYR A 138      -3.149  -5.748  15.151  1.00  0.00      C2   C
ATOM    872  CD1 TYR A 138      -2.763  -6.561  16.216  1.00  0.00      C2   C
ATOM    873  CD2 TYR A 138      -2.379  -5.838  13.981  1.00  0.00      C2   C
ATOM    874  CE1 TYR A 138      -1.872  -7.601  16.091  1.00  0.00      C2   C
ATOM    875  CE2 TYR A 138      -1.386  -6.813  13.901  1.00  0.00      C2   C
ATOM    876  CZ  TYR A 138      -1.135  -7.725  14.904  1.00  0.00      C2   C
ATOM    877  OH  TYR A 138      -0.111  -8.605  14.711  1.00  0.00      C2   O
ATOM    878  N   PRO A 139      -7.812  -3.844  15.619  1.00  0.00      C2   N
ATOM    879  CA  PRO A 139      -8.775  -2.758  15.563  1.00  0.00      C2   C
ATOM    880  C   PRO A 139      -8.688  -1.563  16.486  1.00  0.00      C2   C
ATOM    881  O   PRO A 139      -9.366  -0.525  16.213  1.00  0.00      C2   O
ATOM    882  CB  PRO A 139     -10.173  -3.493  15.673  1.00  0.00      C2   C
ATOM    883  CG  PRO A 139      -9.888  -4.724  16.452  1.00  0.00      C2   C
ATOM    884  CD  PRO A 139      -8.461  -5.078  16.068  1.00  0.00      C2   C
ATOM    885  N   GLU A 140      -8.130  -1.723  17.734  1.00  0.00      C2   N
ATOM    886  CA  GLU A 140      -8.249  -0.782  18.830  1.00  0.00      C2   C
ATOM    887  C   GLU A 140      -7.415   0.472  18.632  1.00  0.00      C2   C
ATOM    888  O   GLU A 140      -7.725   1.530  19.167  1.00  0.00      C2   O
ATOM    889  CB  GLU A 140      -7.958  -1.473  20.158  1.00  0.00      C2   C
ATOM    890  CG  GLU A 140      -8.418  -2.937  20.485  1.00  0.00      C2   C
ATOM    891  CD  GLU A 140      -7.705  -4.130  19.867  1.00  0.00      C2   C
ATOM    892  OE1 GLU A 140      -8.071  -5.290  20.023  1.00  0.00      C2   O
ATOM    893  OE2 GLU A 140      -6.719  -3.864  19.149  1.00  0.00      C2   O
ATOM    894  N   MET A 141      -6.343   0.385  17.838  1.00  0.00      C2   N
ATOM    895  CA  MET A 141      -5.516   1.604  17.452  1.00  0.00      C2   C
ATOM    896  C   MET A 141      -6.090   2.462  16.274  1.00  0.00      C2   C
ATOM    897  O   MET A 141      -5.394   3.389  15.875  1.00  0.00      C2   O
ATOM    898  CB  MET A 141      -4.052   1.156  17.042  1.00  0.00      C2   C
ATOM    899  CG  MET A 141      -3.703   0.481  15.679  1.00  0.00      C2   C
ATOM    900  SD  MET A 141      -1.934   0.165  15.371  1.00  0.00      C2   S
ATOM    901  CE  MET A 141      -1.695  -1.116  16.637  1.00  0.00      C2   C
ATOM    902  N   VAL A 142      -7.207   2.044  15.634  1.00  0.00      C2   N
ATOM    903  CA  VAL A 142      -7.821   2.657  14.442  1.00  0.00      C2   C
ATOM    904  C   VAL A 142      -9.130   3.494  14.756  1.00  0.00      C2   C
ATOM    905  O   VAL A 142      -9.918   3.004  15.535  1.00  0.00      C2   O
ATOM    906  CB  VAL A 142      -8.079   1.517  13.429  1.00  0.00      C2   C
ATOM    907  CG1 VAL A 142      -8.654   1.922  12.078  1.00  0.00      C2   C
ATOM    908  CG2 VAL A 142      -6.951   0.611  13.263  1.00  0.00      C2   C
ATOM    909  N   LYS A 143      -9.272   4.658  14.080  1.00  0.00      C2   N
ATOM    910  CA  LYS A 143     -10.396   5.539  14.087  1.00  0.00      C2   C
ATOM    911  C   LYS A 143     -11.183   5.215  12.760  1.00  0.00      C2   C
ATOM    912  O   LYS A 143     -12.389   5.058  12.717  1.00  0.00      C2   O
ATOM    913  CB  LYS A 143      -9.866   7.071  14.281  1.00  0.00      C2   C
ATOM    914  CG  LYS A 143     -10.883   8.101  14.337  1.00  0.00      C2   C
ATOM    915  CD  LYS A 143     -10.386   9.510  14.546  1.00  0.00      C2   C
ATOM    916  CE  LYS A 143     -11.437  10.613  14.460  1.00  0.00      C2   C
ATOM    917  NZ  LYS A 143     -10.884  11.963  14.545  1.00  0.00      C2   N
ATOM    918  N   LYS A 144     -10.462   5.175  11.639  1.00  0.00      C2   N
ATOM    919  CA  LYS A 144     -11.022   5.138  10.237  1.00  0.00      C2   C
ATOM    920  C   LYS A 144     -10.032   4.400   9.297  1.00  0.00      C2   C
ATOM    921  O   LYS A 144      -8.883   4.148   9.664  1.00  0.00      C2   O
ATOM    922  CB  LYS A 144     -11.247   6.539   9.611  1.00  0.00      C2   C
ATOM    923  CG  LYS A 144     -12.335   7.482  10.309  1.00  0.00      C2   C
ATOM    924  CD  LYS A 144     -12.588   8.836   9.564  1.00  0.00      C2   C
ATOM    925  CE  LYS A 144     -13.272   9.923  10.457  1.00  0.00      C2   C
ATOM    926  NZ  LYS A 144     -14.548   9.532  11.152  1.00  0.00      C2   N
ATOM    927  N   LEU A 145     -10.498   4.029   8.117  1.00  0.00      C2   N
ATOM    928  CA  LEU A 145      -9.791   3.287   7.145  1.00  0.00      C2   C
ATOM    929  C   LEU A 145     -10.227   3.727   5.776  1.00  0.00      C2   C
ATOM    930  O   LEU A 145     -11.401   3.921   5.480  1.00  0.00      C2   O
ATOM    931  CB  LEU A 145      -9.967   1.778   7.325  1.00  0.00      C2   C
ATOM    932  CG  LEU A 145      -9.661   0.801   6.133  1.00  0.00      C2   C
ATOM    933  CD1 LEU A 145      -8.207   0.630   5.577  1.00  0.00      C2   C
ATOM    934  CD2 LEU A 145     -10.221  -0.675   6.418  1.00  0.00      C2   C
ATOM    935  N   VAL A 146      -9.298   3.974   4.898  1.00  0.00      C2   N
ATOM    936  CA  VAL A 146      -9.507   4.086   3.461  1.00  0.00      C2   C
ATOM    937  C   VAL A 146      -8.769   2.952   2.669  1.00  0.00      C2   C
ATOM    938  O   VAL A 146      -7.568   2.730   3.067  1.00  0.00      C2   O
ATOM    939  CB  VAL A 146      -8.990   5.409   2.887  1.00  0.00      C2   C
ATOM    940  CG1 VAL A 146      -8.999   5.559   1.318  1.00  0.00      C2   C
ATOM    941  CG2 VAL A 146      -9.597   6.633   3.631  1.00  0.00      C2   C
ATOM    942  N   ILE A 147      -9.356   2.379   1.698  1.00  0.00      C2   N
ATOM    943  CA  ILE A 147      -8.761   1.376   0.851  1.00  0.00      C2   C
ATOM    944  C   ILE A 147      -8.815   1.850  -0.639  1.00  0.00      C2   C
ATOM    945  O   ILE A 147      -9.865   2.141  -1.156  1.00  0.00      C2   O
ATOM    946  CB  ILE A 147      -9.610   0.017   0.894  1.00  0.00      C2   C
ATOM    947  CG1 ILE A 147      -9.849  -0.501   2.341  1.00  0.00      C2   C
ATOM    948  CG2 ILE A 147      -9.035  -1.191   0.114  1.00  0.00      C2   C
ATOM    949  CD1 ILE A 147     -11.286  -1.170   2.478  1.00  0.00      C2   C
ATOM    950  N   ILE A 148      -7.633   1.954  -1.288  1.00  0.00      C2   N
ATOM    951  CA  ILE A 148      -7.470   2.323  -2.651  1.00  0.00      C2   C
ATOM    952  C   ILE A 148      -7.030   1.064  -3.510  1.00  0.00      C2   C
ATOM    953  O   ILE A 148      -6.350   0.214  -2.966  1.00  0.00      C2   O
ATOM    954  CB  ILE A 148      -6.194   3.298  -2.731  1.00  0.00      C2   C
ATOM    955  CG1 ILE A 148      -6.250   4.422  -1.606  1.00  0.00      C2   C
ATOM    956  CG2 ILE A 148      -6.124   3.909  -4.155  1.00  0.00      C2   C
ATOM    957  CD1 ILE A 148      -4.900   5.330  -1.528  1.00  0.00      C2   C
ATOM    958  N   SER A 149      -7.460   1.062  -4.767  1.00  0.00      C2   N
ATOM    959  CA  SER A 149      -7.168   0.083  -5.844  1.00  0.00      C2   C
ATOM    960  C   SER A 149      -6.098  -1.031  -5.534  1.00  0.00      C2   C
ATOM    961  O   SER A 149      -4.939  -0.646  -5.333  1.00  0.00      C2   O
ATOM    962  CB  SER A 149      -6.838   0.914  -7.124  1.00  0.00      C2   C
ATOM    963  OG  SER A 149      -8.038   1.415  -7.679  1.00  0.00      C2   O
ATOM    964  N   SER A 150      -6.419  -2.297  -5.473  1.00  0.00      C2   N
ATOM    965  CA  SER A 150      -5.659  -3.352  -4.799  1.00  0.00      C2   C
ATOM    966  C   SER A 150      -6.138  -4.663  -5.392  1.00  0.00      C2   C
ATOM    967  O   SER A 150      -7.142  -5.174  -4.924  1.00  0.00      C2   O
ATOM    968  CB  SER A 150      -5.937  -3.085  -3.304  1.00  0.00      C2   C
ATOM    969  OG  SER A 150      -5.250  -4.081  -2.462  1.00  0.00      C2   O
ATOM    970  N   ALA A 151      -5.356  -5.193  -6.352  1.00  0.00      C2   N
ATOM    971  CA  ALA A 151      -5.644  -6.481  -6.856  1.00  0.00      C2   C
ATOM    972  C   ALA A 151      -5.429  -7.601  -5.774  1.00  0.00      C2   C
ATOM    973  O   ALA A 151      -6.045  -8.684  -5.909  1.00  0.00      C2   O
ATOM    974  CB  ALA A 151      -4.767  -6.682  -8.105  1.00  0.00      C2   C
ATOM    975  N   THR A 152      -4.617  -7.358  -4.744  1.00  0.00      C2   N
ATOM    976  CA  THR A 152      -4.402  -8.223  -3.610  1.00  0.00      C2   C
ATOM    977  C   THR A 152      -5.655  -8.397  -2.744  1.00  0.00      C2   C
ATOM    978  O   THR A 152      -5.926  -9.458  -2.159  1.00  0.00      C2   O
ATOM    979  CB  THR A 152      -3.182  -7.697  -2.769  1.00  0.00      C2   C
ATOM    980  CG2 THR A 152      -2.772  -8.693  -1.746  1.00  0.00      C2   C
ATOM    981  OG1 THR A 152      -2.162  -7.563  -3.717  1.00  0.00      C2   O
ATOM    982  N   ALA A 153      -6.353  -7.257  -2.577  1.00  0.00      C2   N
ATOM    983  CA  ALA A 153      -7.545  -7.159  -1.683  1.00  0.00      C2   C
ATOM    984  C   ALA A 153      -8.810  -7.753  -2.365  1.00  0.00      C2   C
ATOM    985  O   ALA A 153      -9.758  -8.197  -1.687  1.00  0.00      C2   O
ATOM    986  CB  ALA A 153      -7.847  -5.697  -1.288  1.00  0.00      C2   C
ATOM    987  N   ALA A 154      -8.814  -7.824  -3.736  1.00  0.00      C2   N
ATOM    988  CA  ALA A 154      -9.882  -8.278  -4.521  1.00  0.00      C2   C
ATOM    989  C   ALA A 154     -10.087  -9.780  -4.295  1.00  0.00      C2   C
ATOM    990  O   ALA A 154      -9.114 -10.559  -4.441  1.00  0.00      C2   O
ATOM    991  CB  ALA A 154      -9.468  -8.146  -5.990  1.00  0.00      C2   C
ATOM    992  N   PRO A 155     -11.375 -10.165  -4.036  1.00  0.00      C2   N
ATOM    993  CA  PRO A 155     -11.736 -11.552  -3.699  1.00  0.00      C2   C
ATOM    994  C   PRO A 155     -11.502 -12.574  -4.771  1.00  0.00      C2   C
ATOM    995  O   PRO A 155     -12.020 -12.350  -5.865  1.00  0.00      C2   O
ATOM    996  CB  PRO A 155     -13.192 -11.469  -3.123  1.00  0.00      C2   C
ATOM    997  CG  PRO A 155     -13.782 -10.321  -3.918  1.00  0.00      C2   C
ATOM    998  CD  PRO A 155     -12.622  -9.373  -4.044  1.00  0.00      C2   C
ATOM    999  O   ALA A 156     -11.790 -15.486  -7.118  1.00  0.00      C2   O
ATOM   1000  N   ALA A 156     -10.887 -13.687  -4.441  1.00  0.00      C2   N
ATOM   1001  CA  ALA A 156     -10.750 -14.990  -5.010  1.00  0.00      C2   C
ATOM   1002  C   ALA A 156     -10.802 -15.003  -6.555  1.00  0.00      C2   C
ATOM   1003  CB  ALA A 156     -11.878 -15.861  -4.396  1.00  0.00      C2   C
ATOM   1004  O   PRO A 157      -8.786 -16.140  -9.685  1.00  0.00      C2   O
ATOM   1005  N   PRO A 157      -9.745 -14.493  -7.257  1.00  0.00      C2   N
ATOM   1006  CA  PRO A 157      -9.731 -14.100  -8.688  1.00  0.00      C2   C
ATOM   1007  C   PRO A 157      -9.730 -15.348  -9.674  1.00  0.00      C2   C
ATOM   1008  CB  PRO A 157      -8.441 -13.305  -8.805  1.00  0.00      C2   C
ATOM   1009  CG  PRO A 157      -8.155 -12.721  -7.439  1.00  0.00      C2   C
ATOM   1010  CD  PRO A 157      -8.601 -13.956  -6.569  1.00  0.00      C2   C
ATOM   1011  O   PRO A 158      -9.633 -18.069 -12.578  1.00  0.00      C2   O
ATOM   1012  N   PRO A 158     -10.771 -15.417 -10.496  1.00  0.00      C2   N
ATOM   1013  CA  PRO A 158     -10.952 -16.570 -11.406  1.00  0.00      C2   C
ATOM   1014  C   PRO A 158      -9.977 -16.915 -12.479  1.00  0.00      C2   C
ATOM   1015  CB  PRO A 158     -12.416 -16.378 -11.984  1.00  0.00      C2   C
ATOM   1016  CG  PRO A 158     -12.644 -14.918 -11.909  1.00  0.00      C2   C
ATOM   1017  CD  PRO A 158     -11.904 -14.505 -10.645  1.00  0.00      C2   C
ATOM   1018  O   VAL A 159      -7.696 -13.970 -13.298  1.00  0.00      C2   O
ATOM   1019  N   VAL A 159      -9.635 -15.887 -13.243  1.00  0.00      C2   N
ATOM   1020  CA  VAL A 159      -8.660 -15.947 -14.314  1.00  0.00      C2   C
ATOM   1021  C   VAL A 159      -7.480 -14.936 -13.966  1.00  0.00      C2   C
ATOM   1022  CB  VAL A 159      -9.334 -15.529 -15.663  1.00  0.00      C2   C
ATOM   1023  CG2 VAL A 159     -10.035 -14.180 -15.672  1.00  0.00      C2   C
ATOM   1024  CG1 VAL A 159     -10.077 -16.738 -16.251  1.00  0.00      C2   C
ATOM   1025  O   GLY A 160      -4.927 -15.113 -12.075  1.00  0.00      C2   O
ATOM   1026  N   GLY A 160      -6.269 -15.212 -14.438  1.00  0.00      C2   N
ATOM   1027  CA  GLY A 160      -5.095 -14.259 -14.327  1.00  0.00      C2   C
ATOM   1028  C   GLY A 160      -4.433 -14.345 -12.918  1.00  0.00      C2   C
ATOM   1029  O   THR A 161      -2.578 -11.071 -11.901  1.00  0.00      C2   O
ATOM   1030  N   THR A 161      -3.422 -13.559 -12.671  1.00  0.00      C2   N
ATOM   1031  CA  THR A 161      -2.635 -13.547 -11.508  1.00  0.00      C2   C
ATOM   1032  C   THR A 161      -2.357 -12.073 -11.144  1.00  0.00      C2   C
ATOM   1033  CB  THR A 161      -1.247 -14.233 -11.643  1.00  0.00      C2   C
ATOM   1034  OG1 THR A 161      -0.295 -13.666 -12.585  1.00  0.00      C2   O
ATOM   1035  CG2 THR A 161      -1.399 -15.775 -12.000  1.00  0.00      C2   C
ATOM   1036  O   ASP A 162      -0.451  -8.582 -10.328  1.00  0.00      C2   O
ATOM   1037  N   ASP A 162      -1.869 -11.824  -9.916  1.00  0.00      C2   N
ATOM   1038  CA  ASP A 162      -1.524 -10.517  -9.403  1.00  0.00      C2   C
ATOM   1039  C   ASP A 162      -0.512  -9.798 -10.294  1.00  0.00      C2   C
ATOM   1040  CB  ASP A 162      -1.091 -10.554  -7.941  1.00  0.00      C2   C
ATOM   1041  CG  ASP A 162      -2.104 -10.842  -6.837  1.00  0.00      C2   C
ATOM   1042  OD2 ASP A 162      -3.289 -11.103  -7.152  1.00  0.00      C2   O
ATOM   1043  OD1 ASP A 162      -1.621 -11.011  -5.713  1.00  0.00      C2   O
ATOM   1044  N   MET A 163       0.386 -10.617 -10.898  1.00  0.00      C2   N
ATOM   1045  CA  MET A 163       1.618 -10.205 -11.630  1.00  0.00      C2   C
ATOM   1046  C   MET A 163       1.316  -9.917 -13.121  1.00  0.00      C2   C
ATOM   1047  O   MET A 163       2.273  -9.540 -13.823  1.00  0.00      C2   O
ATOM   1048  CB  MET A 163       2.800 -11.140 -11.377  1.00  0.00      C2   C
ATOM   1049  CG  MET A 163       3.063 -11.401  -9.831  1.00  0.00      C2   C
ATOM   1050  SD  MET A 163       2.937  -9.868  -8.845  1.00  0.00      C2   S
ATOM   1051  CE  MET A 163       4.369  -8.883  -9.205  1.00  0.00      C2   C
ATOM   1052  N   ASP A 164       0.069 -10.053 -13.567  1.00  0.00      C2   N
ATOM   1053  CA  ASP A 164      -0.284  -9.895 -15.004  1.00  0.00      C2   C
ATOM   1054  C   ASP A 164       0.216  -8.600 -15.630  1.00  0.00      C2   C
ATOM   1055  O   ASP A 164       0.991  -8.683 -16.593  1.00  0.00      C2   O
ATOM   1056  CB  ASP A 164      -1.807 -10.061 -15.431  1.00  0.00      C2   C
ATOM   1057  CG  ASP A 164      -2.386 -11.451 -15.127  1.00  0.00      C2   C
ATOM   1058  OD2 ASP A 164      -3.593 -11.570 -15.398  1.00  0.00      C2   O
ATOM   1059  OD1 ASP A 164      -1.750 -12.419 -14.847  1.00  0.00      C2   O
ATOM   1060  N   PHE A 165       0.033  -7.436 -15.008  1.00  0.00      C2   N
ATOM   1061  CA  PHE A 165       0.493  -6.198 -15.479  1.00  0.00      C2   C
ATOM   1062  C   PHE A 165       2.014  -6.106 -15.515  1.00  0.00      C2   C
ATOM   1063  O   PHE A 165       2.634  -5.852 -16.532  1.00  0.00      C2   O
ATOM   1064  CB  PHE A 165      -0.194  -4.957 -14.752  1.00  0.00      C2   C
ATOM   1065  CG  PHE A 165       0.314  -3.550 -15.135  1.00  0.00      C2   C
ATOM   1066  CD1 PHE A 165      -0.058  -2.956 -16.344  1.00  0.00      C2   C
ATOM   1067  CD2 PHE A 165       1.220  -2.793 -14.271  1.00  0.00      C2   C
ATOM   1068  CE1 PHE A 165       0.437  -1.721 -16.668  1.00  0.00      C2   C
ATOM   1069  CE2 PHE A 165       1.602  -1.517 -14.607  1.00  0.00      C2   C
ATOM   1070  CZ  PHE A 165       1.201  -0.970 -15.836  1.00  0.00      C2   C
ATOM   1071  N   TYR A 166       2.551  -6.496 -14.379  1.00  0.00      C2   N
ATOM   1072  CA  TYR A 166       3.924  -6.304 -14.033  1.00  0.00      C2   C
ATOM   1073  C   TYR A 166       4.868  -7.221 -14.827  1.00  0.00      C2   C
ATOM   1074  O   TYR A 166       6.026  -6.926 -15.068  1.00  0.00      C2   O
ATOM   1075  CB  TYR A 166       4.058  -6.362 -12.483  1.00  0.00      C2   C
ATOM   1076  CG  TYR A 166       3.001  -5.648 -11.645  1.00  0.00      C2   C
ATOM   1077  CD1 TYR A 166       3.292  -4.381 -11.126  1.00  0.00      C2   C
ATOM   1078  CD2 TYR A 166       1.698  -6.135 -11.390  1.00  0.00      C2   C
ATOM   1079  CE1 TYR A 166       2.332  -3.522 -10.635  1.00  0.00      C2   C
ATOM   1080  CE2 TYR A 166       0.726  -5.286 -10.864  1.00  0.00      C2   C
ATOM   1081  CZ  TYR A 166       1.050  -3.934 -10.543  1.00  0.00      C2   C
ATOM   1082  OH  TYR A 166       0.074  -3.204 -10.022  1.00  0.00      C2   O
ATOM   1083  N   GLU A 167       4.307  -8.285 -15.363  1.00  0.00      C2   N
ATOM   1084  CA  GLU A 167       4.976  -9.103 -16.299  1.00  0.00      C2   C
ATOM   1085  C   GLU A 167       4.981  -8.546 -17.715  1.00  0.00      C2   C
ATOM   1086  O   GLU A 167       6.005  -8.589 -18.340  1.00  0.00      C2   O
ATOM   1087  N   ARG A 168       3.921  -7.797 -18.144  1.00  0.00      C2   N
ATOM   1088  CA  ARG A 168       3.964  -7.077 -19.434  1.00  0.00      C2   C
ATOM   1089  C   ARG A 168       4.958  -5.954 -19.311  1.00  0.00      C2   C
ATOM   1090  O   ARG A 168       5.664  -5.654 -20.265  1.00  0.00      C2   O
ATOM   1091  CB  ARG A 168       2.630  -6.643 -19.903  1.00  0.00      C2   C
ATOM   1092  CG  ARG A 168       1.614  -7.771 -19.834  1.00  0.00      C2   C
ATOM   1093  CD  ARG A 168       0.548  -7.440 -20.886  1.00  0.00      C2   C
ATOM   1094  NE  ARG A 168      -0.501  -8.443 -20.817  1.00  0.00      C2   N
ATOM   1095  CZ  ARG A 168      -1.564  -8.351 -19.994  1.00  0.00      C2   C
ATOM   1096  NH1 ARG A 168      -2.593  -9.154 -20.237  1.00  0.00      C2   N
ATOM   1097  NH2 ARG A 168      -1.686  -7.401 -19.006  1.00  0.00      C2   N
ATOM   1098  N   VAL A 169       4.948  -5.260 -18.191  1.00  0.00      C2   N
ATOM   1099  CA  VAL A 169       5.932  -4.219 -18.011  1.00  0.00      C2   C
ATOM   1100  C   VAL A 169       7.328  -4.739 -18.186  1.00  0.00      C2   C
ATOM   1101  O   VAL A 169       8.093  -4.201 -18.956  1.00  0.00      C2   O
ATOM   1102  CB  VAL A 169       5.699  -3.666 -16.566  1.00  0.00      C2   C
ATOM   1103  CG1 VAL A 169       6.715  -2.588 -16.204  1.00  0.00      C2   C
ATOM   1104  CG2 VAL A 169       4.298  -3.035 -16.450  1.00  0.00      C2   C
ATOM   1105  N   GLU A 170       7.675  -5.714 -17.274  1.00  0.00      C2   N
ATOM   1106  CA  GLU A 170       9.008  -6.294 -17.233  1.00  0.00      C2   C
ATOM   1107  C   GLU A 170       9.452  -6.932 -18.574  1.00  0.00      C2   C
ATOM   1108  O   GLU A 170      10.570  -6.734 -18.953  1.00  0.00      C2   O
ATOM   1109  CB  GLU A 170       9.159  -7.318 -16.058  1.00  0.00      C2   C
ATOM   1110  CG  GLU A 170      10.633  -7.732 -15.747  1.00  0.00      C2   C
ATOM   1111  CD  GLU A 170      10.753  -8.794 -14.728  1.00  0.00      C2   C
ATOM   1112  OE1 GLU A 170       9.816  -9.580 -14.392  1.00  0.00      C2   O
ATOM   1113  OE2 GLU A 170      11.948  -9.077 -14.338  1.00  0.00      C2   O
ATOM   1114  N   ARG A 171       8.454  -7.497 -19.324  1.00  0.00      C2   N
ATOM   1115  CA  ARG A 171       8.741  -8.172 -20.635  1.00  0.00      C2   C
ATOM   1116  C   ARG A 171       8.692  -7.091 -21.746  1.00  0.00      C2   C
ATOM   1117  O   ARG A 171       9.005  -7.504 -22.850  1.00  0.00      C2   O
ATOM   1118  N   THR A 172       8.490  -5.812 -21.442  1.00  0.00      C2   N
ATOM   1119  CA  THR A 172       8.562  -4.778 -22.486  1.00  0.00      C2   C
ATOM   1120  C   THR A 172       9.574  -3.691 -22.181  1.00  0.00      C2   C
ATOM   1121  O   THR A 172       9.426  -2.535 -22.583  1.00  0.00      C2   O
ATOM   1122  CB  THR A 172       7.152  -4.101 -22.753  1.00  0.00      C2   C
ATOM   1123  CG2 THR A 172       6.144  -5.130 -23.347  1.00  0.00      C2   C
ATOM   1124  OG1 THR A 172       6.651  -3.510 -21.594  1.00  0.00      C2   O
ATOM   1125  N   ALA A 173      10.618  -4.039 -21.344  1.00  0.00      C2   N
ATOM   1126  CA  ALA A 173      11.595  -3.086 -20.949  1.00  0.00      C2   C
ATOM   1127  C   ALA A 173      12.357  -2.371 -22.097  1.00  0.00      C2   C
ATOM   1128  O   ALA A 173      13.138  -3.025 -22.795  1.00  0.00      C2   O
ATOM   1129  CB  ALA A 173      12.567  -3.741 -19.969  1.00  0.00      C2   C
ATOM   1130  N   PRO A 174      12.086  -1.027 -22.341  1.00  0.00      C2   N
ATOM   1131  CA  PRO A 174      12.711  -0.256 -23.434  1.00  0.00      C2   C
ATOM   1132  C   PRO A 174      14.256  -0.156 -23.271  1.00  0.00      C2   C
ATOM   1133  O   PRO A 174      14.933   0.127 -24.258  1.00  0.00      C2   O
ATOM   1134  CB  PRO A 174      12.061   1.076 -23.237  1.00  0.00      C2   C
ATOM   1135  CG  PRO A 174      11.687   1.186 -21.767  1.00  0.00      C2   C
ATOM   1136  CD  PRO A 174      11.345  -0.192 -21.387  1.00  0.00      C2   C
ATOM   1137  O   GLY A 175      15.401  -1.116 -19.604  1.00  0.00      C2   O
ATOM   1138  N   GLY A 175      14.735  -0.217 -22.048  1.00  0.00      C2   N
ATOM   1139  CA  GLY A 175      16.152  -0.324 -21.765  1.00  0.00      C2   C
ATOM   1140  C   GLY A 175      16.261  -0.521 -20.286  1.00  0.00      C2   C
ATOM   1141  O   GLY A 176      15.945   0.960 -17.597  1.00  0.00      C2   O
ATOM   1142  N   GLY A 176      17.396  -0.177 -19.775  1.00  0.00      C2   N
ATOM   1143  CA  GLY A 176      17.835  -0.437 -18.338  1.00  0.00      C2   C
ATOM   1144  C   GLY A 176      16.975   0.331 -17.275  1.00  0.00      C2   C
ATOM   1145  N   SER A 177      17.333   0.178 -16.017  1.00  0.00      C2   N
ATOM   1146  CA  SER A 177      16.563   0.514 -14.771  1.00  0.00      C2   C
ATOM   1147  C   SER A 177      15.836   1.856 -14.767  1.00  0.00      C2   C
ATOM   1148  O   SER A 177      14.637   1.853 -14.568  1.00  0.00      C2   O
ATOM   1149  CB  SER A 177      17.390   0.144 -13.576  1.00  0.00      C2   C
ATOM   1150  OG  SER A 177      18.651   0.745 -13.616  1.00  0.00      C2   O
ATOM   1151  N   ALA A 178      16.443   2.938 -15.177  1.00  0.00      C2   N
ATOM   1152  CA  ALA A 178      15.924   4.273 -15.313  1.00  0.00      C2   C
ATOM   1153  C   ALA A 178      14.898   4.421 -16.393  1.00  0.00      C2   C
ATOM   1154  O   ALA A 178      14.038   5.263 -16.299  1.00  0.00      C2   O
ATOM   1155  CB  ALA A 178      17.184   5.099 -15.628  1.00  0.00      C2   C
ATOM   1156  N   GLU A 179      14.960   3.524 -17.448  1.00  0.00      C2   N
ATOM   1157  CA  GLU A 179      14.057   3.572 -18.572  1.00  0.00      C2   C
ATOM   1158  C   GLU A 179      12.749   2.834 -18.282  1.00  0.00      C2   C
ATOM   1159  O   GLU A 179      11.724   3.350 -18.641  1.00  0.00      C2   O
ATOM   1160  N   LEU A 180      12.854   1.707 -17.587  1.00  0.00      C2   N
ATOM   1161  CA  LEU A 180      11.725   0.864 -17.075  1.00  0.00      C2   C
ATOM   1162  C   LEU A 180      10.902   1.529 -15.990  1.00  0.00      C2   C
ATOM   1163  O   LEU A 180       9.684   1.391 -16.000  1.00  0.00      C2   O
ATOM   1164  CB  LEU A 180      12.436  -0.348 -16.497  1.00  0.00      C2   C
ATOM   1165  CG  LEU A 180      11.551  -1.573 -16.096  1.00  0.00      C2   C
ATOM   1166  CD1 LEU A 180      11.029  -2.326 -17.363  1.00  0.00      C2   C
ATOM   1167  CD2 LEU A 180      12.308  -2.523 -15.189  1.00  0.00      C2   C
ATOM   1168  N   ILE A 181      11.600   2.336 -15.125  1.00  0.00      C2   N
ATOM   1169  CA  ILE A 181      10.892   3.195 -14.194  1.00  0.00      C2   C
ATOM   1170  C   ILE A 181       9.925   4.247 -14.887  1.00  0.00      C2   C
ATOM   1171  O   ILE A 181       8.726   4.307 -14.515  1.00  0.00      C2   O
ATOM   1172  CB  ILE A 181      11.991   3.915 -13.307  1.00  0.00      C2   C
ATOM   1173  CG1 ILE A 181      12.647   2.956 -12.265  1.00  0.00      C2   C
ATOM   1174  CG2 ILE A 181      11.489   5.345 -12.632  1.00  0.00      C2   C
ATOM   1175  CD1 ILE A 181      13.941   3.378 -11.552  1.00  0.00      C2   C
ATOM   1176  N   ARG A 182      10.461   4.890 -15.927  1.00  0.00      C2   N
ATOM   1177  CA  ARG A 182       9.699   5.924 -16.668  1.00  0.00      C2   C
ATOM   1178  C   ARG A 182       8.654   5.315 -17.609  1.00  0.00      C2   C
ATOM   1179  O   ARG A 182       7.571   5.881 -17.702  1.00  0.00      C2   O
ATOM   1180  CB  ARG A 182      10.713   6.824 -17.517  1.00  0.00      C2   C
ATOM   1181  CG  ARG A 182      11.482   7.904 -16.760  1.00  0.00      C2   C
ATOM   1182  CD  ARG A 182      12.201   8.831 -17.734  1.00  0.00      C2   C
ATOM   1183  NE  ARG A 182      13.413   8.266 -18.324  1.00  0.00      C2   N
ATOM   1184  CZ  ARG A 182      14.670   8.663 -18.085  1.00  0.00      C2   C
ATOM   1185  NH1 ARG A 182      14.933   9.848 -17.563  1.00  0.00      C2   N
ATOM   1186  NH2 ARG A 182      15.691   7.884 -18.462  1.00  0.00      C2   N
ATOM   1187  N   HIE A 183       8.946   4.121 -18.152  1.00  0.00      C2   N
ATOM   1188  CA  HIE A 183       7.977   3.344 -18.909  1.00  0.00      C2   C
ATOM   1189  C   HIE A 183       6.954   2.667 -18.003  1.00  0.00      C2   C
ATOM   1190  O   HIE A 183       5.831   2.503 -18.458  1.00  0.00      C2   O
ATOM   1191  CB  HIE A 183       8.869   2.227 -19.619  1.00  0.00      C2   C
ATOM   1192  CG  HIE A 183       8.144   1.144 -20.423  1.00  0.00      C2   C
ATOM   1193  CD2 HIE A 183       8.026  -0.151 -20.030  1.00  0.00      C2   C
ATOM   1194  ND1 HIE A 183       7.623   1.208 -21.735  1.00  0.00      C2   N
ATOM   1195  CE1 HIE A 183       7.056   0.020 -21.969  1.00  0.00      C2   C
ATOM   1196  NE2 HIE A 183       7.280  -0.819 -21.005  1.00  0.00      C2   N
ATOM   1197  N   TYR A 184       7.222   2.294 -16.751  1.00  0.00      C2   N
ATOM   1198  CA  TYR A 184       6.234   1.911 -15.767  1.00  0.00      C2   C
ATOM   1199  C   TYR A 184       5.355   3.058 -15.261  1.00  0.00      C2   C
ATOM   1200  O   TYR A 184       4.155   2.881 -15.268  1.00  0.00      C2   O
ATOM   1201  CB  TYR A 184       6.924   1.245 -14.517  1.00  0.00      C2   C
ATOM   1202  CG  TYR A 184       6.033   0.922 -13.305  1.00  0.00      C2   C
ATOM   1203  CD1 TYR A 184       5.277  -0.246 -13.304  1.00  0.00      C2   C
ATOM   1204  CD2 TYR A 184       5.980   1.808 -12.228  1.00  0.00      C2   C
ATOM   1205  CE1 TYR A 184       4.465  -0.506 -12.189  1.00  0.00      C2   C
ATOM   1206  CE2 TYR A 184       5.248   1.488 -11.086  1.00  0.00      C2   C
ATOM   1207  CZ  TYR A 184       4.496   0.295 -11.100  1.00  0.00      C2   C
ATOM   1208  OH  TYR A 184       3.662   0.090 -10.062  1.00  0.00      C2   O
ATOM   1209  N   HIE A 185       5.868   4.284 -15.099  1.00  0.00      C2   N
ATOM   1210  CA  HIE A 185       5.054   5.503 -14.823  1.00  0.00      C2   C
ATOM   1211  C   HIE A 185       4.087   5.783 -15.964  1.00  0.00      C2   C
ATOM   1212  O   HIE A 185       2.929   6.041 -15.713  1.00  0.00      C2   O
ATOM   1213  CB  HIE A 185       6.017   6.704 -14.505  1.00  0.00      C2   C
ATOM   1214  CG  HIE A 185       5.348   7.936 -13.930  1.00  0.00      C2   C
ATOM   1215  CD2 HIE A 185       5.372   9.253 -14.350  1.00  0.00      C2   C
ATOM   1216  ND1 HIE A 185       4.494   7.869 -12.837  1.00  0.00      C2   N
ATOM   1217  CE1 HIE A 185       3.927   9.009 -12.665  1.00  0.00      C2   C
ATOM   1218  NE2 HIE A 185       4.382   9.910 -13.578  1.00  0.00      C2   N
ATOM   1219  N   ALA A 186       4.647   5.780 -17.155  1.00  0.00      C2   N
ATOM   1220  CA  ALA A 186       3.897   5.962 -18.472  1.00  0.00      C2   C
ATOM   1221  C   ALA A 186       2.767   4.968 -18.842  1.00  0.00      C2   C
ATOM   1222  O   ALA A 186       1.877   5.255 -19.627  1.00  0.00      C2   O
ATOM   1223  CB  ALA A 186       4.878   6.190 -19.491  1.00  0.00      C2   C
ATOM   1224  N   ALA A 187       2.925   3.772 -18.191  1.00  0.00      C2   N
ATOM   1225  CA  ALA A 187       1.899   2.730 -18.338  1.00  0.00      C2   C
ATOM   1226  C   ALA A 187       0.852   2.863 -17.237  1.00  0.00      C2   C
ATOM   1227  O   ALA A 187      -0.360   2.867 -17.396  1.00  0.00      C2   O
ATOM   1228  CB  ALA A 187       2.434   1.303 -18.342  1.00  0.00      C2   C
ATOM   1229  N   GLN A 188       1.291   3.166 -16.004  1.00  0.00      C2   N
ATOM   1230  CA  GLN A 188       0.464   3.373 -14.820  1.00  0.00      C2   C
ATOM   1231  C   GLN A 188      -0.315   4.721 -14.926  1.00  0.00      C2   C
ATOM   1232  O   GLN A 188      -1.546   4.547 -14.861  1.00  0.00      C2   O
ATOM   1233  CB  GLN A 188       1.283   3.303 -13.491  1.00  0.00      C2   C
ATOM   1234  CG  GLN A 188       1.808   1.894 -13.070  1.00  0.00      C2   C
ATOM   1235  CD  GLN A 188       0.680   1.070 -12.447  1.00  0.00      C2   C
ATOM   1236  NE2 GLN A 188       0.984   0.218 -11.450  1.00  0.00      C2   N
ATOM   1237  OE1 GLN A 188      -0.473   1.201 -12.777  1.00  0.00      C2   O
ATOM   1238  N   ALA A 189       0.287   5.920 -14.841  1.00  0.00      C2   N
ATOM   1239  CA  ALA A 189      -0.404   7.200 -14.927  1.00  0.00      C2   C
ATOM   1240  C   ALA A 189      -1.462   7.304 -16.096  1.00  0.00      C2   C
ATOM   1241  O   ALA A 189      -1.092   7.098 -17.269  1.00  0.00      C2   O
ATOM   1242  CB  ALA A 189       0.655   8.270 -15.103  1.00  0.00      C2   C
ATOM   1243  N   VAL A 190      -2.743   7.580 -15.776  1.00  0.00      C2   N
ATOM   1244  CA  VAL A 190      -3.777   7.794 -16.785  1.00  0.00      C2   C
ATOM   1245  C   VAL A 190      -3.863   9.284 -17.106  1.00  0.00      C2   C
ATOM   1246  O   VAL A 190      -4.030   9.589 -18.288  1.00  0.00      C2   O
ATOM   1247  CB  VAL A 190      -5.156   7.287 -16.303  1.00  0.00      C2   C
ATOM   1248  CG1 VAL A 190      -6.419   7.633 -17.050  1.00  0.00      C2   C
ATOM   1249  CG2 VAL A 190      -5.163   5.722 -16.026  1.00  0.00      C2   C
ATOM   1250  N   ASN A 191      -3.733  10.118 -16.063  1.00  0.00      C2   N
ATOM   1251  CA  ASN A 191      -3.870  11.582 -16.250  1.00  0.00      C2   C
ATOM   1252  C   ASN A 191      -2.560  12.374 -15.779  1.00  0.00      C2   C
ATOM   1253  O   ASN A 191      -2.151  13.362 -16.375  1.00  0.00      C2   O
ATOM   1254  CB  ASN A 191      -5.048  12.103 -15.323  1.00  0.00      C2   C
ATOM   1255  CG  ASN A 191      -5.346  13.543 -15.518  1.00  0.00      C2   C
ATOM   1256  ND2 ASN A 191      -5.112  14.356 -14.459  1.00  0.00      C2   N
ATOM   1257  OD1 ASN A 191      -5.844  13.872 -16.626  1.00  0.00      C2   O
ATOM   1258  N   GLU A 192      -1.845  11.875 -14.798  1.00  0.00      C2   N
ATOM   1259  CA  GLU A 192      -0.605  12.406 -14.267  1.00  0.00      C2   C
ATOM   1260  C   GLU A 192       0.516  12.513 -15.310  1.00  0.00      C2   C
ATOM   1261  O   GLU A 192       0.636  11.591 -16.208  1.00  0.00      C2   O
ATOM   1262  N   GLY A 193       1.418  13.446 -15.089  1.00  0.00      C2   N
ATOM   1263  CA  GLY A 193       2.561  13.740 -15.878  1.00  0.00      C2   C
ATOM   1264  C   GLY A 193       3.814  13.140 -15.265  1.00  0.00      C2   C
ATOM   1265  O   GLY A 193       3.673  12.358 -14.306  1.00  0.00      C2   O
ATOM   1266  N   ASP A 194       5.003  13.440 -15.825  1.00  0.00      C2   N
ATOM   1267  CA  ASP A 194       6.303  12.871 -15.687  1.00  0.00      C2   C
ATOM   1268  C   ASP A 194       6.805  13.171 -14.269  1.00  0.00      C2   C
ATOM   1269  O   ASP A 194       6.369  14.113 -13.620  1.00  0.00      C2   O
ATOM   1270  N   LEU A 195       7.591  12.175 -13.750  1.00  0.00      C2   N
ATOM   1271  CA  LEU A 195       8.194  12.190 -12.418  1.00  0.00      C2   C
ATOM   1272  C   LEU A 195       9.350  13.202 -12.325  1.00  0.00      C2   C
ATOM   1273  O   LEU A 195      10.082  13.288 -13.327  1.00  0.00      C2   O
ATOM   1274  CB  LEU A 195       8.771  10.756 -12.096  1.00  0.00      C2   C
ATOM   1275  CG  LEU A 195       7.743   9.685 -11.855  1.00  0.00      C2   C
ATOM   1276  CD2 LEU A 195       6.833   9.968 -10.604  1.00  0.00      C2   C
ATOM   1277  CD1 LEU A 195       8.349   8.304 -11.845  1.00  0.00      C2   C
ATOM   1278  N   PRO A 196       9.481  13.959 -11.206  1.00  0.00      C2   N
ATOM   1279  CA  PRO A 196      10.618  14.877 -10.924  1.00  0.00      C2   C
ATOM   1280  C   PRO A 196      11.996  14.183 -11.089  1.00  0.00      C2   C
ATOM   1281  O   PRO A 196      12.144  12.992 -10.781  1.00  0.00      C2   O
ATOM   1282  CB  PRO A 196      10.301  15.459  -9.521  1.00  0.00      C2   C
ATOM   1283  CG  PRO A 196       9.345  14.444  -8.888  1.00  0.00      C2   C
ATOM   1284  CD  PRO A 196       8.610  13.849 -10.068  1.00  0.00      C2   C
ATOM   1285  N   GLU A 197      12.971  14.993 -11.643  1.00  0.00      C2   N
ATOM   1286  CA  GLU A 197      14.305  14.389 -12.050  1.00  0.00      C2   C
ATOM   1287  C   GLU A 197      15.161  13.823 -10.873  1.00  0.00      C2   C
ATOM   1288  O   GLU A 197      16.052  13.022 -11.108  1.00  0.00      C2   O
ATOM   1289  N   ASP A 198      14.823  14.283  -9.686  1.00  0.00      C2   N
ATOM   1290  CA  ASP A 198      15.246  13.736  -8.383  1.00  0.00      C2   C
ATOM   1291  C   ASP A 198      14.728  12.393  -8.091  1.00  0.00      C2   C
ATOM   1292  O   ASP A 198      15.503  11.473  -7.751  1.00  0.00      C2   O
ATOM   1293  CB  ASP A 198      14.939  14.624  -7.167  1.00  0.00      C2   C
ATOM   1294  CG  ASP A 198      15.618  16.025  -7.135  1.00  0.00      C2   C
ATOM   1295  OD1 ASP A 198      15.525  16.696  -6.058  1.00  0.00      C2   O
ATOM   1296  OD2 ASP A 198      15.960  16.537  -8.160  1.00  0.00      C2   O
ATOM   1297  N   TYR A 199      13.389  12.209  -8.254  1.00  0.00      C2   N
ATOM   1298  CA  TYR A 199      12.738  10.918  -7.978  1.00  0.00      C2   C
ATOM   1299  C   TYR A 199      13.110   9.791  -8.935  1.00  0.00      C2   C
ATOM   1300  O   TYR A 199      13.360   8.667  -8.442  1.00  0.00      C2   O
ATOM   1301  CB  TYR A 199      11.233  11.098  -7.653  1.00  0.00      C2   C
ATOM   1302  CG  TYR A 199      10.425   9.777  -7.288  1.00  0.00      C2   C
ATOM   1303  CD1 TYR A 199      10.937   8.941  -6.217  1.00  0.00      C2   C
ATOM   1304  CD2 TYR A 199       9.205   9.485  -7.919  1.00  0.00      C2   C
ATOM   1305  CE1 TYR A 199      10.289   7.699  -6.026  1.00  0.00      C2   C
ATOM   1306  CE2 TYR A 199       8.600   8.222  -7.677  1.00  0.00      C2   C
ATOM   1307  CZ  TYR A 199       9.171   7.328  -6.788  1.00  0.00      C2   C
ATOM   1308  OH  TYR A 199       8.699   6.037  -6.722  1.00  0.00      C2   O
ATOM   1309  N   ILE A 200      13.159  10.095 -10.266  1.00  0.00      C2   N
ATOM   1310  CA  ILE A 200      13.556   9.090 -11.250  1.00  0.00      C2   C
ATOM   1311  C   ILE A 200      14.914   8.542 -10.958  1.00  0.00      C2   C
ATOM   1312  O   ILE A 200      15.020   7.325 -10.888  1.00  0.00      C2   O
ATOM   1313  CB  ILE A 200      13.524   9.563 -12.758  1.00  0.00      C2   C
ATOM   1314  CG1 ILE A 200      12.250  10.132 -13.234  1.00  0.00      C2   C
ATOM   1315  CG2 ILE A 200      14.037   8.403 -13.755  1.00  0.00      C2   C
ATOM   1316  CD1 ILE A 200      12.442  11.106 -14.452  1.00  0.00      C2   C
ATOM   1317  N   GLY A 201      15.850   9.409 -10.598  1.00  0.00      C2   N
ATOM   1318  CA  GLY A 201      17.228   9.168 -10.091  1.00  0.00      C2   C
ATOM   1319  C   GLY A 201      17.217   8.411  -8.784  1.00  0.00      C2   C
ATOM   1320  O   GLY A 201      17.797   7.339  -8.699  1.00  0.00      C2   O
ATOM   1321  N   ILE A 202      16.464   8.938  -7.807  1.00  0.00      C2   N
ATOM   1322  CA  ILE A 202      16.376   8.323  -6.448  1.00  0.00      C2   C
ATOM   1323  C   ILE A 202      15.873   6.804  -6.570  1.00  0.00      C2   C
ATOM   1324  O   ILE A 202      16.477   5.927  -5.872  1.00  0.00      C2   O
ATOM   1325  CB  ILE A 202      15.423   9.143  -5.478  1.00  0.00      C2   C
ATOM   1326  CG1 ILE A 202      16.096  10.352  -4.808  1.00  0.00      C2   C
ATOM   1327  CG2 ILE A 202      14.746   8.286  -4.384  1.00  0.00      C2   C
ATOM   1328  CD1 ILE A 202      15.204  11.497  -4.390  1.00  0.00      C2   C
ATOM   1329  N   ALA A 203      14.953   6.436  -7.468  1.00  0.00      C2   N
ATOM   1330  CA  ALA A 203      14.479   5.061  -7.736  1.00  0.00      C2   C
ATOM   1331  C   ALA A 203      15.502   4.223  -8.607  1.00  0.00      C2   C
ATOM   1332  O   ALA A 203      15.703   3.046  -8.355  1.00  0.00      C2   O
ATOM   1333  CB  ALA A 203      13.235   5.105  -8.506  1.00  0.00      C2   C
ATOM   1334  N   THR A 204      16.216   4.928  -9.523  1.00  0.00      C2   N
ATOM   1335  CA  THR A 204      17.311   4.329 -10.258  1.00  0.00      C2   C
ATOM   1336  C   THR A 204      18.419   3.948  -9.259  1.00  0.00      C2   C
ATOM   1337  O   THR A 204      18.965   2.824  -9.385  1.00  0.00      C2   O
ATOM   1338  CB  THR A 204      17.867   5.223 -11.359  1.00  0.00      C2   C
ATOM   1339  CG2 THR A 204      18.731   4.521 -12.396  1.00  0.00      C2   C
ATOM   1340  OG1 THR A 204      16.786   5.714 -12.189  1.00  0.00      C2   O
ATOM   1341  N   LYS A 205      18.789   4.795  -8.303  1.00  0.00      C2   N
ATOM   1342  CA  LYS A 205      19.850   4.627  -7.322  1.00  0.00      C2   C
ATOM   1343  C   LYS A 205      19.538   3.431  -6.340  1.00  0.00      C2   C
ATOM   1344  O   LYS A 205      20.477   2.800  -5.801  1.00  0.00      C2   O
ATOM   1345  CB  LYS A 205      20.132   6.016  -6.658  1.00  0.00      C2   C
ATOM   1346  CG  LYS A 205      21.123   6.833  -7.487  1.00  0.00      C2   C
ATOM   1347  CD  LYS A 205      21.367   8.255  -6.935  1.00  0.00      C2   C
ATOM   1348  CE  LYS A 205      21.924   9.273  -7.943  1.00  0.00      C2   C
ATOM   1349  NZ  LYS A 205      23.346   9.458  -7.741  1.00  0.00      C2   N
ATOM   1350  N   TRP A 206      18.230   3.155  -6.096  1.00  0.00      C2   N
ATOM   1351  CA  TRP A 206      17.843   1.888  -5.346  1.00  0.00      C2   C
ATOM   1352  C   TRP A 206      17.973   0.585  -6.137  1.00  0.00      C2   C
ATOM   1353  O   TRP A 206      18.303  -0.438  -5.481  1.00  0.00      C2   O
ATOM   1354  CB  TRP A 206      16.389   2.014  -4.785  1.00  0.00      C2   C
ATOM   1355  CG  TRP A 206      16.066   3.067  -3.738  1.00  0.00      C2   C
ATOM   1356  CD1 TRP A 206      16.972   3.628  -2.864  1.00  0.00      C2   C
ATOM   1357  CD2 TRP A 206      14.799   3.735  -3.308  1.00  0.00      C2   C
ATOM   1358  CE2 TRP A 206      15.056   4.624  -2.189  1.00  0.00      C2   C
ATOM   1359  CE3 TRP A 206      13.491   3.748  -3.757  1.00  0.00      C2   C
ATOM   1360  NE1 TRP A 206      16.385   4.460  -1.910  1.00  0.00      C2   N
ATOM   1361  CZ2 TRP A 206      14.121   5.525  -1.696  1.00  0.00      C2   C
ATOM   1362  CZ3 TRP A 206      12.476   4.552  -3.245  1.00  0.00      C2   C
ATOM   1363  CH2 TRP A 206      12.837   5.454  -2.239  1.00  0.00      C2   C
ATOM   1364  N   LEU A 207      17.705   0.560  -7.428  1.00  0.00      C2   N
ATOM   1365  CA  LEU A 207      17.779  -0.639  -8.262  1.00  0.00      C2   C
ATOM   1366  C   LEU A 207      19.214  -1.114  -8.510  1.00  0.00      C2   C
ATOM   1367  O   LEU A 207      19.436  -2.174  -9.091  1.00  0.00      C2   O
ATOM   1368  CB  LEU A 207      16.893  -0.577  -9.551  1.00  0.00      C2   C
ATOM   1369  CG  LEU A 207      15.335  -0.603  -9.260  1.00  0.00      C2   C
ATOM   1370  CD1 LEU A 207      14.622  -0.273 -10.501  1.00  0.00      C2   C
ATOM   1371  CD2 LEU A 207      14.891  -1.886  -8.502  1.00  0.00      C2   C
ATOM   1372  N   GLU A 208      20.203  -0.260  -8.140  1.00  0.00      C2   N
ATOM   1373  CA  GLU A 208      21.621  -0.611  -8.102  1.00  0.00      C2   C
ATOM   1374  C   GLU A 208      22.060  -1.314  -6.817  1.00  0.00      C2   C
ATOM   1375  O   GLU A 208      23.242  -1.623  -6.700  1.00  0.00      C2   O
ATOM   1376  CB  GLU A 208      22.513   0.660  -8.500  1.00  0.00      C2   C
ATOM   1377  CG  GLU A 208      22.111   1.283  -9.804  1.00  0.00      C2   C
ATOM   1378  CD  GLU A 208      22.910   2.498 -10.014  1.00  0.00      C2   C
ATOM   1379  OE1 GLU A 208      24.048   2.381 -10.561  1.00  0.00      C2   O
ATOM   1380  OE2 GLU A 208      22.416   3.603  -9.783  1.00  0.00      C2   O
ATOM   1381  N   SER A 209      21.137  -1.414  -5.843  1.00  0.00      C2   N
ATOM   1382  CA  SER A 209      21.487  -1.834  -4.453  1.00  0.00      C2   C
ATOM   1383  C   SER A 209      21.908  -3.386  -4.425  1.00  0.00      C2   C
ATOM   1384  O   SER A 209      21.487  -4.171  -5.292  1.00  0.00      C2   O
ATOM   1385  CB  SER A 209      20.285  -1.536  -3.570  1.00  0.00      C2   C
ATOM   1386  OG  SER A 209      20.537  -1.903  -2.196  1.00  0.00      C2   O
ATOM   1387  N   GLU A 210      22.762  -3.733  -3.455  1.00  0.00      C2   N
ATOM   1388  CA  GLU A 210      23.117  -5.076  -3.142  1.00  0.00      C2   C
ATOM   1389  C   GLU A 210      22.112  -5.876  -2.239  1.00  0.00      C2   C
ATOM   1390  O   GLU A 210      21.944  -7.113  -2.347  1.00  0.00      C2   O
ATOM   1391  N   LYS A 211      21.440  -5.099  -1.445  1.00  0.00      C2   N
ATOM   1392  CA  LYS A 211      20.250  -5.441  -0.653  1.00  0.00      C2   C
ATOM   1393  C   LYS A 211      19.057  -5.956  -1.565  1.00  0.00      C2   C
ATOM   1394  O   LYS A 211      18.459  -6.980  -1.209  1.00  0.00      C2   O
ATOM   1395  CB  LYS A 211      19.634  -4.307   0.205  1.00  0.00      C2   C
ATOM   1396  CG  LYS A 211      20.693  -3.524   0.979  1.00  0.00      C2   C
ATOM   1397  CD  LYS A 211      20.236  -2.480   1.972  1.00  0.00      C2   C
ATOM   1398  CE  LYS A 211      21.422  -1.930   2.855  1.00  0.00      C2   C
ATOM   1399  NZ  LYS A 211      22.009  -2.847   3.783  1.00  0.00      C2   N
ATOM   1400  N   GLN A 212      18.840  -5.395  -2.760  1.00  0.00      C2   N
ATOM   1401  CA  GLN A 212      17.898  -5.799  -3.820  1.00  0.00      C2   C
ATOM   1402  C   GLN A 212      18.135  -7.309  -4.303  1.00  0.00      C2   C
ATOM   1403  O   GLN A 212      17.153  -8.068  -4.508  1.00  0.00      C2   O
ATOM   1404  CB  GLN A 212      17.724  -4.658  -4.852  1.00  0.00      C2   C
ATOM   1405  CG  GLN A 212      17.016  -4.919  -6.262  1.00  0.00      C2   C
ATOM   1406  CD  GLN A 212      15.702  -5.740  -6.184  1.00  0.00      C2   C
ATOM   1407  NE2 GLN A 212      15.473  -6.545  -7.193  1.00  0.00      C2   N
ATOM   1408  OE1 GLN A 212      14.960  -5.591  -5.225  1.00  0.00      C2   O
ATOM   1409  N   LEU A 213      19.406  -7.670  -4.480  1.00  0.00      C2   N
ATOM   1410  CA  LEU A 213      19.834  -8.944  -5.085  1.00  0.00      C2   C
ATOM   1411  C   LEU A 213      19.822 -10.001  -4.047  1.00  0.00      C2   C
ATOM   1412  O   LEU A 213      19.671 -11.165  -4.413  1.00  0.00      C2   O
ATOM   1413  CB  LEU A 213      21.271  -8.661  -5.678  1.00  0.00      C2   C
ATOM   1414  CG  LEU A 213      21.332  -7.620  -6.817  1.00  0.00      C2   C
ATOM   1415  CD1 LEU A 213      22.792  -7.311  -7.170  1.00  0.00      C2   C
ATOM   1416  CD2 LEU A 213      20.473  -8.082  -8.042  1.00  0.00      C2   C
ATOM   1417  N   ASP A 214      20.099  -9.569  -2.781  1.00  0.00      C2   N
ATOM   1418  CA  ASP A 214      19.813 -10.366  -1.525  1.00  0.00      C2   C
ATOM   1419  C   ASP A 214      18.337 -10.701  -1.299  1.00  0.00      C2   C
ATOM   1420  O   ASP A 214      18.109 -11.849  -1.000  1.00  0.00      C2   O
ATOM   1421  CB  ASP A 214      20.469  -9.746  -0.210  1.00  0.00      C2   C
ATOM   1422  CG  ASP A 214      22.042  -9.629  -0.180  1.00  0.00      C2   C
ATOM   1423  OD1 ASP A 214      22.726 -10.402  -0.915  1.00  0.00      C2   O
ATOM   1424  OD2 ASP A 214      22.538  -8.974   0.745  1.00  0.00      C2   O
ATOM   1425  N   ALA A 215      17.435  -9.721  -1.455  1.00  0.00      C2   N
ATOM   1426  CA  ALA A 215      15.961  -9.802  -1.467  1.00  0.00      C2   C
ATOM   1427  C   ALA A 215      15.485 -10.823  -2.532  1.00  0.00      C2   C
ATOM   1428  O   ALA A 215      14.788 -11.743  -2.154  1.00  0.00      C2   O
ATOM   1429  CB  ALA A 215      15.342  -8.422  -1.487  1.00  0.00      C2   C
ATOM   1430  N   VAL A 216      16.021 -10.785  -3.765  1.00  0.00      C2   N
ATOM   1431  CA  VAL A 216      15.643 -11.784  -4.758  1.00  0.00      C2   C
ATOM   1432  C   VAL A 216      16.167 -13.214  -4.391  1.00  0.00      C2   C
ATOM   1433  O   VAL A 216      15.431 -14.153  -4.498  1.00  0.00      C2   O
ATOM   1434  CB  VAL A 216      16.143 -11.411  -6.078  1.00  0.00      C2   C
ATOM   1435  CG1 VAL A 216      16.180 -12.521  -7.233  1.00  0.00      C2   C
ATOM   1436  CG2 VAL A 216      15.309 -10.253  -6.644  1.00  0.00      C2   C
ATOM   1437  N   ALA A 217      17.374 -13.322  -3.853  1.00  0.00      C2   N
ATOM   1438  CA  ALA A 217      17.846 -14.586  -3.317  1.00  0.00      C2   C
ATOM   1439  C   ALA A 217      17.076 -15.167  -2.120  1.00  0.00      C2   C
ATOM   1440  O   ALA A 217      16.881 -16.366  -2.053  1.00  0.00      C2   O
ATOM   1441  CB  ALA A 217      19.268 -14.326  -2.926  1.00  0.00      C2   C
ATOM   1442  N   GLY A 218      16.434 -14.199  -1.397  1.00  0.00      C2   N
ATOM   1443  CA  GLY A 218      15.549 -14.541  -0.273  1.00  0.00      C2   C
ATOM   1444  C   GLY A 218      14.209 -15.013  -0.785  1.00  0.00      C2   C
ATOM   1445  O   GLY A 218      13.702 -16.040  -0.300  1.00  0.00      C2   O
ATOM   1446  N   TYR A 219      13.620 -14.288  -1.680  1.00  0.00      C2   N
ATOM   1447  CA  TYR A 219      12.399 -14.606  -2.398  1.00  0.00      C2   C
ATOM   1448  C   TYR A 219      12.516 -16.007  -3.196  1.00  0.00      C2   C
ATOM   1449  O   TYR A 219      11.562 -16.779  -3.383  1.00  0.00      C2   O
ATOM   1450  CB  TYR A 219      12.013 -13.398  -3.280  1.00  0.00      C2   C
ATOM   1451  CG  TYR A 219      10.658 -13.465  -3.958  1.00  0.00      C2   C
ATOM   1452  CD1 TYR A 219       9.537 -12.760  -3.374  1.00  0.00      C2   C
ATOM   1453  CD2 TYR A 219      10.443 -14.322  -5.077  1.00  0.00      C2   C
ATOM   1454  CE1 TYR A 219       8.235 -12.942  -3.975  1.00  0.00      C2   C
ATOM   1455  CE2 TYR A 219       9.179 -14.481  -5.644  1.00  0.00      C2   C
ATOM   1456  CZ  TYR A 219       8.057 -13.809  -5.073  1.00  0.00      C2   C
ATOM   1457  OH  TYR A 219       6.787 -13.904  -5.479  1.00  0.00      C2   O
ATOM   1458  N   ALA A 220      13.807 -16.382  -3.530  1.00  0.00      C2   N
ATOM   1459  CA  ALA A 220      14.106 -17.699  -4.176  1.00  0.00      C2   C
ATOM   1460  C   ALA A 220      13.851 -18.879  -3.209  1.00  0.00      C2   C
ATOM   1461  O   ALA A 220      13.650 -20.045  -3.649  1.00  0.00      C2   O
ATOM   1462  CB  ALA A 220      15.534 -17.695  -4.664  1.00  0.00      C2   C
ATOM   1463  N   ARG A 221      14.015 -18.650  -1.875  1.00  0.00      C2   N
ATOM   1464  CA  ARG A 221      13.774 -19.656  -0.871  1.00  0.00      C2   C
ATOM   1465  C   ARG A 221      12.424 -19.518  -0.258  1.00  0.00      C2   C
ATOM   1466  O   ARG A 221      11.762 -20.494  -0.054  1.00  0.00      C2   O
ATOM   1467  CB  ARG A 221      14.930 -19.489   0.192  1.00  0.00      C2   C
ATOM   1468  CG  ARG A 221      16.331 -19.632  -0.294  1.00  0.00      C2   C
ATOM   1469  CD  ARG A 221      17.431 -19.526   0.655  1.00  0.00      C2   C
ATOM   1470  NE  ARG A 221      17.562 -18.351   1.576  1.00  0.00      C2   N
ATOM   1471  CZ  ARG A 221      16.996 -18.235   2.789  1.00  0.00      C2   C
ATOM   1472  NH1 ARG A 221      16.393 -19.325   3.415  1.00  0.00      C2   N
ATOM   1473  NH2 ARG A 221      17.059 -17.109   3.437  1.00  0.00      C2   N
ATOM   1474  N   ASN A 222      12.105 -18.291   0.163  1.00  0.00      C2   N
ATOM   1475  CA  ASN A 222      11.081 -18.105   1.191  1.00  0.00      C2   C
ATOM   1476  C   ASN A 222       9.757 -17.731   0.575  1.00  0.00      C2   C
ATOM   1477  O   ASN A 222       8.756 -17.798   1.279  1.00  0.00      C2   O
ATOM   1478  CB  ASN A 222      11.530 -16.890   2.119  1.00  0.00      C2   C
ATOM   1479  CG  ASN A 222      12.743 -17.076   3.005  1.00  0.00      C2   C
ATOM   1480  ND2 ASN A 222      12.991 -16.077   3.800  1.00  0.00      C2   N
ATOM   1481  OD1 ASN A 222      13.492 -18.074   2.962  1.00  0.00      C2   O
ATOM   1482  N   ALA A 223       9.702 -17.337  -0.695  1.00  0.00      C2   N
ATOM   1483  CA  ALA A 223       8.471 -16.887  -1.361  1.00  0.00      C2   C
ATOM   1484  C   ALA A 223       7.357 -17.920  -1.366  1.00  0.00      C2   C
ATOM   1485  O   ALA A 223       6.313 -17.721  -0.780  1.00  0.00      C2   O
ATOM   1486  CB  ALA A 223       8.644 -16.421  -2.801  1.00  0.00      C2   C
ATOM   1487  N   GLU A 224       7.564 -19.108  -1.848  1.00  0.00      C2   N
ATOM   1488  CA  GLU A 224       6.527 -20.172  -1.856  1.00  0.00      C2   C
ATOM   1489  C   GLU A 224       6.360 -21.051  -0.631  1.00  0.00      C2   C
ATOM   1490  O   GLU A 224       5.637 -22.059  -0.612  1.00  0.00      C2   O
ATOM   1491  CB  GLU A 224       6.740 -21.152  -2.994  1.00  0.00      C2   C
ATOM   1492  CG  GLU A 224       7.121 -20.462  -4.282  1.00  0.00      C2   C
ATOM   1493  CD  GLU A 224       7.120 -21.306  -5.497  1.00  0.00      C2   C
ATOM   1494  OE1 GLU A 224       6.633 -20.792  -6.513  1.00  0.00      C2   O
ATOM   1495  OE2 GLU A 224       7.591 -22.434  -5.450  1.00  0.00      C2   O
ATOM   1496  N   GLU A 225       6.918 -20.567   0.520  1.00  0.00      C2   N
ATOM   1497  CA  GLU A 225       7.111 -21.312   1.785  1.00  0.00      C2   C
ATOM   1498  C   GLU A 225       6.651 -20.342   2.947  1.00  0.00      C2   C
ATOM   1499  O   GLU A 225       6.341 -20.758   4.070  1.00  0.00      C2   O
ATOM   1500  CB  GLU A 225       8.679 -21.715   1.871  1.00  0.00      C2   C
ATOM   1501  CG  GLU A 225       9.099 -22.752   0.874  1.00  0.00      C2   C
ATOM   1502  CD  GLU A 225      10.557 -23.202   0.958  1.00  0.00      C2   C
ATOM   1503  OE1 GLU A 225      11.144 -23.693  -0.034  1.00  0.00      C2   O
ATOM   1504  OE2 GLU A 225      11.194 -22.881   1.981  1.00  0.00      C2   O
ATOM   1505  N   HIE A 226       6.682 -19.058   2.735  1.00  0.00      C2   N
ATOM   1506  CA  HIE A 226       6.174 -18.118   3.731  1.00  0.00      C2   C
ATOM   1507  C   HIE A 226       5.125 -17.143   3.084  1.00  0.00      C2   C
ATOM   1508  O   HIE A 226       3.995 -16.936   3.635  1.00  0.00      C2   O
ATOM   1509  CB  HIE A 226       7.321 -17.372   4.460  1.00  0.00      C2   C
ATOM   1510  CG  HIE A 226       8.035 -18.231   5.433  1.00  0.00      C2   C
ATOM   1511  CD2 HIE A 226       9.185 -18.939   5.272  1.00  0.00      C2   C
ATOM   1512  ND1 HIE A 226       7.469 -18.631   6.609  1.00  0.00      C2   N
ATOM   1513  CE1 HIE A 226       8.254 -19.495   7.116  1.00  0.00      C2   C
ATOM   1514  NE2 HIE A 226       9.298 -19.770   6.326  1.00  0.00      C2   N
ATOM   1515  N   TRP A 227       5.604 -16.352   2.095  1.00  0.00      C2   N
ATOM   1516  CA  TRP A 227       4.834 -15.235   1.480  1.00  0.00      C2   C
ATOM   1517  C   TRP A 227       3.547 -15.690   0.784  1.00  0.00      C2   C
ATOM   1518  O   TRP A 227       2.447 -15.362   1.237  1.00  0.00      C2   O
ATOM   1519  CB  TRP A 227       5.850 -14.417   0.597  1.00  0.00      C2   C
ATOM   1520  CG  TRP A 227       5.299 -13.257  -0.232  1.00  0.00      C2   C
ATOM   1521  CD1 TRP A 227       5.432 -13.179  -1.569  1.00  0.00      C2   C
ATOM   1522  CD2 TRP A 227       4.328 -12.201   0.127  1.00  0.00      C2   C
ATOM   1523  CE2 TRP A 227       4.104 -11.457  -1.081  1.00  0.00      C2   C
ATOM   1524  CE3 TRP A 227       3.812 -11.789   1.328  1.00  0.00      C2   C
ATOM   1525  NE1 TRP A 227       4.819 -12.048  -2.101  1.00  0.00      C2   N
ATOM   1526  CZ2 TRP A 227       3.317 -10.328  -1.086  1.00  0.00      C2   C
ATOM   1527  CZ3 TRP A 227       3.053 -10.649   1.331  1.00  0.00      C2   C
ATOM   1528  CH2 TRP A 227       2.689  -9.948   0.127  1.00  0.00      C2   C
ATOM   1529  N   LEU A 228       3.800 -16.392  -0.341  1.00  0.00      C2   N
ATOM   1530  CA  LEU A 228       2.643 -16.794  -1.208  1.00  0.00      C2   C
ATOM   1531  C   LEU A 228       1.527 -17.628  -0.458  1.00  0.00      C2   C
ATOM   1532  O   LEU A 228       0.353 -17.238  -0.602  1.00  0.00      C2   O
ATOM   1533  CB  LEU A 228       3.175 -17.546  -2.422  1.00  0.00      C2   C
ATOM   1534  CG  LEU A 228       3.593 -16.516  -3.538  1.00  0.00      C2   C
ATOM   1535  CD1 LEU A 228       4.384 -17.096  -4.712  1.00  0.00      C2   C
ATOM   1536  CD2 LEU A 228       2.426 -15.715  -4.059  1.00  0.00      C2   C
ATOM   1537  N   PRO A 229       1.881 -18.543   0.453  1.00  0.00      C2   N
ATOM   1538  CA  PRO A 229       0.976 -19.243   1.311  1.00  0.00      C2   C
ATOM   1539  C   PRO A 229       0.134 -18.268   2.073  1.00  0.00      C2   C
ATOM   1540  O   PRO A 229      -1.077 -18.096   1.877  1.00  0.00      C2   O
ATOM   1541  CB  PRO A 229       1.882 -20.123   2.189  1.00  0.00      C2   C
ATOM   1542  CG  PRO A 229       3.086 -20.449   1.368  1.00  0.00      C2   C
ATOM   1543  CD  PRO A 229       3.220 -19.200   0.566  1.00  0.00      C2   C
ATOM   1544  N   SER A 230       0.821 -17.453   2.838  1.00  0.00      C2   N
ATOM   1545  CA  SER A 230       0.297 -16.497   3.763  1.00  0.00      C2   C
ATOM   1546  C   SER A 230      -0.641 -15.483   3.199  1.00  0.00      C2   C
ATOM   1547  O   SER A 230      -1.537 -14.957   3.918  1.00  0.00      C2   O
ATOM   1548  CB  SER A 230       1.355 -15.890   4.641  1.00  0.00      C2   C
ATOM   1549  OG  SER A 230       2.260 -14.987   4.093  1.00  0.00      C2   O
ATOM   1550  N   LEU A 231      -0.430 -15.073   1.970  1.00  0.00      C2   N
ATOM   1551  CA  LEU A 231      -1.292 -14.126   1.270  1.00  0.00      C2   C
ATOM   1552  C   LEU A 231      -2.573 -14.887   0.797  1.00  0.00      C2   C
ATOM   1553  O   LEU A 231      -3.641 -14.323   0.698  1.00  0.00      C2   O
ATOM   1554  CB  LEU A 231      -0.446 -13.589   0.080  1.00  0.00      C2   C
ATOM   1555  CG  LEU A 231      -1.177 -12.435  -0.673  1.00  0.00      C2   C
ATOM   1556  CD1 LEU A 231      -1.129 -11.114   0.157  1.00  0.00      C2   C
ATOM   1557  CD2 LEU A 231      -0.670 -12.283  -2.128  1.00  0.00      C2   C
ATOM   1558  N   SER A 232      -2.393 -16.172   0.470  1.00  0.00      C2   N
ATOM   1559  CA  SER A 232      -3.470 -17.141   0.060  1.00  0.00      C2   C
ATOM   1560  C   SER A 232      -4.459 -17.312   1.173  1.00  0.00      C2   C
ATOM   1561  O   SER A 232      -5.618 -16.917   1.090  1.00  0.00      C2   O
ATOM   1562  CB  SER A 232      -2.951 -18.510  -0.453  1.00  0.00      C2   C
ATOM   1563  OG  SER A 232      -2.183 -18.276  -1.576  1.00  0.00      C2   O
ATOM   1564  N   GLU A 233      -3.862 -17.754   2.354  1.00  0.00      C2   N
ATOM   1565  CA  GLU A 233      -4.579 -17.808   3.597  1.00  0.00      C2   C
ATOM   1566  C   GLU A 233      -5.176 -16.470   4.027  1.00  0.00      C2   C
ATOM   1567  O   GLU A 233      -6.331 -16.360   4.296  1.00  0.00      C2   O
ATOM   1568  CB  GLU A 233      -3.645 -18.387   4.742  1.00  0.00      C2   C
ATOM   1569  CG  GLU A 233      -3.333 -19.899   4.509  1.00  0.00      C2   C
ATOM   1570  CD  GLU A 233      -2.292 -20.414   5.438  1.00  0.00      C2   C
ATOM   1571  OE1 GLU A 233      -2.137 -21.677   5.290  1.00  0.00      C2   O
ATOM   1572  OE2 GLU A 233      -1.721 -19.844   6.362  1.00  0.00      C2   O
ATOM   1573  N   GLY A 234      -4.327 -15.380   3.974  1.00  0.00      C2   N
ATOM   1574  CA  GLY A 234      -4.735 -14.008   4.299  1.00  0.00      C2   C
ATOM   1575  C   GLY A 234      -5.896 -13.498   3.451  1.00  0.00      C2   C
ATOM   1576  O   GLY A 234      -6.851 -12.940   4.009  1.00  0.00      C2   O
ATOM   1577  N   ARG A 235      -5.933 -13.748   2.131  1.00  0.00      C2   N
ATOM   1578  CA  ARG A 235      -7.073 -13.379   1.230  1.00  0.00      C2   C
ATOM   1579  C   ARG A 235      -8.429 -14.038   1.490  1.00  0.00      C2   C
ATOM   1580  O   ARG A 235      -9.498 -13.401   1.446  1.00  0.00      C2   O
ATOM   1581  CB  ARG A 235      -6.603 -13.452  -0.246  1.00  0.00      C2   C
ATOM   1582  CG  ARG A 235      -7.525 -12.671  -1.209  1.00  0.00      C2   C
ATOM   1583  CD  ARG A 235      -7.511 -13.076  -2.683  1.00  0.00      C2   C
ATOM   1584  NE  ARG A 235      -6.128 -13.187  -3.326  1.00  0.00      C2   N
ATOM   1585  CZ  ARG A 235      -5.561 -12.499  -4.398  1.00  0.00      C2   C
ATOM   1586  NH1 ARG A 235      -6.198 -11.507  -4.992  1.00  0.00      C2   N
ATOM   1587  NH2 ARG A 235      -4.293 -12.675  -4.691  1.00  0.00      C2   N
ATOM   1588  N   ARG A 236      -8.434 -15.310   1.797  1.00  0.00      C2   N
ATOM   1589  CA  ARG A 236      -9.480 -16.167   2.339  1.00  0.00      C2   C
ATOM   1590  C   ARG A 236     -10.009 -15.716   3.695  1.00  0.00      C2   C
ATOM   1591  O   ARG A 236     -11.240 -15.616   3.849  1.00  0.00      C2   O
ATOM   1592  CB  ARG A 236      -9.023 -17.629   2.355  1.00  0.00      C2   C
ATOM   1593  CG  ARG A 236      -8.857 -18.315   0.972  1.00  0.00      C2   C
ATOM   1594  CD  ARG A 236      -8.862 -19.840   0.891  1.00  0.00      C2   C
ATOM   1595  NE  ARG A 236      -8.025 -20.531   1.911  1.00  0.00      C2   N
ATOM   1596  CZ  ARG A 236      -6.835 -21.114   1.936  1.00  0.00      C2   C
ATOM   1597  NH1 ARG A 236      -6.061 -21.293   0.823  1.00  0.00      C2   N
ATOM   1598  NH2 ARG A 236      -6.399 -21.594   3.117  1.00  0.00      C2   N
ATOM   1599  N   TRP A 237      -9.081 -15.301   4.557  1.00  0.00      C2   N
ATOM   1600  CA  TRP A 237      -9.145 -14.693   5.900  1.00  0.00      C2   C
ATOM   1601  C   TRP A 237      -9.699 -13.230   5.944  1.00  0.00      C2   C
ATOM   1602  O   TRP A 237     -10.597 -12.936   6.726  1.00  0.00      C2   O
ATOM   1603  CB  TRP A 237      -7.791 -14.788   6.687  1.00  0.00      C2   C
ATOM   1604  CG  TRP A 237      -7.823 -14.425   8.152  1.00  0.00      C2   C
ATOM   1605  CD1 TRP A 237      -8.052 -15.341   9.143  1.00  0.00      C2   C
ATOM   1606  CD2 TRP A 237      -7.803 -13.158   8.807  1.00  0.00      C2   C
ATOM   1607  CE2 TRP A 237      -8.059 -13.299  10.173  1.00  0.00      C2   C
ATOM   1608  CE3 TRP A 237      -7.558 -11.797   8.372  1.00  0.00      C2   C
ATOM   1609  NE1 TRP A 237      -8.127 -14.714  10.293  1.00  0.00      C2   N
ATOM   1610  CZ2 TRP A 237      -8.208 -12.241  11.020  1.00  0.00      C2   C
ATOM   1611  CZ3 TRP A 237      -7.565 -10.698   9.250  1.00  0.00      C2   C
ATOM   1612  CH2 TRP A 237      -7.945 -10.962  10.586  1.00  0.00      C2   C
ATOM   1613  N   VAL A 238      -9.364 -12.362   4.977  1.00  0.00      C2   N
ATOM   1614  CA  VAL A 238     -10.041 -11.123   4.700  1.00  0.00      C2   C
ATOM   1615  C   VAL A 238     -11.527 -11.354   4.336  1.00  0.00      C2   C
ATOM   1616  O   VAL A 238     -12.400 -10.622   4.810  1.00  0.00      C2   O
ATOM   1617  CB  VAL A 238      -9.242 -10.075   3.835  1.00  0.00      C2   C
ATOM   1618  CG1 VAL A 238     -10.059  -8.956   3.127  1.00  0.00      C2   C
ATOM   1619  CG2 VAL A 238      -8.027  -9.543   4.594  1.00  0.00      C2   C
ATOM   1620  N   GLN A 239     -11.798 -12.332   3.415  1.00  0.00      C2   N
ATOM   1621  CA  GLN A 239     -13.093 -12.395   2.666  1.00  0.00      C2   C
ATOM   1622  C   GLN A 239     -14.258 -12.928   3.587  1.00  0.00      C2   C
ATOM   1623  O   GLN A 239     -15.293 -12.293   3.717  1.00  0.00      C2   O
ATOM   1624  CB  GLN A 239     -12.844 -13.349   1.471  1.00  0.00      C2   C
ATOM   1625  CG  GLN A 239     -13.990 -13.860   0.729  1.00  0.00      C2   C
ATOM   1626  CD  GLN A 239     -13.570 -15.038  -0.265  1.00  0.00      C2   C
ATOM   1627  NE2 GLN A 239     -14.245 -15.169  -1.381  1.00  0.00      C2   N
ATOM   1628  OE1 GLN A 239     -12.648 -15.795  -0.059  1.00  0.00      C2   O
ATOM   1629  N   GLU A 240     -13.883 -13.964   4.394  1.00  0.00      C2   N
ATOM   1630  CA  GLU A 240     -14.609 -14.579   5.507  1.00  0.00      C2   C
ATOM   1631  C   GLU A 240     -14.795 -13.607   6.674  1.00  0.00      C2   C
ATOM   1632  O   GLU A 240     -15.912 -13.446   7.171  1.00  0.00      C2   O
ATOM   1633  CB  GLU A 240     -14.027 -15.953   5.803  1.00  0.00      C2   C
ATOM   1634  CG  GLU A 240     -14.822 -16.694   6.840  1.00  0.00      C2   C
ATOM   1635  CD  GLU A 240     -14.401 -18.130   7.031  1.00  0.00      C2   C
ATOM   1636  OE1 GLU A 240     -13.296 -18.582   6.613  1.00  0.00      C2   O
ATOM   1637  OE2 GLU A 240     -15.240 -18.921   7.508  1.00  0.00      C2   O
ATOM   1638  N   ARG A 241     -13.766 -12.883   7.112  1.00  0.00      C2   N
ATOM   1639  CA  ARG A 241     -13.944 -11.964   8.256  1.00  0.00      C2   C
ATOM   1640  C   ARG A 241     -14.864 -10.772   7.898  1.00  0.00      C2   C
ATOM   1641  O   ARG A 241     -15.631 -10.396   8.790  1.00  0.00      C2   O
ATOM   1642  CB  ARG A 241     -12.581 -11.490   8.808  1.00  0.00      C2   C
ATOM   1643  CG  ARG A 241     -11.694 -12.562   9.470  1.00  0.00      C2   C
ATOM   1644  CD  ARG A 241     -11.630 -12.601  10.976  1.00  0.00      C2   C
ATOM   1645  NE  ARG A 241     -13.035 -12.833  11.534  1.00  0.00      C2   N
ATOM   1646  CZ  ARG A 241     -13.968 -13.778  11.326  1.00  0.00      C2   C
ATOM   1647  NH1 ARG A 241     -15.095 -13.701  12.011  1.00  0.00      C2   N
ATOM   1648  NH2 ARG A 241     -13.770 -14.822  10.497  1.00  0.00      C2   N
ATOM   1649  N   LEU A 242     -14.737 -10.255   6.627  1.00  0.00      C2   N
ATOM   1650  CA  LEU A 242     -15.621  -9.203   6.130  1.00  0.00      C2   C
ATOM   1651  C   LEU A 242     -17.079  -9.692   6.113  1.00  0.00      C2   C
ATOM   1652  O   LEU A 242     -17.983  -9.039   6.671  1.00  0.00      C2   O
ATOM   1653  CB  LEU A 242     -15.073  -8.738   4.748  1.00  0.00      C2   C
ATOM   1654  CG  LEU A 242     -13.879  -7.852   4.746  1.00  0.00      C2   C
ATOM   1655  CD1 LEU A 242     -13.537  -7.624   3.231  1.00  0.00      C2   C
ATOM   1656  CD2 LEU A 242     -14.065  -6.511   5.436  1.00  0.00      C2   C
ATOM   1657  N   ALA A 243     -17.257 -10.940   5.595  1.00  0.00      C2   N
ATOM   1658  CA  ALA A 243     -18.599 -11.379   5.380  1.00  0.00      C2   C
ATOM   1659  C   ALA A 243     -19.403 -11.697   6.631  1.00  0.00      C2   C
ATOM   1660  O   ALA A 243     -20.539 -11.264   6.773  1.00  0.00      C2   O
ATOM   1661  CB  ALA A 243     -18.621 -12.689   4.489  1.00  0.00      C2   C
ATOM   1662  N   ASP A 244     -18.664 -12.346   7.558  1.00  0.00      C2   N
ATOM   1663  CA  ASP A 244     -19.141 -12.637   8.873  1.00  0.00      C2   C
ATOM   1664  C   ASP A 244     -19.218 -11.550   9.881  1.00  0.00      C2   C
ATOM   1665  O   ASP A 244     -20.356 -11.202  10.229  1.00  0.00      C2   O
ATOM   1666  CB  ASP A 244     -18.342 -13.827   9.479  1.00  0.00      C2   C
ATOM   1667  CG  ASP A 244     -18.879 -14.465  10.732  1.00  0.00      C2   C
ATOM   1668  OD2 ASP A 244     -18.115 -14.662  11.702  1.00  0.00      C2   O
ATOM   1669  OD1 ASP A 244     -20.119 -14.706  10.775  1.00  0.00      C2   O
ATOM   1670  N   ALA A 245     -18.139 -10.901  10.261  1.00  0.00      C2   N
ATOM   1671  CA  ALA A 245     -18.099  -9.838  11.258  1.00  0.00      C2   C
ATOM   1672  C   ALA A 245     -18.296  -8.435  10.651  1.00  0.00      C2   C
ATOM   1673  O   ALA A 245     -19.199  -7.719  11.047  1.00  0.00      C2   O
ATOM   1674  CB  ALA A 245     -16.777 -10.009  12.017  1.00  0.00      C2   C
ATOM   1675  N   GLY A 246     -17.530  -8.064   9.638  1.00  0.00      C2   N
ATOM   1676  CA  GLY A 246     -17.327  -6.783   9.040  1.00  0.00      C2   C
ATOM   1677  C   GLY A 246     -16.144  -6.181   9.745  1.00  0.00      C2   C
ATOM   1678  O   GLY A 246     -15.316  -6.919  10.314  1.00  0.00      C2   O
ATOM   1679  N   ILE A 247     -15.884  -4.835   9.656  1.00  0.00      C2   N
ATOM   1680  CA  ILE A 247     -14.702  -4.122  10.238  1.00  0.00      C2   C
ATOM   1681  C   ILE A 247     -15.381  -3.144  11.182  1.00  0.00      C2   C
ATOM   1682  O   ILE A 247     -16.231  -2.417  10.699  1.00  0.00      C2   O
ATOM   1683  CB  ILE A 247     -13.906  -3.276   9.128  1.00  0.00      C2   C
ATOM   1684  CG1 ILE A 247     -13.677  -4.128   7.880  1.00  0.00      C2   C
ATOM   1685  CG2 ILE A 247     -12.604  -2.811   9.699  1.00  0.00      C2   C
ATOM   1686  CD1 ILE A 247     -12.957  -3.398   6.806  1.00  0.00      C2   C
ATOM   1687  N   PRO A 248     -14.964  -3.050  12.488  1.00  0.00      C2   N
ATOM   1688  CA  PRO A 248     -15.552  -2.161  13.516  1.00  0.00      C2   C
ATOM   1689  C   PRO A 248     -15.667  -0.649  13.118  1.00  0.00      C2   C
ATOM   1690  O   PRO A 248     -16.149   0.096  13.984  1.00  0.00      C2   O
ATOM   1691  CB  PRO A 248     -14.853  -2.372  14.873  1.00  0.00      C2   C
ATOM   1692  CG  PRO A 248     -13.619  -3.166  14.455  1.00  0.00      C2   C
ATOM   1693  CD  PRO A 248     -13.863  -3.804  13.108  1.00  0.00      C2   C
ATOM   1694  N   VAL A 249     -14.967  -0.221  12.027  1.00  0.00      C2   N
ATOM   1695  CA  VAL A 249     -14.870   1.189  11.794  1.00  0.00      C2   C
ATOM   1696  C   VAL A 249     -15.660   1.590  10.466  1.00  0.00      C2   C
ATOM   1697  O   VAL A 249     -15.906   0.716   9.639  1.00  0.00      C2   O
ATOM   1698  CB  VAL A 249     -13.414   1.654  11.575  1.00  0.00      C2   C
ATOM   1699  CG1 VAL A 249     -12.550   1.363  12.878  1.00  0.00      C2   C
ATOM   1700  CG2 VAL A 249     -12.608   1.223  10.303  1.00  0.00      C2   C
ATOM   1701  N   PRO A 250     -15.886   2.960  10.271  1.00  0.00      C2   N
ATOM   1702  CA  PRO A 250     -16.135   3.492   8.972  1.00  0.00      C2   C
ATOM   1703  C   PRO A 250     -14.941   3.238   7.972  1.00  0.00      C2   C
ATOM   1704  O   PRO A 250     -13.788   3.624   8.259  1.00  0.00      C2   O
ATOM   1705  CB  PRO A 250     -16.338   4.964   9.271  1.00  0.00      C2   C
ATOM   1706  CG  PRO A 250     -16.720   5.099  10.734  1.00  0.00      C2   C
ATOM   1707  CD  PRO A 250     -15.957   3.967  11.308  1.00  0.00      C2   C
ATOM   1708  N   THR A 251     -15.221   2.596   6.877  1.00  0.00      C2   N
ATOM   1709  CA  THR A 251     -14.258   2.102   5.940  1.00  0.00      C2   C
ATOM   1710  C   THR A 251     -14.588   2.520   4.458  1.00  0.00      C2   C
ATOM   1711  O   THR A 251     -15.449   1.857   3.841  1.00  0.00      C2   O
ATOM   1712  CB  THR A 251     -14.174   0.597   5.951  1.00  0.00      C2   C
ATOM   1713  CG2 THR A 251     -13.084   0.064   4.958  1.00  0.00      C2   C
ATOM   1714  OG1 THR A 251     -13.959   0.131   7.240  1.00  0.00      C2   O
ATOM   1715  N   LEU A 252     -14.007   3.632   3.985  1.00  0.00      C2   N
ATOM   1716  CA  LEU A 252     -14.114   4.075   2.610  1.00  0.00      C2   C
ATOM   1717  C   LEU A 252     -13.425   3.118   1.610  1.00  0.00      C2   C
ATOM   1718  O   LEU A 252     -12.286   2.704   1.903  1.00  0.00      C2   O
ATOM   1719  CB  LEU A 252     -13.527   5.460   2.671  1.00  0.00      C2   C
ATOM   1720  CG  LEU A 252     -13.802   6.455   1.455  1.00  0.00      C2   C
ATOM   1721  CD1 LEU A 252     -15.327   6.813   1.579  1.00  0.00      C2   C
ATOM   1722  CD2 LEU A 252     -12.726   7.545   1.502  1.00  0.00      C2   C
ATOM   1723  N   VAL A 253     -13.982   2.953   0.443  1.00  0.00      C2   N
ATOM   1724  CA  VAL A 253     -13.340   2.391  -0.755  1.00  0.00      C2   C
ATOM   1725  C   VAL A 253     -13.333   3.453  -1.825  1.00  0.00      C2   C
ATOM   1726  O   VAL A 253     -14.210   4.328  -1.861  1.00  0.00      C2   O
ATOM   1727  CB  VAL A 253     -14.099   1.159  -1.407  1.00  0.00      C2   C
ATOM   1728  CG1 VAL A 253     -13.440   0.623  -2.725  1.00  0.00      C2   C
ATOM   1729  CG2 VAL A 253     -14.141  -0.077  -0.482  1.00  0.00      C2   C
ATOM   1730  N   VAL A 254     -12.186   3.465  -2.612  1.00  0.00      C2   N
ATOM   1731  CA  VAL A 254     -11.862   4.308  -3.720  1.00  0.00      C2   C
ATOM   1732  C   VAL A 254     -11.234   3.457  -4.804  1.00  0.00      C2   C
ATOM   1733  O   VAL A 254     -10.560   2.514  -4.448  1.00  0.00      C2   O
ATOM   1734  CB  VAL A 254     -10.747   5.332  -3.287  1.00  0.00      C2   C
ATOM   1735  CG1 VAL A 254     -10.286   6.230  -4.420  1.00  0.00      C2   C
ATOM   1736  CG2 VAL A 254     -11.089   6.238  -2.030  1.00  0.00      C2   C
ATOM   1737  N   TRP A 255     -11.561   3.738  -6.063  1.00  0.00      C2   N
ATOM   1738  CA  TRP A 255     -11.011   3.003  -7.151  1.00  0.00      C2   C
ATOM   1739  C   TRP A 255     -11.073   3.844  -8.421  1.00  0.00      C2   C
ATOM   1740  O   TRP A 255     -11.903   4.731  -8.529  1.00  0.00      C2   O
ATOM   1741  CB  TRP A 255     -11.888   1.708  -7.278  1.00  0.00      C2   C
ATOM   1742  CG  TRP A 255     -11.220   0.467  -7.702  1.00  0.00      C2   C
ATOM   1743  CD1 TRP A 255     -10.722   0.202  -8.933  1.00  0.00      C2   C
ATOM   1744  CD2 TRP A 255     -10.826  -0.662  -6.820  1.00  0.00      C2   C
ATOM   1745  CE2 TRP A 255     -10.157  -1.589  -7.666  1.00  0.00      C2   C
ATOM   1746  CE3 TRP A 255     -10.883  -0.970  -5.445  1.00  0.00      C2   C
ATOM   1747  NE1 TRP A 255      -9.965  -0.927  -8.853  1.00  0.00      C2   N
ATOM   1748  CZ2 TRP A 255      -9.637  -2.811  -7.191  1.00  0.00      C2   C
ATOM   1749  CZ3 TRP A 255     -10.315  -2.190  -4.941  1.00  0.00      C2   C
ATOM   1750  CH2 TRP A 255      -9.684  -3.092  -5.814  1.00  0.00      C2   C
ATOM   1751  N   GLY A 256     -10.014   3.792  -9.195  1.00  0.00      C2   N
ATOM   1752  CA  GLY A 256      -9.675   4.594 -10.380  1.00  0.00      C2   C
ATOM   1753  C   GLY A 256     -10.276   3.773 -11.576  1.00  0.00      C2   C
ATOM   1754  O   GLY A 256      -9.779   2.741 -11.926  1.00  0.00      C2   O
ATOM   1755  N   VAL A 257     -11.369   4.322 -12.113  1.00  0.00      C2   N
ATOM   1756  CA  VAL A 257     -12.317   3.624 -12.996  1.00  0.00      C2   C
ATOM   1757  C   VAL A 257     -11.661   3.089 -14.297  1.00  0.00      C2   C
ATOM   1758  O   VAL A 257     -12.084   2.046 -14.893  1.00  0.00      C2   O
ATOM   1759  CB  VAL A 257     -13.551   4.441 -13.395  1.00  0.00      C2   C
ATOM   1760  CG1 VAL A 257     -14.283   4.124 -14.753  1.00  0.00      C2   C
ATOM   1761  CG2 VAL A 257     -14.601   4.573 -12.278  1.00  0.00      C2   C
ATOM   1762  N   ASN A 258     -10.523   3.693 -14.647  1.00  0.00      C2   N
ATOM   1763  CA  ASN A 258      -9.715   3.359 -15.836  1.00  0.00      C2   C
ATOM   1764  C   ASN A 258      -8.417   2.590 -15.477  1.00  0.00      C2   C
ATOM   1765  O   ASN A 258      -7.400   2.616 -16.147  1.00  0.00      C2   O
ATOM   1766  CB  ASN A 258      -9.221   4.657 -16.556  1.00  0.00      C2   C
ATOM   1767  CG  ASN A 258     -10.403   5.559 -16.898  1.00  0.00      C2   C
ATOM   1768  ND2 ASN A 258     -11.159   5.191 -17.913  1.00  0.00      C2   N
ATOM   1769  OD1 ASN A 258     -10.765   6.477 -16.235  1.00  0.00      C2   O
ATOM   1770  N   ASP A 259      -8.430   1.958 -14.317  1.00  0.00      C2   N
ATOM   1771  CA  ASP A 259      -7.481   1.011 -13.847  1.00  0.00      C2   C
ATOM   1772  C   ASP A 259      -7.458  -0.267 -14.724  1.00  0.00      C2   C
ATOM   1773  O   ASP A 259      -8.515  -0.835 -15.014  1.00  0.00      C2   O
ATOM   1774  CB  ASP A 259      -7.477   0.797 -12.288  1.00  0.00      C2   C
ATOM   1775  CG  ASP A 259      -6.411  -0.051 -11.664  1.00  0.00      C2   C
ATOM   1776  OD1 ASP A 259      -5.361  -0.387 -12.316  1.00  0.00      C2   O
ATOM   1777  OD2 ASP A 259      -6.576  -0.279 -10.425  1.00  0.00      C2   O
ATOM   1778  N   ARG A 260      -6.258  -0.671 -15.157  1.00  0.00      C2   N
ATOM   1779  CA  ARG A 260      -5.995  -1.796 -15.998  1.00  0.00      C2   C
ATOM   1780  C   ARG A 260      -5.140  -2.883 -15.307  1.00  0.00      C2   C
ATOM   1781  O   ARG A 260      -4.921  -3.916 -15.910  1.00  0.00      C2   O
ATOM   1782  CB  ARG A 260      -5.496  -1.372 -17.370  1.00  0.00      C2   C
ATOM   1783  CG  ARG A 260      -6.326  -0.521 -18.317  1.00  0.00      C2   C
ATOM   1784  CD  ARG A 260      -5.546   0.050 -19.552  1.00  0.00      C2   C
ATOM   1785  NE  ARG A 260      -4.928  -1.004 -20.321  1.00  0.00      C2   N
ATOM   1786  CZ  ARG A 260      -3.663  -1.165 -20.626  1.00  0.00      C2   C
ATOM   1787  NH1 ARG A 260      -2.689  -0.302 -20.226  1.00  0.00      C2   N
ATOM   1788  NH2 ARG A 260      -3.306  -2.181 -21.358  1.00  0.00      C2   N
ATOM   1789  N   SER A 261      -4.671  -2.596 -14.135  1.00  0.00      C2   N
ATOM   1790  CA  SER A 261      -3.944  -3.617 -13.301  1.00  0.00      C2   C
ATOM   1791  C   SER A 261      -4.890  -4.223 -12.265  1.00  0.00      C2   C
ATOM   1792  O   SER A 261      -4.680  -5.345 -11.823  1.00  0.00      C2   O
ATOM   1793  CB  SER A 261      -2.645  -2.925 -12.808  1.00  0.00      C2   C
ATOM   1794  OG  SER A 261      -2.855  -1.808 -11.893  1.00  0.00      C2   O
ATOM   1795  N   ALA A 262      -5.883  -3.448 -11.714  1.00  0.00      C2   N
ATOM   1796  CA  ALA A 262      -7.012  -3.988 -10.929  1.00  0.00      C2   C
ATOM   1797  C   ALA A 262      -8.331  -3.387 -11.485  1.00  0.00      C2   C
ATOM   1798  O   ALA A 262      -8.805  -2.452 -10.842  1.00  0.00      C2   O
ATOM   1799  CB  ALA A 262      -6.759  -3.676  -9.467  1.00  0.00      C2   C
ATOM   1800  N   PRO A 263      -8.929  -3.982 -12.533  1.00  0.00      C2   N
ATOM   1801  CA  PRO A 263     -10.191  -3.676 -13.159  1.00  0.00      C2   C
ATOM   1802  C   PRO A 263     -11.342  -3.462 -12.203  1.00  0.00      C2   C
ATOM   1803  O   PRO A 263     -11.543  -4.267 -11.256  1.00  0.00      C2   O
ATOM   1804  CB  PRO A 263     -10.416  -4.901 -14.101  1.00  0.00      C2   C
ATOM   1805  CG  PRO A 263      -8.959  -5.080 -14.612  1.00  0.00      C2   C
ATOM   1806  CD  PRO A 263      -8.131  -4.797 -13.423  1.00  0.00      C2   C
ATOM   1807  N   VAL A 264     -12.041  -2.363 -12.441  1.00  0.00      C2   N
ATOM   1808  CA  VAL A 264     -13.066  -1.773 -11.440  1.00  0.00      C2   C
ATOM   1809  C   VAL A 264     -14.206  -2.781 -10.963  1.00  0.00      C2   C
ATOM   1810  O   VAL A 264     -14.587  -2.629  -9.789  1.00  0.00      C2   O
ATOM   1811  CB  VAL A 264     -13.701  -0.502 -12.081  1.00  0.00      C2   C
ATOM   1812  CG1 VAL A 264     -14.462  -0.746 -13.367  1.00  0.00      C2   C
ATOM   1813  CG2 VAL A 264     -14.547   0.258 -11.105  1.00  0.00      C2   C
ATOM   1814  N   SER A 265     -14.520  -3.800 -11.705  1.00  0.00      C2   N
ATOM   1815  CA  SER A 265     -15.272  -4.942 -11.223  1.00  0.00      C2   C
ATOM   1816  C   SER A 265     -14.752  -5.554  -9.901  1.00  0.00      C2   C
ATOM   1817  O   SER A 265     -15.602  -6.018  -9.079  1.00  0.00      C2   O
ATOM   1818  CB  SER A 265     -15.241  -6.059 -12.313  1.00  0.00      C2   C
ATOM   1819  OG  SER A 265     -16.193  -5.790 -13.314  1.00  0.00      C2   O
ATOM   1820  N   MET A 266     -13.458  -5.489  -9.661  1.00  0.00      C2   N
ATOM   1821  CA  MET A 266     -12.774  -5.950  -8.448  1.00  0.00      C2   C
ATOM   1822  C   MET A 266     -13.204  -5.141  -7.268  1.00  0.00      C2   C
ATOM   1823  O   MET A 266     -13.486  -5.708  -6.190  1.00  0.00      C2   O
ATOM   1824  CB  MET A 266     -11.230  -5.876  -8.523  1.00  0.00      C2   C
ATOM   1825  CG  MET A 266     -10.610  -6.965  -9.386  1.00  0.00      C2   C
ATOM   1826  SD  MET A 266      -8.723  -6.931  -9.231  1.00  0.00      C2   S
ATOM   1827  CE  MET A 266      -8.397  -8.442 -10.153  1.00  0.00      C2   C
ATOM   1828  N   GLY A 267     -13.154  -3.823  -7.416  1.00  0.00      C2   N
ATOM   1829  CA  GLY A 267     -13.566  -2.943  -6.319  1.00  0.00      C2   C
ATOM   1830  C   GLY A 267     -15.056  -3.097  -6.054  1.00  0.00      C2   C
ATOM   1831  O   GLY A 267     -15.526  -2.996  -4.915  1.00  0.00      C2   O
ATOM   1832  N   LYS A 268     -15.898  -3.336  -7.041  1.00  0.00      C2   N
ATOM   1833  CA  LYS A 268     -17.330  -3.612  -6.840  1.00  0.00      C2   C
ATOM   1834  C   LYS A 268     -17.559  -4.882  -6.048  1.00  0.00      C2   C
ATOM   1835  O   LYS A 268     -18.375  -4.907  -5.093  1.00  0.00      C2   O
ATOM   1836  CB  LYS A 268     -18.091  -3.496  -8.212  1.00  0.00      C2   C
ATOM   1837  CG  LYS A 268     -18.197  -2.137  -8.867  1.00  0.00      C2   C
ATOM   1838  CD  LYS A 268     -18.606  -2.092 -10.341  1.00  0.00      C2   C
ATOM   1839  CE  LYS A 268     -18.590  -0.671 -10.823  1.00  0.00      C2   C
ATOM   1840  NZ  LYS A 268     -18.834  -0.586 -12.308  1.00  0.00      C2   N
ATOM   1841  N   GLY A 269     -16.885  -6.000  -6.458  1.00  0.00      C2   N
ATOM   1842  CA  GLY A 269     -17.012  -7.344  -5.827  1.00  0.00      C2   C
ATOM   1843  C   GLY A 269     -16.333  -7.405  -4.493  1.00  0.00      C2   C
ATOM   1844  O   GLY A 269     -16.655  -8.235  -3.669  1.00  0.00      C2   O
ATOM   1845  N   LEU A 270     -15.378  -6.514  -4.245  1.00  0.00      C2   N
ATOM   1846  CA  LEU A 270     -14.893  -6.276  -2.834  1.00  0.00      C2   C
ATOM   1847  C   LEU A 270     -15.936  -5.535  -1.991  1.00  0.00      C2   C
ATOM   1848  O   LEU A 270     -16.166  -5.904  -0.806  1.00  0.00      C2   O
ATOM   1849  CB  LEU A 270     -13.679  -5.372  -2.800  1.00  0.00      C2   C
ATOM   1850  CG  LEU A 270     -13.051  -5.107  -1.445  1.00  0.00      C2   C
ATOM   1851  CD1 LEU A 270     -12.502  -6.377  -0.632  1.00  0.00      C2   C
ATOM   1852  CD2 LEU A 270     -11.925  -4.073  -1.558  1.00  0.00      C2   C
ATOM   1853  N   PHE A 271     -16.458  -4.432  -2.536  1.00  0.00      C2   N
ATOM   1854  CA  PHE A 271     -17.414  -3.616  -1.813  1.00  0.00      C2   C
ATOM   1855  C   PHE A 271     -18.685  -4.423  -1.346  1.00  0.00      C2   C
ATOM   1856  O   PHE A 271     -19.229  -4.018  -0.326  1.00  0.00      C2   O
ATOM   1857  CB  PHE A 271     -17.773  -2.381  -2.670  1.00  0.00      C2   C
ATOM   1858  CG  PHE A 271     -18.488  -1.348  -1.864  1.00  0.00      C2   C
ATOM   1859  CD1 PHE A 271     -17.809  -0.560  -0.887  1.00  0.00      C2   C
ATOM   1860  CD2 PHE A 271     -19.821  -1.201  -2.011  1.00  0.00      C2   C
ATOM   1861  CE1 PHE A 271     -18.424   0.514  -0.220  1.00  0.00      C2   C
ATOM   1862  CE2 PHE A 271     -20.516  -0.282  -1.301  1.00  0.00      C2   C
ATOM   1863  CZ  PHE A 271     -19.792   0.625  -0.469  1.00  0.00      C2   C
ATOM   1864  N   ASP A 272     -18.993  -5.618  -1.994  1.00  0.00      C2   N
ATOM   1865  CA  ASP A 272     -19.999  -6.553  -1.582  1.00  0.00      C2   C
ATOM   1866  C   ASP A 272     -19.791  -7.022  -0.133  1.00  0.00      C2   C
ATOM   1867  O   ASP A 272     -20.766  -7.284   0.566  1.00  0.00      C2   O
ATOM   1868  CB  ASP A 272     -20.139  -7.790  -2.505  1.00  0.00      C2   C
ATOM   1869  CG  ASP A 272     -20.845  -7.675  -3.861  1.00  0.00      C2   C
ATOM   1870  OD1 ASP A 272     -21.556  -6.710  -4.196  1.00  0.00      C2   O
ATOM   1871  OD2 ASP A 272     -20.670  -8.609  -4.705  1.00  0.00      C2   O
ATOM   1872  N   LEU A 273     -18.561  -7.107   0.301  1.00  0.00      C2   N
ATOM   1873  CA  LEU A 273     -18.161  -7.756   1.568  1.00  0.00      C2   C
ATOM   1874  C   LEU A 273     -17.954  -6.733   2.612  1.00  0.00      C2   C
ATOM   1875  O   LEU A 273     -18.236  -7.038   3.794  1.00  0.00      C2   O
ATOM   1876  CB  LEU A 273     -16.877  -8.513   1.278  1.00  0.00      C2   C
ATOM   1877  CG  LEU A 273     -16.873  -9.667   0.157  1.00  0.00      C2   C
ATOM   1878  CD1 LEU A 273     -15.431 -10.118  -0.169  1.00  0.00      C2   C
ATOM   1879  CD2 LEU A 273     -17.798 -10.836   0.410  1.00  0.00      C2   C
ATOM   1880  N   ILE A 274     -17.518  -5.486   2.236  1.00  0.00      C2   N
ATOM   1881  CA  ILE A 274     -17.613  -4.257   3.046  1.00  0.00      C2   C
ATOM   1882  C   ILE A 274     -19.111  -4.005   3.409  1.00  0.00      C2   C
ATOM   1883  O   ILE A 274     -19.496  -4.032   4.565  1.00  0.00      C2   O
ATOM   1884  CB  ILE A 274     -16.980  -3.057   2.397  1.00  0.00      C2   C
ATOM   1885  CG1 ILE A 274     -15.548  -3.221   1.816  1.00  0.00      C2   C
ATOM   1886  CG2 ILE A 274     -16.840  -1.764   3.423  1.00  0.00      C2   C
ATOM   1887  CD1 ILE A 274     -14.372  -3.445   2.850  1.00  0.00      C2   C
ATOM   1888  N   ALA A 275     -19.943  -3.967   2.339  1.00  0.00      C2   N
ATOM   1889  CA  ALA A 275     -21.391  -3.695   2.397  1.00  0.00      C2   C
ATOM   1890  C   ALA A 275     -22.168  -4.716   3.255  1.00  0.00      C2   C
ATOM   1891  O   ALA A 275     -23.375  -4.390   3.489  1.00  0.00      C2   O
ATOM   1892  CB  ALA A 275     -21.840  -3.739   0.924  1.00  0.00      C2   C
ATOM   1893  N   ALA A 276     -21.634  -5.871   3.496  1.00  0.00      C2   N
ATOM   1894  CA  ALA A 276     -22.355  -6.942   4.156  1.00  0.00      C2   C
ATOM   1895  C   ALA A 276     -22.576  -6.678   5.652  1.00  0.00      C2   C
ATOM   1896  O   ALA A 276     -23.682  -6.936   6.187  1.00  0.00      C2   O
ATOM   1897  CB  ALA A 276     -21.557  -8.207   3.886  1.00  0.00      C2   C
ATOM   1898  N   ASN A 277     -21.607  -6.039   6.317  1.00  0.00      C2   N
ATOM   1899  CA  ASN A 277     -21.742  -5.751   7.787  1.00  0.00      C2   C
ATOM   1900  C   ASN A 277     -20.945  -4.436   8.185  1.00  0.00      C2   C
ATOM   1901  O   ASN A 277     -20.979  -4.175   9.381  1.00  0.00      C2   O
ATOM   1902  CB  ASN A 277     -21.277  -7.031   8.601  1.00  0.00      C2   C
ATOM   1903  CG  ASN A 277     -22.420  -7.951   9.026  1.00  0.00      C2   C
ATOM   1904  ND2 ASN A 277     -22.336  -9.233   8.739  1.00  0.00      C2   N
ATOM   1905  OD1 ASN A 277     -23.330  -7.550   9.728  1.00  0.00      C2   O
ATOM   1906  N   THR A 278     -20.320  -3.725   7.216  1.00  0.00      C2   N
ATOM   1907  CA  THR A 278     -19.584  -2.467   7.571  1.00  0.00      C2   C
ATOM   1908  C   THR A 278     -20.309  -1.429   6.804  1.00  0.00      C2   C
ATOM   1909  O   THR A 278     -19.935  -1.021   5.697  1.00  0.00      C2   O
ATOM   1910  CB  THR A 278     -18.122  -2.566   7.138  1.00  0.00      C2   C
ATOM   1911  CG2 THR A 278     -17.293  -1.302   7.527  1.00  0.00      C2   C
ATOM   1912  OG1 THR A 278     -17.595  -3.737   7.622  1.00  0.00      C2   O
ATOM   1913  N   LEU A 279     -21.547  -1.061   7.276  1.00  0.00      C2   N
ATOM   1914  CA  LEU A 279     -22.642  -0.312   6.585  1.00  0.00      C2   C
ATOM   1915  C   LEU A 279     -22.286   1.199   6.512  1.00  0.00      C2   C
ATOM   1916  O   LEU A 279     -22.930   1.918   5.733  1.00  0.00      C2   O
ATOM   1917  CB  LEU A 279     -24.101  -0.595   7.209  1.00  0.00      C2   C
ATOM   1918  CG  LEU A 279     -24.346  -2.084   7.551  1.00  0.00      C2   C
ATOM   1919  CD1 LEU A 279     -25.518  -2.329   8.509  1.00  0.00      C2   C
ATOM   1920  CD2 LEU A 279     -24.392  -2.966   6.323  1.00  0.00      C2   C
ATOM   1921  N   ASP A 280     -21.321   1.643   7.273  1.00  0.00      C2   N
ATOM   1922  CA  ASP A 280     -20.693   2.918   7.320  1.00  0.00      C2   C
ATOM   1923  C   ASP A 280     -19.529   2.780   6.410  1.00  0.00      C2   C
ATOM   1924  O   ASP A 280     -18.392   2.457   6.749  1.00  0.00      C2   O
ATOM   1925  CB  ASP A 280     -20.113   3.218   8.733  1.00  0.00      C2   C
ATOM   1926  CG  ASP A 280     -21.188   3.593   9.813  1.00  0.00      C2   C
ATOM   1927  OD1 ASP A 280     -21.315   4.758  10.309  1.00  0.00      C2   O
ATOM   1928  OD2 ASP A 280     -22.080   2.767  10.216  1.00  0.00      C2   O
ATOM   1929  N   SER A 281     -19.807   3.177   5.170  1.00  0.00      C2   N
ATOM   1930  CA  SER A 281     -18.851   3.032   4.054  1.00  0.00      C2   C
ATOM   1931  C   SER A 281     -19.396   3.794   2.832  1.00  0.00      C2   C
ATOM   1932  O   SER A 281     -20.600   3.935   2.696  1.00  0.00      C2   O
ATOM   1933  CB  SER A 281     -18.568   1.495   3.850  1.00  0.00      C2   C
ATOM   1934  OG  SER A 281     -19.735   0.729   3.681  1.00  0.00      C2   O
ATOM   1935  N   SER A 282     -18.468   4.183   1.947  1.00  0.00      C2   N
ATOM   1936  CA  SER A 282     -18.775   4.670   0.630  1.00  0.00      C2   C
ATOM   1937  C   SER A 282     -17.736   4.138  -0.355  1.00  0.00      C2   C
ATOM   1938  O   SER A 282     -16.682   3.755   0.091  1.00  0.00      C2   O
ATOM   1939  CB  SER A 282     -18.876   6.254   0.774  1.00  0.00      C2   C
ATOM   1940  OG  SER A 282     -19.077   6.955  -0.355  1.00  0.00      C2   O
ATOM   1941  N   LEU A 283     -18.093   4.275  -1.615  1.00  0.00      C2   N
ATOM   1942  CA  LEU A 283     -17.447   3.804  -2.835  1.00  0.00      C2   C
ATOM   1943  C   LEU A 283     -17.323   5.099  -3.666  1.00  0.00      C2   C
ATOM   1944  O   LEU A 283     -18.267   5.536  -4.324  1.00  0.00      C2   O
ATOM   1945  CB  LEU A 283     -18.246   2.633  -3.478  1.00  0.00      C2   C
ATOM   1946  CG  LEU A 283     -17.778   2.136  -4.868  1.00  0.00      C2   C
ATOM   1947  CD1 LEU A 283     -16.323   1.733  -4.854  1.00  0.00      C2   C
ATOM   1948  CD2 LEU A 283     -18.598   0.870  -5.123  1.00  0.00      C2   C
ATOM   1949  N   TYR A 284     -16.153   5.736  -3.701  1.00  0.00      C2   N
ATOM   1950  CA  TYR A 284     -15.766   6.844  -4.550  1.00  0.00      C2   C
ATOM   1951  C   TYR A 284     -15.002   6.222  -5.782  1.00  0.00      C2   C
ATOM   1952  O   TYR A 284     -13.835   5.878  -5.725  1.00  0.00      C2   O
ATOM   1953  CB  TYR A 284     -14.787   7.802  -3.821  1.00  0.00      C2   C
ATOM   1954  CG  TYR A 284     -15.527   8.893  -3.043  1.00  0.00      C2   C
ATOM   1955  CD1 TYR A 284     -16.006  10.067  -3.682  1.00  0.00      C2   C
ATOM   1956  CD2 TYR A 284     -15.760   8.726  -1.681  1.00  0.00      C2   C
ATOM   1957  CE1 TYR A 284     -16.604  11.109  -2.883  1.00  0.00      C2   C
ATOM   1958  CE2 TYR A 284     -16.506   9.693  -0.936  1.00  0.00      C2   C
ATOM   1959  CZ  TYR A 284     -16.910  10.865  -1.551  1.00  0.00      C2   C
ATOM   1960  OH  TYR A 284     -17.544  11.774  -0.789  1.00  0.00      C2   O
ATOM   1961  N   LEU A 285     -15.691   6.168  -6.935  1.00  0.00      C2   N
ATOM   1962  CA  LEU A 285     -15.242   5.665  -8.268  1.00  0.00      C2   C
ATOM   1963  C   LEU A 285     -14.776   6.837  -9.064  1.00  0.00      C2   C
ATOM   1964  O   LEU A 285     -15.499   7.428  -9.855  1.00  0.00      C2   O
ATOM   1965  CB  LEU A 285     -16.459   5.109  -9.124  1.00  0.00      C2   C
ATOM   1966  CG  LEU A 285     -16.953   3.675  -8.723  1.00  0.00      C2   C
ATOM   1967  CD1 LEU A 285     -18.315   3.340  -9.418  1.00  0.00      C2   C
ATOM   1968  CD2 LEU A 285     -15.903   2.497  -8.910  1.00  0.00      C2   C
ATOM   1969  N   ILE A 286     -13.518   7.237  -8.851  1.00  0.00      C2   N
ATOM   1970  CA  ILE A 286     -13.027   8.362  -9.559  1.00  0.00      C2   C
ATOM   1971  C   ILE A 286     -12.695   8.035 -11.052  1.00  0.00      C2   C
ATOM   1972  O   ILE A 286     -11.952   7.043 -11.309  1.00  0.00      C2   O
ATOM   1973  CB  ILE A 286     -11.864   9.022  -8.766  1.00  0.00      C2   C
ATOM   1974  CG1 ILE A 286     -12.475   9.541  -7.441  1.00  0.00      C2   C
ATOM   1975  CG2 ILE A 286     -10.999  10.003  -9.508  1.00  0.00      C2   C
ATOM   1976  CD1 ILE A 286     -11.435   9.691  -6.272  1.00  0.00      C2   C
ATOM   1977  N   ASN A 287     -13.136   8.833 -11.999  1.00  0.00      C2   N
ATOM   1978  CA  ASN A 287     -12.978   8.848 -13.478  1.00  0.00      C2   C
ATOM   1979  C   ASN A 287     -11.737   9.695 -13.875  1.00  0.00      C2   C
ATOM   1980  O   ASN A 287     -11.481  10.814 -13.308  1.00  0.00      C2   O
ATOM   1981  CB  ASN A 287     -14.306   9.347 -14.067  1.00  0.00      C2   C
ATOM   1982  CG  ASN A 287     -15.452   8.370 -13.966  1.00  0.00      C2   C
ATOM   1983  ND2 ASN A 287     -16.613   8.913 -13.518  1.00  0.00      C2   N
ATOM   1984  OD1 ASN A 287     -15.451   7.260 -14.485  1.00  0.00      C2   O
ATOM   1985  N   ASN A 288     -11.050   9.180 -14.881  1.00  0.00      C2   N
ATOM   1986  CA  ASN A 288      -9.811   9.652 -15.464  1.00  0.00      C2   C
ATOM   1987  C   ASN A 288      -8.633   9.548 -14.472  1.00  0.00      C2   C
ATOM   1988  O   ASN A 288      -7.676  10.283 -14.477  1.00  0.00      C2   O
ATOM   1989  CB  ASN A 288     -10.013  11.044 -16.049  1.00  0.00      C2   C
ATOM   1990  CG  ASN A 288     -10.908  11.090 -17.301  1.00  0.00      C2   C
ATOM   1991  ND2 ASN A 288     -11.538  12.223 -17.696  1.00  0.00      C2   N
ATOM   1992  OD1 ASN A 288     -11.220  10.113 -17.867  1.00  0.00      C2   O
ATOM   1993  N   ALA A 289      -8.705   8.464 -13.651  1.00  0.00      C2   N
ATOM   1994  CA  ALA A 289      -7.674   7.971 -12.795  1.00  0.00      C2   C
ATOM   1995  C   ALA A 289      -7.397   6.461 -12.963  1.00  0.00      C2   C
ATOM   1996  O   ALA A 289      -8.356   5.752 -13.235  1.00  0.00      C2   O
ATOM   1997  CB  ALA A 289      -8.086   8.127 -11.355  1.00  0.00      C2   C
ATOM   1998  N   GLY A 290      -6.150   6.019 -12.949  1.00  0.00      C2   N
ATOM   1999  CA  GLY A 290      -5.779   4.662 -12.937  1.00  0.00      C2   C
ATOM   2000  C   GLY A 290      -5.347   4.211 -11.622  1.00  0.00      C2   C
ATOM   2001  O   GLY A 290      -5.956   4.691 -10.607  1.00  0.00      C2   O
ATOM   2002  N   HIP A 291      -4.494   3.185 -11.628  1.00  0.00      C2   N
ATOM   2003  CA  HIP A 291      -4.032   2.556 -10.405  1.00  0.00      C2   C
ATOM   2004  C   HIP A 291      -3.445   3.484  -9.353  1.00  0.00      C2   C
ATOM   2005  O   HIP A 291      -3.434   3.140  -8.189  1.00  0.00      C2   O
ATOM   2006  CB  HIP A 291      -3.116   1.430 -10.794  1.00  0.00      C2   C
ATOM   2007  CG  HIP A 291      -2.928   0.284  -9.851  1.00  0.00      C2   C
ATOM   2008  CD2 HIP A 291      -1.835  -0.073  -9.074  1.00  0.00      C2   C
ATOM   2009  ND1 HIP A 291      -3.924  -0.546  -9.374  1.00  0.00      C2   N
ATOM   2010  CE1 HIP A 291      -3.487  -1.335  -8.436  1.00  0.00      C2   C
ATOM   2011  NE2 HIP A 291      -2.175  -1.107  -8.204  1.00  0.00      C2   N
ATOM   2012  N   HIS A 292      -2.759   4.592  -9.728  1.00  0.00      C2   N
ATOM   2013  CA  HIS A 292      -2.182   5.544  -8.740  1.00  0.00      C2   C
ATOM   2014  C   HIS A 292      -3.030   6.830  -8.643  1.00  0.00      C2   C
ATOM   2015  O   HIS A 292      -2.494   7.936  -8.857  1.00  0.00      C2   O
ATOM   2016  CB  HIS A 292      -0.784   5.827  -9.372  1.00  0.00      C2   C
ATOM   2017  CG  HIS A 292       0.169   4.664  -9.181  1.00  0.00      C2   C
ATOM   2018  CD2 HIS A 292       0.106   3.507  -8.419  1.00  0.00      C2   C
ATOM   2019  ND1 HIS A 292       1.403   4.515  -9.865  1.00  0.00      C2   N
ATOM   2020  CE1 HIS A 292       2.021   3.405  -9.414  1.00  0.00      C2   C
ATOM   2021  NE2 HIS A 292       1.280   2.742  -8.519  1.00  0.00      C2   N
ATOM   2022  N   VAL A 293      -4.324   6.605  -8.403  1.00  0.00      C2   N
ATOM   2023  CA  VAL A 293      -5.418   7.593  -8.375  1.00  0.00      C2   C
ATOM   2024  C   VAL A 293      -5.151   8.909  -7.566  1.00  0.00      C2   C
ATOM   2025  O   VAL A 293      -5.588   9.984  -7.976  1.00  0.00      C2   O
ATOM   2026  CB  VAL A 293      -6.761   6.958  -7.823  1.00  0.00      C2   C
ATOM   2027  CG1 VAL A 293      -6.681   6.217  -6.451  1.00  0.00      C2   C
ATOM   2028  CG2 VAL A 293      -7.912   7.938  -7.758  1.00  0.00      C2   C
ATOM   2029  N   PHE A 294      -4.373   8.744  -6.496  1.00  0.00      C2   N
ATOM   2030  CA  PHE A 294      -3.910   9.845  -5.675  1.00  0.00      C2   C
ATOM   2031  C   PHE A 294      -3.029  10.944  -6.373  1.00  0.00      C2   C
ATOM   2032  O   PHE A 294      -3.011  12.090  -5.863  1.00  0.00      C2   O
ATOM   2033  CB  PHE A 294      -3.070   9.297  -4.495  1.00  0.00      C2   C
ATOM   2034  CG  PHE A 294      -2.097   8.186  -4.774  1.00  0.00      C2   C
ATOM   2035  CD1 PHE A 294      -2.505   6.824  -4.610  1.00  0.00      C2   C
ATOM   2036  CD2 PHE A 294      -0.784   8.394  -5.316  1.00  0.00      C2   C
ATOM   2037  CE1 PHE A 294      -1.687   5.779  -5.094  1.00  0.00      C2   C
ATOM   2038  CE2 PHE A 294       0.022   7.306  -5.708  1.00  0.00      C2   C
ATOM   2039  CZ  PHE A 294      -0.426   5.995  -5.667  1.00  0.00      C2   C
ATOM   2040  N   SER A 295      -2.307  10.558  -7.399  1.00  0.00      C2   N
ATOM   2041  CA  SER A 295      -1.390  11.381  -8.175  1.00  0.00      C2   C
ATOM   2042  C   SER A 295      -2.230  11.951  -9.317  1.00  0.00      C2   C
ATOM   2043  O   SER A 295      -1.945  13.056  -9.832  1.00  0.00      C2   O
ATOM   2044  CB  SER A 295      -0.083  10.585  -8.532  1.00  0.00      C2   C
ATOM   2045  OG  SER A 295      -0.217   9.494  -9.399  1.00  0.00      C2   O
ATOM   2046  N   ASP A 296      -3.175  11.096  -9.754  1.00  0.00      C2   N
ATOM   2047  CA  ASP A 296      -3.860  11.267 -11.022  1.00  0.00      C2   C
ATOM   2048  C   ASP A 296      -4.986  12.353 -10.889  1.00  0.00      C2   C
ATOM   2049  O   ASP A 296      -4.913  13.317 -11.654  1.00  0.00      C2   O
ATOM   2050  CB  ASP A 296      -4.492   9.979 -11.547  1.00  0.00      C2   C
ATOM   2051  CG  ASP A 296      -3.637   9.114 -12.442  1.00  0.00      C2   C
ATOM   2052  OD1 ASP A 296      -2.831   9.608 -13.258  1.00  0.00      C2   O
ATOM   2053  OD2 ASP A 296      -3.946   7.928 -12.412  1.00  0.00      C2   O
ATOM   2054  N   GLN A 297      -5.974  12.099  -9.974  1.00  0.00      C2   N
ATOM   2055  CA  GLN A 297      -7.046  13.004  -9.667  1.00  0.00      C2   C
ATOM   2056  C   GLN A 297      -6.926  13.501  -8.265  1.00  0.00      C2   C
ATOM   2057  O   GLN A 297      -7.837  13.229  -7.474  1.00  0.00      C2   O
ATOM   2058  CB  GLN A 297      -8.396  12.332 -10.001  1.00  0.00      C2   C
ATOM   2059  CG  GLN A 297      -8.806  12.091 -11.531  1.00  0.00      C2   C
ATOM   2060  CD  GLN A 297      -8.476  13.242 -12.431  1.00  0.00      C2   C
ATOM   2061  NE2 GLN A 297      -8.112  12.930 -13.625  1.00  0.00      C2   N
ATOM   2062  OE1 GLN A 297      -8.637  14.442 -12.210  1.00  0.00      C2   O
ATOM   2063  N   ARG A 298      -5.889  14.254  -7.923  1.00  0.00      C2   N
ATOM   2064  CA  ARG A 298      -5.470  14.651  -6.587  1.00  0.00      C2   C
ATOM   2065  C   ARG A 298      -6.641  15.478  -5.865  1.00  0.00      C2   C
ATOM   2066  O   ARG A 298      -7.114  14.971  -4.865  1.00  0.00      C2   O
ATOM   2067  CB  ARG A 298      -4.248  15.569  -6.585  1.00  0.00      C2   C
ATOM   2068  CG  ARG A 298      -2.929  15.092  -7.274  1.00  0.00      C2   C
ATOM   2069  CD  ARG A 298      -1.996  16.221  -7.883  1.00  0.00      C2   C
ATOM   2070  NE  ARG A 298      -1.471  17.042  -6.717  1.00  0.00      C2   N
ATOM   2071  CZ  ARG A 298      -0.762  18.130  -6.716  1.00  0.00      C2   C
ATOM   2072  NH1 ARG A 298      -0.311  18.548  -7.847  1.00  0.00      C2   N
ATOM   2073  NH2 ARG A 298      -0.602  18.772  -5.561  1.00  0.00      C2   N
ATOM   2074  N   GLU A 299      -7.120  16.581  -6.378  1.00  0.00      C2   N
ATOM   2075  CA  GLU A 299      -8.095  17.345  -5.623  1.00  0.00      C2   C
ATOM   2076  C   GLU A 299      -9.415  16.657  -5.322  1.00  0.00      C2   C
ATOM   2077  O   GLU A 299      -9.928  16.817  -4.231  1.00  0.00      C2   O
ATOM   2078  CB  GLU A 299      -8.404  18.726  -6.240  1.00  0.00      C2   C
ATOM   2079  CG  GLU A 299      -7.240  19.807  -6.195  1.00  0.00      C2   C
ATOM   2080  CD  GLU A 299      -7.631  21.064  -6.962  1.00  0.00      C2   C
ATOM   2081  OE1 GLU A 299      -6.836  21.446  -7.829  1.00  0.00      C2   O
ATOM   2082  OE2 GLU A 299      -8.774  21.631  -7.001  1.00  0.00      C2   O
ATOM   2083  N   LYS A 300      -9.879  15.891  -6.357  1.00  0.00      C2   N
ATOM   2084  CA  LYS A 300     -11.044  14.981  -6.178  1.00  0.00      C2   C
ATOM   2085  C   LYS A 300     -10.792  13.861  -5.136  1.00  0.00      C2   C
ATOM   2086  O   LYS A 300     -11.549  13.729  -4.178  1.00  0.00      C2   O
ATOM   2087  CB  LYS A 300     -11.450  14.269  -7.531  1.00  0.00      C2   C
ATOM   2088  CG  LYS A 300     -11.780  15.272  -8.668  1.00  0.00      C2   C
ATOM   2089  CD  LYS A 300     -10.575  15.829  -9.423  1.00  0.00      C2   C
ATOM   2090  CE  LYS A 300     -10.860  16.219 -10.832  1.00  0.00      C2   C
ATOM   2091  NZ  LYS A 300      -9.858  17.159 -11.469  1.00  0.00      C2   N
ATOM   2092  N   PHE A 301      -9.593  13.199  -5.183  1.00  0.00      C2   N
ATOM   2093  CA  PHE A 301      -9.235  12.116  -4.289  1.00  0.00      C2   C
ATOM   2094  C   PHE A 301      -9.176  12.674  -2.867  1.00  0.00      C2   C
ATOM   2095  O   PHE A 301      -9.860  12.134  -2.000  1.00  0.00      C2   O
ATOM   2096  CB  PHE A 301      -7.893  11.491  -4.750  1.00  0.00      C2   C
ATOM   2097  CG  PHE A 301      -7.016  10.704  -3.739  1.00  0.00      C2   C
ATOM   2098  CD1 PHE A 301      -7.316   9.371  -3.457  1.00  0.00      C2   C
ATOM   2099  CD2 PHE A 301      -6.135  11.399  -3.002  1.00  0.00      C2   C
ATOM   2100  CE1 PHE A 301      -6.691   8.779  -2.329  1.00  0.00      C2   C
ATOM   2101  CE2 PHE A 301      -5.313  10.748  -2.013  1.00  0.00      C2   C
ATOM   2102  CZ  PHE A 301      -5.623   9.411  -1.741  1.00  0.00      C2   C
ATOM   2103  N   ASN A 302      -8.410  13.713  -2.677  1.00  0.00      C2   N
ATOM   2104  CA  ASN A 302      -8.250  14.502  -1.464  1.00  0.00      C2   C
ATOM   2105  C   ASN A 302      -9.514  15.051  -0.881  1.00  0.00      C2   C
ATOM   2106  O   ASN A 302      -9.798  14.987   0.291  1.00  0.00      C2   O
ATOM   2107  CB  ASN A 302      -7.268  15.621  -1.556  1.00  0.00      C2   C
ATOM   2108  CG  ASN A 302      -5.810  15.249  -1.713  1.00  0.00      C2   C
ATOM   2109  ND2 ASN A 302      -5.089  16.304  -2.041  1.00  0.00      C2   N
ATOM   2110  OD1 ASN A 302      -5.381  14.095  -1.612  1.00  0.00      C2   O
ATOM   2111  N   ALA A 303     -10.371  15.636  -1.685  1.00  0.00      C2   N
ATOM   2112  CA  ALA A 303     -11.653  16.219  -1.173  1.00  0.00      C2   C
ATOM   2113  C   ALA A 303     -12.644  15.144  -0.724  1.00  0.00      C2   C
ATOM   2114  O   ALA A 303     -13.323  15.242   0.297  1.00  0.00      C2   O
ATOM   2115  CB  ALA A 303     -12.250  17.244  -2.114  1.00  0.00      C2   C
ATOM   2116  N   ALA A 304     -12.580  14.005  -1.408  1.00  0.00      C2   N
ATOM   2117  CA  ALA A 304     -13.187  12.738  -0.959  1.00  0.00      C2   C
ATOM   2118  C   ALA A 304     -12.724  12.132   0.414  1.00  0.00      C2   C
ATOM   2119  O   ALA A 304     -13.598  11.919   1.349  1.00  0.00      C2   O
ATOM   2120  CB  ALA A 304     -13.088  11.568  -2.040  1.00  0.00      C2   C
ATOM   2121  N   VAL A 305     -11.426  11.838   0.517  1.00  0.00      C2   N
ATOM   2122  CA  VAL A 305     -10.884  11.367   1.731  1.00  0.00      C2   C
ATOM   2123  C   VAL A 305     -11.013  12.341   2.918  1.00  0.00      C2   C
ATOM   2124  O   VAL A 305     -11.480  11.914   3.931  1.00  0.00      C2   O
ATOM   2125  CB  VAL A 305      -9.362  10.897   1.515  1.00  0.00      C2   C
ATOM   2126  CG1 VAL A 305      -8.529  10.604   2.699  1.00  0.00      C2   C
ATOM   2127  CG2 VAL A 305      -9.337   9.733   0.508  1.00  0.00      C2   C
ATOM   2128  N   GLY A 306     -10.676  13.577   2.650  1.00  0.00      C2   N
ATOM   2129  CA  GLY A 306     -10.793  14.814   3.473  1.00  0.00      C2   C
ATOM   2130  C   GLY A 306     -12.289  14.867   4.045  1.00  0.00      C2   C
ATOM   2131  O   GLY A 306     -12.403  14.665   5.255  1.00  0.00      C2   O
ATOM   2132  N   ALA A 307     -13.299  15.024   3.164  1.00  0.00      C2   N
ATOM   2133  CA  ALA A 307     -14.746  14.836   3.493  1.00  0.00      C2   C
ATOM   2134  C   ALA A 307     -15.135  13.687   4.448  1.00  0.00      C2   C
ATOM   2135  O   ALA A 307     -16.126  13.821   5.167  1.00  0.00      C2   O
ATOM   2136  CB  ALA A 307     -15.635  14.774   2.213  1.00  0.00      C2   C
ATOM   2137  N   PHE A 308     -14.413  12.531   4.338  1.00  0.00      C2   N
ATOM   2138  CA  PHE A 308     -14.738  11.276   5.007  1.00  0.00      C2   C
ATOM   2139  C   PHE A 308     -14.173  11.234   6.423  1.00  0.00      C2   C
ATOM   2140  O   PHE A 308     -14.814  10.630   7.275  1.00  0.00      C2   O
ATOM   2141  CB  PHE A 308     -14.343  10.069   4.097  1.00  0.00      C2   C
ATOM   2142  CG  PHE A 308     -14.122   8.819   4.790  1.00  0.00      C2   C
ATOM   2143  CD1 PHE A 308     -15.210   8.007   5.052  1.00  0.00      C2   C
ATOM   2144  CD2 PHE A 308     -12.828   8.616   5.335  1.00  0.00      C2   C
ATOM   2145  CE1 PHE A 308     -14.966   6.872   5.786  1.00  0.00      C2   C
ATOM   2146  CE2 PHE A 308     -12.661   7.499   6.150  1.00  0.00      C2   C
ATOM   2147  CZ  PHE A 308     -13.709   6.602   6.402  1.00  0.00      C2   C
ATOM   2148  N   ILE A 309     -13.106  12.023   6.558  1.00  0.00      C2   N
ATOM   2149  CA  ILE A 309     -12.385  12.376   7.769  1.00  0.00      C2   C
ATOM   2150  C   ILE A 309     -13.173  13.508   8.523  1.00  0.00      C2   C
ATOM   2151  O   ILE A 309     -13.144  13.475   9.761  1.00  0.00      C2   O
ATOM   2152  CB  ILE A 309     -10.912  12.724   7.446  1.00  0.00      C2   C
ATOM   2153  CG1 ILE A 309     -10.097  11.475   7.123  1.00  0.00      C2   C
ATOM   2154  CG2 ILE A 309     -10.145  13.645   8.411  1.00  0.00      C2   C
ATOM   2155  CD1 ILE A 309      -8.857  11.743   6.248  1.00  0.00      C2   C
ATOM   2156  N   SER A 310     -14.026  14.298   7.853  1.00  0.00      C2   N
ATOM   2157  CA  SER A 310     -14.883  15.353   8.475  1.00  0.00      C2   C
ATOM   2158  C   SER A 310     -16.292  14.869   8.826  1.00  0.00      C2   C
ATOM   2159  O   SER A 310     -17.210  15.629   8.666  1.00  0.00      C2   O
ATOM   2160  CB  SER A 310     -14.923  16.471   7.421  1.00  0.00      C2   C
ATOM   2161  OG  SER A 310     -13.734  17.281   7.366  1.00  0.00      C2   O
ATOM   2162  N   LEU A 311     -16.362  13.582   9.392  1.00  0.00      C2   N
ATOM   2163  CA  LEU A 311     -17.654  13.005   9.920  1.00  0.00      C2   C
ATOM   2164  C   LEU A 311     -17.334  12.049  11.194  1.00  0.00      C2   C
ATOM   2165  O   LEU A 311     -16.217  12.113  11.721  1.00  0.00      C2   O
ATOM   2166  CB  LEU A 311     -18.371  12.207   8.816  1.00  0.00      C2   C
ATOM   2167  CG  LEU A 311     -19.899  11.940   9.005  1.00  0.00      C2   C
ATOM   2168  CD1 LEU A 311     -20.897  13.141   9.030  1.00  0.00      C2   C
ATOM   2169  CD2 LEU A 311     -20.269  11.037   7.849  1.00  0.00      C2   C
ATOM   2170  OXT LEU A 311     -18.262  11.457  11.754  1.00  0.00      C2   O
ATOM   2171  OAH DRG A 125      -2.476  -4.305  -6.912  1.00  0.00      C2   O
ATOM   2172  CAG DRG A 125      -1.829  -4.849  -6.027  1.00  0.00      C2   C
ATOM   2173  OAI DRG A 125      -2.265  -5.134  -4.892  1.00  0.00      C2   O
ATOM   2174  CAF DRG A 125      -0.433  -5.193  -6.513  1.00  0.00      C2   C
ATOM   2175  CAA DRG A 125      -0.288  -6.230  -7.452  1.00  0.00      C2   C
ATOM   2176  CAB DRG A 125       0.929  -6.621  -7.923  1.00  0.00      C2   C
ATOM   2177  CAC DRG A 125       2.073  -6.179  -7.324  1.00  0.00      C2   C
ATOM   2178  CAD DRG A 125       1.995  -5.173  -6.361  1.00  0.00      C2   C
ATOM   2179  CAE DRG A 125       0.742  -4.653  -5.978  1.00  0.00      C2   C
ATOM   2180  CAJ DRG A 125       0.779  -3.561  -4.929  1.00  0.00      C2   C
ATOM   2181  OAL DRG A 125      -0.182  -2.669  -5.119  1.00  0.00      C2   O
ATOM   2182  OAK DRG A 125       1.548  -3.492  -3.942  1.00  0.00      C2   O
ATOM   2183  CAE DRA A1500       9.385   2.974  -9.981  1.00  0.00      C2   C
ATOM   2184  CAD DRA A1500       8.261   3.636  -9.030  1.00  0.00      C2   C
ATOM   2185  CAC DRA A1500       7.698   4.810  -9.701  1.00  0.00      C2   C
ATOM   2186  CAB DRA A1500       6.251   5.272  -9.328  1.00  0.00      C2   C
ATOM   2187  OAA DRA A1500       6.284   5.590  -7.941  1.00  0.00      C2   O
ATOM   2188  H1  PHE A  24      16.273  12.017  15.234  1.00  0.00      C2   H
ATOM   2189  H2  PHE A  24      15.569  10.556  14.917  1.00  0.00      C2   H
ATOM   2190  H3  PHE A  24      16.659  11.186  13.870  1.00  0.00      C2   H
ATOM   2191  HA  PHE A  24      14.119  12.358  14.531  1.00  0.00      C2   H
ATOM   2192  HB3 PHE A  24      16.283  13.494  12.740  1.00  0.00      C2   H
ATOM   2193  HB2 PHE A  24      15.693  14.231  14.147  1.00  0.00      C2   H
ATOM   2194  HD1 PHE A  24      15.665  14.472  10.466  1.00  0.00      C2   H
ATOM   2195  HD2 PHE A  24      13.009  14.510  13.845  1.00  0.00      C2   H
ATOM   2196  HE1 PHE A  24      14.162  16.026   9.302  1.00  0.00      C2   H
ATOM   2197  HE2 PHE A  24      11.273  15.760  12.408  1.00  0.00      C2   H
ATOM   2198  HZ  PHE A  24      11.864  16.328  10.161  1.00  0.00      C2   H
ATOM   2199  H   HIS A  25      12.525  11.142  13.590  1.00  0.00      C2   H
ATOM   2200  HA  HIS A  25      11.410   9.771  12.309  1.00  0.00      C2   H
ATOM   2201  HB3 HIS A  25      11.507  10.191   9.833  1.00  0.00      C2   H
ATOM   2202  HB2 HIS A  25      12.873  11.180  10.056  1.00  0.00      C2   H
ATOM   2203  HD2 HIS A  25      10.074  11.947  12.739  1.00  0.00      C2   H
ATOM   2204  HD1 HIS A  25      11.353  12.863   8.835  1.00  0.00      C2   H
ATOM   2205  HE1 HIS A  25       9.312  14.364   9.494  1.00  0.00      C2   H
ATOM   2206  H   THR A  26      13.814   8.594  13.338  1.00  0.00      C2   H
ATOM   2207  HA  THR A  26      13.759   6.153  11.654  1.00  0.00      C2   H
ATOM   2208  HB  THR A  26      16.103   5.712  12.735  1.00  0.00      C2   H
ATOM   2209 HG21 THR A  26      15.962   8.354  11.039  1.00  0.00      C2   H
ATOM   2210 HG22 THR A  26      17.427   7.444  11.442  1.00  0.00      C2   H
ATOM   2211 HG23 THR A  26      16.199   6.789  10.468  1.00  0.00      C2   H
ATOM   2212  HG1 THR A  26      16.018   6.967  14.493  1.00  0.00      C2   H
ATOM   2213  H   VAL A  27      13.668   3.970  12.938  1.00  0.00      C2   H
ATOM   2214  HA  VAL A  27      13.729   3.876  15.702  1.00  0.00      C2   H
ATOM   2215  HB  VAL A  27      11.497   4.681  15.719  1.00  0.00      C2   H
ATOM   2216 HG11 VAL A  27       9.519   3.762  14.564  1.00  0.00      C2   H
ATOM   2217 HG12 VAL A  27      10.662   4.483  13.464  1.00  0.00      C2   H
ATOM   2218 HG13 VAL A  27      10.479   2.719  13.625  1.00  0.00      C2   H
ATOM   2219 HG21 VAL A  27      10.669   3.576  17.176  1.00  0.00      C2   H
ATOM   2220 HG22 VAL A  27      10.647   1.936  16.323  1.00  0.00      C2   H
ATOM   2221 HG23 VAL A  27      12.066   2.626  17.127  1.00  0.00      C2   H
ATOM   2222  H   ASP A  28      13.616   1.682  16.365  1.00  0.00      C2   H
ATOM   2223  HA  ASP A  28      14.086  -0.457  14.297  1.00  0.00      C2   H
ATOM   2224  HB3 ASP A  28      14.976  -1.989  16.062  1.00  0.00      C2   H
ATOM   2225  HB2 ASP A  28      14.740  -0.812  17.249  1.00  0.00      C2   H
ATOM   2226  H   VAL A  29      12.622  -1.803  13.825  1.00  0.00      C2   H
ATOM   2227  HA  VAL A  29      10.298  -2.376  15.642  1.00  0.00      C2   H
ATOM   2228  HB  VAL A  29      10.093  -1.763  12.618  1.00  0.00      C2   H
ATOM   2229 HG11 VAL A  29       7.679  -1.983  12.799  1.00  0.00      C2   H
ATOM   2230 HG12 VAL A  29       8.170  -3.082  14.098  1.00  0.00      C2   H
ATOM   2231 HG13 VAL A  29       7.691  -1.309  14.258  1.00  0.00      C2   H
ATOM   2232 HG21 VAL A  29       9.094   0.388  12.975  1.00  0.00      C2   H
ATOM   2233 HG22 VAL A  29       9.399   0.262  14.732  1.00  0.00      C2   H
ATOM   2234 HG23 VAL A  29      10.696   0.434  13.491  1.00  0.00      C2   H
ATOM   2235  H   LYS A  30       9.935  -4.688  15.611  1.00  0.00      C2   H
ATOM   2236  HA  LYS A  30      10.499  -6.648  15.653  1.00  0.00      C2   H
ATOM   2237  HB3 LYS A  30      10.399  -8.011  13.369  1.00  0.00      C2   H
ATOM   2238  HB2 LYS A  30      10.268  -6.448  12.570  1.00  0.00      C2   H
ATOM   2239  HG3 LYS A  30       8.163  -5.946  13.804  1.00  0.00      C2   H
ATOM   2240  HG2 LYS A  30       8.387  -7.611  14.591  1.00  0.00      C2   H
ATOM   2241  HD3 LYS A  30       7.927  -6.857  11.722  1.00  0.00      C2   H
ATOM   2242  HD2 LYS A  30       6.672  -7.236  12.782  1.00  0.00      C2   H
ATOM   2243  HE3 LYS A  30       8.949  -9.080  11.770  1.00  0.00      C2   H
ATOM   2244  HE2 LYS A  30       7.277  -9.246  11.376  1.00  0.00      C2   H
ATOM   2245  HZ1 LYS A  30       8.220  -9.510  14.178  1.00  0.00      C2   H
ATOM   2246  HZ2 LYS A  30       6.715 -10.009  13.564  1.00  0.00      C2   H
ATOM   2247  HZ3 LYS A  30       7.987 -10.750  13.120  1.00  0.00      C2   H
ATOM   2248  H   GLY A  31      12.726  -4.945  15.711  1.00  0.00      C2   H
ATOM   2249  HA3 GLY A  31      14.696  -6.971  15.207  1.00  0.00      C2   H
ATOM   2250  HA2 GLY A  31      14.986  -5.461  16.025  1.00  0.00      C2   H
ATOM   2251  H   VAL A  32      13.550  -4.385  13.319  1.00  0.00      C2   H
ATOM   2252  HA  VAL A  32      16.040  -4.075  11.622  1.00  0.00      C2   H
ATOM   2253  HB  VAL A  32      13.021  -4.531  10.965  1.00  0.00      C2   H
ATOM   2254 HG11 VAL A  32      13.657  -4.244   8.496  1.00  0.00      C2   H
ATOM   2255 HG12 VAL A  32      13.849  -2.722   9.432  1.00  0.00      C2   H
ATOM   2256 HG13 VAL A  32      15.230  -3.601   8.984  1.00  0.00      C2   H
ATOM   2257 HG21 VAL A  32      14.359  -6.550  11.269  1.00  0.00      C2   H
ATOM   2258 HG22 VAL A  32      14.004  -6.209   9.569  1.00  0.00      C2   H
ATOM   2259 HG23 VAL A  32      15.581  -5.902  10.054  1.00  0.00      C2   H
ATOM   2260  H   GLN A  33      16.644  -2.066  11.288  1.00  0.00      C2   H
ATOM   2261  HA  GLN A  33      15.406   0.021  12.579  1.00  0.00      C2   H
ATOM   2262  HB3 GLN A  33      17.240   1.470  11.076  1.00  0.00      C2   H
ATOM   2263  HB2 GLN A  33      17.516  -0.038  10.445  1.00  0.00      C2   H
ATOM   2264  HG3 GLN A  33      18.277  -1.031  12.507  1.00  0.00      C2   H
ATOM   2265  HG2 GLN A  33      17.605   0.287  13.397  1.00  0.00      C2   H
ATOM   2266 HE22 GLN A  33      20.400   2.297  13.151  1.00  0.00      C2   H
ATOM   2267 HE21 GLN A  33      19.476   1.210  14.195  1.00  0.00      C2   H
ATOM   2268  H   THR A  34      13.810   1.510  11.762  1.00  0.00      C2   H
ATOM   2269  HA  THR A  34      12.895   1.106   9.027  1.00  0.00      C2   H
ATOM   2270  HB  THR A  34      11.422   1.598  11.811  1.00  0.00      C2   H
ATOM   2271 HG21 THR A  34      10.095   2.979  10.303  1.00  0.00      C2   H
ATOM   2272 HG22 THR A  34       9.843   1.739   9.237  1.00  0.00      C2   H
ATOM   2273 HG23 THR A  34       9.254   1.423  10.766  1.00  0.00      C2   H
ATOM   2274  HG1 THR A  34      12.019  -0.641  10.777  1.00  0.00      C2   H
ATOM   2275  H   ARG A  35      12.347   3.030   7.766  1.00  0.00      C2   H
ATOM   2276  HA  ARG A  35      13.221   5.537   8.874  1.00  0.00      C2   H
ATOM   2277  HB3 ARG A  35      12.229   4.901   6.064  1.00  0.00      C2   H
ATOM   2278  HB2 ARG A  35      13.924   4.945   6.629  1.00  0.00      C2   H
ATOM   2279  HG3 ARG A  35      13.642   7.418   7.341  1.00  0.00      C2   H
ATOM   2280  HG2 ARG A  35      12.169   7.492   6.535  1.00  0.00      C2   H
ATOM   2281  HD3 ARG A  35      14.882   6.587   5.369  1.00  0.00      C2   H
ATOM   2282  HD2 ARG A  35      14.310   8.176   5.280  1.00  0.00      C2   H
ATOM   2283  HE  ARG A  35      12.779   5.812   4.101  1.00  0.00      C2   H
ATOM   2284 HH12 ARG A  35      12.741   9.112   1.920  1.00  0.00      C2   H
ATOM   2285 HH11 ARG A  35      13.717   9.219   3.264  1.00  0.00      C2   H
ATOM   2286 HH22 ARG A  35      11.911   6.998   1.221  1.00  0.00      C2   H
ATOM   2287 HH21 ARG A  35      12.039   5.642   2.300  1.00  0.00      C2   H
ATOM   2288  H   TYR A  36      11.293   7.276   9.271  1.00  0.00      C2   H
ATOM   2289  HA  TYR A  36       8.731   6.571   8.149  1.00  0.00      C2   H
ATOM   2290  HB3 TYR A  36       8.781   5.616  10.593  1.00  0.00      C2   H
ATOM   2291  HB2 TYR A  36       7.398   6.642  10.137  1.00  0.00      C2   H
ATOM   2292  HD2 TYR A  36      10.674   6.547  11.846  1.00  0.00      C2   H
ATOM   2293  HD1 TYR A  36       6.879   8.624  11.422  1.00  0.00      C2   H
ATOM   2294  HE2 TYR A  36      11.015   7.717  14.082  1.00  0.00      C2   H
ATOM   2295  HE1 TYR A  36       7.287   9.866  13.453  1.00  0.00      C2   H
ATOM   2296  HH  TYR A  36      10.101   9.441  15.535  1.00  0.00      C2   H
ATOM   2297  H   PHE A  37       7.179   8.579   8.976  1.00  0.00      C2   H
ATOM   2298  HA  PHE A  37       8.478  11.275   8.912  1.00  0.00      C2   H
ATOM   2299  HB3 PHE A  37       6.705  10.087   6.721  1.00  0.00      C2   H
ATOM   2300  HB2 PHE A  37       8.271  10.688   6.417  1.00  0.00      C2   H
ATOM   2301  HD1 PHE A  37       8.598  13.271   7.208  1.00  0.00      C2   H
ATOM   2302  HD2 PHE A  37       5.028  11.353   6.051  1.00  0.00      C2   H
ATOM   2303  HE1 PHE A  37       7.532  15.447   6.717  1.00  0.00      C2   H
ATOM   2304  HE2 PHE A  37       3.876  13.378   5.559  1.00  0.00      C2   H
ATOM   2305  HZ  PHE A  37       5.088  15.619   6.088  1.00  0.00      C2   H
ATOM   2306  H   ASP A  38       7.207  12.613  10.031  1.00  0.00      C2   H
ATOM   2307  HA  ASP A  38       4.331  12.018  10.339  1.00  0.00      C2   H
ATOM   2308  HB3 ASP A  38       6.436  11.790  12.507  1.00  0.00      C2   H
ATOM   2309  HB2 ASP A  38       5.177  10.533  12.034  1.00  0.00      C2   H
ATOM   2310  H   ASP A  39       3.481  13.873  10.162  1.00  0.00      C2   H
ATOM   2311  HA  ASP A  39       4.800  16.469  10.245  1.00  0.00      C2   H
ATOM   2312  HB3 ASP A  39       1.902  15.617   9.757  1.00  0.00      C2   H
ATOM   2313  HB2 ASP A  39       3.204  16.263   8.681  1.00  0.00      C2   H
ATOM   2314  H   GLY A  40       3.405  14.498  12.906  1.00  0.00      C2   H
ATOM   2315  HA3 GLY A  40       4.923  15.748  14.540  1.00  0.00      C2   H
ATOM   2316  HA2 GLY A  40       3.590  14.839  15.067  1.00  0.00      C2   H
ATOM   2317  H   GLN A  41       1.453  16.742  13.927  1.00  0.00      C2   H
ATOM   2318  HA  GLN A  41       1.669  19.172  15.673  1.00  0.00      C2   H
ATOM   2319  HB3 GLN A  41      -0.028  19.959  13.757  1.00  0.00      C2   H
ATOM   2320  HB2 GLN A  41       0.504  18.556  12.880  1.00  0.00      C2   H
ATOM   2321  HG3 GLN A  41       2.765  19.316  12.816  1.00  0.00      C2   H
ATOM   2322  HG2 GLN A  41       2.503  20.519  14.017  1.00  0.00      C2   H
ATOM   2323 HE22 GLN A  41       2.297  22.007  10.489  1.00  0.00      C2   H
ATOM   2324 HE21 GLN A  41       2.738  20.279  10.675  1.00  0.00      C2   H
ATOM   2325  H   ASP A  42      -0.553  20.117  16.207  1.00  0.00      C2   H
ATOM   2326  HA  ASP A  42      -2.033  18.084  17.553  1.00  0.00      C2   H
ATOM   2327  HB3 ASP A  42      -2.081  21.259  17.547  1.00  0.00      C2   H
ATOM   2328  HB2 ASP A  42      -1.349  20.110  18.642  1.00  0.00      C2   H
ATOM   2329  H   LYS A  43      -2.783  16.928  15.735  1.00  0.00      C2   H
ATOM   2330  HA  LYS A  43      -5.103  17.814  14.442  1.00  0.00      C2   H
ATOM   2331  HB3 LYS A  43      -3.834  17.098  12.114  1.00  0.00      C2   H
ATOM   2332  HB2 LYS A  43      -2.385  17.793  12.946  1.00  0.00      C2   H
ATOM   2333  HG3 LYS A  43      -3.570  19.970  13.264  1.00  0.00      C2   H
ATOM   2334  HG2 LYS A  43      -4.944  19.234  12.568  1.00  0.00      C2   H
ATOM   2335  HD3 LYS A  43      -3.503  20.656  11.144  1.00  0.00      C2   H
ATOM   2336  HD2 LYS A  43      -3.870  19.074  10.378  1.00  0.00      C2   H
ATOM   2337  HE3 LYS A  43      -1.611  18.362  11.146  1.00  0.00      C2   H
ATOM   2338  HE2 LYS A  43      -1.331  19.872  11.959  1.00  0.00      C2   H
ATOM   2339  HZ1 LYS A  43      -0.222  19.703   9.887  1.00  0.00      C2   H
ATOM   2340  HZ2 LYS A  43      -1.527  19.432   9.037  1.00  0.00      C2   H
ATOM   2341  HZ3 LYS A  43      -1.453  20.912   9.730  1.00  0.00      C2   H
ATOM   2342  H   ASP A  44      -6.139  15.861  13.367  1.00  0.00      C2   H
ATOM   2343  HA  ASP A  44      -5.855  13.363  14.450  1.00  0.00      C2   H
ATOM   2344  HB3 ASP A  44      -7.004  12.539  12.222  1.00  0.00      C2   H
ATOM   2345  HB2 ASP A  44      -6.904  14.161  11.613  1.00  0.00      C2   H
ATOM   2346  HA  PRO A  45      -2.018  11.797  12.324  1.00  0.00      C2   H
ATOM   2347  HB3 PRO A  45      -1.595  10.848  14.534  1.00  0.00      C2   H
ATOM   2348  HB2 PRO A  45      -1.951   9.314  13.738  1.00  0.00      C2   H
ATOM   2349  HG3 PRO A  45      -3.489   9.817  15.817  1.00  0.00      C2   H
ATOM   2350  HG2 PRO A  45      -4.152   9.187  14.415  1.00  0.00      C2   H
ATOM   2351  HD2 PRO A  45      -5.364  11.214  14.654  1.00  0.00      C2   H
ATOM   2352  HD3 PRO A  45      -3.964  12.060  15.408  1.00  0.00      C2   H
ATOM   2353  H   ILE A  46      -2.335  11.455  10.274  1.00  0.00      C2   H
ATOM   2354  HA  ILE A  46      -3.999   9.153   9.269  1.00  0.00      C2   H
ATOM   2355  HB  ILE A  46      -2.605  11.425   7.724  1.00  0.00      C2   H
ATOM   2356 HG13 ILE A  46      -4.319  12.358   9.265  1.00  0.00      C2   H
ATOM   2357 HG12 ILE A  46      -5.408  11.258   8.519  1.00  0.00      C2   H
ATOM   2358 HG21 ILE A  46      -3.039   9.536   6.147  1.00  0.00      C2   H
ATOM   2359 HG22 ILE A  46      -4.757   9.641   6.645  1.00  0.00      C2   H
ATOM   2360 HG23 ILE A  46      -4.006  10.953   5.779  1.00  0.00      C2   H
ATOM   2361 HD11 ILE A  46      -3.926  13.316   6.752  1.00  0.00      C2   H
ATOM   2362 HD12 ILE A  46      -5.374  12.374   6.453  1.00  0.00      C2   H
ATOM   2363 HD13 ILE A  46      -5.460  13.779   7.487  1.00  0.00      C2   H
ATOM   2364  H   LEU A  47      -2.984   7.388   8.982  1.00  0.00      C2   H
ATOM   2365  HA  LEU A  47      -0.155   7.198   8.391  1.00  0.00      C2   H
ATOM   2366  HB3 LEU A  47      -2.307   5.282   9.461  1.00  0.00      C2   H
ATOM   2367  HB2 LEU A  47      -1.230   6.133  10.435  1.00  0.00      C2   H
ATOM   2368  HG  LEU A  47      -0.237   3.972   8.418  1.00  0.00      C2   H
ATOM   2369 HD11 LEU A  47       1.579   5.550   8.752  1.00  0.00      C2   H
ATOM   2370 HD12 LEU A  47       1.256   5.617  10.421  1.00  0.00      C2   H
ATOM   2371 HD13 LEU A  47       1.907   4.145   9.850  1.00  0.00      C2   H
ATOM   2372 HD21 LEU A  47      -0.045   3.516  11.470  1.00  0.00      C2   H
ATOM   2373 HD22 LEU A  47      -1.610   3.599  10.998  1.00  0.00      C2   H
ATOM   2374 HD23 LEU A  47      -0.660   2.438  10.153  1.00  0.00      C2   H
ATOM   2375  H   LEU A  48       0.126   7.381   6.175  1.00  0.00      C2   H
ATOM   2376  HA  LEU A  48      -1.104   5.683   4.145  1.00  0.00      C2   H
ATOM   2377  HB3 LEU A  48       1.195   6.353   2.973  1.00  0.00      C2   H
ATOM   2378  HB2 LEU A  48       1.682   6.965   4.353  1.00  0.00      C2   H
ATOM   2379  HG  LEU A  48      -0.195   8.708   4.433  1.00  0.00      C2   H
ATOM   2380 HD11 LEU A  48       1.611   9.881   3.754  1.00  0.00      C2   H
ATOM   2381 HD12 LEU A  48       2.283   8.524   2.836  1.00  0.00      C2   H
ATOM   2382 HD13 LEU A  48       1.194   9.722   2.159  1.00  0.00      C2   H
ATOM   2383 HD21 LEU A  48      -1.438   7.206   2.580  1.00  0.00      C2   H
ATOM   2384 HD22 LEU A  48      -1.802   8.959   2.721  1.00  0.00      C2   H
ATOM   2385 HD23 LEU A  48      -0.669   8.363   1.516  1.00  0.00      C2   H
ATOM   2386  H   ILE A  49      -1.074   3.613   4.191  1.00  0.00      C2   H
ATOM   2387  HA  ILE A  49       1.362   2.201   5.082  1.00  0.00      C2   H
ATOM   2388  HB  ILE A  49      -1.561   1.145   4.654  1.00  0.00      C2   H
ATOM   2389 HG13 ILE A  49      -0.941   2.152   6.964  1.00  0.00      C2   H
ATOM   2390 HG12 ILE A  49       0.172   0.944   7.183  1.00  0.00      C2   H
ATOM   2391 HG21 ILE A  49      -0.064  -0.494   3.712  1.00  0.00      C2   H
ATOM   2392 HG22 ILE A  49       0.747  -0.709   5.241  1.00  0.00      C2   H
ATOM   2393 HG23 ILE A  49      -0.990  -1.132   4.978  1.00  0.00      C2   H
ATOM   2394 HD11 ILE A  49      -2.900   0.344   6.907  1.00  0.00      C2   H
ATOM   2395 HD12 ILE A  49      -1.688  -0.873   7.103  1.00  0.00      C2   H
ATOM   2396 HD13 ILE A  49      -2.024   0.414   8.348  1.00  0.00      C2   H
ATOM   2397  H   HIS A  50       2.644   2.103   3.255  1.00  0.00      C2   H
ATOM   2398  HA  HIS A  50       1.855   2.606   0.576  1.00  0.00      C2   H
ATOM   2399  HB3 HIS A  50       4.115   2.282   0.025  1.00  0.00      C2   H
ATOM   2400  HB2 HIS A  50       4.392   1.195   1.240  1.00  0.00      C2   H
ATOM   2401  HD2 HIS A  50       2.771   4.310   2.974  1.00  0.00      C2   H
ATOM   2402  HD1 HIS A  50       6.513   3.265   1.360  1.00  0.00      C2   H
ATOM   2403  HE1 HIS A  50       6.846   5.118   3.022  1.00  0.00      C2   H
ATOM   2404  H   GLY A  51       1.827   1.155  -1.390  1.00  0.00      C2   H
ATOM   2405  HA3 GLY A  51       1.940  -0.725  -2.587  1.00  0.00      C2   H
ATOM   2406  HA2 GLY A  51       1.457  -1.571  -1.057  1.00  0.00      C2   H
ATOM   2407  H   GLY A  52       3.244  -2.610  -2.978  1.00  0.00      C2   H
ATOM   2408  HA3 GLY A  52       6.076  -2.241  -1.908  1.00  0.00      C2   H
ATOM   2409  HA2 GLY A  52       5.495  -2.803  -3.577  1.00  0.00      C2   H
ATOM   2410  H   HIE A  53       7.113  -4.472  -2.771  1.00  0.00      C2   H
ATOM   2411  HA  HIE A  53       6.543  -6.202  -0.677  1.00  0.00      C2   H
ATOM   2412  HB3 HIE A  53       4.863  -7.054  -1.917  1.00  0.00      C2   H
ATOM   2413  HB2 HIE A  53       6.051  -8.244  -1.533  1.00  0.00      C2   H
ATOM   2414  HD2 HIE A  53       7.800  -8.966  -3.918  1.00  0.00      C2   H
ATOM   2415  HE1 HIE A  53       4.487  -8.564  -6.527  1.00  0.00      C2   H
ATOM   2416  H   PHE A  54       8.002  -8.032  -0.426  1.00  0.00      C2   H
ATOM   2417  HA  PHE A  54      10.608  -7.825  -0.512  1.00  0.00      C2   H
ATOM   2418  HB3 PHE A  54      10.726 -10.257  -0.336  1.00  0.00      C2   H
ATOM   2419  HB2 PHE A  54       9.232 -10.524  -1.129  1.00  0.00      C2   H
ATOM   2420  HD1 PHE A  54      10.972  -8.937   1.857  1.00  0.00      C2   H
ATOM   2421  HD2 PHE A  54       7.389 -10.972   0.528  1.00  0.00      C2   H
ATOM   2422  HE1 PHE A  54       9.919  -8.744   4.106  1.00  0.00      C2   H
ATOM   2423  HE2 PHE A  54       6.420 -10.691   2.697  1.00  0.00      C2   H
ATOM   2424  HZ  PHE A  54       7.583  -9.444   4.446  1.00  0.00      C2   H
ATOM   2425  H   GLY A  55      11.825  -6.992  -2.028  1.00  0.00      C2   H
ATOM   2426  HA3 GLY A  55      12.795  -8.949  -4.004  1.00  0.00      C2   H
ATOM   2427  HA2 GLY A  55      13.637  -7.449  -3.523  1.00  0.00      C2   H
ATOM   2428  H   PHE A  56      10.301  -6.739  -4.119  1.00  0.00      C2   H
ATOM   2429  HA  PHE A  56      10.024  -7.229  -6.751  1.00  0.00      C2   H
ATOM   2430  HB3 PHE A  56       8.710  -5.026  -5.102  1.00  0.00      C2   H
ATOM   2431  HB2 PHE A  56       8.156  -6.729  -5.174  1.00  0.00      C2   H
ATOM   2432  HD1 PHE A  56       8.116  -6.750  -8.438  1.00  0.00      C2   H
ATOM   2433  HD2 PHE A  56       6.475  -4.192  -5.256  1.00  0.00      C2   H
ATOM   2434  HE1 PHE A  56       6.516  -5.713  -9.945  1.00  0.00      C2   H
ATOM   2435  HE2 PHE A  56       5.034  -3.203  -6.725  1.00  0.00      C2   H
ATOM   2436  HZ  PHE A  56       4.872  -4.053  -9.162  1.00  0.00      C2   H
ATOM   2437  H   PHE A  57      10.707  -6.171  -8.619  1.00  0.00      C2   H
ATOM   2438  HA  PHE A  57      12.675  -4.279  -8.572  1.00  0.00      C2   H
ATOM   2439  HB3 PHE A  57      12.319  -6.361 -10.050  1.00  0.00      C2   H
ATOM   2440  HB2 PHE A  57      12.905  -4.863 -10.751  1.00  0.00      C2   H
ATOM   2441  HD1 PHE A  57      11.209  -3.608 -12.304  1.00  0.00      C2   H
ATOM   2442  HD2 PHE A  57      10.061  -7.346 -10.324  1.00  0.00      C2   H
ATOM   2443  HE1 PHE A  57       8.991  -3.755 -13.509  1.00  0.00      C2   H
ATOM   2444  HE2 PHE A  57       8.002  -7.351 -11.659  1.00  0.00      C2   H
ATOM   2445  HZ  PHE A  57       7.438  -5.516 -13.090  1.00  0.00      C2   H
ATOM   2446  H   ILE A  58       9.484  -3.500  -8.225  1.00  0.00      C2   H
ATOM   2447  HA  ILE A  58       9.880  -0.622  -9.209  1.00  0.00      C2   H
ATOM   2448  HB  ILE A  58       7.396  -2.173  -8.547  1.00  0.00      C2   H
ATOM   2449 HG13 ILE A  58       6.668  -1.388 -10.892  1.00  0.00      C2   H
ATOM   2450 HG12 ILE A  58       7.698  -2.698 -10.547  1.00  0.00      C2   H
ATOM   2451 HG21 ILE A  58       7.015  -0.008  -7.363  1.00  0.00      C2   H
ATOM   2452 HG22 ILE A  58       7.180   0.686  -8.902  1.00  0.00      C2   H
ATOM   2453 HG23 ILE A  58       5.909  -0.507  -8.541  1.00  0.00      C2   H
ATOM   2454 HD11 ILE A  58       8.319  -0.959 -12.503  1.00  0.00      C2   H
ATOM   2455 HD12 ILE A  58       9.138  -0.059 -11.279  1.00  0.00      C2   H
ATOM   2456 HD13 ILE A  58       9.579  -1.754 -11.623  1.00  0.00      C2   H
ATOM   2457  HA  PRO A  59      10.913  -0.672  -4.770  1.00  0.00      C2   H
ATOM   2458  HB3 PRO A  59      12.641   0.920  -4.541  1.00  0.00      C2   H
ATOM   2459  HB2 PRO A  59      11.696   2.035  -5.589  1.00  0.00      C2   H
ATOM   2460  HG3 PRO A  59      13.378  -0.424  -6.432  1.00  0.00      C2   H
ATOM   2461  HG2 PRO A  59      13.632   1.285  -6.885  1.00  0.00      C2   H
ATOM   2462  HD2 PRO A  59      11.365   1.121  -8.205  1.00  0.00      C2   H
ATOM   2463  HD3 PRO A  59      12.126  -0.423  -8.428  1.00  0.00      C2   H
ATOM   2464  H   VAL A  60       9.803   0.412  -2.959  1.00  0.00      C2   H
ATOM   2465  HA  VAL A  60       7.861   2.568  -3.725  1.00  0.00      C2   H
ATOM   2466  HB  VAL A  60       7.165   0.155  -1.992  1.00  0.00      C2   H
ATOM   2467 HG11 VAL A  60       4.978   1.432  -1.800  1.00  0.00      C2   H
ATOM   2468 HG12 VAL A  60       6.251   2.427  -1.187  1.00  0.00      C2   H
ATOM   2469 HG13 VAL A  60       5.620   2.783  -2.828  1.00  0.00      C2   H
ATOM   2470 HG21 VAL A  60       5.400  -0.116  -3.613  1.00  0.00      C2   H
ATOM   2471 HG22 VAL A  60       6.220   1.133  -4.628  1.00  0.00      C2   H
ATOM   2472 HG23 VAL A  60       7.031  -0.465  -4.159  1.00  0.00      C2   H
ATOM   2473  H   GLY A  61       8.434   4.219  -2.704  1.00  0.00      C2   H
ATOM   2474  HA3 GLY A  61      10.114   5.183  -1.181  1.00  0.00      C2   H
ATOM   2475  HA2 GLY A  61       9.565   4.138   0.110  1.00  0.00      C2   H
ATOM   2476  H   ILE A  62       9.475   6.289   1.068  1.00  0.00      C2   H
ATOM   2477  HA  ILE A  62       6.890   7.282   1.345  1.00  0.00      C2   H
ATOM   2478  HB  ILE A  62       9.511   8.702   1.875  1.00  0.00      C2   H
ATOM   2479 HG13 ILE A  62       9.315   6.655   3.203  1.00  0.00      C2   H
ATOM   2480 HG12 ILE A  62       7.646   7.031   3.609  1.00  0.00      C2   H
ATOM   2481 HG21 ILE A  62       6.781   9.617   2.558  1.00  0.00      C2   H
ATOM   2482 HG22 ILE A  62       8.021  10.049   3.599  1.00  0.00      C2   H
ATOM   2483 HG23 ILE A  62       8.065  10.630   1.978  1.00  0.00      C2   H
ATOM   2484 HD11 ILE A  62       9.525   7.235   5.479  1.00  0.00      C2   H
ATOM   2485 HD12 ILE A  62      10.165   8.559   4.481  1.00  0.00      C2   H
ATOM   2486 HD13 ILE A  62       8.534   8.599   5.271  1.00  0.00      C2   H
ATOM   2487  H   GLU A  63       9.536   8.524  -0.449  1.00  0.00      C2   H
ATOM   2488  HA  GLU A  63       8.649  10.622  -1.870  1.00  0.00      C2   H
ATOM   2489  HB3 GLU A  63      10.375  10.065  -3.673  1.00  0.00      C2   H
ATOM   2490  HB2 GLU A  63      10.636   8.534  -2.699  1.00  0.00      C2   H
ATOM   2491  HG3 GLU A  63      10.933  11.253  -1.660  1.00  0.00      C2   H
ATOM   2492  HG2 GLU A  63      12.311  10.377  -2.231  1.00  0.00      C2   H
ATOM   2493  H   SER A  64       7.818   7.338  -2.520  1.00  0.00      C2   H
ATOM   2494  HA  SER A  64       6.847   7.596  -5.138  1.00  0.00      C2   H
ATOM   2495  HB3 SER A  64       5.801   5.378  -4.664  1.00  0.00      C2   H
ATOM   2496  HB2 SER A  64       6.094   5.459  -2.967  1.00  0.00      C2   H
ATOM   2497  HG  SER A  64       8.192   5.415  -4.958  1.00  0.00      C2   H
ATOM   2498  H   TRP A  65       5.237   8.380  -2.146  1.00  0.00      C2   H
ATOM   2499  HA  TRP A  65       2.656   8.883  -3.314  1.00  0.00      C2   H
ATOM   2500  HB3 TRP A  65       2.296  10.066  -1.114  1.00  0.00      C2   H
ATOM   2501  HB2 TRP A  65       3.962  10.263  -0.889  1.00  0.00      C2   H
ATOM   2502  HD1 TRP A  65       4.570   8.182   0.955  1.00  0.00      C2   H
ATOM   2503  HE3 TRP A  65       0.551   8.168  -2.064  1.00  0.00      C2   H
ATOM   2504  HE1 TRP A  65       3.579   6.008   1.673  1.00  0.00      C2   H
ATOM   2505  HZ2 TRP A  65       1.131   4.532   1.172  1.00  0.00      C2   H
ATOM   2506  HZ3 TRP A  65      -1.174   6.388  -1.966  1.00  0.00      C2   H
ATOM   2507  HH2 TRP A  65      -0.849   4.442  -0.387  1.00  0.00      C2   H
ATOM   2508  H   GLY A  66       5.596  10.620  -3.699  1.00  0.00      C2   H
ATOM   2509  HA3 GLY A  66       4.591  12.610  -5.324  1.00  0.00      C2   H
ATOM   2510  HA2 GLY A  66       6.120  12.568  -4.459  1.00  0.00      C2   H
ATOM   2511  H   ASN A  67       3.688  14.579  -5.095  1.00  0.00      C2   H
ATOM   2512  HA  ASN A  67       3.885  16.340  -2.878  1.00  0.00      C2   H
ATOM   2513  HB3 ASN A  67       1.787  17.462  -3.998  1.00  0.00      C2   H
ATOM   2514  HB2 ASN A  67       1.995  16.335  -5.259  1.00  0.00      C2   H
ATOM   2515 HD22 ASN A  67       4.745  18.113  -6.580  1.00  0.00      C2   H
ATOM   2516 HD21 ASN A  67       3.684  16.667  -6.543  1.00  0.00      C2   H
ATOM   2517  H   VAL A  68       2.018  13.512  -2.652  1.00  0.00      C2   H
ATOM   2518  HA  VAL A  68      -0.449  14.313  -1.715  1.00  0.00      C2   H
ATOM   2519  HB  VAL A  68       1.079  11.822  -1.241  1.00  0.00      C2   H
ATOM   2520 HG11 VAL A  68      -0.842  10.626  -0.265  1.00  0.00      C2   H
ATOM   2521 HG12 VAL A  68      -0.293  11.972   0.714  1.00  0.00      C2   H
ATOM   2522 HG13 VAL A  68      -1.753  12.249  -0.090  1.00  0.00      C2   H
ATOM   2523 HG21 VAL A  68       0.056  12.397  -3.473  1.00  0.00      C2   H
ATOM   2524 HG22 VAL A  68      -0.532  10.835  -2.880  1.00  0.00      C2   H
ATOM   2525 HG23 VAL A  68      -1.574  12.286  -2.693  1.00  0.00      C2   H
ATOM   2526  H   LEU A  69       2.788  13.824  -0.250  1.00  0.00      C2   H
ATOM   2527  HA  LEU A  69       1.891  13.691   2.534  1.00  0.00      C2   H
ATOM   2528  HB3 LEU A  69       4.197  14.167   3.112  1.00  0.00      C2   H
ATOM   2529  HB2 LEU A  69       4.546  14.840   1.468  1.00  0.00      C2   H
ATOM   2530  HG  LEU A  69       4.496  12.677   0.565  1.00  0.00      C2   H
ATOM   2531 HD11 LEU A  69       6.605  12.094   1.178  1.00  0.00      C2   H
ATOM   2532 HD12 LEU A  69       6.462  13.560   2.016  1.00  0.00      C2   H
ATOM   2533 HD13 LEU A  69       6.212  12.095   2.936  1.00  0.00      C2   H
ATOM   2534 HD21 LEU A  69       3.889  10.684   1.291  1.00  0.00      C2   H
ATOM   2535 HD22 LEU A  69       4.146  11.093   2.961  1.00  0.00      C2   H
ATOM   2536 HD23 LEU A  69       2.644  11.727   2.202  1.00  0.00      C2   H
ATOM   2537  H   GLU A  70       2.622  16.370   0.324  1.00  0.00      C2   H
ATOM   2538  HA  GLU A  70       2.942  18.580   2.189  1.00  0.00      C2   H
ATOM   2539  H   ASP A  71       0.551  17.780  -0.031  1.00  0.00      C2   H
ATOM   2540  HA  ASP A  71      -1.712  18.997   0.532  1.00  0.00      C2   H
ATOM   2541  HB3 ASP A  71      -3.100  17.287  -0.650  1.00  0.00      C2   H
ATOM   2542  HB2 ASP A  71      -1.566  16.409  -0.714  1.00  0.00      C2   H
ATOM   2543  H   PHE A  72      -1.178  15.703   1.703  1.00  0.00      C2   H
ATOM   2544  HA  PHE A  72      -3.653  15.433   3.102  1.00  0.00      C2   H
ATOM   2545  HB3 PHE A  72      -2.178  13.657   4.350  1.00  0.00      C2   H
ATOM   2546  HB2 PHE A  72      -1.102  13.966   3.033  1.00  0.00      C2   H
ATOM   2547  HD1 PHE A  72      -1.972  11.368   3.615  1.00  0.00      C2   H
ATOM   2548  HD2 PHE A  72      -3.693  14.286   1.038  1.00  0.00      C2   H
ATOM   2549  HE1 PHE A  72      -3.607   9.583   2.688  1.00  0.00      C2   H
ATOM   2550  HE2 PHE A  72      -5.382  12.592   0.255  1.00  0.00      C2   H
ATOM   2551  HZ  PHE A  72      -5.254  10.191   1.258  1.00  0.00      C2   H
ATOM   2552  H   GLY A  73      -0.697  17.074   4.174  1.00  0.00      C2   H
ATOM   2553  HA3 GLY A  73      -0.308  18.494   5.729  1.00  0.00      C2   H
ATOM   2554  HA2 GLY A  73      -0.917  17.463   6.929  1.00  0.00      C2   H
ATOM   2555  H   GLU A  74      -2.950  18.827   4.228  1.00  0.00      C2   H
ATOM   2556  HA  GLU A  74      -3.867  21.075   5.885  1.00  0.00      C2   H
ATOM   2557  H   TYR A  75      -4.674  17.822   5.865  1.00  0.00      C2   H
ATOM   2558  HA  TYR A  75      -7.439  18.206   6.868  1.00  0.00      C2   H
ATOM   2559  HB3 TYR A  75      -7.647  15.810   5.879  1.00  0.00      C2   H
ATOM   2560  HB2 TYR A  75      -5.982  16.018   5.301  1.00  0.00      C2   H
ATOM   2561  HD1 TYR A  75      -5.972  16.470   2.934  1.00  0.00      C2   H
ATOM   2562  HD2 TYR A  75      -9.205  17.906   5.386  1.00  0.00      C2   H
ATOM   2563  HE1 TYR A  75      -7.144  17.400   0.891  1.00  0.00      C2   H
ATOM   2564  HE2 TYR A  75     -10.316  18.756   3.613  1.00  0.00      C2   H
ATOM   2565  HH  TYR A  75      -9.159  18.254   0.213  1.00  0.00      C2   H
ATOM   2566  H   GLY A  76      -4.445  16.860   7.495  1.00  0.00      C2   H
ATOM   2567  HA3 GLY A  76      -5.036  15.109   9.597  1.00  0.00      C2   H
ATOM   2568  HA2 GLY A  76      -5.151  16.713  10.287  1.00  0.00      C2   H
ATOM   2569  H   ARG A  77      -3.295  14.755  11.009  1.00  0.00      C2   H
ATOM   2570  HA  ARG A  77      -0.547  15.865  10.502  1.00  0.00      C2   H
ATOM   2571  HB3 ARG A  77      -2.061  14.594  12.557  1.00  0.00      C2   H
ATOM   2572  HB2 ARG A  77      -0.981  16.012  12.589  1.00  0.00      C2   H
ATOM   2573  HG3 ARG A  77       1.089  14.372  12.419  1.00  0.00      C2   H
ATOM   2574  HG2 ARG A  77       0.047  13.093  12.334  1.00  0.00      C2   H
ATOM   2575  HD3 ARG A  77      -1.014  13.781  14.624  1.00  0.00      C2   H
ATOM   2576  HD2 ARG A  77       0.143  14.897  14.940  1.00  0.00      C2   H
ATOM   2577  HE  ARG A  77       1.750  12.870  14.157  1.00  0.00      C2   H
ATOM   2578 HH12 ARG A  77       0.364  11.586  17.601  1.00  0.00      C2   H
ATOM   2579 HH11 ARG A  77      -0.806  12.660  16.919  1.00  0.00      C2   H
ATOM   2580 HH22 ARG A  77       2.359  10.894  16.734  1.00  0.00      C2   H
ATOM   2581 HH21 ARG A  77       2.869  11.438  15.271  1.00  0.00      C2   H
ATOM   2582  H   VAL A  78      -0.047  14.943   8.431  1.00  0.00      C2   H
ATOM   2583  HA  VAL A  78      -0.642  12.231   7.976  1.00  0.00      C2   H
ATOM   2584  HB  VAL A  78      -0.778  13.921   6.391  1.00  0.00      C2   H
ATOM   2585 HG11 VAL A  78       2.164  14.617   6.668  1.00  0.00      C2   H
ATOM   2586 HG12 VAL A  78       1.139  15.136   5.416  1.00  0.00      C2   H
ATOM   2587 HG13 VAL A  78       0.949  15.614   7.196  1.00  0.00      C2   H
ATOM   2588 HG21 VAL A  78      -0.273  11.695   5.561  1.00  0.00      C2   H
ATOM   2589 HG22 VAL A  78       0.261  12.814   4.306  1.00  0.00      C2   H
ATOM   2590 HG23 VAL A  78       1.374  11.913   5.230  1.00  0.00      C2   H
ATOM   2591  H   LEU A  79       0.504  10.509   8.064  1.00  0.00      C2   H
ATOM   2592  HA  LEU A  79       3.356  10.446   8.591  1.00  0.00      C2   H
ATOM   2593  HB3 LEU A  79       3.027   8.228   9.534  1.00  0.00      C2   H
ATOM   2594  HB2 LEU A  79       1.319   8.393   9.410  1.00  0.00      C2   H
ATOM   2595  HG  LEU A  79       3.133  10.266  11.008  1.00  0.00      C2   H
ATOM   2596 HD11 LEU A  79       1.168  11.341  11.312  1.00  0.00      C2   H
ATOM   2597 HD12 LEU A  79       0.152  10.101  10.962  1.00  0.00      C2   H
ATOM   2598 HD13 LEU A  79       0.849  10.105  12.540  1.00  0.00      C2   H
ATOM   2599 HD21 LEU A  79       2.622   7.411  11.473  1.00  0.00      C2   H
ATOM   2600 HD22 LEU A  79       3.823   8.596  12.216  1.00  0.00      C2   H
ATOM   2601 HD23 LEU A  79       2.235   8.497  12.818  1.00  0.00      C2   H
ATOM   2602  H   ALA A  80       4.609   8.853   7.631  1.00  0.00      C2   H
ATOM   2603  HA  ALA A  80       3.763   6.889   5.545  1.00  0.00      C2   H
ATOM   2604  HB1 ALA A  80       4.271   9.280   4.674  1.00  0.00      C2   H
ATOM   2605  HB2 ALA A  80       5.955   9.094   5.056  1.00  0.00      C2   H
ATOM   2606  HB3 ALA A  80       5.271   8.074   3.880  1.00  0.00      C2   H
ATOM   2607  H   VAL A  81       5.334   5.330   5.304  1.00  0.00      C2   H
ATOM   2608  HA  VAL A  81       7.662   5.088   7.230  1.00  0.00      C2   H
ATOM   2609  HB  VAL A  81       5.945   5.136   8.684  1.00  0.00      C2   H
ATOM   2610 HG11 VAL A  81       4.089   3.573   8.899  1.00  0.00      C2   H
ATOM   2611 HG12 VAL A  81       4.164   4.093   7.173  1.00  0.00      C2   H
ATOM   2612 HG13 VAL A  81       4.703   2.549   7.502  1.00  0.00      C2   H
ATOM   2613 HG21 VAL A  81       7.056   2.407   8.435  1.00  0.00      C2   H
ATOM   2614 HG22 VAL A  81       7.872   3.966   9.052  1.00  0.00      C2   H
ATOM   2615 HG23 VAL A  81       6.560   3.317   9.961  1.00  0.00      C2   H
ATOM   2616  H   ASP A  82       9.072   3.665   6.517  1.00  0.00      C2   H
ATOM   2617  HA  ASP A  82       8.309   2.104   4.082  1.00  0.00      C2   H
ATOM   2618  HB3 ASP A  82      10.722   1.455   3.994  1.00  0.00      C2   H
ATOM   2619  HB2 ASP A  82      11.101   2.562   5.391  1.00  0.00      C2   H
ATOM   2620  H   LYS A  83       7.554   0.162   4.373  1.00  0.00      C2   H
ATOM   2621  HA  LYS A  83       7.874  -1.334   6.698  1.00  0.00      C2   H
ATOM   2622  HB3 LYS A  83       6.413  -3.117   5.770  1.00  0.00      C2   H
ATOM   2623  HB2 LYS A  83       6.576  -2.356   4.202  1.00  0.00      C2   H
ATOM   2624  HG3 LYS A  83       5.377  -0.284   5.479  1.00  0.00      C2   H
ATOM   2625  HG2 LYS A  83       5.178  -1.617   6.635  1.00  0.00      C2   H
ATOM   2626  HD3 LYS A  83       3.117  -1.614   5.619  1.00  0.00      C2   H
ATOM   2627  HD2 LYS A  83       4.011  -2.947   4.879  1.00  0.00      C2   H
ATOM   2628  HE3 LYS A  83       3.536  -0.111   3.655  1.00  0.00      C2   H
ATOM   2629  HE2 LYS A  83       2.692  -1.613   3.228  1.00  0.00      C2   H
ATOM   2630  HZ1 LYS A  83       5.284  -0.877   2.683  1.00  0.00      C2   H
ATOM   2631  HZ2 LYS A  83       4.768  -2.524   2.564  1.00  0.00      C2   H
ATOM   2632  HZ3 LYS A  83       4.100  -1.287   1.712  1.00  0.00      C2   H
ATOM   2633  H   LEU A  84       8.663  -3.553   6.741  1.00  0.00      C2   H
ATOM   2634  HA  LEU A  84      11.004  -4.440   5.978  1.00  0.00      C2   H
ATOM   2635  HB3 LEU A  84      10.112  -6.679   6.069  1.00  0.00      C2   H
ATOM   2636  HB2 LEU A  84       8.468  -6.149   5.716  1.00  0.00      C2   H
ATOM   2637  HG  LEU A  84       8.262  -5.113   8.007  1.00  0.00      C2   H
ATOM   2638 HD11 LEU A  84       7.592  -7.137   8.849  1.00  0.00      C2   H
ATOM   2639 HD12 LEU A  84       8.233  -7.803   7.344  1.00  0.00      C2   H
ATOM   2640 HD13 LEU A  84       9.168  -7.763   8.833  1.00  0.00      C2   H
ATOM   2641 HD21 LEU A  84      11.041  -6.319   8.545  1.00  0.00      C2   H
ATOM   2642 HD22 LEU A  84      10.818  -4.682   8.294  1.00  0.00      C2   H
ATOM   2643 HD23 LEU A  84      10.172  -5.439   9.804  1.00  0.00      C2   H
ATOM   2644  H   GLY A  85      12.219  -4.645   4.383  1.00  0.00      C2   H
ATOM   2645  HA3 GLY A  85      11.704  -6.140   1.979  1.00  0.00      C2   H
ATOM   2646  HA2 GLY A  85      12.983  -4.815   2.500  1.00  0.00      C2   H
ATOM   2647  H   GLN A  86      11.458  -2.512   2.676  1.00  0.00      C2   H
ATOM   2648  HA  GLN A  86      11.300  -1.741  -0.050  1.00  0.00      C2   H
ATOM   2649  HB3 GLN A  86       9.220  -0.289   0.538  1.00  0.00      C2   H
ATOM   2650  HB2 GLN A  86       8.979  -1.169   1.980  1.00  0.00      C2   H
ATOM   2651  HG3 GLN A  86       9.090  -2.595  -0.772  1.00  0.00      C2   H
ATOM   2652  HG2 GLN A  86       7.682  -1.537  -0.450  1.00  0.00      C2   H
ATOM   2653 HE22 GLN A  86       7.688  -5.282   0.970  1.00  0.00      C2   H
ATOM   2654 HE21 GLN A  86       8.959  -4.617  -0.051  1.00  0.00      C2   H
ATOM   2655  H   GLY A  87      11.335   0.245  -0.387  1.00  0.00      C2   H
ATOM   2656  HA3 GLY A  87      11.657   2.368   1.360  1.00  0.00      C2   H
ATOM   2657  HA2 GLY A  87      12.143   2.447  -0.379  1.00  0.00      C2   H
ATOM   2658  H   GLU A  88      13.249   2.804   2.673  1.00  0.00      C2   H
ATOM   2659  HA  GLU A  88      16.004   1.543   2.279  1.00  0.00      C2   H
ATOM   2660  HB3 GLU A  88      16.957   3.150   3.682  1.00  0.00      C2   H
ATOM   2661  HB2 GLU A  88      15.389   3.921   4.011  1.00  0.00      C2   H
ATOM   2662  HG3 GLU A  88      15.341   4.276   1.407  1.00  0.00      C2   H
ATOM   2663  HG2 GLU A  88      17.072   4.011   1.438  1.00  0.00      C2   H
ATOM   2664  H   THR A  89      13.290   0.497   3.918  1.00  0.00      C2   H
ATOM   2665  HA  THR A  89      14.693  -0.281   6.413  1.00  0.00      C2   H
ATOM   2666  HB  THR A  89      11.916  -0.529   5.184  1.00  0.00      C2   H
ATOM   2667 HG21 THR A  89      12.802  -1.207   7.956  1.00  0.00      C2   H
ATOM   2668 HG22 THR A  89      11.229  -1.540   7.302  1.00  0.00      C2   H
ATOM   2669 HG23 THR A  89      12.628  -2.450   6.568  1.00  0.00      C2   H
ATOM   2670  HG1 THR A  89      11.359   0.787   6.953  1.00  0.00      C2   H
ATOM   2671  H   GLY A  90      15.637  -2.207   6.464  1.00  0.00      C2   H
ATOM   2672  HA3 GLY A  90      16.767  -3.889   5.712  1.00  0.00      C2   H
ATOM   2673  HA2 GLY A  90      16.320  -3.626   4.108  1.00  0.00      C2   H
ATOM   2674  H   LEU A  91      16.654  -6.026   5.002  1.00  0.00      C2   H
ATOM   2675  HA  LEU A  91      14.344  -7.430   4.333  1.00  0.00      C2   H
ATOM   2676  HB3 LEU A  91      16.218  -9.417   4.693  1.00  0.00      C2   H
ATOM   2677  HB2 LEU A  91      17.261  -8.148   4.982  1.00  0.00      C2   H
ATOM   2678  HG  LEU A  91      16.627  -7.145   2.808  1.00  0.00      C2   H
ATOM   2679 HD11 LEU A  91      18.335  -8.239   1.735  1.00  0.00      C2   H
ATOM   2680 HD12 LEU A  91      18.578  -9.001   3.333  1.00  0.00      C2   H
ATOM   2681 HD13 LEU A  91      17.835  -9.812   1.986  1.00  0.00      C2   H
ATOM   2682 HD21 LEU A  91      15.540  -9.089   1.173  1.00  0.00      C2   H
ATOM   2683 HD22 LEU A  91      14.952  -9.624   2.665  1.00  0.00      C2   H
ATOM   2684 HD23 LEU A  91      14.580  -7.943   2.103  1.00  0.00      C2   H
ATOM   2685  HA  PRO A  92      12.920  -8.803   8.615  1.00  0.00      C2   H
ATOM   2686  HB3 PRO A  92      11.537 -10.652   8.232  1.00  0.00      C2   H
ATOM   2687  HB2 PRO A  92      12.499 -11.430   6.981  1.00  0.00      C2   H
ATOM   2688  HG3 PRO A  92      10.820  -8.963   6.822  1.00  0.00      C2   H
ATOM   2689  HG2 PRO A  92      10.875 -10.267   5.583  1.00  0.00      C2   H
ATOM   2690  HD2 PRO A  92      13.061  -9.714   4.904  1.00  0.00      C2   H
ATOM   2691  HD3 PRO A  92      12.457  -8.118   5.034  1.00  0.00      C2   H
ATOM   2692  H   LEU A  93      13.707  -9.982  10.288  1.00  0.00      C2   H
ATOM   2693  HA  LEU A  93      16.506 -10.907  10.140  1.00  0.00      C2   H
ATOM   2694  HB3 LEU A  93      15.317 -10.933  12.830  1.00  0.00      C2   H
ATOM   2695  HB2 LEU A  93      14.589  -9.619  12.030  1.00  0.00      C2   H
ATOM   2696  HG  LEU A  93      17.682  -9.931  12.341  1.00  0.00      C2   H
ATOM   2697 HD21 LEU A  93      15.581  -8.814  14.146  1.00  0.00      C2   H
ATOM   2698 HD22 LEU A  93      17.211  -9.095  14.692  1.00  0.00      C2   H
ATOM   2699 HD23 LEU A  93      16.840  -7.623  13.997  1.00  0.00      C2   H
ATOM   2700 HD11 LEU A  93      17.108  -7.230  11.730  1.00  0.00      C2   H
ATOM   2701 HD12 LEU A  93      17.783  -8.459  10.665  1.00  0.00      C2   H
ATOM   2702 HD13 LEU A  93      16.165  -8.323  10.588  1.00  0.00      C2   H
ATOM   2703  H   ASN A  94      13.787 -12.560   9.529  1.00  0.00      C2   H
ATOM   2704  HA  ASN A  94      14.757 -15.140  10.367  1.00  0.00      C2   H
ATOM   2705  HB3 ASN A  94      12.410 -15.485  11.573  1.00  0.00      C2   H
ATOM   2706  HB2 ASN A  94      12.128 -13.844  11.526  1.00  0.00      C2   H
ATOM   2707 HD22 ASN A  94      13.507 -14.011  14.759  1.00  0.00      C2   H
ATOM   2708 HD21 ASN A  94      12.198 -13.565  13.819  1.00  0.00      C2   H
ATOM   2709  H   ASP A  95      13.974 -16.604   8.770  1.00  0.00      C2   H
ATOM   2710  HA  ASP A  95      13.015 -15.578   6.484  1.00  0.00      C2   H
ATOM   2711  HB3 ASP A  95      12.759 -17.903   5.795  1.00  0.00      C2   H
ATOM   2712  HB2 ASP A  95      13.118 -18.524   7.353  1.00  0.00      C2   H
ATOM   2713  H   GLU A  96      11.385 -16.739   9.371  1.00  0.00      C2   H
ATOM   2714  HA  GLU A  96       8.815 -17.152   8.389  1.00  0.00      C2   H
ATOM   2715  HB3 GLU A  96       8.358 -17.237  11.008  1.00  0.00      C2   H
ATOM   2716  HB2 GLU A  96       9.886 -16.403  11.135  1.00  0.00      C2   H
ATOM   2717  HG3 GLU A  96      10.711 -18.857   9.847  1.00  0.00      C2   H
ATOM   2718  HG2 GLU A  96       9.314 -19.323  10.749  1.00  0.00      C2   H
ATOM   2719  H   ASP A  97      10.643 -14.066   9.093  1.00  0.00      C2   H
ATOM   2720  HA  ASP A  97       8.060 -12.788   9.634  1.00  0.00      C2   H
ATOM   2721  HB3 ASP A  97       9.974 -10.789   9.663  1.00  0.00      C2   H
ATOM   2722  HB2 ASP A  97      10.984 -12.131   9.836  1.00  0.00      C2   H
ATOM   2723  H   TRP A  98       9.090 -14.151   6.978  1.00  0.00      C2   H
ATOM   2724  HA  TRP A  98       8.863 -12.005   4.994  1.00  0.00      C2   H
ATOM   2725  HB3 TRP A  98       8.883 -14.036   3.354  1.00  0.00      C2   H
ATOM   2726  HB2 TRP A  98       9.289 -14.888   4.753  1.00  0.00      C2   H
ATOM   2727  HD1 TRP A  98      11.638 -13.877   5.879  1.00  0.00      C2   H
ATOM   2728  HE3 TRP A  98       9.632 -13.607   1.264  1.00  0.00      C2   H
ATOM   2729  HE1 TRP A  98      13.752 -12.929   4.650  1.00  0.00      C2   H
ATOM   2730  HZ2 TRP A  98      14.287 -11.731   1.907  1.00  0.00      C2   H
ATOM   2731  HZ3 TRP A  98      11.130 -13.021  -0.690  1.00  0.00      C2   H
ATOM   2732  HH2 TRP A  98      13.367 -11.956  -0.383  1.00  0.00      C2   H
ATOM   2733  H   THR A  99       6.401 -12.836   6.963  1.00  0.00      C2   H
ATOM   2734  HA  THR A  99       4.576 -13.924   4.912  1.00  0.00      C2   H
ATOM   2735  HB  THR A  99       3.021 -14.486   6.678  1.00  0.00      C2   H
ATOM   2736 HG21 THR A  99       4.396 -16.124   7.889  1.00  0.00      C2   H
ATOM   2737 HG22 THR A  99       4.563 -16.318   6.226  1.00  0.00      C2   H
ATOM   2738 HG23 THR A  99       5.931 -15.530   7.132  1.00  0.00      C2   H
ATOM   2739  HG1 THR A  99       4.714 -14.143   8.803  1.00  0.00      C2   H
ATOM   2740  H   VAL A 100       2.398 -12.922   4.805  1.00  0.00      C2   H
ATOM   2741  HA  VAL A 100       2.362 -10.020   4.646  1.00  0.00      C2   H
ATOM   2742  HB  VAL A 100       0.940 -11.331   3.188  1.00  0.00      C2   H
ATOM   2743 HG11 VAL A 100      -1.196 -11.609   5.313  1.00  0.00      C2   H
ATOM   2744 HG12 VAL A 100      -1.045 -12.443   3.798  1.00  0.00      C2   H
ATOM   2745 HG13 VAL A 100      -0.085 -12.949   5.080  1.00  0.00      C2   H
ATOM   2746 HG21 VAL A 100      -0.439  -9.264   4.753  1.00  0.00      C2   H
ATOM   2747 HG22 VAL A 100       0.551  -8.929   3.280  1.00  0.00      C2   H
ATOM   2748 HG23 VAL A 100      -0.902  -9.831   3.167  1.00  0.00      C2   H
ATOM   2749  H   ASP A 101       0.932 -12.457   7.107  1.00  0.00      C2   H
ATOM   2750  HA  ASP A 101       0.014 -10.906   9.058  1.00  0.00      C2   H
ATOM   2751  HB3 ASP A 101       1.015 -12.573  10.676  1.00  0.00      C2   H
ATOM   2752  HB2 ASP A 101       1.829 -13.412   9.361  1.00  0.00      C2   H
ATOM   2753  H   ALA A 102       3.592 -11.510   8.398  1.00  0.00      C2   H
ATOM   2754  HA  ALA A 102       4.149 -10.099  10.754  1.00  0.00      C2   H
ATOM   2755  HB1 ALA A 102       5.772 -11.389   8.577  1.00  0.00      C2   H
ATOM   2756  HB2 ALA A 102       6.742 -10.560   9.731  1.00  0.00      C2   H
ATOM   2757  HB3 ALA A 102       5.751 -11.893  10.333  1.00  0.00      C2   H
ATOM   2758  H   VAL A 103       3.783  -8.956   7.428  1.00  0.00      C2   H
ATOM   2759  HA  VAL A 103       5.225  -6.366   8.068  1.00  0.00      C2   H
ATOM   2760  HB  VAL A 103       4.762  -5.525   5.965  1.00  0.00      C2   H
ATOM   2761 HG11 VAL A 103       4.781  -8.535   5.623  1.00  0.00      C2   H
ATOM   2762 HG12 VAL A 103       5.346  -7.388   4.476  1.00  0.00      C2   H
ATOM   2763 HG13 VAL A 103       6.260  -7.657   5.965  1.00  0.00      C2   H
ATOM   2764 HG21 VAL A 103       2.235  -5.902   5.699  1.00  0.00      C2   H
ATOM   2765 HG22 VAL A 103       3.168  -6.128   4.378  1.00  0.00      C2   H
ATOM   2766 HG23 VAL A 103       2.602  -7.543   5.184  1.00  0.00      C2   H
ATOM   2767  H   ALA A 104       1.849  -7.649   8.271  1.00  0.00      C2   H
ATOM   2768  HA  ALA A 104       0.564  -5.273   8.932  1.00  0.00      C2   H
ATOM   2769  HB1 ALA A 104      -0.644  -7.287   8.314  1.00  0.00      C2   H
ATOM   2770  HB2 ALA A 104       0.131  -8.134   9.681  1.00  0.00      C2   H
ATOM   2771  HB3 ALA A 104      -1.166  -6.960   9.999  1.00  0.00      C2   H
ATOM   2772  H   GLU A 105       2.719  -7.488  10.708  1.00  0.00      C2   H
ATOM   2773  HA  GLU A 105       1.969  -6.398  13.288  1.00  0.00      C2   H
ATOM   2774  HB3 GLU A 105       4.276  -8.345  12.450  1.00  0.00      C2   H
ATOM   2775  HB2 GLU A 105       2.584  -8.787  12.520  1.00  0.00      C2   H
ATOM   2776  HG3 GLU A 105       2.660  -8.567  15.033  1.00  0.00      C2   H
ATOM   2777  HG2 GLU A 105       4.145  -7.944  14.960  1.00  0.00      C2   H
ATOM   2778  H   HIE A 106       4.619  -6.046  10.962  1.00  0.00      C2   H
ATOM   2779  HA  HIE A 106       6.393  -4.100  12.302  1.00  0.00      C2   H
ATOM   2780  HB3 HIE A 106       5.785  -4.422   9.335  1.00  0.00      C2   H
ATOM   2781  HB2 HIE A 106       6.927  -5.191  10.234  1.00  0.00      C2   H
ATOM   2782  HD2 HIE A 106       9.244  -3.298  10.858  1.00  0.00      C2   H
ATOM   2783  HE1 HIE A 106       7.608   0.080   9.213  1.00  0.00      C2   H
ATOM   2784  H   VAL A 107       3.550  -3.316  10.336  1.00  0.00      C2   H
ATOM   2785  HA  VAL A 107       3.787  -0.697  11.246  1.00  0.00      C2   H
ATOM   2786  HB  VAL A 107       1.377  -1.725   9.776  1.00  0.00      C2   H
ATOM   2787 HG11 VAL A 107       0.653   0.455  10.918  1.00  0.00      C2   H
ATOM   2788 HG12 VAL A 107       2.190   1.183  10.249  1.00  0.00      C2   H
ATOM   2789 HG13 VAL A 107       0.775   0.730   9.277  1.00  0.00      C2   H
ATOM   2790 HG21 VAL A 107       2.397  -1.171   7.862  1.00  0.00      C2   H
ATOM   2791 HG22 VAL A 107       3.719  -0.201   8.643  1.00  0.00      C2   H
ATOM   2792 HG23 VAL A 107       3.611  -2.000   8.718  1.00  0.00      C2   H
ATOM   2793  H   ALA A 108       1.775  -3.238  12.457  1.00  0.00      C2   H
ATOM   2794  HA  ALA A 108       0.297  -1.864  14.357  1.00  0.00      C2   H
ATOM   2795  HB1 ALA A 108       1.518  -4.557  14.728  1.00  0.00      C2   H
ATOM   2796  HB2 ALA A 108      -0.088  -3.924  15.168  1.00  0.00      C2   H
ATOM   2797  HB3 ALA A 108       0.133  -4.293  13.521  1.00  0.00      C2   H
ATOM   2798  H   ASN A 109       3.634  -3.319  14.703  1.00  0.00      C2   H
ATOM   2799  HA  ASN A 109       4.027  -2.354  17.404  1.00  0.00      C2   H
ATOM   2800  HB3 ASN A 109       6.230  -2.894  17.280  1.00  0.00      C2   H
ATOM   2801  HB2 ASN A 109       6.120  -3.497  15.613  1.00  0.00      C2   H
ATOM   2802 HD22 ASN A 109       4.395  -6.492  16.781  1.00  0.00      C2   H
ATOM   2803 HD21 ASN A 109       4.614  -5.437  15.346  1.00  0.00      C2   H
ATOM   2804  H   PHE A 110       4.922  -1.060  14.178  1.00  0.00      C2   H
ATOM   2805  HA  PHE A 110       6.317   1.231  15.207  1.00  0.00      C2   H
ATOM   2806  HB3 PHE A 110       4.701   0.618  12.604  1.00  0.00      C2   H
ATOM   2807  HB2 PHE A 110       6.427   0.621  12.796  1.00  0.00      C2   H
ATOM   2808  HD1 PHE A 110       7.536   3.036  13.231  1.00  0.00      C2   H
ATOM   2809  HD2 PHE A 110       3.446   2.568  11.923  1.00  0.00      C2   H
ATOM   2810  HE1 PHE A 110       7.597   5.305  12.468  1.00  0.00      C2   H
ATOM   2811  HE2 PHE A 110       3.522   4.929  11.298  1.00  0.00      C2   H
ATOM   2812  HZ  PHE A 110       5.536   6.293  11.657  1.00  0.00      C2   H
ATOM   2813  H   ALA A 111       2.717   1.261  14.302  1.00  0.00      C2   H
ATOM   2814  HA  ALA A 111       2.159   3.735  15.580  1.00  0.00      C2   H
ATOM   2815  HB1 ALA A 111      -0.180   2.841  15.374  1.00  0.00      C2   H
ATOM   2816  HB2 ALA A 111       0.579   2.109  13.966  1.00  0.00      C2   H
ATOM   2817  HB3 ALA A 111       0.417   1.169  15.425  1.00  0.00      C2   H
ATOM   2818  H   THR A 112       2.190   0.494  17.054  1.00  0.00      C2   H
ATOM   2819  HA  THR A 112       1.115   1.438  19.478  1.00  0.00      C2   H
ATOM   2820  HB  THR A 112       2.829  -0.947  19.037  1.00  0.00      C2   H
ATOM   2821 HG21 THR A 112       0.710  -0.813  21.229  1.00  0.00      C2   H
ATOM   2822 HG22 THR A 112       1.921  -1.872  21.190  1.00  0.00      C2   H
ATOM   2823 HG23 THR A 112       2.364  -0.156  21.705  1.00  0.00      C2   H
ATOM   2824  HG1 THR A 112       1.273  -1.350  17.922  1.00  0.00      C2   H
ATOM   2825  H   GLN A 113       4.566   0.927  18.611  1.00  0.00      C2   H
ATOM   2826  HA  GLN A 113       5.639   1.859  21.014  1.00  0.00      C2   H
ATOM   2827  HB3 GLN A 113       7.690   2.187  19.299  1.00  0.00      C2   H
ATOM   2828  HB2 GLN A 113       6.502   1.645  18.078  1.00  0.00      C2   H
ATOM   2829  HG3 GLN A 113       6.307  -0.389  19.389  1.00  0.00      C2   H
ATOM   2830  HG2 GLN A 113       7.537   0.086  20.535  1.00  0.00      C2   H
ATOM   2831 HE22 GLN A 113      10.030   0.186  17.660  1.00  0.00      C2   H
ATOM   2832 HE21 GLN A 113       9.364   1.538  18.625  1.00  0.00      C2   H
ATOM   2833  H   LEU A 114       4.996   4.126  18.089  1.00  0.00      C2   H
ATOM   2834  HA  LEU A 114       5.920   6.440  19.137  1.00  0.00      C2   H
ATOM   2835  HB3 LEU A 114       3.773   6.892  17.406  1.00  0.00      C2   H
ATOM   2836  HB2 LEU A 114       4.380   5.300  16.999  1.00  0.00      C2   H
ATOM   2837  HG  LEU A 114       6.217   7.793  17.093  1.00  0.00      C2   H
ATOM   2838 HD11 LEU A 114       7.834   6.577  16.657  1.00  0.00      C2   H
ATOM   2839 HD12 LEU A 114       7.100   5.196  17.366  1.00  0.00      C2   H
ATOM   2840 HD13 LEU A 114       6.915   5.502  15.626  1.00  0.00      C2   H
ATOM   2841 HD21 LEU A 114       5.938   7.471  14.550  1.00  0.00      C2   H
ATOM   2842 HD22 LEU A 114       4.506   6.442  14.809  1.00  0.00      C2   H
ATOM   2843 HD23 LEU A 114       4.525   8.035  15.451  1.00  0.00      C2   H
ATOM   2844  H   GLY A 115       3.121   4.456  20.052  1.00  0.00      C2   H
ATOM   2845  HA3 GLY A 115       2.151   6.383  21.957  1.00  0.00      C2   H
ATOM   2846  HA2 GLY A 115       1.365   4.820  21.643  1.00  0.00      C2   H
ATOM   2847  H   LEU A 116       1.175   5.053  18.873  1.00  0.00      C2   H
ATOM   2848  HA  LEU A 116      -0.759   7.329  18.387  1.00  0.00      C2   H
ATOM   2849  HB3 LEU A 116      -1.086   6.315  16.117  1.00  0.00      C2   H
ATOM   2850  HB2 LEU A 116       0.028   5.074  16.416  1.00  0.00      C2   H
ATOM   2851  HG  LEU A 116       1.769   6.714  16.756  1.00  0.00      C2   H
ATOM   2852 HD11 LEU A 116       1.404   5.429  14.401  1.00  0.00      C2   H
ATOM   2853 HD12 LEU A 116       0.830   6.944  13.902  1.00  0.00      C2   H
ATOM   2854 HD13 LEU A 116       2.490   6.854  14.498  1.00  0.00      C2   H
ATOM   2855 HD21 LEU A 116      -0.388   8.558  16.593  1.00  0.00      C2   H
ATOM   2856 HD22 LEU A 116       1.218   9.092  16.429  1.00  0.00      C2   H
ATOM   2857 HD23 LEU A 116       0.301   8.743  14.971  1.00  0.00      C2   H
ATOM   2858  H   LYS A 117      -3.138   6.976  18.796  1.00  0.00      C2   H
ATOM   2859  HA  LYS A 117      -3.874   4.211  18.452  1.00  0.00      C2   H
ATOM   2860  HB3 LYS A 117      -3.099   4.387  20.886  1.00  0.00      C2   H
ATOM   2861  HB2 LYS A 117      -4.768   3.955  20.764  1.00  0.00      C2   H
ATOM   2862  HG3 LYS A 117      -5.292   6.409  21.487  1.00  0.00      C2   H
ATOM   2863  HG2 LYS A 117      -3.658   6.830  21.452  1.00  0.00      C2   H
ATOM   2864  HD3 LYS A 117      -3.530   4.988  23.479  1.00  0.00      C2   H
ATOM   2865  HD2 LYS A 117      -5.226   4.929  23.231  1.00  0.00      C2   H
ATOM   2866  HE3 LYS A 117      -5.735   7.056  23.904  1.00  0.00      C2   H
ATOM   2867  HE2 LYS A 117      -4.106   7.688  23.796  1.00  0.00      C2   H
ATOM   2868  HZ1 LYS A 117      -3.425   6.346  25.575  1.00  0.00      C2   H
ATOM   2869  HZ2 LYS A 117      -4.744   7.263  26.017  1.00  0.00      C2   H
ATOM   2870  HZ3 LYS A 117      -4.998   5.700  25.724  1.00  0.00      C2   H
ATOM   2871  H   ASN A 118      -4.578   6.846  17.035  1.00  0.00      C2   H
ATOM   2872  HA  ASN A 118      -7.391   6.598  17.059  1.00  0.00      C2   H
ATOM   2873  HB3 ASN A 118      -7.869   9.103  17.121  1.00  0.00      C2   H
ATOM   2874  HB2 ASN A 118      -6.183   9.398  17.518  1.00  0.00      C2   H
ATOM   2875 HD22 ASN A 118      -8.970   8.403  20.362  1.00  0.00      C2   H
ATOM   2876 HD21 ASN A 118      -9.102   8.064  18.656  1.00  0.00      C2   H
ATOM   2877  H   LEU A 119      -5.344   5.526  15.391  1.00  0.00      C2   H
ATOM   2878  HA  LEU A 119      -4.602   7.138  13.397  1.00  0.00      C2   H
ATOM   2879  HB3 LEU A 119      -4.077   4.931  12.265  1.00  0.00      C2   H
ATOM   2880  HB2 LEU A 119      -4.743   4.198  13.735  1.00  0.00      C2   H
ATOM   2881  HG  LEU A 119      -3.228   5.264  15.164  1.00  0.00      C2   H
ATOM   2882 HD11 LEU A 119      -2.606   3.136  13.253  1.00  0.00      C2   H
ATOM   2883 HD12 LEU A 119      -1.155   3.980  13.604  1.00  0.00      C2   H
ATOM   2884 HD13 LEU A 119      -2.323   3.398  14.926  1.00  0.00      C2   H
ATOM   2885 HD21 LEU A 119      -2.279   7.191  14.305  1.00  0.00      C2   H
ATOM   2886 HD22 LEU A 119      -1.033   6.060  13.861  1.00  0.00      C2   H
ATOM   2887 HD23 LEU A 119      -2.224   6.670  12.651  1.00  0.00      C2   H
ATOM   2888  H   THR A 120      -5.490   7.766  11.507  1.00  0.00      C2   H
ATOM   2889  HA  THR A 120      -7.889   6.412  10.439  1.00  0.00      C2   H
ATOM   2890  HB  THR A 120      -6.448   9.005   9.487  1.00  0.00      C2   H
ATOM   2891 HG21 THR A 120      -7.849   7.549   7.729  1.00  0.00      C2   H
ATOM   2892 HG22 THR A 120      -9.178   8.415   8.382  1.00  0.00      C2   H
ATOM   2893 HG23 THR A 120      -7.859   9.262   7.749  1.00  0.00      C2   H
ATOM   2894  HG1 THR A 120      -7.656   9.442  11.358  1.00  0.00      C2   H
ATOM   2895  H   LEU A 121      -7.397   4.831   8.926  1.00  0.00      C2   H
ATOM   2896  HA  LEU A 121      -4.439   4.665   8.061  1.00  0.00      C2   H
ATOM   2897  HB3 LEU A 121      -5.126   2.374   7.211  1.00  0.00      C2   H
ATOM   2898  HB2 LEU A 121      -6.770   2.689   7.839  1.00  0.00      C2   H
ATOM   2899  HG  LEU A 121      -6.010   2.779  10.043  1.00  0.00      C2   H
ATOM   2900 HD11 LEU A 121      -6.024   0.410  10.331  1.00  0.00      C2   H
ATOM   2901 HD12 LEU A 121      -6.290   0.437   8.565  1.00  0.00      C2   H
ATOM   2902 HD13 LEU A 121      -4.736   0.104   9.312  1.00  0.00      C2   H
ATOM   2903 HD21 LEU A 121      -3.752   3.273  10.428  1.00  0.00      C2   H
ATOM   2904 HD22 LEU A 121      -3.352   1.596  10.026  1.00  0.00      C2   H
ATOM   2905 HD23 LEU A 121      -3.276   2.763   8.846  1.00  0.00      C2   H
ATOM   2906  H   VAL A 122      -3.819   4.547   5.909  1.00  0.00      C2   H
ATOM   2907  HA  VAL A 122      -5.855   4.832   3.864  1.00  0.00      C2   H
ATOM   2908  HB  VAL A 122      -3.247   6.446   4.239  1.00  0.00      C2   H
ATOM   2909 HG11 VAL A 122      -4.810   5.978   1.533  1.00  0.00      C2   H
ATOM   2910 HG12 VAL A 122      -4.100   7.501   1.875  1.00  0.00      C2   H
ATOM   2911 HG13 VAL A 122      -3.072   6.046   1.945  1.00  0.00      C2   H
ATOM   2912 HG21 VAL A 122      -5.141   7.625   5.425  1.00  0.00      C2   H
ATOM   2913 HG22 VAL A 122      -4.753   8.524   3.936  1.00  0.00      C2   H
ATOM   2914 HG23 VAL A 122      -6.011   7.577   3.915  1.00  0.00      C2   H
ATOM   2915  H   GLY A 123      -5.672   2.839   2.772  1.00  0.00      C2   H
ATOM   2916  HA3 GLY A 123      -4.065   0.739   2.804  1.00  0.00      C2   H
ATOM   2917  HA2 GLY A 123      -2.891   1.874   2.553  1.00  0.00      C2   H
ATOM   2918  H   HIE A 124      -2.146   0.997   0.504  1.00  0.00      C2   H
ATOM   2919  HA  HIE A 124      -4.022   0.756  -1.784  1.00  0.00      C2   H
ATOM   2920  HB3 HIE A 124      -1.403   2.400  -1.456  1.00  0.00      C2   H
ATOM   2921  HB2 HIE A 124      -3.036   3.029  -1.839  1.00  0.00      C2   H
ATOM   2922  HD2 HIE A 124       0.061   1.996  -3.838  1.00  0.00      C2   H
ATOM   2923  HE1 HIE A 124      -3.122   1.456  -6.441  1.00  0.00      C2   H
ATOM   2924  H   DRG A 125      -3.432  -0.677  -3.256  1.00  0.00      C2   H
ATOM   2925  HA  DRG A 125      -2.558  -2.538  -4.228  1.00  0.00      C2   H
ATOM   2926  H   ARG A 126       0.248  -3.476  -2.497  1.00  0.00      C2   H
ATOM   2927  HA  ARG A 126      -0.969  -5.648  -1.131  1.00  0.00      C2   H
ATOM   2928  HB3 ARG A 126       1.117  -5.835   0.142  1.00  0.00      C2   H
ATOM   2929  HB2 ARG A 126       1.678  -4.290  -0.385  1.00  0.00      C2   H
ATOM   2930  HG3 ARG A 126       2.643  -6.608  -1.290  1.00  0.00      C2   H
ATOM   2931  HG2 ARG A 126       2.298  -5.308  -2.412  1.00  0.00      C2   H
ATOM   2932  HD3 ARG A 126       0.684  -6.395  -3.444  1.00  0.00      C2   H
ATOM   2933  HD2 ARG A 126       0.070  -7.369  -2.149  1.00  0.00      C2   H
ATOM   2934  HE  ARG A 126       2.706  -7.689  -3.642  1.00  0.00      C2   H
ATOM   2935 HH12 ARG A 126      -0.341 -10.007  -4.773  1.00  0.00      C2   H
ATOM   2936 HH11 ARG A 126      -0.746  -8.701  -3.930  1.00  0.00      C2   H
ATOM   2937 HH22 ARG A 126       1.795 -10.685  -5.001  1.00  0.00      C2   H
ATOM   2938 HH21 ARG A 126       3.116  -9.583  -4.853  1.00  0.00      C2   H
ATOM   2939  H   GLY A 127      -0.176  -2.418  -0.179  1.00  0.00      C2   H
ATOM   2940  HA3 GLY A 127      -0.721  -1.075   1.458  1.00  0.00      C2   H
ATOM   2941  HA2 GLY A 127      -0.391  -2.360   2.652  1.00  0.00      C2   H
ATOM   2942  H   GLY A 128      -2.837  -2.232  -0.102  1.00  0.00      C2   H
ATOM   2943  HA3 GLY A 128      -5.171  -2.039  -0.215  1.00  0.00      C2   H
ATOM   2944  HA2 GLY A 128      -5.067  -1.085   1.243  1.00  0.00      C2   H
ATOM   2945  H   MET A 129      -4.280  -4.392   0.317  1.00  0.00      C2   H
ATOM   2946  HA  MET A 129      -6.250  -5.665   1.666  1.00  0.00      C2   H
ATOM   2947  HB3 MET A 129      -3.624  -6.812   1.080  1.00  0.00      C2   H
ATOM   2948  HB2 MET A 129      -4.937  -6.719  -0.107  1.00  0.00      C2   H
ATOM   2949  HG3 MET A 129      -5.244  -8.831   0.516  1.00  0.00      C2   H
ATOM   2950  HG2 MET A 129      -6.112  -8.215   1.886  1.00  0.00      C2   H
ATOM   2951  HE1 MET A 129      -5.608 -10.817   2.722  1.00  0.00      C2   H
ATOM   2952  HE2 MET A 129      -4.351 -11.188   1.575  1.00  0.00      C2   H
ATOM   2953  HE3 MET A 129      -4.079 -11.219   3.288  1.00  0.00      C2   H
ATOM   2954  H   THR A 130      -2.863  -4.862   2.714  1.00  0.00      C2   H
ATOM   2955  HA  THR A 130      -2.784  -6.159   5.291  1.00  0.00      C2   H
ATOM   2956  HB  THR A 130      -1.280  -4.092   3.705  1.00  0.00      C2   H
ATOM   2957 HG21 THR A 130      -0.930  -3.443   6.277  1.00  0.00      C2   H
ATOM   2958 HG22 THR A 130      -0.512  -5.062   6.505  1.00  0.00      C2   H
ATOM   2959 HG23 THR A 130       0.422  -3.911   5.437  1.00  0.00      C2   H
ATOM   2960  HG1 THR A 130      -1.038  -6.218   3.151  1.00  0.00      C2   H
ATOM   2961  H   ALA A 131      -3.822  -2.768   4.234  1.00  0.00      C2   H
ATOM   2962  HA  ALA A 131      -4.224  -1.712   6.759  1.00  0.00      C2   H
ATOM   2963  HB1 ALA A 131      -4.088  -0.279   4.799  1.00  0.00      C2   H
ATOM   2964  HB2 ALA A 131      -5.761  -1.039   4.390  1.00  0.00      C2   H
ATOM   2965  HB3 ALA A 131      -5.380  -0.147   5.828  1.00  0.00      C2   H
ATOM   2966  H   VAL A 132      -6.461  -3.700   4.631  1.00  0.00      C2   H
ATOM   2967  HA  VAL A 132      -8.568  -3.458   6.526  1.00  0.00      C2   H
ATOM   2968  HB  VAL A 132      -7.911  -5.194   4.005  1.00  0.00      C2   H
ATOM   2969 HG11 VAL A 132     -10.009  -6.060   3.841  1.00  0.00      C2   H
ATOM   2970 HG12 VAL A 132      -9.109  -6.955   5.121  1.00  0.00      C2   H
ATOM   2971 HG13 VAL A 132     -10.493  -5.806   5.398  1.00  0.00      C2   H
ATOM   2972 HG21 VAL A 132      -8.742  -2.764   4.110  1.00  0.00      C2   H
ATOM   2973 HG22 VAL A 132      -9.845  -3.759   3.052  1.00  0.00      C2   H
ATOM   2974 HG23 VAL A 132     -10.218  -3.222   4.646  1.00  0.00      C2   H
ATOM   2975  H   LEU A 133      -6.257  -6.080   5.908  1.00  0.00      C2   H
ATOM   2976  HA  LEU A 133      -6.751  -7.715   8.036  1.00  0.00      C2   H
ATOM   2977  HB3 LEU A 133      -3.991  -7.096   6.830  1.00  0.00      C2   H
ATOM   2978  HB2 LEU A 133      -5.287  -8.118   6.298  1.00  0.00      C2   H
ATOM   2979  HG  LEU A 133      -5.252  -9.532   8.294  1.00  0.00      C2   H
ATOM   2980 HD11 LEU A 133      -2.766  -9.831   6.768  1.00  0.00      C2   H
ATOM   2981 HD12 LEU A 133      -3.728 -11.104   7.472  1.00  0.00      C2   H
ATOM   2982 HD13 LEU A 133      -4.398 -10.219   6.165  1.00  0.00      C2   H
ATOM   2983 HD21 LEU A 133      -2.466  -9.391   9.126  1.00  0.00      C2   H
ATOM   2984 HD22 LEU A 133      -2.874  -7.834   8.846  1.00  0.00      C2   H
ATOM   2985 HD23 LEU A 133      -3.862  -8.700  10.033  1.00  0.00      C2   H
ATOM   2986  H   LEU A 134      -4.658  -4.861   8.226  1.00  0.00      C2   H
ATOM   2987  HA  LEU A 134      -3.853  -5.322  10.928  1.00  0.00      C2   H
ATOM   2988  HB3 LEU A 134      -3.990  -2.727   9.262  1.00  0.00      C2   H
ATOM   2989  HB2 LEU A 134      -2.765  -3.974   9.431  1.00  0.00      C2   H
ATOM   2990  HG  LEU A 134      -2.300  -3.259  11.721  1.00  0.00      C2   H
ATOM   2991 HD11 LEU A 134      -1.648  -0.695  10.502  1.00  0.00      C2   H
ATOM   2992 HD12 LEU A 134      -0.630  -2.067  10.968  1.00  0.00      C2   H
ATOM   2993 HD13 LEU A 134      -1.557  -1.978   9.458  1.00  0.00      C2   H
ATOM   2994 HD21 LEU A 134      -4.826  -1.789  11.327  1.00  0.00      C2   H
ATOM   2995 HD22 LEU A 134      -4.163  -1.911  12.871  1.00  0.00      C2   H
ATOM   2996 HD23 LEU A 134      -3.714  -0.635  11.601  1.00  0.00      C2   H
ATOM   2997  H   ALA A 135      -6.647  -3.118   9.520  1.00  0.00      C2   H
ATOM   2998  HA  ALA A 135      -7.861  -2.355  11.971  1.00  0.00      C2   H
ATOM   2999  HB1 ALA A 135      -8.810  -2.805   9.063  1.00  0.00      C2   H
ATOM   3000  HB2 ALA A 135      -9.724  -2.243  10.463  1.00  0.00      C2   H
ATOM   3001  HB3 ALA A 135      -8.399  -1.302   9.780  1.00  0.00      C2   H
ATOM   3002  H   LEU A 136      -7.833  -5.635  10.522  1.00  0.00      C2   H
ATOM   3003  HA  LEU A 136     -10.386  -6.333  11.926  1.00  0.00      C2   H
ATOM   3004  HB3 LEU A 136      -9.706  -8.614  10.557  1.00  0.00      C2   H
ATOM   3005  HB2 LEU A 136      -8.604  -7.528   9.747  1.00  0.00      C2   H
ATOM   3006  HG  LEU A 136     -10.426  -6.134   8.874  1.00  0.00      C2   H
ATOM   3007 HD11 LEU A 136     -10.567  -7.432   7.139  1.00  0.00      C2   H
ATOM   3008 HD12 LEU A 136      -9.639  -8.658   8.016  1.00  0.00      C2   H
ATOM   3009 HD13 LEU A 136     -11.383  -8.795   8.098  1.00  0.00      C2   H
ATOM   3010 HD21 LEU A 136     -12.703  -6.887   9.149  1.00  0.00      C2   H
ATOM   3011 HD22 LEU A 136     -12.241  -8.056  10.364  1.00  0.00      C2   H
ATOM   3012 HD23 LEU A 136     -11.985  -6.190  10.609  1.00  0.00      C2   H
ATOM   3013  H   LYS A 137      -6.822  -6.979  12.017  1.00  0.00      C2   H
ATOM   3014  HA  LYS A 137      -7.335  -8.895  14.149  1.00  0.00      C2   H
ATOM   3015  HB3 LYS A 137      -4.739  -8.126  12.684  1.00  0.00      C2   H
ATOM   3016  HB2 LYS A 137      -5.847  -9.422  12.292  1.00  0.00      C2   H
ATOM   3017  HG3 LYS A 137      -4.873 -10.119  14.894  1.00  0.00      C2   H
ATOM   3018  HG2 LYS A 137      -3.864  -8.830  14.671  1.00  0.00      C2   H
ATOM   3019  HD3 LYS A 137      -2.794 -10.251  12.511  1.00  0.00      C2   H
ATOM   3020  HD2 LYS A 137      -4.048 -11.357  12.634  1.00  0.00      C2   H
ATOM   3021  HE3 LYS A 137      -3.303 -12.122  14.911  1.00  0.00      C2   H
ATOM   3022  HE2 LYS A 137      -2.105 -10.867  14.878  1.00  0.00      C2   H
ATOM   3023  HZ1 LYS A 137      -1.322 -12.991  14.277  1.00  0.00      C2   H
ATOM   3024  HZ2 LYS A 137      -2.149 -13.012  12.986  1.00  0.00      C2   H
ATOM   3025  HZ3 LYS A 137      -0.936 -11.835  13.171  1.00  0.00      C2   H
ATOM   3026  H   TYR A 138      -6.189  -5.562  13.684  1.00  0.00      C2   H
ATOM   3027  HA  TYR A 138      -5.573  -5.410  16.635  1.00  0.00      C2   H
ATOM   3028  HB3 TYR A 138      -3.752  -3.920  16.140  1.00  0.00      C2   H
ATOM   3029  HB2 TYR A 138      -4.042  -3.981  14.481  1.00  0.00      C2   H
ATOM   3030  HD1 TYR A 138      -3.337  -6.415  17.119  1.00  0.00      C2   H
ATOM   3031  HD2 TYR A 138      -2.465  -5.132  13.169  1.00  0.00      C2   H
ATOM   3032  HE1 TYR A 138      -1.729  -8.225  16.961  1.00  0.00      C2   H
ATOM   3033  HE2 TYR A 138      -0.796  -6.919  13.002  1.00  0.00      C2   H
ATOM   3034  HH  TYR A 138       0.363  -8.896  15.494  1.00  0.00      C2   H
ATOM   3035  HA  PRO A 139      -8.682  -2.304  14.577  1.00  0.00      C2   H
ATOM   3036  HB3 PRO A 139     -10.524  -3.769  14.678  1.00  0.00      C2   H
ATOM   3037  HB2 PRO A 139     -11.046  -2.985  16.082  1.00  0.00      C2   H
ATOM   3038  HG3 PRO A 139     -10.583  -5.563  16.462  1.00  0.00      C2   H
ATOM   3039  HG2 PRO A 139      -9.748  -4.451  17.498  1.00  0.00      C2   H
ATOM   3040  HD2 PRO A 139      -8.017  -5.615  16.906  1.00  0.00      C2   H
ATOM   3041  HD3 PRO A 139      -8.545  -5.819  15.273  1.00  0.00      C2   H
ATOM   3042  H   GLU A 140      -7.750  -2.592  18.081  1.00  0.00      C2   H
ATOM   3043  HA  GLU A 140      -9.263  -0.384  18.870  1.00  0.00      C2   H
ATOM   3044  HB3 GLU A 140      -8.297  -0.822  20.964  1.00  0.00      C2   H
ATOM   3045  HB2 GLU A 140      -6.883  -1.605  20.283  1.00  0.00      C2   H
ATOM   3046  HG3 GLU A 140      -9.501  -3.053  20.536  1.00  0.00      C2   H
ATOM   3047  HG2 GLU A 140      -8.298  -3.172  21.542  1.00  0.00      C2   H
ATOM   3048  H   MET A 141      -6.307  -0.431  17.244  1.00  0.00      C2   H
ATOM   3049  HA  MET A 141      -5.364   2.236  18.328  1.00  0.00      C2   H
ATOM   3050  HB3 MET A 141      -3.699   0.503  17.841  1.00  0.00      C2   H
ATOM   3051  HB2 MET A 141      -3.416   2.040  17.090  1.00  0.00      C2   H
ATOM   3052  HG3 MET A 141      -3.991   1.174  14.889  1.00  0.00      C2   H
ATOM   3053  HG2 MET A 141      -4.318  -0.414  15.580  1.00  0.00      C2   H
ATOM   3054  HE1 MET A 141      -0.764  -1.665  16.504  1.00  0.00      C2   H
ATOM   3055  HE2 MET A 141      -1.727  -0.718  17.652  1.00  0.00      C2   H
ATOM   3056  HE3 MET A 141      -2.522  -1.818  16.528  1.00  0.00      C2   H
ATOM   3057  H   VAL A 142      -7.635   1.201  15.992  1.00  0.00      C2   H
ATOM   3058  HA  VAL A 142      -7.073   3.366  14.088  1.00  0.00      C2   H
ATOM   3059  HB  VAL A 142      -8.806   0.885  13.940  1.00  0.00      C2   H
ATOM   3060 HG11 VAL A 142      -9.584   2.490  12.109  1.00  0.00      C2   H
ATOM   3061 HG12 VAL A 142      -7.880   2.524  11.602  1.00  0.00      C2   H
ATOM   3062 HG13 VAL A 142      -8.914   1.038  11.497  1.00  0.00      C2   H
ATOM   3063 HG21 VAL A 142      -6.698   0.114  14.200  1.00  0.00      C2   H
ATOM   3064 HG22 VAL A 142      -7.034  -0.209  12.550  1.00  0.00      C2   H
ATOM   3065 HG23 VAL A 142      -6.074   1.223  13.052  1.00  0.00      C2   H
ATOM   3066  H   LYS A 143      -8.606   5.059  13.436  1.00  0.00      C2   H
ATOM   3067  HA  LYS A 143     -11.033   5.188  14.899  1.00  0.00      C2   H
ATOM   3068  HB3 LYS A 143      -9.359   7.364  13.362  1.00  0.00      C2   H
ATOM   3069  HB2 LYS A 143      -9.109   7.123  15.064  1.00  0.00      C2   H
ATOM   3070  HG3 LYS A 143     -11.614   7.951  15.131  1.00  0.00      C2   H
ATOM   3071  HG2 LYS A 143     -11.447   8.000  13.410  1.00  0.00      C2   H
ATOM   3072  HD3 LYS A 143      -9.605   9.680  13.804  1.00  0.00      C2   H
ATOM   3073  HD2 LYS A 143      -9.793   9.500  15.460  1.00  0.00      C2   H
ATOM   3074  HE3 LYS A 143     -12.040  10.533  15.364  1.00  0.00      C2   H
ATOM   3075  HE2 LYS A 143     -12.151  10.540  13.639  1.00  0.00      C2   H
ATOM   3076  HZ1 LYS A 143     -11.643  12.594  14.757  1.00  0.00      C2   H
ATOM   3077  HZ2 LYS A 143     -10.245  12.063  15.321  1.00  0.00      C2   H
ATOM   3078  HZ3 LYS A 143     -10.425  12.274  13.702  1.00  0.00      C2   H
ATOM   3079  H   LYS A 144      -9.488   4.906  11.643  1.00  0.00      C2   H
ATOM   3080  HA  LYS A 144     -12.023   4.707  10.245  1.00  0.00      C2   H
ATOM   3081  HB3 LYS A 144     -11.546   6.444   8.567  1.00  0.00      C2   H
ATOM   3082  HB2 LYS A 144     -10.302   7.080   9.604  1.00  0.00      C2   H
ATOM   3083  HG3 LYS A 144     -11.980   7.649  11.326  1.00  0.00      C2   H
ATOM   3084  HG2 LYS A 144     -13.265   6.934  10.464  1.00  0.00      C2   H
ATOM   3085  HD3 LYS A 144     -13.197   8.606   8.690  1.00  0.00      C2   H
ATOM   3086  HD2 LYS A 144     -11.735   9.299   9.068  1.00  0.00      C2   H
ATOM   3087  HE3 LYS A 144     -13.481  10.826   9.883  1.00  0.00      C2   H
ATOM   3088  HE2 LYS A 144     -12.591  10.260  11.239  1.00  0.00      C2   H
ATOM   3089  HZ1 LYS A 144     -15.161   9.159  10.441  1.00  0.00      C2   H
ATOM   3090  HZ2 LYS A 144     -14.440   8.893  11.926  1.00  0.00      C2   H
ATOM   3091  HZ3 LYS A 144     -14.957  10.313  11.645  1.00  0.00      C2   H
ATOM   3092  H   LEU A 145     -11.482   4.152   7.928  1.00  0.00      C2   H
ATOM   3093  HA  LEU A 145      -8.755   3.619   7.206  1.00  0.00      C2   H
ATOM   3094  HB3 LEU A 145     -10.992   1.600   7.652  1.00  0.00      C2   H
ATOM   3095  HB2 LEU A 145      -9.374   1.418   8.166  1.00  0.00      C2   H
ATOM   3096  HG  LEU A 145     -10.241   1.144   5.277  1.00  0.00      C2   H
ATOM   3097 HD11 LEU A 145      -7.422   1.304   5.923  1.00  0.00      C2   H
ATOM   3098 HD12 LEU A 145      -7.775  -0.326   5.873  1.00  0.00      C2   H
ATOM   3099 HD13 LEU A 145      -8.073   0.863   4.521  1.00  0.00      C2   H
ATOM   3100 HD21 LEU A 145     -11.099  -0.644   7.063  1.00  0.00      C2   H
ATOM   3101 HD22 LEU A 145     -10.513  -1.183   5.499  1.00  0.00      C2   H
ATOM   3102 HD23 LEU A 145      -9.520  -1.321   6.947  1.00  0.00      C2   H
ATOM   3103  H   VAL A 146      -8.316   3.944   5.132  1.00  0.00      C2   H
ATOM   3104  HA  VAL A 146     -10.550   3.980   3.162  1.00  0.00      C2   H
ATOM   3105  HB  VAL A 146      -7.949   5.586   3.158  1.00  0.00      C2   H
ATOM   3106 HG11 VAL A 146      -9.909   5.179   0.853  1.00  0.00      C2   H
ATOM   3107 HG12 VAL A 146      -8.663   6.538   0.977  1.00  0.00      C2   H
ATOM   3108 HG13 VAL A 146      -8.206   4.941   0.896  1.00  0.00      C2   H
ATOM   3109 HG21 VAL A 146      -9.190   6.788   4.630  1.00  0.00      C2   H
ATOM   3110 HG22 VAL A 146      -9.547   7.598   3.125  1.00  0.00      C2   H
ATOM   3111 HG23 VAL A 146     -10.674   6.501   3.735  1.00  0.00      C2   H
ATOM   3112  H   ILE A 147     -10.302   2.639   1.457  1.00  0.00      C2   H
ATOM   3113  HA  ILE A 147      -7.758   1.342   1.277  1.00  0.00      C2   H
ATOM   3114  HB  ILE A 147     -10.595   0.170   0.452  1.00  0.00      C2   H
ATOM   3115 HG13 ILE A 147      -9.974   0.367   2.988  1.00  0.00      C2   H
ATOM   3116 HG12 ILE A 147      -8.946  -1.000   2.693  1.00  0.00      C2   H
ATOM   3117 HG21 ILE A 147      -9.485  -2.087   0.542  1.00  0.00      C2   H
ATOM   3118 HG22 ILE A 147      -9.222  -1.035  -0.949  1.00  0.00      C2   H
ATOM   3119 HG23 ILE A 147      -7.952  -1.282   0.205  1.00  0.00      C2   H
ATOM   3120 HD11 ILE A 147     -11.491  -2.081   1.916  1.00  0.00      C2   H
ATOM   3121 HD12 ILE A 147     -11.330  -1.490   3.520  1.00  0.00      C2   H
ATOM   3122 HD13 ILE A 147     -12.163  -0.543   2.322  1.00  0.00      C2   H
ATOM   3123  H   ILE A 148      -6.773   1.567  -0.926  1.00  0.00      C2   H
ATOM   3124  HA  ILE A 148      -8.393   2.790  -2.997  1.00  0.00      C2   H
ATOM   3125  HB  ILE A 148      -5.331   2.654  -2.558  1.00  0.00      C2   H
ATOM   3126 HG13 ILE A 148      -6.446   4.055  -0.599  1.00  0.00      C2   H
ATOM   3127 HG12 ILE A 148      -7.044   5.143  -1.800  1.00  0.00      C2   H
ATOM   3128 HG21 ILE A 148      -5.949   3.114  -4.881  1.00  0.00      C2   H
ATOM   3129 HG22 ILE A 148      -7.108   4.307  -4.403  1.00  0.00      C2   H
ATOM   3130 HG23 ILE A 148      -5.282   4.580  -4.320  1.00  0.00      C2   H
ATOM   3131 HD11 ILE A 148      -4.384   5.140  -0.587  1.00  0.00      C2   H
ATOM   3132 HD12 ILE A 148      -4.263   5.221  -2.405  1.00  0.00      C2   H
ATOM   3133 HD13 ILE A 148      -5.269   6.346  -1.670  1.00  0.00      C2   H
ATOM   3134  H   SER A 149      -8.076   1.807  -5.061  1.00  0.00      C2   H
ATOM   3135  HA  SER A 149      -8.120  -0.433  -5.963  1.00  0.00      C2   H
ATOM   3136  HB3 SER A 149      -6.431   0.174  -7.813  1.00  0.00      C2   H
ATOM   3137  HB2 SER A 149      -6.152   1.661  -6.724  1.00  0.00      C2   H
ATOM   3138  HG  SER A 149      -8.485   0.675  -8.097  1.00  0.00      C2   H
ATOM   3139  H   SER A 150      -7.381  -2.600  -5.534  1.00  0.00      C2   H
ATOM   3140  HA  SER A 150      -4.585  -3.229  -4.936  1.00  0.00      C2   H
ATOM   3141  HB3 SER A 150      -7.002  -3.161  -3.085  1.00  0.00      C2   H
ATOM   3142  HB2 SER A 150      -5.517  -2.112  -3.049  1.00  0.00      C2   H
ATOM   3143  HG  SER A 150      -4.299  -4.013  -2.569  1.00  0.00      C2   H
ATOM   3144  H   ALA A 151      -4.461  -4.793  -6.596  1.00  0.00      C2   H
ATOM   3145  HA  ALA A 151      -6.662  -6.570  -7.236  1.00  0.00      C2   H
ATOM   3146  HB1 ALA A 151      -4.942  -7.689  -8.482  1.00  0.00      C2   H
ATOM   3147  HB2 ALA A 151      -4.843  -5.857  -8.815  1.00  0.00      C2   H
ATOM   3148  HB3 ALA A 151      -3.703  -6.709  -7.871  1.00  0.00      C2   H
ATOM   3149  H   THR A 152      -3.931  -6.621  -4.820  1.00  0.00      C2   H
ATOM   3150  HA  THR A 152      -4.142  -9.216  -3.978  1.00  0.00      C2   H
ATOM   3151  HB  THR A 152      -3.559  -6.777  -2.322  1.00  0.00      C2   H
ATOM   3152 HG21 THR A 152      -1.795  -8.383  -1.375  1.00  0.00      C2   H
ATOM   3153 HG22 THR A 152      -3.494  -8.781  -0.934  1.00  0.00      C2   H
ATOM   3154 HG23 THR A 152      -2.639  -9.729  -2.057  1.00  0.00      C2   H
ATOM   3155  HG1 THR A 152      -2.153  -6.661  -4.046  1.00  0.00      C2   H
ATOM   3156  H   ALA A 153      -6.070  -6.529  -3.217  1.00  0.00      C2   H
ATOM   3157  HA  ALA A 153      -7.331  -7.815  -0.839  1.00  0.00      C2   H
ATOM   3158  HB1 ALA A 153      -8.673  -5.632  -0.580  1.00  0.00      C2   H
ATOM   3159  HB2 ALA A 153      -6.904  -5.399  -0.831  1.00  0.00      C2   H
ATOM   3160  HB3 ALA A 153      -8.119  -5.081  -2.145  1.00  0.00      C2   H
ATOM   3161  H   ALA A 154      -8.016  -7.454  -4.232  1.00  0.00      C2   H
ATOM   3162  HA  ALA A 154     -10.765  -7.675  -4.307  1.00  0.00      C2   H
ATOM   3163  HB1 ALA A 154      -8.614  -8.791  -6.197  1.00  0.00      C2   H
ATOM   3164  HB2 ALA A 154     -10.251  -8.292  -6.734  1.00  0.00      C2   H
ATOM   3165  HB3 ALA A 154      -8.974  -7.200  -6.211  1.00  0.00      C2   H
ATOM   3166  HA  PRO A 155     -11.077 -11.876  -2.893  1.00  0.00      C2   H
ATOM   3167  HB3 PRO A 155     -13.049 -11.100  -2.108  1.00  0.00      C2   H
ATOM   3168  HB2 PRO A 155     -13.813 -12.363  -3.161  1.00  0.00      C2   H
ATOM   3169  HG3 PRO A 155     -14.615  -9.784  -3.463  1.00  0.00      C2   H
ATOM   3170  HG2 PRO A 155     -14.080 -10.591  -4.931  1.00  0.00      C2   H
ATOM   3171  HD2 PRO A 155     -12.709  -8.804  -4.970  1.00  0.00      C2   H
ATOM   3172  HD3 PRO A 155     -12.610  -8.796  -3.119  1.00  0.00      C2   H
ATOM   3173  H   ALA A 156     -10.635 -13.698  -3.463  1.00  0.00      C2   H
ATOM   3174  HA  ALA A 156      -9.811 -15.407  -4.645  1.00  0.00      C2   H
ATOM   3175  HB1 ALA A 156     -11.728 -15.734  -3.324  1.00  0.00      C2   H
ATOM   3176  HB2 ALA A 156     -12.860 -15.687  -4.837  1.00  0.00      C2   H
ATOM   3177  HB3 ALA A 156     -11.710 -16.936  -4.459  1.00  0.00      C2   H
ATOM   3178  HA  PRO A 157     -10.540 -13.388  -8.850  1.00  0.00      C2   H
ATOM   3179  HB3 PRO A 157      -8.523 -12.559  -9.596  1.00  0.00      C2   H
ATOM   3180  HB2 PRO A 157      -7.661 -14.030  -9.036  1.00  0.00      C2   H
ATOM   3181  HG3 PRO A 157      -8.817 -11.869  -7.280  1.00  0.00      C2   H
ATOM   3182  HG2 PRO A 157      -7.111 -12.423  -7.352  1.00  0.00      C2   H
ATOM   3183  HD2 PRO A 157      -7.780 -14.672  -6.545  1.00  0.00      C2   H
ATOM   3184  HD3 PRO A 157      -8.732 -13.675  -5.524  1.00  0.00      C2   H
ATOM   3185  HA  PRO A 158     -10.958 -17.449 -10.761  1.00  0.00      C2   H
ATOM   3186  HB3 PRO A 158     -13.088 -16.917 -11.317  1.00  0.00      C2   H
ATOM   3187  HB2 PRO A 158     -12.502 -16.684 -13.027  1.00  0.00      C2   H
ATOM   3188  HG3 PRO A 158     -13.692 -14.632 -11.813  1.00  0.00      C2   H
ATOM   3189  HG2 PRO A 158     -12.367 -14.519 -12.884  1.00  0.00      C2   H
ATOM   3190  HD2 PRO A 158     -11.724 -13.431 -10.592  1.00  0.00      C2   H
ATOM   3191  HD3 PRO A 158     -12.573 -14.705  -9.809  1.00  0.00      C2   H
ATOM   3192  H   VAL A 159      -9.886 -14.952 -12.956  1.00  0.00      C2   H
ATOM   3193  HA  VAL A 159      -8.315 -16.979 -14.379  1.00  0.00      C2   H
ATOM   3194  HB  VAL A 159      -8.561 -15.406 -16.421  1.00  0.00      C2   H
ATOM   3195 HG21 VAL A 159     -10.629 -14.144 -16.586  1.00  0.00      C2   H
ATOM   3196 HG22 VAL A 159     -10.600 -14.128 -14.742  1.00  0.00      C2   H
ATOM   3197 HG23 VAL A 159      -9.356 -13.328 -15.686  1.00  0.00      C2   H
ATOM   3198 HG11 VAL A 159     -10.387 -16.600 -17.286  1.00  0.00      C2   H
ATOM   3199 HG12 VAL A 159      -9.523 -17.676 -16.287  1.00  0.00      C2   H
ATOM   3200 HG13 VAL A 159     -11.007 -16.908 -15.708  1.00  0.00      C2   H
ATOM   3201  H   GLY A 160      -6.237 -16.111 -14.896  1.00  0.00      C2   H
ATOM   3202  HA3 GLY A 160      -5.503 -13.276 -14.564  1.00  0.00      C2   H
ATOM   3203  HA2 GLY A 160      -4.498 -14.486 -15.210  1.00  0.00      C2   H
ATOM   3204  H   THR A 161      -3.241 -12.892 -13.407  1.00  0.00      C2   H
ATOM   3205  HA  THR A 161      -3.169 -13.973 -10.658  1.00  0.00      C2   H
ATOM   3206  HB  THR A 161      -0.730 -14.197 -10.684  1.00  0.00      C2   H
ATOM   3207  HG1 THR A 161      -0.759 -13.443 -13.396  1.00  0.00      C2   H
ATOM   3208 HG21 THR A 161      -2.014 -16.192 -11.203  1.00  0.00      C2   H
ATOM   3209 HG22 THR A 161      -2.107 -15.753 -12.829  1.00  0.00      C2   H
ATOM   3210 HG23 THR A 161      -0.452 -16.247 -12.262  1.00  0.00      C2   H
ATOM   3211  H   ASP A 162      -1.737 -12.600  -9.284  1.00  0.00      C2   H
ATOM   3212  HA  ASP A 162      -2.447  -9.949  -9.514  1.00  0.00      C2   H
ATOM   3213  HB3 ASP A 162      -0.359  -9.793  -7.670  1.00  0.00      C2   H
ATOM   3214  HB2 ASP A 162      -0.519 -11.468  -7.780  1.00  0.00      C2   H
ATOM   3215  H   MET A 163       0.186 -11.607 -10.871  1.00  0.00      C2   H
ATOM   3216  HA  MET A 163       1.939  -9.226 -11.273  1.00  0.00      C2   H
ATOM   3217  HB3 MET A 163       3.698 -10.606 -11.690  1.00  0.00      C2   H
ATOM   3218  HB2 MET A 163       2.611 -12.063 -11.924  1.00  0.00      C2   H
ATOM   3219  HG3 MET A 163       4.055 -11.844  -9.743  1.00  0.00      C2   H
ATOM   3220  HG2 MET A 163       2.316 -12.091  -9.439  1.00  0.00      C2   H
ATOM   3221  HE1 MET A 163       4.472  -8.042  -8.519  1.00  0.00      C2   H
ATOM   3222  HE2 MET A 163       5.224  -9.526  -9.000  1.00  0.00      C2   H
ATOM   3223  HE3 MET A 163       4.303  -8.641 -10.266  1.00  0.00      C2   H
ATOM   3224  H   ASP A 164      -0.544 -10.596 -12.974  1.00  0.00      C2   H
ATOM   3225  HA  ASP A 164       0.268 -10.705 -15.480  1.00  0.00      C2   H
ATOM   3226  HB3 ASP A 164      -1.940  -9.718 -16.457  1.00  0.00      C2   H
ATOM   3227  HB2 ASP A 164      -2.406  -9.473 -14.735  1.00  0.00      C2   H
ATOM   3228  H   PHE A 165      -0.457  -7.431 -14.125  1.00  0.00      C2   H
ATOM   3229  HA  PHE A 165       0.228  -6.138 -16.535  1.00  0.00      C2   H
ATOM   3230  HB3 PHE A 165       0.140  -4.973 -13.715  1.00  0.00      C2   H
ATOM   3231  HB2 PHE A 165      -1.277  -5.077 -14.723  1.00  0.00      C2   H
ATOM   3232  HD1 PHE A 165      -0.719  -3.515 -16.991  1.00  0.00      C2   H
ATOM   3233  HD2 PHE A 165       1.368  -3.289 -13.323  1.00  0.00      C2   H
ATOM   3234  HE1 PHE A 165       0.213  -1.388 -17.671  1.00  0.00      C2   H
ATOM   3235  HE2 PHE A 165       2.242  -0.851 -14.047  1.00  0.00      C2   H
ATOM   3236  HZ  PHE A 165       1.338   0.076 -16.067  1.00  0.00      C2   H
ATOM   3237  H   TYR A 166       1.932  -6.854 -13.666  1.00  0.00      C2   H
ATOM   3238  HA  TYR A 166       4.195  -5.295 -14.342  1.00  0.00      C2   H
ATOM   3239  HB3 TYR A 166       5.066  -6.053 -12.207  1.00  0.00      C2   H
ATOM   3240  HB2 TYR A 166       4.044  -7.423 -12.235  1.00  0.00      C2   H
ATOM   3241  HD1 TYR A 166       4.274  -3.994 -11.357  1.00  0.00      C2   H
ATOM   3242  HD2 TYR A 166       1.547  -7.151 -11.723  1.00  0.00      C2   H
ATOM   3243  HE1 TYR A 166       2.583  -2.474 -10.565  1.00  0.00      C2   H
ATOM   3244  HE2 TYR A 166      -0.245  -5.722 -10.683  1.00  0.00      C2   H
ATOM   3245  HH  TYR A 166      -0.771  -3.644 -10.142  1.00  0.00      C2   H
ATOM   3246  H   GLU A 167       3.308  -8.420 -15.297  1.00  0.00      C2   H
ATOM   3247  HA  GLU A 167       6.011  -9.156 -15.960  1.00  0.00      C2   H
ATOM   3248  H   ARG A 168       3.084  -7.710 -17.586  1.00  0.00      C2   H
ATOM   3249  HA  ARG A 168       4.245  -7.789 -20.210  1.00  0.00      C2   H
ATOM   3250  HB3 ARG A 168       2.744  -6.145 -20.866  1.00  0.00      C2   H
ATOM   3251  HB2 ARG A 168       2.227  -5.881 -19.236  1.00  0.00      C2   H
ATOM   3252  HG3 ARG A 168       1.259  -8.049 -18.841  1.00  0.00      C2   H
ATOM   3253  HG2 ARG A 168       2.068  -8.664 -20.263  1.00  0.00      C2   H
ATOM   3254  HD3 ARG A 168       1.006  -7.623 -21.858  1.00  0.00      C2   H
ATOM   3255  HD2 ARG A 168       0.257  -6.390 -20.887  1.00  0.00      C2   H
ATOM   3256  HE  ARG A 168      -0.369  -9.253 -21.406  1.00  0.00      C2   H
ATOM   3257 HH12 ARG A 168      -3.334  -9.073 -19.556  1.00  0.00      C2   H
ATOM   3258 HH11 ARG A 168      -2.734  -9.774 -21.022  1.00  0.00      C2   H
ATOM   3259 HH22 ARG A 168      -2.457  -7.316 -18.358  1.00  0.00      C2   H
ATOM   3260 HH21 ARG A 168      -1.045  -6.622 -19.040  1.00  0.00      C2   H
ATOM   3261  H   VAL A 169       4.171  -5.352 -17.553  1.00  0.00      C2   H
ATOM   3262  HA  VAL A 169       5.730  -3.464 -18.771  1.00  0.00      C2   H
ATOM   3263  HB  VAL A 169       5.737  -4.590 -15.990  1.00  0.00      C2   H
ATOM   3264 HG11 VAL A 169       6.525  -1.589 -16.596  1.00  0.00      C2   H
ATOM   3265 HG12 VAL A 169       6.737  -2.564 -15.115  1.00  0.00      C2   H
ATOM   3266 HG13 VAL A 169       7.726  -2.916 -16.446  1.00  0.00      C2   H
ATOM   3267 HG21 VAL A 169       4.062  -2.671 -15.450  1.00  0.00      C2   H
ATOM   3268 HG22 VAL A 169       4.289  -2.170 -17.113  1.00  0.00      C2   H
ATOM   3269 HG23 VAL A 169       3.505  -3.702 -16.789  1.00  0.00      C2   H
ATOM   3270  H   GLU A 170       7.002  -6.188 -16.689  1.00  0.00      C2   H
ATOM   3271  HA  GLU A 170       9.615  -5.404 -17.065  1.00  0.00      C2   H
ATOM   3272  HB3 GLU A 170       8.627  -8.209 -16.392  1.00  0.00      C2   H
ATOM   3273  HB2 GLU A 170       8.516  -7.052 -15.219  1.00  0.00      C2   H
ATOM   3274  HG3 GLU A 170      11.225  -6.846 -15.519  1.00  0.00      C2   H
ATOM   3275  HG2 GLU A 170      11.154  -8.081 -16.639  1.00  0.00      C2   H
ATOM   3276  H   ARG A 171       7.590  -7.797 -18.895  1.00  0.00      C2   H
ATOM   3277  HA  ARG A 171       9.787  -8.422 -20.810  1.00  0.00      C2   H
ATOM   3278  H   THR A 172       8.252  -5.523 -20.504  1.00  0.00      C2   H
ATOM   3279  HA  THR A 172       8.758  -5.174 -23.482  1.00  0.00      C2   H
ATOM   3280  HB  THR A 172       7.283  -3.300 -23.481  1.00  0.00      C2   H
ATOM   3281 HG21 THR A 172       5.651  -5.727 -22.580  1.00  0.00      C2   H
ATOM   3282 HG22 THR A 172       5.348  -4.539 -23.800  1.00  0.00      C2   H
ATOM   3283 HG23 THR A 172       6.567  -5.883 -24.012  1.00  0.00      C2   H
ATOM   3284  HG1 THR A 172       6.383  -4.153 -20.934  1.00  0.00      C2   H
ATOM   3285  H   ALA A 173      10.607  -4.966 -20.943  1.00  0.00      C2   H
ATOM   3286  HA  ALA A 173      11.019  -2.365 -20.369  1.00  0.00      C2   H
ATOM   3287  HB1 ALA A 173      13.171  -4.457 -20.526  1.00  0.00      C2   H
ATOM   3288  HB2 ALA A 173      13.049  -3.081 -19.247  1.00  0.00      C2   H
ATOM   3289  HB3 ALA A 173      12.007  -4.503 -19.426  1.00  0.00      C2   H
ATOM   3290  HA  PRO A 174      12.617  -0.701 -24.424  1.00  0.00      C2   H
ATOM   3291  HB3 PRO A 174      11.174   1.169 -23.864  1.00  0.00      C2   H
ATOM   3292  HB2 PRO A 174      12.632   1.857 -23.739  1.00  0.00      C2   H
ATOM   3293  HG3 PRO A 174      10.886   1.901 -21.577  1.00  0.00      C2   H
ATOM   3294  HG2 PRO A 174      12.565   1.574 -21.250  1.00  0.00      C2   H
ATOM   3295  HD2 PRO A 174      11.569  -0.486 -20.361  1.00  0.00      C2   H
ATOM   3296  HD3 PRO A 174      10.287  -0.328 -21.610  1.00  0.00      C2   H
ATOM   3297  H   GLY A 175      14.033  -0.384 -21.342  1.00  0.00      C2   H
ATOM   3298  HA3 GLY A 175      16.589   0.650 -21.982  1.00  0.00      C2   H
ATOM   3299  HA2 GLY A 175      16.564  -1.105 -22.404  1.00  0.00      C2   H
ATOM   3300  H   GLY A 176      18.090   0.191 -20.410  1.00  0.00      C2   H
ATOM   3301  HA3 GLY A 176      18.898  -0.337 -18.116  1.00  0.00      C2   H
ATOM   3302  HA2 GLY A 176      17.644  -1.502 -18.207  1.00  0.00      C2   H
ATOM   3303  H   SER A 177      18.244  -0.227 -15.857  1.00  0.00      C2   H
ATOM   3304  HA  SER A 177      15.815  -0.278 -14.812  1.00  0.00      C2   H
ATOM   3305  HB3 SER A 177      17.327  -0.940 -13.476  1.00  0.00      C2   H
ATOM   3306  HB2 SER A 177      16.992   0.473 -12.616  1.00  0.00      C2   H
ATOM   3307  HG  SER A 177      19.117   0.160 -13.013  1.00  0.00      C2   H
ATOM   3308  H   ALA A 178      17.425   2.827 -15.389  1.00  0.00      C2   H
ATOM   3309  HA  ALA A 178      15.474   4.514 -14.350  1.00  0.00      C2   H
ATOM   3310  HB1 ALA A 178      18.074   4.726 -15.120  1.00  0.00      C2   H
ATOM   3311  HB2 ALA A 178      17.428   4.910 -16.674  1.00  0.00      C2   H
ATOM   3312  HB3 ALA A 178      17.244   6.174 -15.458  1.00  0.00      C2   H
ATOM   3313  H   GLU A 179      15.640   2.782 -17.364  1.00  0.00      C2   H
ATOM   3314  HA  GLU A 179      13.850   4.617 -18.802  1.00  0.00      C2   H
ATOM   3315  H   LEU A 180      13.744   1.247 -17.459  1.00  0.00      C2   H
ATOM   3316  HA  LEU A 180      11.175   0.654 -17.992  1.00  0.00      C2   H
ATOM   3317  HB3 LEU A 180      13.020  -0.057 -15.624  1.00  0.00      C2   H
ATOM   3318  HB2 LEU A 180      13.223  -0.685 -17.173  1.00  0.00      C2   H
ATOM   3319  HG  LEU A 180      10.754  -1.162 -15.476  1.00  0.00      C2   H
ATOM   3320 HD11 LEU A 180      11.254  -1.770 -18.273  1.00  0.00      C2   H
ATOM   3321 HD12 LEU A 180      11.453  -3.320 -17.506  1.00  0.00      C2   H
ATOM   3322 HD13 LEU A 180       9.945  -2.435 -17.350  1.00  0.00      C2   H
ATOM   3323 HD21 LEU A 180      12.210  -2.225 -14.145  1.00  0.00      C2   H
ATOM   3324 HD22 LEU A 180      11.893  -3.530 -15.230  1.00  0.00      C2   H
ATOM   3325 HD23 LEU A 180      13.357  -2.635 -15.462  1.00  0.00      C2   H
ATOM   3326  H   ILE A 181      12.601   2.441 -15.213  1.00  0.00      C2   H
ATOM   3327  HA  ILE A 181      10.296   2.666 -13.450  1.00  0.00      C2   H
ATOM   3328  HB  ILE A 181      12.785   4.230 -13.983  1.00  0.00      C2   H
ATOM   3329 HG13 ILE A 181      12.819   1.978 -12.715  1.00  0.00      C2   H
ATOM   3330 HG12 ILE A 181      11.972   2.641 -11.469  1.00  0.00      C2   H
ATOM   3331 HG21 ILE A 181      12.302   5.733 -12.018  1.00  0.00      C2   H
ATOM   3332 HG22 ILE A 181      11.039   6.028 -13.352  1.00  0.00      C2   H
ATOM   3333 HG23 ILE A 181      10.705   5.241 -11.881  1.00  0.00      C2   H
ATOM   3334 HD11 ILE A 181      14.165   2.696 -10.731  1.00  0.00      C2   H
ATOM   3335 HD12 ILE A 181      14.673   3.162 -12.330  1.00  0.00      C2   H
ATOM   3336 HD13 ILE A 181      14.048   4.420 -11.252  1.00  0.00      C2   H
ATOM   3337  H   ARG A 182      11.429   4.780 -16.194  1.00  0.00      C2   H
ATOM   3338  HA  ARG A 182       9.151   6.649 -16.067  1.00  0.00      C2   H
ATOM   3339  HB3 ARG A 182      10.202   7.250 -18.380  1.00  0.00      C2   H
ATOM   3340  HB2 ARG A 182      11.402   6.100 -17.952  1.00  0.00      C2   H
ATOM   3341  HG3 ARG A 182      12.180   7.477 -16.039  1.00  0.00      C2   H
ATOM   3342  HG2 ARG A 182      10.963   8.534 -16.037  1.00  0.00      C2   H
ATOM   3343  HD3 ARG A 182      12.235   9.818 -17.273  1.00  0.00      C2   H
ATOM   3344  HD2 ARG A 182      11.529   9.044 -18.566  1.00  0.00      C2   H
ATOM   3345  HE  ARG A 182      13.260   7.374 -18.773  1.00  0.00      C2   H
ATOM   3346 HH12 ARG A 182      15.887  10.126 -17.383  1.00  0.00      C2   H
ATOM   3347 HH11 ARG A 182      14.171  10.479 -17.363  1.00  0.00      C2   H
ATOM   3348 HH22 ARG A 182      16.625   8.091 -18.137  1.00  0.00      C2   H
ATOM   3349 HH21 ARG A 182      15.473   7.143 -19.112  1.00  0.00      C2   H
ATOM   3350  H   HIE A 183       9.855   3.784 -17.868  1.00  0.00      C2   H
ATOM   3351  HA  HIE A 183       7.488   4.085 -19.542  1.00  0.00      C2   H
ATOM   3352  HB3 HIE A 183       9.702   1.866 -19.015  1.00  0.00      C2   H
ATOM   3353  HB2 HIE A 183       9.351   2.789 -20.419  1.00  0.00      C2   H
ATOM   3354  HD2 HIE A 183       8.423  -0.558 -19.112  1.00  0.00      C2   H
ATOM   3355  HE1 HIE A 183       6.359  -0.166 -22.773  1.00  0.00      C2   H
ATOM   3356  H   TYR A 184       8.144   2.474 -16.378  1.00  0.00      C2   H
ATOM   3357  HA  TYR A 184       5.614   1.124 -16.195  1.00  0.00      C2   H
ATOM   3358  HB3 TYR A 184       7.749   1.861 -14.160  1.00  0.00      C2   H
ATOM   3359  HB2 TYR A 184       7.496   0.358 -14.790  1.00  0.00      C2   H
ATOM   3360  HD1 TYR A 184       5.500  -0.974 -14.070  1.00  0.00      C2   H
ATOM   3361  HD2 TYR A 184       6.452   2.775 -12.314  1.00  0.00      C2   H
ATOM   3362  HE1 TYR A 184       3.911  -1.433 -12.163  1.00  0.00      C2   H
ATOM   3363  HE2 TYR A 184       5.254   2.201 -10.275  1.00  0.00      C2   H
ATOM   3364  HH  TYR A 184       3.855   0.647  -9.304  1.00  0.00      C2   H
ATOM   3365  H   HIE A 185       6.870   4.359 -15.204  1.00  0.00      C2   H
ATOM   3366  HA  HIE A 185       4.448   5.233 -13.959  1.00  0.00      C2   H
ATOM   3367  HB3 HIE A 185       6.612   6.893 -15.399  1.00  0.00      C2   H
ATOM   3368  HB2 HIE A 185       6.588   6.416 -13.622  1.00  0.00      C2   H
ATOM   3369  HD2 HIE A 185       5.913   9.806 -15.104  1.00  0.00      C2   H
ATOM   3370  HE1 HIE A 185       3.166   9.229 -11.930  1.00  0.00      C2   H
ATOM   3371  H   ALA A 186       5.646   5.636 -17.190  1.00  0.00      C2   H
ATOM   3372  HA  ALA A 186       3.309   6.873 -18.367  1.00  0.00      C2   H
ATOM   3373  HB1 ALA A 186       4.452   6.542 -20.431  1.00  0.00      C2   H
ATOM   3374  HB2 ALA A 186       5.668   6.917 -19.301  1.00  0.00      C2   H
ATOM   3375  HB3 ALA A 186       5.392   5.244 -19.660  1.00  0.00      C2   H
ATOM   3376  H   ALA A 187       3.724   3.653 -17.586  1.00  0.00      C2   H
ATOM   3377  HA  ALA A 187       1.347   2.833 -19.273  1.00  0.00      C2   H
ATOM   3378  HB1 ALA A 187       3.241   1.017 -19.015  1.00  0.00      C2   H
ATOM   3379  HB2 ALA A 187       2.823   0.922 -17.398  1.00  0.00      C2   H
ATOM   3380  HB3 ALA A 187       1.607   0.662 -18.648  1.00  0.00      C2   H
ATOM   3381  H   GLN A 188       2.271   3.333 -15.825  1.00  0.00      C2   H
ATOM   3382  HA  GLN A 188      -0.308   2.608 -14.732  1.00  0.00      C2   H
ATOM   3383  HB3 GLN A 188       0.674   3.714 -12.686  1.00  0.00      C2   H
ATOM   3384  HB2 GLN A 188       2.197   3.892 -13.564  1.00  0.00      C2   H
ATOM   3385  HG3 GLN A 188       2.468   1.880 -12.202  1.00  0.00      C2   H
ATOM   3386  HG2 GLN A 188       2.266   1.444 -13.950  1.00  0.00      C2   H
ATOM   3387 HE22 GLN A 188       0.439  -0.575 -11.142  1.00  0.00      C2   H
ATOM   3388 HE21 GLN A 188       1.930   0.254 -11.097  1.00  0.00      C2   H
ATOM   3389  H   ALA A 189       1.282   5.922 -15.016  1.00  0.00      C2   H
ATOM   3390  HA  ALA A 189      -0.988   7.239 -14.007  1.00  0.00      C2   H
ATOM   3391  HB1 ALA A 189       1.661   7.934 -14.852  1.00  0.00      C2   H
ATOM   3392  HB2 ALA A 189       0.539   8.748 -16.076  1.00  0.00      C2   H
ATOM   3393  HB3 ALA A 189       0.515   9.055 -14.360  1.00  0.00      C2   H
ATOM   3394  H   VAL A 190      -2.977   7.686 -14.800  1.00  0.00      C2   H
ATOM   3395  HA  VAL A 190      -3.535   7.201 -17.668  1.00  0.00      C2   H
ATOM   3396  HB  VAL A 190      -5.297   7.660 -15.289  1.00  0.00      C2   H
ATOM   3397 HG11 VAL A 190      -6.734   8.673 -16.966  1.00  0.00      C2   H
ATOM   3398 HG12 VAL A 190      -6.137   7.424 -18.081  1.00  0.00      C2   H
ATOM   3399 HG13 VAL A 190      -7.210   6.916 -16.827  1.00  0.00      C2   H
ATOM   3400 HG21 VAL A 190      -6.111   5.429 -15.574  1.00  0.00      C2   H
ATOM   3401 HG22 VAL A 190      -5.018   5.111 -16.916  1.00  0.00      C2   H
ATOM   3402 HG23 VAL A 190      -4.291   5.454 -15.429  1.00  0.00      C2   H
ATOM   3403  H   ASN A 191      -3.486   9.795 -15.138  1.00  0.00      C2   H
ATOM   3404  HA  ASN A 191      -4.043  11.800 -17.303  1.00  0.00      C2   H
ATOM   3405  HB3 ASN A 191      -4.974  11.903 -14.254  1.00  0.00      C2   H
ATOM   3406  HB2 ASN A 191      -5.860  11.512 -15.746  1.00  0.00      C2   H
ATOM   3407 HD22 ASN A 191      -5.303  15.342 -14.559  1.00  0.00      C2   H
ATOM   3408 HD21 ASN A 191      -4.805  13.985 -13.571  1.00  0.00      C2   H
ATOM   3409  H   GLU A 192      -2.279  11.083 -14.346  1.00  0.00      C2   H
ATOM   3410  HA  GLU A 192      -0.857  13.429 -13.987  1.00  0.00      C2   H
ATOM   3411  H   GLY A 193       1.255  14.033 -14.283  1.00  0.00      C2   H
ATOM   3412  HA3 GLY A 193       2.499  14.826 -15.953  1.00  0.00      C2   H
ATOM   3413  HA2 GLY A 193       2.548  13.493 -16.940  1.00  0.00      C2   H
ATOM   3414  H   ASP A 194       5.031  14.040 -16.636  1.00  0.00      C2   H
ATOM   3415  HA  ASP A 194       6.243  11.790 -15.814  1.00  0.00      C2   H
ATOM   3416  H   LEU A 195       8.004  11.473 -14.347  1.00  0.00      C2   H
ATOM   3417  HA  LEU A 195       7.441  12.468 -11.681  1.00  0.00      C2   H
ATOM   3418  HB3 LEU A 195       9.422  10.717 -11.223  1.00  0.00      C2   H
ATOM   3419  HB2 LEU A 195       9.475  10.558 -12.904  1.00  0.00      C2   H
ATOM   3420  HG  LEU A 195       7.119   9.760 -12.746  1.00  0.00      C2   H
ATOM   3421 HD21 LEU A 195       7.234  10.653  -9.856  1.00  0.00      C2   H
ATOM   3422 HD22 LEU A 195       5.892  10.377 -10.973  1.00  0.00      C2   H
ATOM   3423 HD23 LEU A 195       6.496   9.050 -10.123  1.00  0.00      C2   H
ATOM   3424 HD11 LEU A 195       9.435   8.283 -11.752  1.00  0.00      C2   H
ATOM   3425 HD12 LEU A 195       7.875   7.659 -11.106  1.00  0.00      C2   H
ATOM   3426 HD13 LEU A 195       8.064   7.829 -12.784  1.00  0.00      C2   H
ATOM   3427  HA  PRO A 196      10.612  15.752 -11.573  1.00  0.00      C2   H
ATOM   3428  HB3 PRO A 196       9.750  16.380  -9.711  1.00  0.00      C2   H
ATOM   3429  HB2 PRO A 196      11.195  15.724  -8.955  1.00  0.00      C2   H
ATOM   3430  HG3 PRO A 196       8.600  14.788  -8.171  1.00  0.00      C2   H
ATOM   3431  HG2 PRO A 196       9.797  13.566  -8.425  1.00  0.00      C2   H
ATOM   3432  HD2 PRO A 196       8.308  12.817  -9.888  1.00  0.00      C2   H
ATOM   3433  HD3 PRO A 196       7.722  14.433 -10.307  1.00  0.00      C2   H
ATOM   3434  H   GLU A 197      12.815  15.964 -11.875  1.00  0.00      C2   H
ATOM   3435  HA  GLU A 197      14.057  13.565 -12.719  1.00  0.00      C2   H
ATOM   3436  H   ASP A 198      14.168  15.050  -9.744  1.00  0.00      C2   H
ATOM   3437  HA  ASP A 198      16.334  13.765  -8.441  1.00  0.00      C2   H
ATOM   3438  HB3 ASP A 198      15.329  14.185  -6.249  1.00  0.00      C2   H
ATOM   3439  HB2 ASP A 198      13.866  14.803  -7.102  1.00  0.00      C2   H
ATOM   3440  H   TYR A 199      12.832  12.947  -8.661  1.00  0.00      C2   H
ATOM   3441  HA  TYR A 199      13.111  10.743  -6.969  1.00  0.00      C2   H
ATOM   3442  HB3 TYR A 199      10.795  11.539  -8.549  1.00  0.00      C2   H
ATOM   3443  HB2 TYR A 199      11.162  11.904  -6.923  1.00  0.00      C2   H
ATOM   3444  HD1 TYR A 199      11.722   9.161  -5.509  1.00  0.00      C2   H
ATOM   3445  HD2 TYR A 199       8.893  10.141  -8.717  1.00  0.00      C2   H
ATOM   3446  HE1 TYR A 199      10.634   7.038  -5.246  1.00  0.00      C2   H
ATOM   3447  HE2 TYR A 199       7.776   8.005  -8.341  1.00  0.00      C2   H
ATOM   3448  HH  TYR A 199       8.010   5.947  -7.384  1.00  0.00      C2   H
ATOM   3449  H   ILE A 200      12.848  11.004 -10.577  1.00  0.00      C2   H
ATOM   3450  HA  ILE A 200      12.786   8.323 -11.166  1.00  0.00      C2   H
ATOM   3451  HB  ILE A 200      14.210  10.382 -12.976  1.00  0.00      C2   H
ATOM   3452 HG13 ILE A 200      11.723  10.599 -12.402  1.00  0.00      C2   H
ATOM   3453 HG12 ILE A 200      11.674   9.258 -13.538  1.00  0.00      C2   H
ATOM   3454 HG21 ILE A 200      14.102   8.729 -14.793  1.00  0.00      C2   H
ATOM   3455 HG22 ILE A 200      15.109   8.304 -13.584  1.00  0.00      C2   H
ATOM   3456 HG23 ILE A 200      13.420   7.505 -13.741  1.00  0.00      C2   H
ATOM   3457 HD11 ILE A 200      13.456  11.141 -14.850  1.00  0.00      C2   H
ATOM   3458 HD12 ILE A 200      11.723  10.939 -15.253  1.00  0.00      C2   H
ATOM   3459 HD13 ILE A 200      12.161  12.117 -14.155  1.00  0.00      C2   H
ATOM   3460  H   GLY A 201      15.403  10.314 -10.588  1.00  0.00      C2   H
ATOM   3461  HA3 GLY A 201      17.773  10.100  -9.943  1.00  0.00      C2   H
ATOM   3462  HA2 GLY A 201      17.794   8.616 -10.841  1.00  0.00      C2   H
ATOM   3463  H   ILE A 202      16.072   9.845  -8.016  1.00  0.00      C2   H
ATOM   3464  HA  ILE A 202      17.371   8.217  -6.017  1.00  0.00      C2   H
ATOM   3465  HB  ILE A 202      14.596   9.517  -6.080  1.00  0.00      C2   H
ATOM   3466 HG13 ILE A 202      16.870  10.776  -5.448  1.00  0.00      C2   H
ATOM   3467 HG12 ILE A 202      16.779  10.077  -4.004  1.00  0.00      C2   H
ATOM   3468 HG21 ILE A 202      13.900   7.826  -4.895  1.00  0.00      C2   H
ATOM   3469 HG22 ILE A 202      15.401   7.486  -4.039  1.00  0.00      C2   H
ATOM   3470 HG23 ILE A 202      14.333   8.792  -3.511  1.00  0.00      C2   H
ATOM   3471 HD11 ILE A 202      15.670  12.239  -3.742  1.00  0.00      C2   H
ATOM   3472 HD12 ILE A 202      14.915  12.151  -5.213  1.00  0.00      C2   H
ATOM   3473 HD13 ILE A 202      14.295  11.245  -3.844  1.00  0.00      C2   H
ATOM   3474  H   ALA A 203      14.320   7.164  -7.766  1.00  0.00      C2   H
ATOM   3475  HA  ALA A 203      14.537   4.427  -6.851  1.00  0.00      C2   H
ATOM   3476  HB1 ALA A 203      13.424   5.875  -9.254  1.00  0.00      C2   H
ATOM   3477  HB2 ALA A 203      12.972   4.226  -9.094  1.00  0.00      C2   H
ATOM   3478  HB3 ALA A 203      12.392   5.388  -7.875  1.00  0.00      C2   H
ATOM   3479  H   THR A 204      16.190   5.935  -9.602  1.00  0.00      C2   H
ATOM   3480  HA  THR A 204      17.079   3.353 -10.684  1.00  0.00      C2   H
ATOM   3481  HB  THR A 204      18.308   6.155 -11.005  1.00  0.00      C2   H
ATOM   3482 HG21 THR A 204      19.701   4.185 -12.030  1.00  0.00      C2   H
ATOM   3483 HG22 THR A 204      18.261   3.640 -12.833  1.00  0.00      C2   H
ATOM   3484 HG23 THR A 204      19.240   5.005 -13.230  1.00  0.00      C2   H
ATOM   3485  HG1 THR A 204      16.240   6.360 -11.734  1.00  0.00      C2   H
ATOM   3486  H   LYS A 205      18.426   5.737  -8.278  1.00  0.00      C2   H
ATOM   3487  HA  LYS A 205      20.695   4.209  -7.870  1.00  0.00      C2   H
ATOM   3488  HB3 LYS A 205      20.797   5.896  -5.803  1.00  0.00      C2   H
ATOM   3489  HB2 LYS A 205      19.266   6.575  -6.304  1.00  0.00      C2   H
ATOM   3490  HG3 LYS A 205      20.705   6.919  -8.490  1.00  0.00      C2   H
ATOM   3491  HG2 LYS A 205      22.083   6.345  -7.656  1.00  0.00      C2   H
ATOM   3492  HD3 LYS A 205      21.922   8.215  -5.998  1.00  0.00      C2   H
ATOM   3493  HD2 LYS A 205      20.398   8.730  -6.782  1.00  0.00      C2   H
ATOM   3494  HE3 LYS A 205      21.532  10.266  -7.722  1.00  0.00      C2   H
ATOM   3495  HE2 LYS A 205      21.620   9.097  -8.975  1.00  0.00      C2   H
ATOM   3496  HZ1 LYS A 205      23.706  10.185  -8.342  1.00  0.00      C2   H
ATOM   3497  HZ2 LYS A 205      23.582   9.686  -6.785  1.00  0.00      C2   H
ATOM   3498  HZ3 LYS A 205      23.870   8.607  -7.889  1.00  0.00      C2   H
ATOM   3499  H   TRP A 206      17.614   3.663  -6.715  1.00  0.00      C2   H
ATOM   3500  HA  TRP A 206      18.447   1.773  -4.446  1.00  0.00      C2   H
ATOM   3501  HB3 TRP A 206      16.058   1.116  -4.263  1.00  0.00      C2   H
ATOM   3502  HB2 TRP A 206      15.658   2.054  -5.592  1.00  0.00      C2   H
ATOM   3503  HD1 TRP A 206      18.025   3.390  -2.900  1.00  0.00      C2   H
ATOM   3504  HE3 TRP A 206      13.306   3.127  -4.621  1.00  0.00      C2   H
ATOM   3505  HE1 TRP A 206      16.929   5.074  -1.320  1.00  0.00      C2   H
ATOM   3506  HZ2 TRP A 206      14.393   6.163  -0.868  1.00  0.00      C2   H
ATOM   3507  HZ3 TRP A 206      11.461   4.529  -3.615  1.00  0.00      C2   H
ATOM   3508  HH2 TRP A 206      12.012   6.061  -1.897  1.00  0.00      C2   H
ATOM   3509  H   LEU A 207      17.413   1.393  -7.920  1.00  0.00      C2   H
ATOM   3510  HA  LEU A 207      17.403  -1.439  -7.625  1.00  0.00      C2   H
ATOM   3511  HB3 LEU A 207      16.954  -1.475 -10.167  1.00  0.00      C2   H
ATOM   3512  HB2 LEU A 207      17.133   0.272 -10.191  1.00  0.00      C2   H
ATOM   3513  HG  LEU A 207      15.109   0.318  -8.723  1.00  0.00      C2   H
ATOM   3514 HD11 LEU A 207      14.692  -1.202 -11.067  1.00  0.00      C2   H
ATOM   3515 HD12 LEU A 207      13.602   0.097 -10.397  1.00  0.00      C2   H
ATOM   3516 HD13 LEU A 207      15.136   0.418 -11.169  1.00  0.00      C2   H
ATOM   3517 HD21 LEU A 207      15.414  -2.804  -8.771  1.00  0.00      C2   H
ATOM   3518 HD22 LEU A 207      14.960  -1.699  -7.430  1.00  0.00      C2   H
ATOM   3519 HD23 LEU A 207      13.844  -2.035  -8.767  1.00  0.00      C2   H
ATOM   3520  H   GLU A 208      19.901   0.664  -7.866  1.00  0.00      C2   H
ATOM   3521  HA  GLU A 208      21.763  -1.340  -8.899  1.00  0.00      C2   H
ATOM   3522  HB3 GLU A 208      23.499   0.249  -8.719  1.00  0.00      C2   H
ATOM   3523  HB2 GLU A 208      22.707   1.378  -7.703  1.00  0.00      C2   H
ATOM   3524  HG3 GLU A 208      21.047   1.483  -9.928  1.00  0.00      C2   H
ATOM   3525  HG2 GLU A 208      22.206   0.501 -10.558  1.00  0.00      C2   H
ATOM   3526  H   SER A 209      20.226  -1.043  -6.072  1.00  0.00      C2   H
ATOM   3527  HA  SER A 209      22.359  -1.252  -4.157  1.00  0.00      C2   H
ATOM   3528  HB3 SER A 209      19.314  -1.979  -3.790  1.00  0.00      C2   H
ATOM   3529  HB2 SER A 209      20.131  -0.457  -3.560  1.00  0.00      C2   H
ATOM   3530  HG  SER A 209      21.145  -1.230  -1.881  1.00  0.00      C2   H
ATOM   3531  H   GLU A 210      23.163  -3.092  -2.785  1.00  0.00      C2   H
ATOM   3532  HA  GLU A 210      23.175  -5.662  -4.059  1.00  0.00      C2   H
ATOM   3533  H   LYS A 211      21.715  -4.127  -1.474  1.00  0.00      C2   H
ATOM   3534  HA  LYS A 211      20.431  -6.298  -0.004  1.00  0.00      C2   H
ATOM   3535  HB3 LYS A 211      18.941  -4.841   0.854  1.00  0.00      C2   H
ATOM   3536  HB2 LYS A 211      19.012  -3.653  -0.407  1.00  0.00      C2   H
ATOM   3537  HG3 LYS A 211      21.280  -3.007   0.220  1.00  0.00      C2   H
ATOM   3538  HG2 LYS A 211      21.347  -4.230   1.491  1.00  0.00      C2   H
ATOM   3539  HD3 LYS A 211      19.414  -2.853   2.583  1.00  0.00      C2   H
ATOM   3540  HD2 LYS A 211      19.893  -1.663   1.338  1.00  0.00      C2   H
ATOM   3541  HE3 LYS A 211      21.107  -1.109   3.499  1.00  0.00      C2   H
ATOM   3542  HE2 LYS A 211      22.219  -1.588   2.194  1.00  0.00      C2   H
ATOM   3543  HZ1 LYS A 211      22.556  -2.232   4.369  1.00  0.00      C2   H
ATOM   3544  HZ2 LYS A 211      21.313  -3.153   4.448  1.00  0.00      C2   H
ATOM   3545  HZ3 LYS A 211      22.631  -3.578   3.469  1.00  0.00      C2   H
ATOM   3546  H   GLN A 212      19.362  -4.543  -2.911  1.00  0.00      C2   H
ATOM   3547  HA  GLN A 212      16.928  -5.846  -3.324  1.00  0.00      C2   H
ATOM   3548  HB3 GLN A 212      18.677  -4.208  -5.128  1.00  0.00      C2   H
ATOM   3549  HB2 GLN A 212      17.091  -3.894  -4.400  1.00  0.00      C2   H
ATOM   3550  HG3 GLN A 212      17.706  -5.511  -6.863  1.00  0.00      C2   H
ATOM   3551  HG2 GLN A 212      16.865  -3.889  -6.586  1.00  0.00      C2   H
ATOM   3552 HE22 GLN A 212      14.637  -7.111  -7.186  1.00  0.00      C2   H
ATOM   3553 HE21 GLN A 212      16.168  -6.552  -7.926  1.00  0.00      C2   H
ATOM   3554  H   LEU A 213      20.098  -6.941  -4.386  1.00  0.00      C2   H
ATOM   3555  HA  LEU A 213      19.146  -9.240  -5.876  1.00  0.00      C2   H
ATOM   3556  HB3 LEU A 213      21.704  -9.529  -6.174  1.00  0.00      C2   H
ATOM   3557  HB2 LEU A 213      21.983  -8.434  -4.884  1.00  0.00      C2   H
ATOM   3558  HG  LEU A 213      20.936  -6.670  -6.459  1.00  0.00      C2   H
ATOM   3559 HD11 LEU A 213      23.310  -6.394  -6.890  1.00  0.00      C2   H
ATOM   3560 HD12 LEU A 213      23.458  -8.143  -6.943  1.00  0.00      C2   H
ATOM   3561 HD13 LEU A 213      22.857  -7.226  -8.255  1.00  0.00      C2   H
ATOM   3562 HD21 LEU A 213      20.524  -9.161  -8.191  1.00  0.00      C2   H
ATOM   3563 HD22 LEU A 213      19.505  -7.654  -7.784  1.00  0.00      C2   H
ATOM   3564 HD23 LEU A 213      20.810  -7.595  -8.957  1.00  0.00      C2   H
ATOM   3565  H   ASP A 214      20.093  -8.578  -2.584  1.00  0.00      C2   H
ATOM   3566  HA  ASP A 214      20.289 -11.345  -1.590  1.00  0.00      C2   H
ATOM   3567  HB3 ASP A 214      20.214 -10.342   0.666  1.00  0.00      C2   H
ATOM   3568  HB2 ASP A 214      20.008  -8.799   0.068  1.00  0.00      C2   H
ATOM   3569  H   ALA A 215      17.749  -8.762  -1.480  1.00  0.00      C2   H
ATOM   3570  HA  ALA A 215      15.708 -10.202  -0.485  1.00  0.00      C2   H
ATOM   3571  HB1 ALA A 215      14.289  -8.419  -1.208  1.00  0.00      C2   H
ATOM   3572  HB2 ALA A 215      15.790  -7.642  -0.871  1.00  0.00      C2   H
ATOM   3573  HB3 ALA A 215      15.433  -8.078  -2.517  1.00  0.00      C2   H
ATOM   3574  H   VAL A 216      16.647 -10.035  -4.019  1.00  0.00      C2   H
ATOM   3575  HA  VAL A 216      14.557 -11.825  -4.843  1.00  0.00      C2   H
ATOM   3576  HB  VAL A 216      17.143 -10.988  -5.978  1.00  0.00      C2   H
ATOM   3577 HG11 VAL A 216      15.149 -12.854  -7.359  1.00  0.00      C2   H
ATOM   3578 HG12 VAL A 216      16.453 -12.153  -8.222  1.00  0.00      C2   H
ATOM   3579 HG13 VAL A 216      16.801 -13.388  -7.011  1.00  0.00      C2   H
ATOM   3580 HG21 VAL A 216      15.813  -9.450  -7.181  1.00  0.00      C2   H
ATOM   3581 HG22 VAL A 216      14.441 -10.499  -7.257  1.00  0.00      C2   H
ATOM   3582 HG23 VAL A 216      14.855  -9.649  -5.859  1.00  0.00      C2   H
ATOM   3583  H   ALA A 217      17.906 -12.485  -3.660  1.00  0.00      C2   H
ATOM   3584  HA  ALA A 217      17.814 -15.264  -4.170  1.00  0.00      C2   H
ATOM   3585  HB1 ALA A 217      19.694 -15.214  -2.459  1.00  0.00      C2   H
ATOM   3586  HB2 ALA A 217      19.916 -14.258  -3.800  1.00  0.00      C2   H
ATOM   3587  HB3 ALA A 217      19.442 -13.475  -2.268  1.00  0.00      C2   H
ATOM   3588  H   GLY A 218      16.751 -13.247  -1.519  1.00  0.00      C2   H
ATOM   3589  HA3 GLY A 218      15.468 -13.648   0.347  1.00  0.00      C2   H
ATOM   3590  HA2 GLY A 218      15.950 -15.379   0.298  1.00  0.00      C2   H
ATOM   3591  H   TYR A 219      14.069 -13.477  -2.081  1.00  0.00      C2   H
ATOM   3592  HA  TYR A 219      11.602 -14.666  -1.656  1.00  0.00      C2   H
ATOM   3593  HB3 TYR A 219      12.789 -13.168  -4.010  1.00  0.00      C2   H
ATOM   3594  HB2 TYR A 219      11.932 -12.547  -2.604  1.00  0.00      C2   H
ATOM   3595  HD1 TYR A 219       9.728 -12.053  -2.581  1.00  0.00      C2   H
ATOM   3596  HD2 TYR A 219      11.214 -14.932  -5.524  1.00  0.00      C2   H
ATOM   3597  HE1 TYR A 219       7.369 -12.395  -3.633  1.00  0.00      C2   H
ATOM   3598  HE2 TYR A 219       9.012 -15.088  -6.522  1.00  0.00      C2   H
ATOM   3599  HH  TYR A 219       6.722 -14.384  -6.308  1.00  0.00      C2   H
ATOM   3600  H   ALA A 220      14.571 -15.784  -3.248  1.00  0.00      C2   H
ATOM   3601  HA  ALA A 220      13.525 -17.897  -5.076  1.00  0.00      C2   H
ATOM   3602  HB1 ALA A 220      16.245 -17.606  -3.843  1.00  0.00      C2   H
ATOM   3603  HB2 ALA A 220      15.809 -18.639  -5.134  1.00  0.00      C2   H
ATOM   3604  HB3 ALA A 220      15.819 -16.922  -5.377  1.00  0.00      C2   H
ATOM   3605  H   ARG A 221      14.082 -17.708  -1.515  1.00  0.00      C2   H
ATOM   3606  HA  ARG A 221      13.696 -20.658  -1.294  1.00  0.00      C2   H
ATOM   3607  HB3 ARG A 221      14.703 -20.196   0.989  1.00  0.00      C2   H
ATOM   3608  HB2 ARG A 221      14.877 -18.552   0.748  1.00  0.00      C2   H
ATOM   3609  HG3 ARG A 221      16.448 -19.041  -1.202  1.00  0.00      C2   H
ATOM   3610  HG2 ARG A 221      16.291 -20.677  -0.605  1.00  0.00      C2   H
ATOM   3611  HD3 ARG A 221      18.349 -19.365   0.090  1.00  0.00      C2   H
ATOM   3612  HD2 ARG A 221      17.525 -20.466   1.200  1.00  0.00      C2   H
ATOM   3613  HE  ARG A 221      17.825 -17.524   1.059  1.00  0.00      C2   H
ATOM   3614 HH12 ARG A 221      16.112 -19.187   4.375  1.00  0.00      C2   H
ATOM   3615 HH11 ARG A 221      16.226 -20.257   3.064  1.00  0.00      C2   H
ATOM   3616 HH22 ARG A 221      16.419 -17.069   4.217  1.00  0.00      C2   H
ATOM   3617 HH21 ARG A 221      17.528 -16.247   3.198  1.00  0.00      C2   H
ATOM   3618  H   ASN A 222      12.776 -17.549   0.026  1.00  0.00      C2   H
ATOM   3619  HA  ASN A 222      10.914 -18.908   1.908  1.00  0.00      C2   H
ATOM   3620  HB3 ASN A 222      10.752 -16.560   2.807  1.00  0.00      C2   H
ATOM   3621  HB2 ASN A 222      11.747 -16.107   1.393  1.00  0.00      C2   H
ATOM   3622 HD22 ASN A 222      13.885 -16.162   4.262  1.00  0.00      C2   H
ATOM   3623 HD21 ASN A 222      12.503 -15.193   3.760  1.00  0.00      C2   H
ATOM   3624  H   ALA A 223      10.559 -17.351  -1.231  1.00  0.00      C2   H
ATOM   3625  HA  ALA A 223       8.077 -16.021  -0.829  1.00  0.00      C2   H
ATOM   3626  HB1 ALA A 223       9.075 -17.207  -3.421  1.00  0.00      C2   H
ATOM   3627  HB2 ALA A 223       7.722 -16.086  -3.276  1.00  0.00      C2   H
ATOM   3628  HB3 ALA A 223       9.283 -15.539  -2.849  1.00  0.00      C2   H
ATOM   3629  H   GLU A 224       8.499 -19.352  -2.142  1.00  0.00      C2   H
ATOM   3630  HA  GLU A 224       5.609 -19.658  -2.142  1.00  0.00      C2   H
ATOM   3631  HB3 GLU A 224       5.791 -21.687  -3.014  1.00  0.00      C2   H
ATOM   3632  HB2 GLU A 224       7.517 -21.819  -2.622  1.00  0.00      C2   H
ATOM   3633  HG3 GLU A 224       8.126 -20.089  -4.083  1.00  0.00      C2   H
ATOM   3634  HG2 GLU A 224       6.405 -19.645  -4.371  1.00  0.00      C2   H
ATOM   3635  H   GLU A 225       7.090 -19.577   0.614  1.00  0.00      C2   H
ATOM   3636  HA  GLU A 225       6.397 -22.134   1.835  1.00  0.00      C2   H
ATOM   3637  HB3 GLU A 225       8.950 -22.144   2.836  1.00  0.00      C2   H
ATOM   3638  HB2 GLU A 225       9.235 -20.797   1.683  1.00  0.00      C2   H
ATOM   3639  HG3 GLU A 225       8.918 -22.409  -0.144  1.00  0.00      C2   H
ATOM   3640  HG2 GLU A 225       8.444 -23.610   1.027  1.00  0.00      C2   H
ATOM   3641  H   HIE A 226       6.955 -18.625   1.865  1.00  0.00      C2   H
ATOM   3642  HA  HIE A 226       5.533 -18.635   4.445  1.00  0.00      C2   H
ATOM   3643  HB3 HIE A 226       6.985 -16.413   4.854  1.00  0.00      C2   H
ATOM   3644  HB2 HIE A 226       8.097 -17.147   3.728  1.00  0.00      C2   H
ATOM   3645  HD2 HIE A 226       9.940 -18.967   4.500  1.00  0.00      C2   H
ATOM   3646  HE1 HIE A 226       8.003 -20.093   7.981  1.00  0.00      C2   H
ATOM   3647  H   TRP A 227       6.613 -16.354   2.047  1.00  0.00      C2   H
ATOM   3648  HA  TRP A 227       4.360 -14.648   2.267  1.00  0.00      C2   H
ATOM   3649  HB3 TRP A 227       6.325 -15.149  -0.056  1.00  0.00      C2   H
ATOM   3650  HB2 TRP A 227       6.622 -14.119   1.307  1.00  0.00      C2   H
ATOM   3651  HD1 TRP A 227       5.915 -13.973  -2.120  1.00  0.00      C2   H
ATOM   3652  HE3 TRP A 227       4.071 -12.355   2.211  1.00  0.00      C2   H
ATOM   3653  HE1 TRP A 227       4.870 -11.839  -3.088  1.00  0.00      C2   H
ATOM   3654  HZ2 TRP A 227       3.188  -9.752  -1.990  1.00  0.00      C2   H
ATOM   3655  HZ3 TRP A 227       2.854 -10.351   2.350  1.00  0.00      C2   H
ATOM   3656  HH2 TRP A 227       2.126  -9.029   0.184  1.00  0.00      C2   H
ATOM   3657  H   LEU A 228       4.748 -16.646  -0.583  1.00  0.00      C2   H
ATOM   3658  HA  LEU A 228       2.088 -15.908  -1.513  1.00  0.00      C2   H
ATOM   3659  HB3 LEU A 228       2.402 -18.178  -2.860  1.00  0.00      C2   H
ATOM   3660  HB2 LEU A 228       3.988 -18.239  -2.207  1.00  0.00      C2   H
ATOM   3661  HG  LEU A 228       4.303 -15.770  -3.182  1.00  0.00      C2   H
ATOM   3662 HD11 LEU A 228       3.864 -16.961  -5.660  1.00  0.00      C2   H
ATOM   3663 HD12 LEU A 228       5.282 -16.481  -4.782  1.00  0.00      C2   H
ATOM   3664 HD13 LEU A 228       4.537 -18.173  -4.646  1.00  0.00      C2   H
ATOM   3665 HD21 LEU A 228       2.373 -14.768  -3.523  1.00  0.00      C2   H
ATOM   3666 HD22 LEU A 228       2.693 -15.554  -5.103  1.00  0.00      C2   H
ATOM   3667 HD23 LEU A 228       1.460 -16.218  -4.103  1.00  0.00      C2   H
ATOM   3668  HA  PRO A 229       0.370 -19.838   0.628  1.00  0.00      C2   H
ATOM   3669  HB3 PRO A 229       1.528 -21.047   2.647  1.00  0.00      C2   H
ATOM   3670  HB2 PRO A 229       2.265 -19.510   3.005  1.00  0.00      C2   H
ATOM   3671  HG3 PRO A 229       2.886 -21.379   0.835  1.00  0.00      C2   H
ATOM   3672  HG2 PRO A 229       3.981 -20.683   1.943  1.00  0.00      C2   H
ATOM   3673  HD2 PRO A 229       3.837 -18.547   1.184  1.00  0.00      C2   H
ATOM   3674  HD3 PRO A 229       3.760 -19.295  -0.376  1.00  0.00      C2   H
ATOM   3675  H   SER A 230       1.828 -17.524   2.842  1.00  0.00      C2   H
ATOM   3676  HA  SER A 230      -0.263 -17.024   4.535  1.00  0.00      C2   H
ATOM   3677  HB3 SER A 230       1.890 -16.650   5.212  1.00  0.00      C2   H
ATOM   3678  HB2 SER A 230       0.942 -15.428   5.537  1.00  0.00      C2   H
ATOM   3679  HG  SER A 230       2.971 -15.345   3.556  1.00  0.00      C2   H
ATOM   3680  H   LEU A 231       0.350 -15.421   1.432  1.00  0.00      C2   H
ATOM   3681  HA  LEU A 231      -1.610 -13.349   1.965  1.00  0.00      C2   H
ATOM   3682  HB3 LEU A 231      -0.210 -14.453  -0.542  1.00  0.00      C2   H
ATOM   3683  HB2 LEU A 231       0.576 -13.248   0.250  1.00  0.00      C2   H
ATOM   3684  HG  LEU A 231      -2.229 -12.674  -0.832  1.00  0.00      C2   H
ATOM   3685 HD11 LEU A 231      -0.554 -11.271   1.070  1.00  0.00      C2   H
ATOM   3686 HD12 LEU A 231      -0.549 -10.290  -0.258  1.00  0.00      C2   H
ATOM   3687 HD13 LEU A 231      -2.097 -10.655   0.357  1.00  0.00      C2   H
ATOM   3688 HD21 LEU A 231      -1.464 -12.224  -2.872  1.00  0.00      C2   H
ATOM   3689 HD22 LEU A 231       0.081 -11.493  -2.139  1.00  0.00      C2   H
ATOM   3690 HD23 LEU A 231      -0.092 -13.156  -2.430  1.00  0.00      C2   H
ATOM   3691  H   SER A 232      -1.481 -16.583   0.614  1.00  0.00      C2   H
ATOM   3692  HA  SER A 232      -3.912 -16.565  -0.753  1.00  0.00      C2   H
ATOM   3693  HB3 SER A 232      -3.732 -19.169  -0.833  1.00  0.00      C2   H
ATOM   3694  HB2 SER A 232      -2.369 -19.159   0.201  1.00  0.00      C2   H
ATOM   3695  HG  SER A 232      -1.432 -17.722  -1.349  1.00  0.00      C2   H
ATOM   3696  H   GLU A 233      -2.875 -17.965   2.345  1.00  0.00      C2   H
ATOM   3697  HA  GLU A 233      -5.403 -18.494   3.400  1.00  0.00      C2   H
ATOM   3698  HB3 GLU A 233      -4.095 -18.153   5.706  1.00  0.00      C2   H
ATOM   3699  HB2 GLU A 233      -2.705 -17.839   4.795  1.00  0.00      C2   H
ATOM   3700  HG3 GLU A 233      -3.030 -20.062   3.475  1.00  0.00      C2   H
ATOM   3701  HG2 GLU A 233      -4.265 -20.413   4.742  1.00  0.00      C2   H
ATOM   3702  H   GLY A 234      -3.379 -15.623   3.726  1.00  0.00      C2   H
ATOM   3703  HA3 GLY A 234      -3.803 -13.460   4.160  1.00  0.00      C2   H
ATOM   3704  HA2 GLY A 234      -4.925 -13.983   5.372  1.00  0.00      C2   H
ATOM   3705  H   ARG A 235      -5.112 -14.200   1.754  1.00  0.00      C2   H
ATOM   3706  HA  ARG A 235      -7.238 -12.331   1.480  1.00  0.00      C2   H
ATOM   3707  HB3 ARG A 235      -6.435 -14.508  -0.461  1.00  0.00      C2   H
ATOM   3708  HB2 ARG A 235      -5.644 -12.940  -0.323  1.00  0.00      C2   H
ATOM   3709  HG3 ARG A 235      -7.479 -11.595  -1.039  1.00  0.00      C2   H
ATOM   3710  HG2 ARG A 235      -8.568 -12.831  -0.939  1.00  0.00      C2   H
ATOM   3711  HD3 ARG A 235      -7.766 -12.091  -3.074  1.00  0.00      C2   H
ATOM   3712  HD2 ARG A 235      -8.309 -13.736  -3.022  1.00  0.00      C2   H
ATOM   3713  HE  ARG A 235      -5.550 -13.850  -2.830  1.00  0.00      C2   H
ATOM   3714 HH12 ARG A 235      -5.776 -10.650  -5.319  1.00  0.00      C2   H
ATOM   3715 HH11 ARG A 235      -7.159 -11.346  -4.725  1.00  0.00      C2   H
ATOM   3716 HH22 ARG A 235      -3.822 -12.159  -5.421  1.00  0.00      C2   H
ATOM   3717 HH21 ARG A 235      -3.761 -13.442  -4.305  1.00  0.00      C2   H
ATOM   3718  H   ARG A 236      -7.584 -15.842   1.674  1.00  0.00      C2   H
ATOM   3719  HA  ARG A 236     -10.259 -16.226   1.579  1.00  0.00      C2   H
ATOM   3720  HB3 ARG A 236      -9.771 -18.177   2.927  1.00  0.00      C2   H
ATOM   3721  HB2 ARG A 236      -8.044 -17.757   2.815  1.00  0.00      C2   H
ATOM   3722  HG3 ARG A 236      -7.909 -17.966   0.562  1.00  0.00      C2   H
ATOM   3723  HG2 ARG A 236      -9.716 -18.081   0.343  1.00  0.00      C2   H
ATOM   3724  HD3 ARG A 236      -8.486 -20.185  -0.072  1.00  0.00      C2   H
ATOM   3725  HD2 ARG A 236      -9.867 -20.258   0.949  1.00  0.00      C2   H
ATOM   3726  HE  ARG A 236      -8.509 -20.656   2.788  1.00  0.00      C2   H
ATOM   3727 HH12 ARG A 236      -5.113 -21.603   0.980  1.00  0.00      C2   H
ATOM   3728 HH11 ARG A 236      -6.471 -21.070  -0.074  1.00  0.00      C2   H
ATOM   3729 HH22 ARG A 236      -5.578 -22.173   3.223  1.00  0.00      C2   H
ATOM   3730 HH21 ARG A 236      -7.000 -21.564   3.927  1.00  0.00      C2   H
ATOM   3731  H   TRP A 237      -8.120 -15.422   4.269  1.00  0.00      C2   H
ATOM   3732  HA  TRP A 237      -9.753 -15.362   6.509  1.00  0.00      C2   H
ATOM   3733  HB3 TRP A 237      -6.947 -14.320   6.180  1.00  0.00      C2   H
ATOM   3734  HB2 TRP A 237      -7.508 -15.836   6.592  1.00  0.00      C2   H
ATOM   3735  HD1 TRP A 237      -8.035 -16.403   8.948  1.00  0.00      C2   H
ATOM   3736  HE3 TRP A 237      -7.438 -11.592   7.318  1.00  0.00      C2   H
ATOM   3737  HE1 TRP A 237      -8.373 -15.226  11.128  1.00  0.00      C2   H
ATOM   3738  HZ2 TRP A 237      -8.608 -12.463  11.998  1.00  0.00      C2   H
ATOM   3739  HZ3 TRP A 237      -7.355  -9.684   8.946  1.00  0.00      C2   H
ATOM   3740  HH2 TRP A 237      -8.192 -10.174  11.282  1.00  0.00      C2   H
ATOM   3741  H   VAL A 238      -8.581 -12.483   4.350  1.00  0.00      C2   H
ATOM   3742  HA  VAL A 238     -10.101 -10.764   5.728  1.00  0.00      C2   H
ATOM   3743  HB  VAL A 238      -8.778 -10.654   3.037  1.00  0.00      C2   H
ATOM   3744 HG11 VAL A 238     -10.637  -8.374   3.845  1.00  0.00      C2   H
ATOM   3745 HG12 VAL A 238      -9.552  -8.260   2.459  1.00  0.00      C2   H
ATOM   3746 HG13 VAL A 238     -10.727  -9.399   2.388  1.00  0.00      C2   H
ATOM   3747 HG21 VAL A 238      -7.261 -10.316   4.657  1.00  0.00      C2   H
ATOM   3748 HG22 VAL A 238      -7.549  -8.783   3.975  1.00  0.00      C2   H
ATOM   3749 HG23 VAL A 238      -8.281  -9.032   5.523  1.00  0.00      C2   H
ATOM   3750  H   GLN A 239     -11.020 -12.860   3.048  1.00  0.00      C2   H
ATOM   3751  HA  GLN A 239     -13.330 -11.400   2.288  1.00  0.00      C2   H
ATOM   3752  HB3 GLN A 239     -12.266 -14.189   1.856  1.00  0.00      C2   H
ATOM   3753  HB2 GLN A 239     -12.166 -12.909   0.740  1.00  0.00      C2   H
ATOM   3754  HG3 GLN A 239     -14.552 -13.047   0.269  1.00  0.00      C2   H
ATOM   3755  HG2 GLN A 239     -14.660 -14.353   1.433  1.00  0.00      C2   H
ATOM   3756 HE22 GLN A 239     -13.941 -15.874  -2.038  1.00  0.00      C2   H
ATOM   3757 HE21 GLN A 239     -14.966 -14.530  -1.683  1.00  0.00      C2   H
ATOM   3758  H   GLU A 240     -12.986 -14.423   4.327  1.00  0.00      C2   H
ATOM   3759  HA  GLU A 240     -15.586 -14.792   5.075  1.00  0.00      C2   H
ATOM   3760  HB3 GLU A 240     -13.022 -15.690   6.133  1.00  0.00      C2   H
ATOM   3761  HB2 GLU A 240     -13.785 -16.558   4.929  1.00  0.00      C2   H
ATOM   3762  HG3 GLU A 240     -15.901 -16.731   6.695  1.00  0.00      C2   H
ATOM   3763  HG2 GLU A 240     -14.624 -16.151   7.764  1.00  0.00      C2   H
ATOM   3764  H   ARG A 241     -12.838 -12.797   6.722  1.00  0.00      C2   H
ATOM   3765  HA  ARG A 241     -14.344 -12.456   9.142  1.00  0.00      C2   H
ATOM   3766  HB3 ARG A 241     -12.773 -10.724   9.560  1.00  0.00      C2   H
ATOM   3767  HB2 ARG A 241     -12.027 -10.926   8.057  1.00  0.00      C2   H
ATOM   3768  HG3 ARG A 241     -10.690 -12.293   9.142  1.00  0.00      C2   H
ATOM   3769  HG2 ARG A 241     -11.863 -13.563   9.075  1.00  0.00      C2   H
ATOM   3770  HD3 ARG A 241     -11.256 -11.690  11.443  1.00  0.00      C2   H
ATOM   3771  HD2 ARG A 241     -11.152 -13.526  11.300  1.00  0.00      C2   H
ATOM   3772  HE  ARG A 241     -13.191 -12.145  12.256  1.00  0.00      C2   H
ATOM   3773 HH12 ARG A 241     -15.884 -14.308  11.842  1.00  0.00      C2   H
ATOM   3774 HH11 ARG A 241     -15.310 -12.960  12.663  1.00  0.00      C2   H
ATOM   3775 HH22 ARG A 241     -14.498 -15.468  10.226  1.00  0.00      C2   H
ATOM   3776 HH21 ARG A 241     -12.921 -15.031   9.993  1.00  0.00      C2   H
ATOM   3777  H   LEU A 242     -14.057 -10.578   5.953  1.00  0.00      C2   H
ATOM   3778  HA  LEU A 242     -15.662  -8.275   6.700  1.00  0.00      C2   H
ATOM   3779  HB3 LEU A 242     -15.848  -8.134   4.276  1.00  0.00      C2   H
ATOM   3780  HB2 LEU A 242     -14.944  -9.623   4.125  1.00  0.00      C2   H
ATOM   3781  HG  LEU A 242     -13.121  -8.284   5.399  1.00  0.00      C2   H
ATOM   3782 HD11 LEU A 242     -13.408  -8.593   2.748  1.00  0.00      C2   H
ATOM   3783 HD12 LEU A 242     -14.377  -7.138   2.735  1.00  0.00      C2   H
ATOM   3784 HD13 LEU A 242     -12.661  -7.008   3.027  1.00  0.00      C2   H
ATOM   3785 HD21 LEU A 242     -13.498  -6.489   6.366  1.00  0.00      C2   H
ATOM   3786 HD22 LEU A 242     -13.619  -5.693   4.872  1.00  0.00      C2   H
ATOM   3787 HD23 LEU A 242     -15.088  -6.183   5.620  1.00  0.00      C2   H
ATOM   3788  H   ALA A 243     -16.522 -11.439   5.114  1.00  0.00      C2   H
ATOM   3789  HA  ALA A 243     -18.959 -10.476   4.887  1.00  0.00      C2   H
ATOM   3790  HB1 ALA A 243     -19.600 -13.168   4.480  1.00  0.00      C2   H
ATOM   3791  HB2 ALA A 243     -18.341 -12.512   3.451  1.00  0.00      C2   H
ATOM   3792  HB3 ALA A 243     -17.987 -13.504   4.837  1.00  0.00      C2   H
ATOM   3793  H   ASP A 244     -17.724 -12.642   7.337  1.00  0.00      C2   H
ATOM   3794  HA  ASP A 244     -20.158 -12.997   8.719  1.00  0.00      C2   H
ATOM   3795  HB3 ASP A 244     -17.299 -13.514   9.520  1.00  0.00      C2   H
ATOM   3796  HB2 ASP A 244     -18.433 -14.665   8.788  1.00  0.00      C2   H
ATOM   3797  H   ALA A 245     -17.298 -11.056   9.723  1.00  0.00      C2   H
ATOM   3798  HA  ALA A 245     -18.801 -10.003  12.075  1.00  0.00      C2   H
ATOM   3799  HB1 ALA A 245     -15.939 -10.003  11.320  1.00  0.00      C2   H
ATOM   3800  HB2 ALA A 245     -16.749  -9.013  12.459  1.00  0.00      C2   H
ATOM   3801  HB3 ALA A 245     -16.645 -10.820  12.734  1.00  0.00      C2   H
ATOM   3802  H   GLY A 246     -16.797  -8.722   9.417  1.00  0.00      C2   H
ATOM   3803  HA3 GLY A 246     -18.225  -6.172   9.130  1.00  0.00      C2   H
ATOM   3804  HA2 GLY A 246     -17.047  -6.903   7.994  1.00  0.00      C2   H
ATOM   3805  H   ILE A 247     -16.424  -4.190   9.096  1.00  0.00      C2   H
ATOM   3806  HA  ILE A 247     -14.057  -4.814  10.780  1.00  0.00      C2   H
ATOM   3807  HB  ILE A 247     -14.467  -2.391   8.830  1.00  0.00      C2   H
ATOM   3808 HG13 ILE A 247     -14.682  -4.318   7.503  1.00  0.00      C2   H
ATOM   3809 HG12 ILE A 247     -13.101  -5.022   8.118  1.00  0.00      C2   H
ATOM   3810 HG21 ILE A 247     -12.723  -2.204  10.596  1.00  0.00      C2   H
ATOM   3811 HG22 ILE A 247     -11.930  -3.616   9.991  1.00  0.00      C2   H
ATOM   3812 HG23 ILE A 247     -12.067  -2.207   8.967  1.00  0.00      C2   H
ATOM   3813 HD11 ILE A 247     -13.269  -2.360   6.686  1.00  0.00      C2   H
ATOM   3814 HD12 ILE A 247     -11.884  -3.503   6.967  1.00  0.00      C2   H
ATOM   3815 HD13 ILE A 247     -13.061  -3.904   5.847  1.00  0.00      C2   H
ATOM   3816  HA  PRO A 248     -16.560  -2.572  13.579  1.00  0.00      C2   H
ATOM   3817  HB3 PRO A 248     -15.445  -2.871  15.640  1.00  0.00      C2   H
ATOM   3818  HB2 PRO A 248     -14.486  -1.420  15.257  1.00  0.00      C2   H
ATOM   3819  HG3 PRO A 248     -13.499  -3.932  15.221  1.00  0.00      C2   H
ATOM   3820  HG2 PRO A 248     -12.729  -2.536  14.438  1.00  0.00      C2   H
ATOM   3821  HD2 PRO A 248     -13.000  -3.823  12.443  1.00  0.00      C2   H
ATOM   3822  HD3 PRO A 248     -14.330  -4.787  13.161  1.00  0.00      C2   H
ATOM   3823  H   VAL A 249     -14.880  -0.846  11.238  1.00  0.00      C2   H
ATOM   3824  HA  VAL A 249     -15.324   1.715  12.634  1.00  0.00      C2   H
ATOM   3825  HB  VAL A 249     -13.430   2.739  11.476  1.00  0.00      C2   H
ATOM   3826 HG11 VAL A 249     -11.604   1.905  12.914  1.00  0.00      C2   H
ATOM   3827 HG12 VAL A 249     -13.113   1.694  13.750  1.00  0.00      C2   H
ATOM   3828 HG13 VAL A 249     -12.394   0.284  12.893  1.00  0.00      C2   H
ATOM   3829 HG21 VAL A 249     -11.581   1.586  10.279  1.00  0.00      C2   H
ATOM   3830 HG22 VAL A 249     -12.522   0.140  10.214  1.00  0.00      C2   H
ATOM   3831 HG23 VAL A 249     -13.005   1.636   9.376  1.00  0.00      C2   H
ATOM   3832  HA  PRO A 250     -17.065   3.110   8.550  1.00  0.00      C2   H
ATOM   3833  HB3 PRO A 250     -17.040   5.464   8.603  1.00  0.00      C2   H
ATOM   3834  HB2 PRO A 250     -15.366   5.426   9.092  1.00  0.00      C2   H
ATOM   3835  HG3 PRO A 250     -17.769   4.926  10.977  1.00  0.00      C2   H
ATOM   3836  HG2 PRO A 250     -16.400   6.064  11.128  1.00  0.00      C2   H
ATOM   3837  HD2 PRO A 250     -14.956   4.258  11.629  1.00  0.00      C2   H
ATOM   3838  HD3 PRO A 250     -16.589   3.630  12.129  1.00  0.00      C2   H
ATOM   3839  H   THR A 251     -16.199   2.365   6.777  1.00  0.00      C2   H
ATOM   3840  HA  THR A 251     -13.279   2.502   6.202  1.00  0.00      C2   H
ATOM   3841  HB  THR A 251     -15.121   0.178   5.609  1.00  0.00      C2   H
ATOM   3842 HG21 THR A 251     -12.091   0.451   5.186  1.00  0.00      C2   H
ATOM   3843 HG22 THR A 251     -13.010  -1.018   5.071  1.00  0.00      C2   H
ATOM   3844 HG23 THR A 251     -13.503   0.146   3.954  1.00  0.00      C2   H
ATOM   3845  HG1 THR A 251     -14.752   0.306   7.753  1.00  0.00      C2   H
ATOM   3846  H   LEU A 252     -13.358   4.133   4.575  1.00  0.00      C2   H
ATOM   3847  HA  LEU A 252     -15.125   4.018   2.204  1.00  0.00      C2   H
ATOM   3848  HB3 LEU A 252     -12.442   5.369   2.615  1.00  0.00      C2   H
ATOM   3849  HB2 LEU A 252     -13.760   5.947   3.619  1.00  0.00      C2   H
ATOM   3850  HG  LEU A 252     -13.625   6.026   0.468  1.00  0.00      C2   H
ATOM   3851 HD11 LEU A 252     -15.856   6.654   2.519  1.00  0.00      C2   H
ATOM   3852 HD12 LEU A 252     -15.559   7.850   1.334  1.00  0.00      C2   H
ATOM   3853 HD13 LEU A 252     -15.772   6.176   0.815  1.00  0.00      C2   H
ATOM   3854 HD21 LEU A 252     -12.358   7.561   2.528  1.00  0.00      C2   H
ATOM   3855 HD22 LEU A 252     -11.844   7.285   0.916  1.00  0.00      C2   H
ATOM   3856 HD23 LEU A 252     -13.176   8.501   1.236  1.00  0.00      C2   H
ATOM   3857  H   VAL A 253     -14.902   3.360   0.351  1.00  0.00      C2   H
ATOM   3858  HA  VAL A 253     -12.348   2.009  -0.515  1.00  0.00      C2   H
ATOM   3859  HB  VAL A 253     -15.139   1.424  -1.598  1.00  0.00      C2   H
ATOM   3860 HG11 VAL A 253     -12.444   0.294  -2.430  1.00  0.00      C2   H
ATOM   3861 HG12 VAL A 253     -13.951  -0.265  -3.095  1.00  0.00      C2   H
ATOM   3862 HG13 VAL A 253     -13.425   1.359  -3.529  1.00  0.00      C2   H
ATOM   3863 HG21 VAL A 253     -13.189  -0.425  -0.081  1.00  0.00      C2   H
ATOM   3864 HG22 VAL A 253     -14.739   0.077   0.416  1.00  0.00      C2   H
ATOM   3865 HG23 VAL A 253     -14.630  -0.922  -0.967  1.00  0.00      C2   H
ATOM   3866  H   VAL A 254     -11.381   2.875  -2.459  1.00  0.00      C2   H
ATOM   3867  HA  VAL A 254     -12.707   4.908  -4.058  1.00  0.00      C2   H
ATOM   3868  HB  VAL A 254      -9.948   4.641  -3.016  1.00  0.00      C2   H
ATOM   3869 HG11 VAL A 254      -9.797   5.696  -5.235  1.00  0.00      C2   H
ATOM   3870 HG12 VAL A 254     -11.051   6.825  -4.918  1.00  0.00      C2   H
ATOM   3871 HG13 VAL A 254      -9.561   6.931  -4.008  1.00  0.00      C2   H
ATOM   3872 HG21 VAL A 254     -11.895   6.942  -2.236  1.00  0.00      C2   H
ATOM   3873 HG22 VAL A 254     -11.360   5.621  -1.173  1.00  0.00      C2   H
ATOM   3874 HG23 VAL A 254     -10.301   6.914  -1.699  1.00  0.00      C2   H
ATOM   3875  H   TRP A 255     -12.223   4.474  -6.263  1.00  0.00      C2   H
ATOM   3876  HA  TRP A 255      -9.946   2.807  -7.029  1.00  0.00      C2   H
ATOM   3877  HB3 TRP A 255     -12.734   1.898  -7.938  1.00  0.00      C2   H
ATOM   3878  HB2 TRP A 255     -12.266   1.460  -6.286  1.00  0.00      C2   H
ATOM   3879  HD1 TRP A 255     -10.813   0.895  -9.756  1.00  0.00      C2   H
ATOM   3880  HE3 TRP A 255     -11.382  -0.274  -4.787  1.00  0.00      C2   H
ATOM   3881  HE1 TRP A 255      -9.387  -1.243  -9.618  1.00  0.00      C2   H
ATOM   3882  HZ2 TRP A 255      -9.020  -3.377  -7.874  1.00  0.00      C2   H
ATOM   3883  HZ3 TRP A 255     -10.259  -2.289  -3.867  1.00  0.00      C2   H
ATOM   3884  HH2 TRP A 255      -9.098  -3.938  -5.485  1.00  0.00      C2   H
ATOM   3885  H   GLY A 256      -9.327   3.068  -9.036  1.00  0.00      C2   H
ATOM   3886  HA3 GLY A 256      -8.600   4.657 -10.550  1.00  0.00      C2   H
ATOM   3887  HA2 GLY A 256     -10.040   5.621 -10.353  1.00  0.00      C2   H
ATOM   3888  H   VAL A 257     -11.559   5.244 -11.747  1.00  0.00      C2   H
ATOM   3889  HA  VAL A 257     -12.657   2.743 -12.451  1.00  0.00      C2   H
ATOM   3890  HB  VAL A 257     -13.114   5.422 -13.578  1.00  0.00      C2   H
ATOM   3891 HG11 VAL A 257     -14.781   3.156 -14.709  1.00  0.00      C2   H
ATOM   3892 HG12 VAL A 257     -15.068   4.823 -15.041  1.00  0.00      C2   H
ATOM   3893 HG13 VAL A 257     -13.663   4.302 -15.632  1.00  0.00      C2   H
ATOM   3894 HG21 VAL A 257     -15.506   5.111 -12.561  1.00  0.00      C2   H
ATOM   3895 HG22 VAL A 257     -14.800   3.584 -11.863  1.00  0.00      C2   H
ATOM   3896 HG23 VAL A 257     -14.148   5.118 -11.450  1.00  0.00      C2   H
ATOM   3897  H   ASN A 258     -10.316   4.518 -14.104  1.00  0.00      C2   H
ATOM   3898  HA  ASN A 258     -10.325   2.810 -16.553  1.00  0.00      C2   H
ATOM   3899  HB3 ASN A 258      -8.682   4.507 -17.491  1.00  0.00      C2   H
ATOM   3900  HB2 ASN A 258      -8.586   5.245 -15.894  1.00  0.00      C2   H
ATOM   3901 HD22 ASN A 258     -12.112   5.525 -17.921  1.00  0.00      C2   H
ATOM   3902 HD21 ASN A 258     -10.929   4.413 -18.514  1.00  0.00      C2   H
ATOM   3903  H   ASP A 259      -9.313   1.946 -13.827  1.00  0.00      C2   H
ATOM   3904  HA  ASP A 259      -6.538   1.539 -13.994  1.00  0.00      C2   H
ATOM   3905  HB3 ASP A 259      -8.454   0.491 -11.916  1.00  0.00      C2   H
ATOM   3906  HB2 ASP A 259      -7.315   1.763 -11.808  1.00  0.00      C2   H
ATOM   3907  H   ARG A 260      -5.431  -0.226 -14.784  1.00  0.00      C2   H
ATOM   3908  HA  ARG A 260      -6.897  -2.301 -16.344  1.00  0.00      C2   H
ATOM   3909  HB3 ARG A 260      -5.254  -2.297 -17.892  1.00  0.00      C2   H
ATOM   3910  HB2 ARG A 260      -4.604  -0.793 -17.133  1.00  0.00      C2   H
ATOM   3911  HG3 ARG A 260      -6.648   0.321 -17.704  1.00  0.00      C2   H
ATOM   3912  HG2 ARG A 260      -7.256  -0.979 -18.655  1.00  0.00      C2   H
ATOM   3913  HD3 ARG A 260      -4.878   0.872 -19.294  1.00  0.00      C2   H
ATOM   3914  HD2 ARG A 260      -6.242   0.515 -20.249  1.00  0.00      C2   H
ATOM   3915  HE  ARG A 260      -5.550  -1.765 -20.551  1.00  0.00      C2   H
ATOM   3916 HH12 ARG A 260      -1.731  -0.450 -20.512  1.00  0.00      C2   H
ATOM   3917 HH11 ARG A 260      -2.906   0.518 -19.678  1.00  0.00      C2   H
ATOM   3918 HH22 ARG A 260      -2.385  -2.218 -21.770  1.00  0.00      C2   H
ATOM   3919 HH21 ARG A 260      -3.990  -2.887 -21.589  1.00  0.00      C2   H
ATOM   3920  H   SER A 261      -4.785  -1.679 -13.726  1.00  0.00      C2   H
ATOM   3921  HA  SER A 261      -3.599  -4.490 -13.855  1.00  0.00      C2   H
ATOM   3922  HB3 SER A 261      -1.953  -2.601 -13.585  1.00  0.00      C2   H
ATOM   3923  HB2 SER A 261      -1.954  -3.593 -12.294  1.00  0.00      C2   H
ATOM   3924  HG  SER A 261      -3.658  -1.307 -12.053  1.00  0.00      C2   H
ATOM   3925  H   ALA A 262      -5.928  -2.492 -12.035  1.00  0.00      C2   H
ATOM   3926  HA  ALA A 262      -7.004  -5.074 -11.021  1.00  0.00      C2   H
ATOM   3927  HB1 ALA A 262      -5.679  -3.690  -9.321  1.00  0.00      C2   H
ATOM   3928  HB2 ALA A 262      -7.050  -2.683  -9.126  1.00  0.00      C2   H
ATOM   3929  HB3 ALA A 262      -7.262  -4.396  -8.822  1.00  0.00      C2   H
ATOM   3930  HA  PRO A 263     -10.012  -2.817 -13.806  1.00  0.00      C2   H
ATOM   3931  HB3 PRO A 263     -11.107  -4.659 -14.908  1.00  0.00      C2   H
ATOM   3932  HB2 PRO A 263     -10.684  -5.815 -13.571  1.00  0.00      C2   H
ATOM   3933  HG3 PRO A 263      -8.782  -4.213 -15.249  1.00  0.00      C2   H
ATOM   3934  HG2 PRO A 263      -8.705  -5.990 -15.156  1.00  0.00      C2   H
ATOM   3935  HD2 PRO A 263      -7.885  -5.753 -12.959  1.00  0.00      C2   H
ATOM   3936  HD3 PRO A 263      -7.290  -4.233 -13.827  1.00  0.00      C2   H
ATOM   3937  H   VAL A 264     -11.809  -1.642 -13.109  1.00  0.00      C2   H
ATOM   3938  HA  VAL A 264     -12.484  -1.515 -10.555  1.00  0.00      C2   H
ATOM   3939  HB  VAL A 264     -12.969   0.226 -12.430  1.00  0.00      C2   H
ATOM   3940 HG11 VAL A 264     -15.479  -1.094 -13.186  1.00  0.00      C2   H
ATOM   3941 HG12 VAL A 264     -14.566   0.197 -13.903  1.00  0.00      C2   H
ATOM   3942 HG13 VAL A 264     -13.875  -1.331 -14.074  1.00  0.00      C2   H
ATOM   3943 HG21 VAL A 264     -13.985   0.561 -10.221  1.00  0.00      C2   H
ATOM   3944 HG22 VAL A 264     -14.997   1.108 -11.617  1.00  0.00      C2   H
ATOM   3945 HG23 VAL A 264     -15.375  -0.320 -10.696  1.00  0.00      C2   H
ATOM   3946  H   SER A 265     -14.329  -3.828 -12.696  1.00  0.00      C2   H
ATOM   3947  HA  SER A 265     -16.335  -4.807 -11.026  1.00  0.00      C2   H
ATOM   3948  HB3 SER A 265     -15.324  -7.119 -12.071  1.00  0.00      C2   H
ATOM   3949  HB2 SER A 265     -14.199  -6.121 -12.626  1.00  0.00      C2   H
ATOM   3950  HG  SER A 265     -15.822  -5.169 -13.944  1.00  0.00      C2   H
ATOM   3951  H   MET A 266     -12.976  -5.112 -10.465  1.00  0.00      C2   H
ATOM   3952  HA  MET A 266     -12.984  -7.019  -8.409  1.00  0.00      C2   H
ATOM   3953  HB3 MET A 266     -10.744  -5.920  -7.549  1.00  0.00      C2   H
ATOM   3954  HB2 MET A 266     -10.939  -4.913  -8.943  1.00  0.00      C2   H
ATOM   3955  HG3 MET A 266     -10.921  -6.832 -10.422  1.00  0.00      C2   H
ATOM   3956  HG2 MET A 266     -10.977  -7.941  -9.068  1.00  0.00      C2   H
ATOM   3957  HE1 MET A 266      -8.876  -8.345 -11.127  1.00  0.00      C2   H
ATOM   3958  HE2 MET A 266      -7.340  -8.669 -10.293  1.00  0.00      C2   H
ATOM   3959  HE3 MET A 266      -8.888  -9.271  -9.644  1.00  0.00      C2   H
ATOM   3960  H   GLY A 267     -12.954  -3.388  -8.306  1.00  0.00      C2   H
ATOM   3961  HA3 GLY A 267     -13.410  -1.885  -6.532  1.00  0.00      C2   H
ATOM   3962  HA2 GLY A 267     -13.063  -3.106  -5.366  1.00  0.00      C2   H
ATOM   3963  H   LYS A 268     -15.487  -3.430  -7.959  1.00  0.00      C2   H
ATOM   3964  HA  LYS A 268     -17.802  -2.858  -6.209  1.00  0.00      C2   H
ATOM   3965  HB3 LYS A 268     -19.050  -3.963  -7.987  1.00  0.00      C2   H
ATOM   3966  HB2 LYS A 268     -17.630  -4.142  -8.959  1.00  0.00      C2   H
ATOM   3967  HG3 LYS A 268     -17.332  -1.509  -8.656  1.00  0.00      C2   H
ATOM   3968  HG2 LYS A 268     -19.033  -1.682  -8.335  1.00  0.00      C2   H
ATOM   3969  HD3 LYS A 268     -19.608  -2.504 -10.458  1.00  0.00      C2   H
ATOM   3970  HD2 LYS A 268     -17.935  -2.750 -10.895  1.00  0.00      C2   H
ATOM   3971  HE3 LYS A 268     -17.633  -0.150 -10.794  1.00  0.00      C2   H
ATOM   3972  HE2 LYS A 268     -19.279  -0.055 -10.245  1.00  0.00      C2   H
ATOM   3973  HZ1 LYS A 268     -18.109  -1.173 -12.695  1.00  0.00      C2   H
ATOM   3974  HZ2 LYS A 268     -19.757  -0.774 -12.674  1.00  0.00      C2   H
ATOM   3975  HZ3 LYS A 268     -18.701   0.356 -12.646  1.00  0.00      C2   H
ATOM   3976  H   GLY A 269     -16.238  -5.898  -7.227  1.00  0.00      C2   H
ATOM   3977  HA3 GLY A 269     -16.701  -8.123  -6.523  1.00  0.00      C2   H
ATOM   3978  HA2 GLY A 269     -18.072  -7.559  -5.696  1.00  0.00      C2   H
ATOM   3979  H   LEU A 270     -14.936  -5.962  -4.966  1.00  0.00      C2   H
ATOM   3980  HA  LEU A 270     -14.607  -7.212  -2.354  1.00  0.00      C2   H
ATOM   3981  HB3 LEU A 270     -13.956  -4.430  -3.275  1.00  0.00      C2   H
ATOM   3982  HB2 LEU A 270     -12.874  -5.743  -3.435  1.00  0.00      C2   H
ATOM   3983  HG  LEU A 270     -13.751  -4.657  -0.741  1.00  0.00      C2   H
ATOM   3984 HD11 LEU A 270     -11.942  -7.050  -1.282  1.00  0.00      C2   H
ATOM   3985 HD12 LEU A 270     -11.819  -6.147   0.186  1.00  0.00      C2   H
ATOM   3986 HD13 LEU A 270     -13.287  -7.007  -0.214  1.00  0.00      C2   H
ATOM   3987 HD21 LEU A 270     -11.559  -4.089  -2.584  1.00  0.00      C2   H
ATOM   3988 HD22 LEU A 270     -12.343  -3.069  -1.492  1.00  0.00      C2   H
ATOM   3989 HD23 LEU A 270     -11.154  -3.950  -0.797  1.00  0.00      C2   H
ATOM   3990  H   PHE A 271     -16.001  -4.082  -3.366  1.00  0.00      C2   H
ATOM   3991  HA  PHE A 271     -16.948  -3.189  -0.924  1.00  0.00      C2   H
ATOM   3992  HB3 PHE A 271     -18.275  -2.774  -3.554  1.00  0.00      C2   H
ATOM   3993  HB2 PHE A 271     -16.774  -2.028  -2.926  1.00  0.00      C2   H
ATOM   3994  HD1 PHE A 271     -16.769  -0.819  -0.755  1.00  0.00      C2   H
ATOM   3995  HD2 PHE A 271     -20.424  -1.842  -2.638  1.00  0.00      C2   H
ATOM   3996  HE1 PHE A 271     -17.852   1.140   0.449  1.00  0.00      C2   H
ATOM   3997  HE2 PHE A 271     -21.584  -0.151  -1.395  1.00  0.00      C2   H
ATOM   3998  HZ  PHE A 271     -20.276   1.412   0.090  1.00  0.00      C2   H
ATOM   3999  H   ASP A 272     -18.411  -5.902  -2.769  1.00  0.00      C2   H
ATOM   4000  HA  ASP A 272     -20.945  -6.020  -1.685  1.00  0.00      C2   H
ATOM   4001  HB3 ASP A 272     -20.538  -8.627  -1.933  1.00  0.00      C2   H
ATOM   4002  HB2 ASP A 272     -19.083  -8.004  -2.667  1.00  0.00      C2   H
ATOM   4003  H   LEU A 273     -17.823  -6.866  -0.346  1.00  0.00      C2   H
ATOM   4004  HA  LEU A 273     -18.836  -8.539   1.913  1.00  0.00      C2   H
ATOM   4005  HB3 LEU A 273     -16.550  -9.004   2.194  1.00  0.00      C2   H
ATOM   4006  HB2 LEU A 273     -16.147  -7.727   1.084  1.00  0.00      C2   H
ATOM   4007  HG  LEU A 273     -17.259  -9.194  -0.746  1.00  0.00      C2   H
ATOM   4008 HD11 LEU A 273     -15.422 -11.144  -0.535  1.00  0.00      C2   H
ATOM   4009 HD12 LEU A 273     -15.091  -9.369  -0.885  1.00  0.00      C2   H
ATOM   4010 HD13 LEU A 273     -14.756 -10.141   0.686  1.00  0.00      C2   H
ATOM   4011 HD21 LEU A 273     -18.806 -10.561   0.099  1.00  0.00      C2   H
ATOM   4012 HD22 LEU A 273     -17.545 -11.658  -0.259  1.00  0.00      C2   H
ATOM   4013 HD23 LEU A 273     -17.776 -11.188   1.441  1.00  0.00      C2   H
ATOM   4014  H   ILE A 274     -17.413  -5.288   1.251  1.00  0.00      C2   H
ATOM   4015  HA  ILE A 274     -16.980  -4.420   3.919  1.00  0.00      C2   H
ATOM   4016  HB  ILE A 274     -17.686  -2.706   1.645  1.00  0.00      C2   H
ATOM   4017 HG13 ILE A 274     -15.282  -2.377   1.180  1.00  0.00      C2   H
ATOM   4018 HG12 ILE A 274     -15.486  -4.086   1.155  1.00  0.00      C2   H
ATOM   4019 HG21 ILE A 274     -16.626  -0.928   2.758  1.00  0.00      C2   H
ATOM   4020 HG22 ILE A 274     -17.781  -1.523   3.916  1.00  0.00      C2   H
ATOM   4021 HG23 ILE A 274     -16.087  -1.997   4.176  1.00  0.00      C2   H
ATOM   4022 HD11 ILE A 274     -13.492  -3.607   2.228  1.00  0.00      C2   H
ATOM   4023 HD12 ILE A 274     -14.140  -2.564   3.448  1.00  0.00      C2   H
ATOM   4024 HD13 ILE A 274     -14.360  -4.401   3.373  1.00  0.00      C2   H
ATOM   4025  H   ALA A 275     -19.584  -3.946   1.395  1.00  0.00      C2   H
ATOM   4026  HA  ALA A 275     -21.542  -2.671   2.740  1.00  0.00      C2   H
ATOM   4027  HB1 ALA A 275     -22.927  -3.661   0.897  1.00  0.00      C2   H
ATOM   4028  HB2 ALA A 275     -21.343  -2.888   0.458  1.00  0.00      C2   H
ATOM   4029  HB3 ALA A 275     -21.505  -4.617   0.372  1.00  0.00      C2   H
ATOM   4030  H   ALA A 276     -20.724  -6.086   3.116  1.00  0.00      C2   H
ATOM   4031  HA  ALA A 276     -23.331  -7.075   3.690  1.00  0.00      C2   H
ATOM   4032  HB1 ALA A 276     -20.577  -8.034   4.331  1.00  0.00      C2   H
ATOM   4033  HB2 ALA A 276     -22.039  -9.130   4.208  1.00  0.00      C2   H
ATOM   4034  HB3 ALA A 276     -21.348  -8.394   2.832  1.00  0.00      C2   H
ATOM   4035  H   ASN A 277     -20.691  -5.986   5.894  1.00  0.00      C2   H
ATOM   4036  HA  ASN A 277     -22.773  -5.467   7.996  1.00  0.00      C2   H
ATOM   4037  HB3 ASN A 277     -20.675  -6.730   9.459  1.00  0.00      C2   H
ATOM   4038  HB2 ASN A 277     -20.481  -7.565   8.083  1.00  0.00      C2   H
ATOM   4039 HD22 ASN A 277     -23.105  -9.842   8.977  1.00  0.00      C2   H
ATOM   4040 HD21 ASN A 277     -21.636  -9.604   8.112  1.00  0.00      C2   H
ATOM   4041  H   THR A 278     -20.271  -3.942   6.231  1.00  0.00      C2   H
ATOM   4042  HA  THR A 278     -19.706  -2.214   8.624  1.00  0.00      C2   H
ATOM   4043  HB  THR A 278     -18.080  -2.667   6.053  1.00  0.00      C2   H
ATOM   4044 HG21 THR A 278     -17.301  -1.229   8.615  1.00  0.00      C2   H
ATOM   4045 HG22 THR A 278     -16.258  -1.335   7.189  1.00  0.00      C2   H
ATOM   4046 HG23 THR A 278     -17.694  -0.353   7.171  1.00  0.00      C2   H
ATOM   4047  HG1 THR A 278     -18.132  -4.457   7.282  1.00  0.00      C2   H
ATOM   4048  H   LEU A 279     -21.791  -1.390   8.199  1.00  0.00      C2   H
ATOM   4049  HA  LEU A 279     -22.648  -0.604   5.535  1.00  0.00      C2   H
ATOM   4050  HB3 LEU A 279     -24.797  -0.124   6.515  1.00  0.00      C2   H
ATOM   4051  HB2 LEU A 279     -24.133  -0.023   8.136  1.00  0.00      C2   H
ATOM   4052  HG  LEU A 279     -23.484  -2.456   8.104  1.00  0.00      C2   H
ATOM   4053 HD11 LEU A 279     -26.075  -1.399   8.622  1.00  0.00      C2   H
ATOM   4054 HD12 LEU A 279     -26.272  -2.939   8.011  1.00  0.00      C2   H
ATOM   4055 HD13 LEU A 279     -25.267  -2.789   9.465  1.00  0.00      C2   H
ATOM   4056 HD21 LEU A 279     -24.291  -3.999   6.655  1.00  0.00      C2   H
ATOM   4057 HD22 LEU A 279     -25.368  -2.836   5.855  1.00  0.00      C2   H
ATOM   4058 HD23 LEU A 279     -23.646  -2.791   5.549  1.00  0.00      C2   H
ATOM   4059  H   ASP A 280     -20.861   0.971   7.871  1.00  0.00      C2   H
ATOM   4060  HA  ASP A 280     -21.401   3.680   6.994  1.00  0.00      C2   H
ATOM   4061  HB3 ASP A 280     -19.448   4.068   8.574  1.00  0.00      C2   H
ATOM   4062  HB2 ASP A 280     -19.544   2.366   9.104  1.00  0.00      C2   H
ATOM   4063  H   SER A 281     -20.754   3.472   4.977  1.00  0.00      C2   H
ATOM   4064  HA  SER A 281     -17.867   3.397   4.346  1.00  0.00      C2   H
ATOM   4065  HB3 SER A 281     -18.023   0.957   4.626  1.00  0.00      C2   H
ATOM   4066  HB2 SER A 281     -18.009   1.340   2.928  1.00  0.00      C2   H
ATOM   4067  HG  SER A 281     -19.728   0.059   4.369  1.00  0.00      C2   H
ATOM   4068  H   SER A 282     -17.467   4.211   2.077  1.00  0.00      C2   H
ATOM   4069  HA  SER A 282     -19.745   4.253   0.360  1.00  0.00      C2   H
ATOM   4070  HB3 SER A 282     -17.927   6.646   1.140  1.00  0.00      C2   H
ATOM   4071  HB2 SER A 282     -19.562   6.626   1.535  1.00  0.00      C2   H
ATOM   4072  HG  SER A 282     -19.270   7.845  -0.054  1.00  0.00      C2   H
ATOM   4073  H   LEU A 283     -18.992   4.673  -1.847  1.00  0.00      C2   H
ATOM   4074  HA  LEU A 283     -16.426   3.540  -2.558  1.00  0.00      C2   H
ATOM   4075  HB3 LEU A 283     -19.316   2.798  -3.606  1.00  0.00      C2   H
ATOM   4076  HB2 LEU A 283     -18.093   1.908  -2.679  1.00  0.00      C2   H
ATOM   4077  HG  LEU A 283     -18.119   2.842  -5.625  1.00  0.00      C2   H
ATOM   4078 HD11 LEU A 283     -16.033   0.726  -5.156  1.00  0.00      C2   H
ATOM   4079 HD12 LEU A 283     -15.659   2.374  -5.434  1.00  0.00      C2   H
ATOM   4080 HD13 LEU A 283     -15.893   1.807  -3.855  1.00  0.00      C2   H
ATOM   4081 HD21 LEU A 283     -18.611   0.702  -6.200  1.00  0.00      C2   H
ATOM   4082 HD22 LEU A 283     -18.157  -0.006  -4.649  1.00  0.00      C2   H
ATOM   4083 HD23 LEU A 283     -19.584   0.908  -4.661  1.00  0.00      C2   H
ATOM   4084  H   TYR A 284     -15.362   5.204  -3.365  1.00  0.00      C2   H
ATOM   4085  HA  TYR A 284     -16.619   7.466  -4.822  1.00  0.00      C2   H
ATOM   4086  HB3 TYR A 284     -14.177   8.283  -4.586  1.00  0.00      C2   H
ATOM   4087  HB2 TYR A 284     -14.071   7.227  -3.233  1.00  0.00      C2   H
ATOM   4088  HD1 TYR A 284     -15.949  10.129  -4.759  1.00  0.00      C2   H
ATOM   4089  HD2 TYR A 284     -15.562   7.778  -1.203  1.00  0.00      C2   H
ATOM   4090  HE1 TYR A 284     -17.041  12.024  -3.253  1.00  0.00      C2   H
ATOM   4091  HE2 TYR A 284     -16.734   9.433   0.087  1.00  0.00      C2   H
ATOM   4092  HH  TYR A 284     -17.833  12.529  -1.306  1.00  0.00      C2   H
ATOM   4093  H   LEU A 285     -16.664   6.414  -6.826  1.00  0.00      C2   H
ATOM   4094  HA  LEU A 285     -14.411   4.981  -8.095  1.00  0.00      C2   H
ATOM   4095  HB3 LEU A 285     -16.333   5.052 -10.205  1.00  0.00      C2   H
ATOM   4096  HB2 LEU A 285     -17.304   5.778  -8.958  1.00  0.00      C2   H
ATOM   4097  HG  LEU A 285     -17.091   3.943  -7.675  1.00  0.00      C2   H
ATOM   4098 HD11 LEU A 285     -18.895   4.179  -9.802  1.00  0.00      C2   H
ATOM   4099 HD12 LEU A 285     -18.184   2.661 -10.261  1.00  0.00      C2   H
ATOM   4100 HD13 LEU A 285     -19.077   2.851  -8.812  1.00  0.00      C2   H
ATOM   4101 HD21 LEU A 285     -15.388   2.579  -9.868  1.00  0.00      C2   H
ATOM   4102 HD22 LEU A 285     -15.173   2.511  -8.101  1.00  0.00      C2   H
ATOM   4103 HD23 LEU A 285     -16.409   1.533  -8.870  1.00  0.00      C2   H
ATOM   4104  H   ILE A 286     -12.857   6.827  -8.207  1.00  0.00      C2   H
ATOM   4105  HA  ILE A 286     -13.778   9.151  -9.581  1.00  0.00      C2   H
ATOM   4106  HB  ILE A 286     -11.309   8.162  -8.392  1.00  0.00      C2   H
ATOM   4107 HG13 ILE A 286     -13.274   8.892  -7.084  1.00  0.00      C2   H
ATOM   4108 HG12 ILE A 286     -12.979  10.507  -7.486  1.00  0.00      C2   H
ATOM   4109 HG21 ILE A 286     -10.144  10.349  -8.926  1.00  0.00      C2   H
ATOM   4110 HG22 ILE A 286     -10.635   9.714 -10.494  1.00  0.00      C2   H
ATOM   4111 HG23 ILE A 286     -11.632  10.858  -9.742  1.00  0.00      C2   H
ATOM   4112 HD11 ILE A 286     -11.632   8.953  -5.495  1.00  0.00      C2   H
ATOM   4113 HD12 ILE A 286     -10.394   9.617  -6.588  1.00  0.00      C2   H
ATOM   4114 HD13 ILE A 286     -11.613  10.651  -5.789  1.00  0.00      C2   H
ATOM   4115  H   ASN A 287     -13.631   9.696 -11.826  1.00  0.00      C2   H
ATOM   4116  HA  ASN A 287     -12.777   7.825 -13.797  1.00  0.00      C2   H
ATOM   4117  HB3 ASN A 287     -14.124   9.598 -15.112  1.00  0.00      C2   H
ATOM   4118  HB2 ASN A 287     -14.530  10.310 -13.608  1.00  0.00      C2   H
ATOM   4119 HD22 ASN A 287     -17.505   8.449 -13.608  1.00  0.00      C2   H
ATOM   4120 HD21 ASN A 287     -16.503   9.840 -13.133  1.00  0.00      C2   H
ATOM   4121  H   ASN A 288     -11.356   8.269 -15.193  1.00  0.00      C2   H
ATOM   4122  HA  ASN A 288      -9.583   8.973 -16.286  1.00  0.00      C2   H
ATOM   4123  HB3 ASN A 288      -9.103  11.536 -16.391  1.00  0.00      C2   H
ATOM   4124  HB2 ASN A 288     -10.348  11.670 -15.222  1.00  0.00      C2   H
ATOM   4125 HD22 ASN A 288     -12.189  12.244 -18.469  1.00  0.00      C2   H
ATOM   4126 HD21 ASN A 288     -11.410  13.094 -17.202  1.00  0.00      C2   H
ATOM   4127  H   ALA A 289      -9.546   7.905 -13.619  1.00  0.00      C2   H
ATOM   4128  HA  ALA A 289      -6.754   8.550 -12.871  1.00  0.00      C2   H
ATOM   4129  HB1 ALA A 289      -9.136   7.984 -11.100  1.00  0.00      C2   H
ATOM   4130  HB2 ALA A 289      -7.536   7.483 -10.669  1.00  0.00      C2   H
ATOM   4131  HB3 ALA A 289      -7.907   9.176 -11.116  1.00  0.00      C2   H
ATOM   4132  H   GLY A 290      -5.485   6.765 -12.802  1.00  0.00      C2   H
ATOM   4133  HA3 GLY A 290      -4.950   4.571 -13.639  1.00  0.00      C2   H
ATOM   4134  HA2 GLY A 290      -6.574   4.054 -13.368  1.00  0.00      C2   H
ATOM   4135  H   HIP A 291      -4.148   2.832 -12.509  1.00  0.00      C2   H
ATOM   4136  HA  HIP A 291      -4.856   2.103  -9.853  1.00  0.00      C2   H
ATOM   4137  HB3 HIP A 291      -2.152   1.889 -11.011  1.00  0.00      C2   H
ATOM   4138  HB2 HIP A 291      -3.433   1.069 -11.773  1.00  0.00      C2   H
ATOM   4139  HD2 HIP A 291      -0.838   0.342  -9.086  1.00  0.00      C2   H
ATOM   4140  HD1 HIP A 291      -4.838  -0.562  -9.803  1.00  0.00      C2   H
ATOM   4141  HE1 HIP A 291      -4.008  -2.152  -7.958  1.00  0.00      C2   H
ATOM   4142  H   HIS A 292      -2.891   4.915 -10.676  1.00  0.00      C2   H
ATOM   4143  HA  HIS A 292      -2.160   4.990  -7.802  1.00  0.00      C2   H
ATOM   4144  HB3 HIS A 292      -0.315   6.743  -9.013  1.00  0.00      C2   H
ATOM   4145  HB2 HIS A 292      -0.847   6.125 -10.418  1.00  0.00      C2   H
ATOM   4146  HD2 HIS A 292      -0.655   2.950  -7.892  1.00  0.00      C2   H
ATOM   4147  HD1 HIS A 292       1.814   5.119 -10.562  1.00  0.00      C2   H
ATOM   4148  HE1 HIS A 292       2.962   3.006  -9.761  1.00  0.00      C2   H
ATOM   4149  H   VAL A 293      -4.582   5.636  -8.282  1.00  0.00      C2   H
ATOM   4150  HA  VAL A 293      -5.721   7.893  -9.378  1.00  0.00      C2   H
ATOM   4151  HB  VAL A 293      -7.028   6.152  -8.507  1.00  0.00      C2   H
ATOM   4152 HG11 VAL A 293      -6.317   6.837  -5.632  1.00  0.00      C2   H
ATOM   4153 HG12 VAL A 293      -7.647   5.847  -6.107  1.00  0.00      C2   H
ATOM   4154 HG13 VAL A 293      -6.047   5.336  -6.552  1.00  0.00      C2   H
ATOM   4155 HG21 VAL A 293      -7.923   8.601  -6.892  1.00  0.00      C2   H
ATOM   4156 HG22 VAL A 293      -7.841   8.550  -8.657  1.00  0.00      C2   H
ATOM   4157 HG23 VAL A 293      -8.842   7.373  -7.823  1.00  0.00      C2   H
ATOM   4158  H   PHE A 294      -4.027   7.835  -6.225  1.00  0.00      C2   H
ATOM   4159  HA  PHE A 294      -4.777  10.334  -5.230  1.00  0.00      C2   H
ATOM   4160  HB3 PHE A 294      -3.818   8.941  -3.787  1.00  0.00      C2   H
ATOM   4161  HB2 PHE A 294      -2.498  10.049  -3.950  1.00  0.00      C2   H
ATOM   4162  HD1 PHE A 294      -3.474   6.572  -4.206  1.00  0.00      C2   H
ATOM   4163  HD2 PHE A 294      -0.414   9.399  -5.454  1.00  0.00      C2   H
ATOM   4164  HE1 PHE A 294      -2.053   4.763  -5.116  1.00  0.00      C2   H
ATOM   4165  HE2 PHE A 294       0.962   7.546  -6.183  1.00  0.00      C2   H
ATOM   4166  HZ  PHE A 294       0.035   5.117  -6.095  1.00  0.00      C2   H
ATOM   4167  H   SER A 295      -2.284   9.596  -7.707  1.00  0.00      C2   H
ATOM   4168  HA  SER A 295      -1.033  12.160  -7.500  1.00  0.00      C2   H
ATOM   4169  HB3 SER A 295       0.363  10.319  -7.574  1.00  0.00      C2   H
ATOM   4170  HB2 SER A 295       0.636  11.152  -9.124  1.00  0.00      C2   H
ATOM   4171  HG  SER A 295      -1.061   9.042  -9.322  1.00  0.00      C2   H
ATOM   4172  H   ASP A 296      -3.183  10.168  -9.355  1.00  0.00      C2   H
ATOM   4173  HA  ASP A 296      -3.218  11.688 -11.796  1.00  0.00      C2   H
ATOM   4174  HB3 ASP A 296      -5.403  10.227 -12.092  1.00  0.00      C2   H
ATOM   4175  HB2 ASP A 296      -4.798   9.347 -10.713  1.00  0.00      C2   H
ATOM   4176  H   GLN A 297      -5.815  11.375  -9.288  1.00  0.00      C2   H
ATOM   4177  HA  GLN A 297      -6.953  13.863 -10.331  1.00  0.00      C2   H
ATOM   4178  HB3 GLN A 297      -9.204  12.933  -9.583  1.00  0.00      C2   H
ATOM   4179  HB2 GLN A 297      -8.387  11.353  -9.523  1.00  0.00      C2   H
ATOM   4180  HG3 GLN A 297      -9.873  11.890 -11.626  1.00  0.00      C2   H
ATOM   4181  HG2 GLN A 297      -8.190  11.241 -11.826  1.00  0.00      C2   H
ATOM   4182 HE22 GLN A 297      -7.895  13.702 -14.239  1.00  0.00      C2   H
ATOM   4183 HE21 GLN A 297      -7.986  11.975 -13.930  1.00  0.00      C2   H
ATOM   4184  H   ARG A 298      -5.338  14.702  -8.642  1.00  0.00      C2   H
ATOM   4185  HA  ARG A 298      -5.173  13.720  -6.104  1.00  0.00      C2   H
ATOM   4186  HB3 ARG A 298      -3.951  15.738  -5.550  1.00  0.00      C2   H
ATOM   4187  HB2 ARG A 298      -4.493  16.553  -6.983  1.00  0.00      C2   H
ATOM   4188  HG3 ARG A 298      -3.101  14.257  -7.953  1.00  0.00      C2   H
ATOM   4189  HG2 ARG A 298      -2.266  14.650  -6.531  1.00  0.00      C2   H
ATOM   4190  HD3 ARG A 298      -2.489  17.004  -8.459  1.00  0.00      C2   H
ATOM   4191  HD2 ARG A 298      -1.141  15.820  -8.428  1.00  0.00      C2   H
ATOM   4192  HE  ARG A 298      -1.571  16.456  -5.900  1.00  0.00      C2   H
ATOM   4193 HH12 ARG A 298       0.224  19.379  -8.055  1.00  0.00      C2   H
ATOM   4194 HH11 ARG A 298      -0.355  17.933  -8.647  1.00  0.00      C2   H
ATOM   4195 HH22 ARG A 298      -0.473  19.773  -5.607  1.00  0.00      C2   H
ATOM   4196 HH21 ARG A 298      -1.001  18.357  -4.732  1.00  0.00      C2   H
ATOM   4197  H   GLU A 299      -6.799  16.852  -7.296  1.00  0.00      C2   H
ATOM   4198  HA  GLU A 299      -7.679  17.464  -4.622  1.00  0.00      C2   H
ATOM   4199  HB3 GLU A 299      -9.167  19.142  -5.582  1.00  0.00      C2   H
ATOM   4200  HB2 GLU A 299      -8.788  18.548  -7.244  1.00  0.00      C2   H
ATOM   4201  HG3 GLU A 299      -6.363  19.344  -6.647  1.00  0.00      C2   H
ATOM   4202  HG2 GLU A 299      -6.975  19.827  -5.138  1.00  0.00      C2   H
ATOM   4203  H   LYS A 300      -9.428  15.932  -7.260  1.00  0.00      C2   H
ATOM   4204  HA  LYS A 300     -11.811  15.676  -5.835  1.00  0.00      C2   H
ATOM   4205  HB3 LYS A 300     -12.304  13.625  -7.320  1.00  0.00      C2   H
ATOM   4206  HB2 LYS A 300     -10.651  13.601  -7.853  1.00  0.00      C2   H
ATOM   4207  HG3 LYS A 300     -12.432  16.047  -8.265  1.00  0.00      C2   H
ATOM   4208  HG2 LYS A 300     -12.394  14.792  -9.430  1.00  0.00      C2   H
ATOM   4209  HD3 LYS A 300      -9.753  15.133  -9.254  1.00  0.00      C2   H
ATOM   4210  HD2 LYS A 300     -10.235  16.701  -8.866  1.00  0.00      C2   H
ATOM   4211  HE3 LYS A 300     -11.746  16.823 -10.638  1.00  0.00      C2   H
ATOM   4212  HE2 LYS A 300     -11.121  15.350 -11.436  1.00  0.00      C2   H
ATOM   4213  HZ1 LYS A 300      -9.847  18.048 -10.990  1.00  0.00      C2   H
ATOM   4214  HZ2 LYS A 300      -8.939  16.743 -11.521  1.00  0.00      C2   H
ATOM   4215  HZ3 LYS A 300     -10.062  17.392 -12.431  1.00  0.00      C2   H
ATOM   4216  H   PHE A 301      -9.017  13.520  -5.948  1.00  0.00      C2   H
ATOM   4217  HA  PHE A 301     -10.126  11.490  -4.255  1.00  0.00      C2   H
ATOM   4218  HB3 PHE A 301      -7.274  12.263  -5.207  1.00  0.00      C2   H
ATOM   4219  HB2 PHE A 301      -8.160  10.798  -5.548  1.00  0.00      C2   H
ATOM   4220  HD1 PHE A 301      -8.190   8.880  -3.859  1.00  0.00      C2   H
ATOM   4221  HD2 PHE A 301      -6.022  12.461  -3.165  1.00  0.00      C2   H
ATOM   4222  HE1 PHE A 301      -6.886   7.741  -2.107  1.00  0.00      C2   H
ATOM   4223  HE2 PHE A 301      -4.507  11.214  -1.466  1.00  0.00      C2   H
ATOM   4224  HZ  PHE A 301      -4.990   8.912  -1.022  1.00  0.00      C2   H
ATOM   4225  H   ASN A 302      -7.813  14.003  -3.438  1.00  0.00      C2   H
ATOM   4226  HA  ASN A 302      -7.808  13.797  -0.760  1.00  0.00      C2   H
ATOM   4227  HB3 ASN A 302      -7.234  16.044  -0.552  1.00  0.00      C2   H
ATOM   4228  HB2 ASN A 302      -7.679  16.373  -2.229  1.00  0.00      C2   H
ATOM   4229 HD22 ASN A 302      -4.102  16.247  -2.249  1.00  0.00      C2   H
ATOM   4230 HD21 ASN A 302      -5.524  17.214  -2.085  1.00  0.00      C2   H
ATOM   4231  H   ALA A 303     -10.035  15.647  -2.638  1.00  0.00      C2   H
ATOM   4232  HA  ALA A 303     -11.402  16.827  -0.304  1.00  0.00      C2   H
ATOM   4233  HB1 ALA A 303     -11.477  18.004  -2.233  1.00  0.00      C2   H
ATOM   4234  HB2 ALA A 303     -12.658  16.802  -3.023  1.00  0.00      C2   H
ATOM   4235  HB3 ALA A 303     -13.109  17.570  -1.527  1.00  0.00      C2   H
ATOM   4236  H   ALA A 304     -11.929  13.932  -2.177  1.00  0.00      C2   H
ATOM   4237  HA  ALA A 304     -14.251  12.932  -0.822  1.00  0.00      C2   H
ATOM   4238  HB1 ALA A 304     -13.610  10.748  -1.547  1.00  0.00      C2   H
ATOM   4239  HB2 ALA A 304     -13.559  11.755  -3.006  1.00  0.00      C2   H
ATOM   4240  HB3 ALA A 304     -12.118  11.340  -2.482  1.00  0.00      C2   H
ATOM   4241  H   VAL A 305     -10.762  12.093  -0.200  1.00  0.00      C2   H
ATOM   4242  HA  VAL A 305     -11.465  10.501   2.048  1.00  0.00      C2   H
ATOM   4243  HB  VAL A 305      -8.767  11.682   1.050  1.00  0.00      C2   H
ATOM   4244 HG11 VAL A 305      -7.488  10.329   2.527  1.00  0.00      C2   H
ATOM   4245 HG12 VAL A 305      -8.435  11.539   3.253  1.00  0.00      C2   H
ATOM   4246 HG13 VAL A 305      -8.994   9.789   3.253  1.00  0.00      C2   H
ATOM   4247 HG21 VAL A 305      -9.949   8.921   0.903  1.00  0.00      C2   H
ATOM   4248 HG22 VAL A 305      -9.772   9.879  -0.481  1.00  0.00      C2   H
ATOM   4249 HG23 VAL A 305      -8.347   9.295   0.388  1.00  0.00      C2   H
ATOM   4250  H   GLY A 306     -10.132  13.748   1.817  1.00  0.00      C2   H
ATOM   4251  HA3 GLY A 306     -10.480  15.709   2.935  1.00  0.00      C2   H
ATOM   4252  HA2 GLY A 306     -10.124  14.678   4.323  1.00  0.00      C2   H
ATOM   4253  H   ALA A 307     -13.125  15.053   2.170  1.00  0.00      C2   H
ATOM   4254  HA  ALA A 307     -15.072  15.761   3.969  1.00  0.00      C2   H
ATOM   4255  HB1 ALA A 307     -16.683  14.490   2.306  1.00  0.00      C2   H
ATOM   4256  HB2 ALA A 307     -15.581  15.703   1.645  1.00  0.00      C2   H
ATOM   4257  HB3 ALA A 307     -15.115  14.095   1.538  1.00  0.00      C2   H
ATOM   4258  H   PHE A 308     -13.583  12.613   3.767  1.00  0.00      C2   H
ATOM   4259  HA  PHE A 308     -15.825  11.347   4.969  1.00  0.00      C2   H
ATOM   4260  HB3 PHE A 308     -13.343  10.227   3.692  1.00  0.00      C2   H
ATOM   4261  HB2 PHE A 308     -14.971   9.918   3.220  1.00  0.00      C2   H
ATOM   4262  HD1 PHE A 308     -16.174   8.205   4.608  1.00  0.00      C2   H
ATOM   4263  HD2 PHE A 308     -12.059   9.370   5.252  1.00  0.00      C2   H
ATOM   4264  HE1 PHE A 308     -15.819   6.266   6.055  1.00  0.00      C2   H
ATOM   4265  HE2 PHE A 308     -11.724   7.414   6.680  1.00  0.00      C2   H
ATOM   4266  HZ  PHE A 308     -13.540   5.891   7.197  1.00  0.00      C2   H
ATOM   4267  H   ILE A 309     -12.683  12.410   5.727  1.00  0.00      C2   H
ATOM   4268  HA  ILE A 309     -12.349  11.497   8.413  1.00  0.00      C2   H
ATOM   4269  HB  ILE A 309     -10.924  13.221   6.475  1.00  0.00      C2   H
ATOM   4270 HG13 ILE A 309     -10.656  10.761   6.518  1.00  0.00      C2   H
ATOM   4271 HG12 ILE A 309      -9.883  10.898   8.023  1.00  0.00      C2   H
ATOM   4272 HG21 ILE A 309     -10.267  14.689   8.123  1.00  0.00      C2   H
ATOM   4273 HG22 ILE A 309     -10.470  13.429   9.428  1.00  0.00      C2   H
ATOM   4274 HG23 ILE A 309      -9.081  13.409   8.408  1.00  0.00      C2   H
ATOM   4275 HD11 ILE A 309      -7.945  11.321   6.671  1.00  0.00      C2   H
ATOM   4276 HD12 ILE A 309      -8.953  11.169   5.326  1.00  0.00      C2   H
ATOM   4277 HD13 ILE A 309      -8.627  12.801   6.116  1.00  0.00      C2   H
ATOM   4278  H   SER A 310     -14.223  14.194   6.868  1.00  0.00      C2   H
ATOM   4279  HA  SER A 310     -14.434  15.802   9.361  1.00  0.00      C2   H
ATOM   4280  HB3 SER A 310     -15.691  17.207   7.661  1.00  0.00      C2   H
ATOM   4281  HB2 SER A 310     -15.019  16.044   6.422  1.00  0.00      C2   H
ATOM   4282  HG  SER A 310     -13.904  17.795   6.573  1.00  0.00      C2   H
ATOM   4283  H   LEU A 311     -15.573  12.980   9.583  1.00  0.00      C2   H
ATOM   4284  HA  LEU A 311     -18.238  13.806  10.374  1.00  0.00      C2   H
ATOM   4285  HB3 LEU A 311     -17.836  11.296   8.549  1.00  0.00      C2   H
ATOM   4286  HB2 LEU A 311     -18.209  12.622   7.821  1.00  0.00      C2   H
ATOM   4287  HG  LEU A 311     -20.007  11.322   9.896  1.00  0.00      C2   H
ATOM   4288 HD11 LEU A 311     -21.246  13.410   8.033  1.00  0.00      C2   H
ATOM   4289 HD12 LEU A 311     -21.801  12.754   9.499  1.00  0.00      C2   H
ATOM   4290 HD13 LEU A 311     -20.428  14.045   9.419  1.00  0.00      C2   H
ATOM   4291 HD21 LEU A 311     -19.626  11.043   6.968  1.00  0.00      C2   H
ATOM   4292 HD22 LEU A 311     -20.319  10.023   8.247  1.00  0.00      C2   H
ATOM   4293 HD23 LEU A 311     -21.278  11.135   7.450  1.00  0.00      C2   H
ATOM   4294  HB2 DRG A 125       0.157  -1.632  -3.293  1.00  0.00      C2   H
ATOM   4295  HB3 DRG A 125      -0.750  -0.812  -4.507  1.00  0.00      C2   H
ATOM   4296 HCAA DRG A 125      -1.083  -6.820  -7.883  1.00  0.00      C2   H
ATOM   4297 HCAB DRG A 125       1.109  -7.363  -8.686  1.00  0.00      C2   H
ATOM   4298 HCAC DRG A 125       3.058  -6.387  -7.714  1.00  0.00      C2   H
ATOM   4299 HCAD DRG A 125       2.891  -4.627  -6.108  1.00  0.00      C2   H
ATOM   4300 HAE1 DRA A1500       9.984   3.803 -10.358  1.00  0.00      C2   H
ATOM   4301 HAE2 DRA A1500       9.986   2.310  -9.361  1.00  0.00      C2   H
ATOM   4302 HAE3 DRA A1500       8.931   2.455 -10.825  1.00  0.00      C2   H
ATOM   4303 HAD1 DRA A1500       8.630   3.812  -8.020  1.00  0.00      C2   H
ATOM   4304 HAD2 DRA A1500       7.488   2.872  -8.950  1.00  0.00      C2   H
ATOM   4305 HAC1 DRA A1500       7.478   4.630 -10.753  1.00  0.00      C2   H
ATOM   4306 HAC2 DRA A1500       8.234   5.741  -9.515  1.00  0.00      C2   H
ATOM   4307 HAB1 DRA A1500       5.512   4.478  -9.437  1.00  0.00      C2   H
ATOM   4308 HAB2 DRA A1500       5.817   6.082  -9.915  1.00  0.00      C2   H
ATOM   4309 HOAA DRA A1500       5.405   5.918  -7.738  1.00  0.00      C2   H
ATOM   4310  CB  GLU A  70       2.669  18.723   0.075  1.00  0.00      C2   C
ATOM   4311  CG  GLU A  70       4.143  18.475  -0.506  1.00  0.00      C2   C
ATOM   4312  CD  GLU A  70       5.299  18.937   0.363  1.00  0.00      C2   C
ATOM   4313  OE1 GLU A  70       5.282  20.177   0.669  1.00  0.00      C2   O
ATOM   4314  OE2 GLU A  70       6.220  18.172   0.528  1.00  0.00      C2   O
ATOM   4315  HB2 GLU A  70       1.958  18.411  -0.691  1.00  0.00      C2   H
ATOM   4316  HB3 GLU A  70       2.536  19.792   0.244  1.00  0.00      C2   H
ATOM   4317  HG2 GLU A  70       4.204  17.429  -0.809  1.00  0.00      C2   H
ATOM   4318  HG3 GLU A  70       4.519  18.986  -1.392  1.00  0.00      C2   H
ATOM   4319  CB  GLU A  74      -4.641  20.868   3.883  1.00  0.00      C2   C
ATOM   4320  CG  GLU A  74      -3.609  21.913   3.370  1.00  0.00      C2   C
ATOM   4321  CD  GLU A  74      -4.015  22.621   2.089  1.00  0.00      C2   C
ATOM   4322  OE1 GLU A  74      -3.342  23.619   1.815  1.00  0.00      C2   O
ATOM   4323  OE2 GLU A  74      -4.926  22.177   1.368  1.00  0.00      C2   O
ATOM   4324  HB2 GLU A  74      -4.864  20.141   3.103  1.00  0.00      C2   H
ATOM   4325  HB3 GLU A  74      -5.593  21.347   4.114  1.00  0.00      C2   H
ATOM   4326  HG2 GLU A  74      -3.301  22.652   4.109  1.00  0.00      C2   H
ATOM   4327  HG3 GLU A  74      -2.620  21.465   3.279  1.00  0.00      C2   H
ATOM   4328  CB  GLU A 167       4.318 -10.478 -16.345  1.00  0.00      C2   C
ATOM   4329  CG  GLU A 167       4.872 -11.328 -15.150  1.00  0.00      C2   C
ATOM   4330  CD  GLU A 167       4.485 -12.816 -14.947  1.00  0.00      C2   C
ATOM   4331  OE1 GLU A 167       4.400 -13.533 -15.962  1.00  0.00      C2   O
ATOM   4332  OE2 GLU A 167       4.326 -13.190 -13.767  1.00  0.00      C2   O
ATOM   4333  HB2 GLU A 167       3.248 -10.414 -16.150  1.00  0.00      C2   H
ATOM   4334  HB3 GLU A 167       4.491 -10.957 -17.309  1.00  0.00      C2   H
ATOM   4335  HG2 GLU A 167       5.959 -11.376 -15.211  1.00  0.00      C2   H
ATOM   4336  HG3 GLU A 167       4.551 -10.786 -14.260  1.00  0.00      C2   H
ATOM   4337  CB  ARG A 171       7.762  -9.311 -20.903  1.00  0.00      C2   C
ATOM   4338  CG  ARG A 171       7.880 -10.480 -19.860  1.00  0.00      C2   C
ATOM   4339  CD  ARG A 171       6.780 -11.611 -20.022  1.00  0.00      C2   C
ATOM   4340  NE  ARG A 171       7.026 -12.401 -21.261  1.00  0.00      C2   N
ATOM   4341  CZ  ARG A 171       7.285 -13.683 -21.378  1.00  0.00      C2   C
ATOM   4342  NH1 ARG A 171       7.475 -14.505 -20.264  1.00  0.00      C2   N
ATOM   4343  NH2 ARG A 171       7.402 -14.217 -22.608  1.00  0.00      C2   N
ATOM   4344  HB2 ARG A 171       6.745  -8.924 -20.972  1.00  0.00      C2   H
ATOM   4345  HB3 ARG A 171       7.978  -9.642 -21.919  1.00  0.00      C2   H
ATOM   4346  HG2 ARG A 171       8.789 -10.835 -20.347  1.00  0.00      C2   H
ATOM   4347  HG3 ARG A 171       8.068 -10.288 -18.803  1.00  0.00      C2   H
ATOM   4348  HD2 ARG A 171       6.658 -12.165 -19.092  1.00  0.00      C2   H
ATOM   4349  HD3 ARG A 171       5.857 -11.057 -20.196  1.00  0.00      C2   H
ATOM   4350  HE  ARG A 171       6.698 -11.919 -22.086  1.00  0.00      C2   H
ATOM   4351 HH12 ARG A 171       7.922 -15.400 -20.399  1.00  0.00      C2   H
ATOM   4352 HH11 ARG A 171       7.113 -14.143 -19.393  1.00  0.00      C2   H
ATOM   4353 HH22 ARG A 171       7.351 -15.224 -22.658  1.00  0.00      C2   H
ATOM   4354 HH21 ARG A 171       7.113 -13.609 -23.361  1.00  0.00      C2   H
ATOM   4355  CB  GLU A 179      14.620   3.069 -19.945  1.00  0.00      C2   C
ATOM   4356  CG  GLU A 179      16.108   3.311 -20.227  1.00  0.00      C2   C
ATOM   4357  CD  GLU A 179      16.494   4.713 -20.659  1.00  0.00      C2   C
ATOM   4358  OE1 GLU A 179      17.684   4.986 -20.872  1.00  0.00      C2   O
ATOM   4359  OE2 GLU A 179      15.637   5.677 -20.601  1.00  0.00      C2   O
ATOM   4360  HB2 GLU A 179      14.561   1.983 -19.885  1.00  0.00      C2   H
ATOM   4361  HB3 GLU A 179      14.168   3.429 -20.869  1.00  0.00      C2   H
ATOM   4362  HG2 GLU A 179      16.706   2.874 -19.427  1.00  0.00      C2   H
ATOM   4363  HG3 GLU A 179      16.345   2.680 -21.084  1.00  0.00      C2   H
ATOM   4364  CB  GLU A 192      -0.304  11.804 -12.887  1.00  0.00      C2   C
ATOM   4365  CG  GLU A 192       1.043  12.031 -12.241  1.00  0.00      C2   C
ATOM   4366  CD  GLU A 192       1.421  13.463 -11.835  1.00  0.00      C2   C
ATOM   4367  OE1 GLU A 192       2.334  13.650 -11.001  1.00  0.00      C2   O
ATOM   4368  OE2 GLU A 192       0.750  14.425 -12.331  1.00  0.00      C2   O
ATOM   4369  HB2 GLU A 192      -1.068  12.196 -12.215  1.00  0.00      C2   H
ATOM   4370  HB3 GLU A 192      -0.478  10.734 -13.002  1.00  0.00      C2   H
ATOM   4371  HG2 GLU A 192       1.082  11.403 -11.351  1.00  0.00      C2   H
ATOM   4372  HG3 GLU A 192       1.875  11.762 -12.893  1.00  0.00      C2   H
ATOM   4373  CB  ASP A 194       7.320  13.223 -16.751  1.00  0.00      C2   C
ATOM   4374  CG  ASP A 194       7.242  12.586 -18.100  1.00  0.00      C2   C
ATOM   4375  OD1 ASP A 194       8.146  12.948 -18.886  1.00  0.00      C2   O
ATOM   4376  OD2 ASP A 194       6.293  11.822 -18.426  1.00  0.00      C2   O
ATOM   4377  HB2 ASP A 194       7.336  14.299 -16.926  1.00  0.00      C2   H
ATOM   4378  HB3 ASP A 194       8.330  13.122 -16.355  1.00  0.00      C2   H
ATOM   4379  CB  GLU A 197      15.117  15.413 -12.826  1.00  0.00      C2   C
ATOM   4380  CG  GLU A 197      14.600  15.898 -14.209  1.00  0.00      C2   C
ATOM   4381  CD  GLU A 197      14.610  14.801 -15.298  1.00  0.00      C2   C
ATOM   4382  OE1 GLU A 197      13.728  14.864 -16.172  1.00  0.00      C2   O
ATOM   4383  OE2 GLU A 197      15.473  13.888 -15.333  1.00  0.00      C2   O
ATOM   4384  HB2 GLU A 197      15.424  16.230 -12.173  1.00  0.00      C2   H
ATOM   4385  HB3 GLU A 197      16.113  15.042 -13.065  1.00  0.00      C2   H
ATOM   4386  HG2 GLU A 197      13.680  16.455 -14.036  1.00  0.00      C2   H
ATOM   4387  HG3 GLU A 197      15.264  16.677 -14.584  1.00  0.00      C2   H
ATOM   4388  CB  GLU A 210      24.565  -5.361  -2.651  1.00  0.00      C2   C
ATOM   4389  CG  GLU A 210      25.616  -4.744  -3.654  1.00  0.00      C2   C
ATOM   4390  CD  GLU A 210      26.998  -4.584  -3.023  1.00  0.00      C2   C
ATOM   4391  OE1 GLU A 210      27.476  -5.581  -2.455  1.00  0.00      C2   O
ATOM   4392  OE2 GLU A 210      27.630  -3.578  -3.268  1.00  0.00      C2   O
ATOM   4393  HB2 GLU A 210      24.625  -5.168  -1.580  1.00  0.00      C2   H
ATOM   4394  HB3 GLU A 210      24.824  -6.420  -2.636  1.00  0.00      C2   H
ATOM   4395  HG2 GLU A 210      25.662  -5.347  -4.561  1.00  0.00      C2   H
ATOM   4396  HG3 GLU A 210      25.333  -3.756  -4.016  1.00  0.00      C2   H
ATOM   4397  HE2 HIE A  53       6.884  -9.265  -6.372  1.00  0.00      C2   H
ATOM   4398  HE2 HIE A 106       9.623  -0.956   9.953  1.00  0.00      C2   H
ATOM   4399  HE2 HIE A 124      -0.699   1.382  -6.287  1.00  0.00      C2   H
ATOM   4400  HE2 HIE A 183       6.825  -1.715 -20.904  1.00  0.00      C2   H
ATOM   4401  HE2 HIE A 185       4.076  10.868 -13.671  1.00  0.00      C2   H
ATOM   4402  HE2 HIE A 226      10.068 -20.410   6.455  1.00  0.00      C2   H
ATOM   4403  HE2 HIP A 291      -1.490  -1.612  -7.660  1.00  0.00      C2   H
ATOM   4404 pseu MET A 129      -4.309  -8.764   3.105  1.00  0.00      C2    
ATOM   4405 pseu MET A 129      -3.482  -9.013   2.109  1.00  0.00      C2    
ATOM   4406 pseu MET A 141      -1.687   0.706  15.754  1.00  0.00      C2    
ATOM   4407 pseu MET A 141      -2.023  -0.275  14.825  1.00  0.00      C2    
ATOM   4408 pseu MET A 163       3.178 -10.129  -8.283  1.00  0.00      C2    
ATOM   4409 pseu MET A 163       2.533  -9.549  -9.268  1.00  0.00      C2    
ATOM   4410 pseu MET A 266      -8.685  -7.230  -8.568  1.00  0.00      C2    
ATOM   4411 pseu MET A 266      -8.599  -6.471  -9.783  1.00  0.00      C2    
END
